# Supplementary material for: Regulatory Role of Retinoic Acid in Male Pregnancy of the Seahorse
Source: Innovation (Camb). 2020 Oct 13;1(3):100052. doi: 10.1016/j.xinn.2020.100052 (PMC8454549; doi:10.1016/j.xinn.2020.100052)
Supplement: Table S4. Gene Abundance Shown by Fragments per Million Mapped Reads (FPKM) [file mmc2.xlsx]

## Sheet: Sheet1
Table S4. Gene abundance showed by Fragments per million mapped reads (FPKM).
Gene ID	UF-1	UF-2	UF-3	NF-1	NF-2	NF-3	PG-1	PG-2	PG-3
H.erectus.000001	0	0	0	0	0	0	0	0	0
H.erectus.000002	0	0	0	0	0	0	0	0	0
H.erectus.000003	0	0	0.3	0	0	0	0	0	0
H.erectus.000004	0	0	0	0	0	0	0	0	0
H.erectus.000005	0	0	0.27	0	0	0	0.25	0.22	0
H.erectus.000006	0	0	0	0	0	0.23	0	0	0
H.erectus.000007	0	0.28	0	0	0	0	0	0	0.23
H.erectus.000008	15.89	11.43	11.17	21.72	21.05	18.67	18.11	45.39	24.5
H.erectus.000009	0	0	0	0	0	0	0	0	0
H.erectus.000010	0	0	0	0	0	0	0	0	0
H.erectus.000011	66.05	64.72	64.67	83.51	49.16	30.2	119.48	79.38	131.72
H.erectus.000012	0	0	0	0	0	0	0	0	0
H.erectus.000013	0	0	0	0	0	0	0	0	0
H.erectus.000014	0	0	0	0	0	0	0	0	0
H.erectus.000015	2.02	0	7.32	1.29	5.04	3.78	5.65	5.32	2.29
H.erectus.000016	1.85	0.79	1.08	0.2	1.2	0.81	1.53	0.91	1
H.erectus.000017	2.43	0.67	0.74	0.2	0.1	0.24	0	1.2	0
H.erectus.000018	0	0.31	0.4	0	1.56	0	0	0	0.85
H.erectus.000019	2.45	2.94	2.81	3.32	3.12	2.06	0.6	0.45	1.66
H.erectus.000020	88.89	99.34	50.79	46.94	49.46	69.32	47.32	83.94	62.51
H.erectus.000021	0.47	0.99	1.72	1.05	0.99	1.1	0.06	0.38	0.89
H.erectus.000022	0	0	0	0	0	0	0	0	0
H.erectus.000023	0.87	1.21	0.98	0.81	0.92	1.14	0.21	0.35	0.19
H.erectus.000024	14.83	11.29	12.33	17.07	17.82	12.13	12.66	10.09	10.6
H.erectus.000025	5.63	12.21	15.64	9.86	27.38	18.39	18.67	5.09	11.39
H.erectus.000026	0.42	1.98	1.43	1.36	1.18	1.12	0.32	0.64	0.45
H.erectus.000027	1.36	0.51	0.42	0.58	0.52	0.94	0.98	0.57	0.24
H.erectus.000028	0	0	0	0	0	0	0	0	0
H.erectus.000029	0	0	0	0	0	0	0	0	0
H.erectus.000030	0.42	0	0	0	0	0	0.22	0	0
H.erectus.000031	0	0	0	0	0	0.62	0	0	0
H.erectus.000032	0.15	0	0	0	0	0	0	0	0
H.erectus.000033	0	0	0	0	0	0	0	0	0
H.erectus.000034	0	4.18	0	0	0	0.92	0	0	0
H.erectus.000035	0	0	0	0	0	0	0	0	0
H.erectus.000036	0	0	0	0	0	0	0	0	0
H.erectus.000037	0.43	0.65	1.22	0.89	1.31	1.86	0.17	0.22	0.28
H.erectus.000038	0	0	0	0	0	0	0	0	0
H.erectus.000039	0	0	0	0	0	0	0	0	0
H.erectus.000040	0	0	0	0	0	0	0	0	0
H.erectus.000041	0.26	0	0.03	0	0	0.04	0	0	0.29
H.erectus.000042	0	0	0	0	0	0	0	0	0
H.erectus.000043	0	0	0.85	0	0	0	0	0.16	0.58
H.erectus.000044	0	0	0	0	0	0	0	0	0
H.erectus.000045	0	0	0.15	0.29	0	0.45	0.14	0.17	0.13
H.erectus.000046	3.44	1.43	0.01	0	8.11	4	0	1.9	3.77
H.erectus.000047	0	0.14	0	0.3	0	0.12	0.31	0.64	0.43
H.erectus.000048	0.62	0	0	0	0	0	0	0	0
H.erectus.000049	0	0.45	1.43	0.25	0.97	0.8	0.27	0.21	0
H.erectus.000050	0	0	0	0	0	0	0	0	0
H.erectus.000051	0	0	0	0	0	0	0	0	0
H.erectus.000052	0	0	0	0	0	0	0	0	0
H.erectus.000053	0.11	0	0.38	0	0	1.82	0	0.21	0
H.erectus.000054	0	0	0	0	0.23	0	0	0	1.28
H.erectus.000055	0.18	0	0.08	0.25	0.31	0.1	0.12	0	0
H.erectus.000056	0	0	0.91	0.28	0	0.68	0	0	0
H.erectus.000057	2.53	2.74	2.14	2.87	1.68	2.5	1.83	1.17	2.74
H.erectus.000058	2.39	1.82	2.97	3.41	4.65	1.8	1.07	1.38	0.75
H.erectus.000059	0	0	0	0	0	0	0	0	0
H.erectus.000060	0	0	0	0	0	0	0	0	0
H.erectus.000061	0	0	0	0	0	0	0	0	0
H.erectus.000062	4.22	1.55	0.74	0	0.89	0	2.33	0	0
H.erectus.000063	4.4	3.6	5.65	4.4	6.55	5.12	4.68	3.93	6.2
H.erectus.000064	19.93	21.34	23.22	22.92	24.95	25.5	17.59	12.55	14.84
H.erectus.000065	1.27	1.96	2.79	1.19	2.42	1.66	3.78	2.45	4.4
H.erectus.000066	0.09	0	0	0.19	0	0	0	0	0.18
H.erectus.000067	9.83	10.23	9.97	13.68	10.21	10.33	12.86	7.64	8.92
H.erectus.000068	39.15	37.79	52.97	40.43	41.05	33.49	44.74	40.23	44.78
H.erectus.000069	16.33	15.17	25.95	17.85	17	14.51	16.29	12.58	15.37
H.erectus.000070	0.28	0.48	0.62	0.75	0.18	1.12	0.12	0.66	0.38
H.erectus.000071	5.19	7.34	7.91	6.45	5.02	5.2	2.41	3.69	3.37
H.erectus.000072	4.33	4.95	7.08	5.67	7.49	7.08	2.38	4.9	6.23
H.erectus.000073	0	0	0.58	0	0	0	0	0	0
H.erectus.000074	0	0	22.76	0	0	0	0	0	0
H.erectus.000075	0.06	0.13	0	0.14	0	0	0	0	0.06
H.erectus.000076	0.78	0.65	1.76	1.75	0.35	1.41	0.59	0.61	1.32
H.erectus.000077	14.54	11.58	18.11	17.74	11.52	15.59	7.83	5.93	11.82
H.erectus.000078	9.62	11.59	11.54	9.55	15.34	11.52	13.25	12.16	13.79
H.erectus.000079	4.9	5.1	2.12	4.73	6.31	5.88	5.15	2.6	3.36
H.erectus.000080	2.22	1.92	3.13	2.98	0.75	2.07	1.94	1.09	1.81
H.erectus.000081	3.45	5.63	6.05	10.56	6.74	6.29	2.67	1.98	2.51
H.erectus.000082	23.35	27.4	20.16	42.31	31.15	40.29	11.02	11.4	9.15
H.erectus.000083	3.74	2.95	4.87	5.55	2.18	2.57	3.98	2.89	3.51
H.erectus.000084	12.62	10.97	18.35	7.55	16.49	10.99	12.37	8.59	11.23
H.erectus.000085	7.06	6.51	8.78	6.3	5.55	5.75	8.05	3.67	7.13
H.erectus.000086	12.81	15.88	16.74	17.69	8.41	10.27	24.29	7.49	21.38
H.erectus.000087	0	0	0	0	0	0	0	0	0
H.erectus.000088	3.22	7.62	5.84	6.28	7.24	6.55	4.85	3.24	7.29
H.erectus.000089	18.05	13.78	15.97	27.57	13.84	18.77	11.48	3.67	6.48
H.erectus.000090	165.27	131.03	158.33	113.57	142.38	133.7	148.94	139.27	158.59
H.erectus.000091	12.34	13.75	12.63	14.38	15.87	13.2	20.25	14.67	17.74
H.erectus.000092	39.38	25.89	40.64	31.38	23.95	29.5	44.34	25.8	40.78
H.erectus.000093	0.34	0.97	1.7	0.35	0.71	0.57	0.36	0.46	0.66
H.erectus.000094	3.79	4.03	3.84	3.67	4.51	3.96	3.83	2.35	4.46
H.erectus.000095	8.19	9.54	9.58	10.99	8.33	8.04	5.82	5.49	7.5
H.erectus.000096	4.61	5.96	3.73	5.04	3.33	3.72	6.45	2.68	5.43
H.erectus.000097	0	0.11	0.04	0.28	0.06	0.06	0.12	0.04	0.37
H.erectus.000098	2.05	1.73	2.88	7.76	1.08	1.94	1.36	0.94	4.82
H.erectus.000099	0	0	0	0	0.05	0	0	0	0.19
H.erectus.000100	0	0	0	0	0	0	0	0	0.79
H.erectus.000101	5.51	3.63	5.77	6.4	9.39	7.38	8.52	8.61	12.26
H.erectus.000102	4.27	8.49	8.66	6.89	4.04	4.56	8.13	2.41	5.7
H.erectus.000103	12.8	13.08	12.98	13.6	14.97	14.25	9.61	7.27	9.87
H.erectus.000104	0	0	0	0	0	0	0	0	0
H.erectus.000105	12.2	18.12	14.26	13.14	12.16	16.14	5.95	6.91	6.57
H.erectus.000106	0	0	0	0	0	0	0	0	0
H.erectus.000107	7.95	10.01	8.6	10.22	9.65	7.95	6.27	4.8	5.53
H.erectus.000108	1.59	2.61	1.86	2.18	2.01	1.91	1.17	1.24	2.49
H.erectus.000109	11.5	11.26	11.23	14.47	15.96	14.12	7.89	5.17	8.59
H.erectus.000110	2.44	6.63	5.82	5.22	5.37	5.35	1.81	2.46	2.37
H.erectus.000111	10.83	10.57	12.32	12.37	7.84	11.78	6.16	2.65	7.3
H.erectus.000112	7.27	7.59	7.4	7.64	8.51	7.98	7.15	5.09	6.32
H.erectus.000113	4.75	4.43	4.1	5.07	4.6	4.86	4.65	4.51	5
H.erectus.000114	15.11	18.31	21.17	23.86	32.48	27.18	29.09	17.48	22.18
H.erectus.000115	5.36	4.92	8.24	7.89	6.02	7.37	7.75	6.23	8.57
H.erectus.000116	1.95	1.29	2.33	3.18	6.31	2.56	2.46	1.68	2.05
H.erectus.000117	27.22	22.39	37.48	34.48	30.33	33.43	46.29	35.13	45.37
H.erectus.000118	0.41	0.79	0.92	0.71	0.58	1.03	0	2	0.13
H.erectus.000119	21.78	18.36	21.86	35.79	24.37	21.68	15.36	13.85	10.81
H.erectus.000120	2.67	2.44	2.84	1.57	3.75	2.95	3.72	2.58	2.93
H.erectus.000121	0	0.1	0.22	0.21	0.42	0.75	0.21	0.63	0
H.erectus.000122	0	0	0	0	0	0	0	0	0
H.erectus.000123	0	0	0	0	0	0	0	0	0
H.erectus.000124	0	0	0	0	0	0	0	0	0
H.erectus.000125	0	0	0	0	0	0	0	0	0
H.erectus.000126	0.17	1.28	1.31	1.75	2.4	1.05	0.49	0.7	0.36
H.erectus.000127	0	0	0	0	0	0	0	0	0
H.erectus.000128	10.42	9.48	14.37	13.01	14.04	12.31	12.71	10.59	10.41
H.erectus.000129	0.58	0.28	0.16	0.61	0.61	0.73	0	0	0
H.erectus.000130	1.04	0.44	1.03	1.31	1.78	1.38	0.36	0.52	0.37
H.erectus.000131	11.27	14.74	22.39	26.73	23.83	18.77	18.62	13.27	22.06
H.erectus.000132	0.22	1.33	0.75	1.02	0.89	1.12	0.33	0.57	0.83
H.erectus.000133	0.67	0.29	0.21	0.96	0.84	0.05	0.39	0.45	1.39
H.erectus.000134	2.26	3.48	3.58	2.63	4.43	5.3	1.25	0.77	1.16
H.erectus.000135	1.93	0.23	1.22	0.63	0.89	0.71	0.38	0.22	0.24
H.erectus.000136	3.9	2.93	3.95	4.27	4.83	5.68	2.82	1.5	3.67
H.erectus.000137	7.21	7.27	8.62	6.95	9.36	7.86	8.55	7.2	6.61
H.erectus.000138	45.96	54.04	70.33	34.68	41.23	26.17	52.45	41.95	89.62
H.erectus.000139	7.03	6.4	6.51	5.27	9.45	7.87	5.79	2.96	4.53
H.erectus.000140	8.07	6.63	9.42	10.35	8.77	7.18	9.22	6.44	7.8
H.erectus.000141	0	0.31	0.9	0.34	0.17	0.14	0.17	0.15	0.64
H.erectus.000142	5.91	6.73	6.48	5.22	6.24	6.13	3.54	4.03	6.45
H.erectus.000143	5.91	6.73	6.48	5.22	6.24	6.13	3.54	4.03	6.45
H.erectus.000144	9.77	5.63	12.44	10.11	9.7	9.53	23.8	23.52	25.88
H.erectus.000145	4.02	5.15	6.1	6.48	5.91	8.62	5.95	3.45	3.98
H.erectus.000146	0	0	0	0	0.51	0	0	0	0
H.erectus.000147	10.11	9.12	12.38	9.6	10.15	10.44	10.36	8.91	9.27
H.erectus.000148	50.32	51.84	99.35	78.68	77.48	71.72	22.93	9.36	16.76
H.erectus.000149	14.35	8.64	11.3	18.27	11.95	10.25	7.2	3.22	2.88
H.erectus.000150	0	0.33	0	0.89	1.35	0.68	0	0	0.69
H.erectus.000151	0.05	0.3	0.18	0.22	0.06	0.18	0.22	0	0.21
H.erectus.000152	7.53	13.56	10.67	9.15	11.44	10.2	6.3	5.65	6.7
H.erectus.000153	0	0.21	0	0	0.23	0.18	0	0	0
H.erectus.000154	1.5	1.01	1.52	4.54	4.12	3.03	0.8	0.14	1.33
H.erectus.000155	0	0	0.18	0.17	0.34	0	0	0.44	0
H.erectus.000156	41.44	35.23	49.45	40.67	39.85	33.34	33.45	26.38	32.16
H.erectus.000157	122.92	107.33	47.88	29.53	65.18	64.31	105.3	211.88	140.3
H.erectus.000158	1.45	1.22	1.88	1.68	0.9	1.81	0.34	0.43	0.81
H.erectus.000159	5.37	6.16	9.9	5.12	5.05	4.68	7.95	3.88	5.57
H.erectus.000160	0.82	1.66	1.42	1.09	0.79	0.63	0.32	0.48	0.81
H.erectus.000161	72.23	59.73	69.17	100.38	77.57	66.08	63.23	45.22	33.58
H.erectus.000162	67.55	90.35	73.24	51.55	76.36	87.83	87.87	93.86	81.12
H.erectus.000163	29.28	27.68	27.47	28.27	26.41	26.82	30.9	22.69	26.96
H.erectus.000164	9.75	13.09	18.9	19.46	1.83	15.8	7.03	1.79	6.87
H.erectus.000165	94.82	109.73	131.51	101.74	120.36	98.46	102.85	70.82	129.12
H.erectus.000166	4.83	4.03	5.1	4.7	3.77	3.95	3.92	2.39	3.35
H.erectus.000167	0	0	0	0	0	0	0	0	0
H.erectus.000168	49.17	23.12	27.99	44.02	44.3	28.31	27.04	10.8	19.03
H.erectus.000169	0	0.09	0.31	0.87	0	0.39	0	0.17	0.27
H.erectus.000170	0.3	0	0	0.24	0	0.13	0	0	0
H.erectus.000171	2.74	0.71	1.44	2.48	3.86	1.23	2.14	2.01	1.08
H.erectus.000172	0	0	0	0	0	0	0	0	0
H.erectus.000173	4.32	3.71	5.14	7.02	4.82	6.27	5.11	3.75	6.42
H.erectus.000174	0	0.1	0.11	0.26	0.05	0.12	0.1	0.05	0.05
H.erectus.000175	0	0.48	0.14	0.06	0.66	0.26	0.07	0.06	0
H.erectus.000176	0	0	0	0.19	0	0	0	0	0
H.erectus.000177	2.4	2.96	2.7	1.53	1.27	3.14	0.28	0.86	0.79
H.erectus.000178	4.02	2.9	3.27	3.68	4.67	3.37	3.62	2.51	3.07
H.erectus.000179	4.02	2.9	3.27	3.68	4.67	3.37	3.62	2.51	3.07
H.erectus.000180	5.2	4.56	5.33	4.44	5.52	4.59	6.18	4.03	4.82
H.erectus.000181	1.75	2.86	2.14	1.98	2.25	2.11	2.59	1.18	1.8
H.erectus.000182	0	0	0	0	0	0	0	0	0
H.erectus.000183	0.82	1.89	1.99	1.78	1.27	1.81	0.8	0.52	0.56
H.erectus.000184	0.31	0.71	0.59	1.2	0.44	0.88	0.67	1.63	0.1
H.erectus.000185	1.66	5.52	4.23	3.39	2.9	2.01	1	1.99	0.86
H.erectus.000186	5.52	9.9	11.09	8.31	11.93	10.77	6.9	7.55	7.15
H.erectus.000187	11.74	9.73	17.41	16.94	5.71	9.74	22.8	5.47	18.27
H.erectus.000188	3.38	3.39	4.54	5.43	3.57	2.85	4.84	3.82	4.38
H.erectus.000189	32.47	62.61	52.17	51.95	52.86	56.4	47.82	40.36	39.58
H.erectus.000190	3.15	5.11	4.7	3.21	4.25	3.65	6.46	4.05	3.67
H.erectus.000191	691.82	942.17	1007.14	979.83	1053.63	1075.24	842.93	746.61	1046.98
H.erectus.000192	47.66	47.98	60.42	50.66	59.05	48.25	39.18	24.38	32.54
H.erectus.000193	1.35	2.93	2.88	1.48	4.34	3.01	7.09	2.41	6.13
H.erectus.000194	30.73	28.78	30.9	26	28.52	19.64	33.62	28.71	29.23
H.erectus.000195	1.35	2.93	2.88	1.48	4.34	3.01	7.09	2.41	6.13
H.erectus.000196	9.91	8.83	6.66	8.29	10.53	8.62	5.17	6.02	5.95
H.erectus.000197	15.84	21.11	14.13	27.08	15.91	15.05	39.78	21.82	19.29
H.erectus.000198	1.96	0.56	1.69	1.93	1.59	2.04	1.96	1.17	2.17
H.erectus.000199	7.69	7.09	7.85	9.9	9.08	5.88	10.66	6.08	7.79
H.erectus.000200	7.53	10.76	11.74	12.19	9.32	12.24	4.71	4.75	4.26
H.erectus.000201	4.12	3.21	3.65	2.96	2.63	3.11	3.84	2.14	2.63
H.erectus.000202	11.94	9.9	15	15.91	15.95	12.94	13.5	10.12	11.54
H.erectus.000203	0.87	0.54	1.26	1.01	1.78	0.94	1.57	1.4	0.86
H.erectus.000204	8.79	7.43	8.23	8.8	6.95	6.86	6.2	5.1	6.96
H.erectus.000205	8.89	16.12	17.45	12.63	26.32	22.49	14.91	4.1	7.63
H.erectus.000206	12.09	11.02	17.21	16.18	23.16	14.39	22.01	11.99	21.61
H.erectus.000207	0.6	0	0	0	1.27	0.17	0.43	0.18	0.4
H.erectus.000208	0	0.69	0	0.95	0	0	0.83	0.13	0
H.erectus.000209	0.66	0.74	0.59	0.28	0.25	0.48	0	0	0.47
H.erectus.000210	3.6	2.96	3.75	3.2	1.78	2.73	3.12	1.26	3.61
H.erectus.000211	0	0	0	0	0	0	0	0	0
H.erectus.000212	0.33	1.61	0.61	1.78	0.5	1.19	0.46	0.33	0.29
H.erectus.000213	0	0	0	0	0	0	0	0	0
H.erectus.000214	0	0.3	0.47	0	0	0	0	0.81	0.09
H.erectus.000215	0	0	0	0	0	0	0	0	0
H.erectus.000216	0	0	0	0	0	0	0	0	0
H.erectus.000217	0	0	0	0	0	0.24	0	0.26	0
H.erectus.000218	0	0	0	0	0	0	0	0	0
H.erectus.000219	0	0	0	0	0	0	0	0	0
H.erectus.000220	0	0	0	0	0	0	0	0	0
H.erectus.000221	1.63	2.1	2.2	1.93	1.73	1.56	1.5	0.9	2.37
H.erectus.000222	11.28	13.29	18.78	10.89	6.78	13.61	13.15	4.25	14.99
H.erectus.000223	24.77	14.6	20.63	17.05	24.42	19.65	18.08	15.09	32.33
H.erectus.000224	4.5	4.02	6.23	3.71	1.65	4.45	4.42	1.35	3.51
H.erectus.000225	1.12	0.51	0.91	0.51	0.44	0.28	0.59	0.2	0.21
H.erectus.000226	11.19	8.95	9.03	9.54	13.16	11.46	9.8	6.48	9.15
H.erectus.000227	39.06	90.88	105.45	27.67	32.44	36.93	46.79	12.99	11.91
H.erectus.000228	5.64	5.02	7.15	5.57	1.41	2.55	1.23	0.33	2.2
H.erectus.000229	0	0.09	0	0.1	0	0.66	0.2	0.04	0.05
H.erectus.000230	33.29	8.44	6.19	11.11	12.7	10.32	16.72	6.31	18.64
H.erectus.000231	69.57	90.73	101.41	98.61	125.92	97.59	82.73	94.35	99.68
H.erectus.000232	32.19	20.55	25.85	21.86	36.21	50.39	12.51	5.96	6.2
H.erectus.000233	35.49	22.69	23.9	13.69	30.19	26.19	35.81	21.27	35.3
H.erectus.000234	7.22	3.92	5.13	7.85	4.79	7.34	6.95	2.67	5.01
H.erectus.000235	0.55	1.58	0.86	1.25	1.04	0.64	0.23	0.3	0.54
H.erectus.000236	19.8	16.83	20.75	29	28.59	21.23	23.49	15.05	16.03
H.erectus.000237	0.14	0.13	0.08	0.58	0.44	0.64	0.44	0	0.34
H.erectus.000238	35.21	22.46	24.69	32.84	34.61	27.55	29.78	13.89	16.55
H.erectus.000239	6.1	0.64	0.66	0.31	1.79	1.36	0	0.88	4.51
H.erectus.000240	0.69	0.67	0.58	0.49	0.82	0.73	0.23	0.12	0.26
H.erectus.000241	52.11	70.2	73.11	39.74	83.27	74.03	127.82	31.16	51.51
H.erectus.000242	30.38	24.5	26.02	32.3	29.13	36.92	12.69	7.91	10.86
H.erectus.000243	0.09	0.17	0.25	0.18	0.18	0.29	0.42	0.12	0.3
H.erectus.000244	4.49	7.32	5.71	5.62	8.23	11.75	11.41	4.52	3.1
H.erectus.000245	0	0	0	0	0	0	0	0	0
H.erectus.000246	1.46	1.82	2.07	1.85	1.85	1.88	1.86	1.86	1.67
H.erectus.000247	0.92	0.14	0.44	0.1	0.26	0.12	0.1	0.09	0.1
H.erectus.000248	2.61	2.52	3.56	1.58	1.6	3.01	3.95	3.15	4.08
H.erectus.000249	0	0.39	0.06	0.05	0	0.04	0	0	0
H.erectus.000250	42.41	50.68	64.99	65.64	73.15	64.16	39.96	30.1	39.08
H.erectus.000251	10.65	14.59	11.99	11.29	14.94	10.91	13.38	8.94	12.56
H.erectus.000252	4.27	4.38	4.44	4.39	5.47	4.96	5.09	4.63	5
H.erectus.000253	1.76	2.5	1.92	2.27	2.48	1.88	2.06	1.99	2.38
H.erectus.000254	15.29	14.86	18	16.53	17.44	14.56	20.07	17.43	19.25
H.erectus.000255	9.96	8.65	14.03	12.45	11.16	8.74	13.13	7.77	12.57
H.erectus.000256	20.75	20.95	17.63	19.58	21.72	21.9	16.12	14.47	17.44
H.erectus.000257	20.52	14.92	22.94	27.78	21.13	25.25	17.56	9.76	11.64
H.erectus.000258	37	23.23	23.65	20.96	28.3	27.84	28.77	18.62	20.38
H.erectus.000259	19.54	14.64	14.36	15.08	14.46	14.23	15.94	12.06	14.19
H.erectus.000260	14.05	10.83	12.49	12.63	15.36	11.49	14.68	9.17	12.51
H.erectus.000261	0.57	0.33	0.86	0.74	0.48	0.4	0.26	0.44	0.45
H.erectus.000262	2.09	0	0.12	0.1	0.44	0.11	0.06	0	0.11
H.erectus.000263	0.86	0.32	1.19	0.48	0.35	0.44	0.28	0.18	0.13
H.erectus.000264	2.42	5.23	10.97	6.68	7.14	5.52	1.32	2.13	1.53
H.erectus.000265	0.08	0.16	0	0.17	0	0	0	0	0
H.erectus.000266	0	0.27	0	0	0.29	0.23	0	0	0
H.erectus.000267	0.41	0.55	0.77	0.51	1.41	0.71	0.32	0.25	0.47
H.erectus.000268	153.28	162.94	160.61	133.82	131.07	120.52	104.01	115.48	197.05
H.erectus.000269	0	0	0	0	0	0	0	0	0
H.erectus.000270	58.86	65.64	68.23	56.5	51.58	44.08	41.54	43.94	65.63
H.erectus.000271	17.87	27.42	35.79	29.16	40.82	26.73	45.26	22.92	27.98
H.erectus.000272	24.52	16.02	19	14.04	14.29	15.77	15.6	9.32	14.14
H.erectus.000273	296.67	344.71	416.74	402.68	568.59	486.95	183.83	103.86	109.95
H.erectus.000274	5.56	8.38	11.36	11.62	9.71	10.14	13.49	8.08	11.53
H.erectus.000275	0	0	0	0	0	0.13	0	0	0
H.erectus.000276	0.2	0	0	0.35	0.07	0.06	0	0	0
H.erectus.000277	0	0	0.37	0	0	0.21	0	0.07	0.24
H.erectus.000278	0.47	0.35	0.35	1.46	0.55	0.96	0.28	0.24	0.26
H.erectus.000279	11.49	24.35	32.75	43.16	39.04	11.54	17.95	13.92	16.22
H.erectus.000280	23.64	21.95	24.14	18.21	22.03	18.12	25.38	11.48	16.4
H.erectus.000281	17.4	19.1	22	22.96	23.11	21.02	19.12	15.61	16.53
H.erectus.000282	1.26	1	0.9	2.03	1.94	1.74	2.07	2.21	1.7
H.erectus.000283	0	0	0	0	0	0	0	0	0
H.erectus.000284	0	0.05	0.11	0.1	0.1	0.37	0.05	0.09	0
H.erectus.000285	8.59	11.89	8.8	11.51	10.03	9.18	7.23	5.53	7.87
H.erectus.000286	162.04	154.69	185.3	186.16	184.1	161.05	173.89	144.09	154.17
H.erectus.000287	12.58	8.8	12.38	13.06	14.47	10.6	14.84	13.16	12.12
H.erectus.000288	10.99	10.24	12.43	10.22	14.34	13.27	11.18	9.96	11.09
H.erectus.000289	2.23	3.26	4.54	2.62	4.67	3.64	2.52	1.5	2
H.erectus.000290	501.75	749.05	612.85	417.16	397.47	661.85	421.36	910.69	473.11
H.erectus.000291	7.06	4.69	5.3	6.84	4.66	5.4	2.11	1.65	1.31
H.erectus.000292	16.07	6.77	13.99	14.67	9.39	13.99	3.72	4.53	3.82
H.erectus.000293	2.99	5.59	4.68	4.68	3.92	4.77	5.95	7.22	2.12
H.erectus.000294	0.43	0.35	0.25	0.54	0.4	0.54	0.45	0.24	0.42
H.erectus.000295	11.42	8.75	11.44	9.6	14.86	12.27	10.59	5.41	7.16
H.erectus.000296	8.59	5.82	5.79	8.28	9.63	7.61	6.56	4.52	5.74
H.erectus.000297	24.4	24.46	26.27	36.41	37.54	25.23	76.43	44.12	51.56
H.erectus.000298	0.45	1.15	0.88	1.4	0.97	1.51	0.14	0.35	0.31
H.erectus.000299	1.42	3.47	2.13	3.17	2	2.09	0.65	1.86	1.46
H.erectus.000300	4.36	3.51	2.79	3.03	2.53	3.46	1.68	1.41	1.61
H.erectus.000301	0.43	0.52	0.79	0.4	0.63	0.41	0.4	0.55	0.43
H.erectus.000302	1.78	4.77	9.33	2.47	9.18	1.66	2.1	2.72	2.15
H.erectus.000303	0	0	0	0	0	0.14	0	0	0
H.erectus.000304	1.16	3.93	3.58	3.4	1.82	2.12	0.94	1.29	1.56
H.erectus.000305	0.8	2.81	2.37	2.11	3.25	1.56	0.67	1.05	0.84
H.erectus.000306	0.56	3.54	1.96	3.5	1.05	2.51	0.86	7.93	1.48
H.erectus.000307	16.23	14.06	19.51	14.93	18.69	16.3	16.37	10.31	16.08
H.erectus.000308	6.04	8.92	0	3.93	3.84	1.39	2.97	3.94	2.34
H.erectus.000309	9.26	10.27	11.84	16.8	13.99	13.38	8.6	5.02	6.35
H.erectus.000310	3.29	4.89	5	3.28	8.34	2.97	4.32	2.88	4.7
H.erectus.000311	1.22	4.54	2.56	2.73	2.14	2.68	0.85	1.02	0.76
H.erectus.000312	39.5	24.97	26.59	39.58	33.07	30.73	21.58	14.33	11.9
H.erectus.000313	15.11	11.53	13.5	17.76	16.86	17.73	12.44	7.53	9.25
H.erectus.000314	5.31	4.65	5.72	10.39	9.45	6.97	2.26	1.13	1.66
H.erectus.000315	0.87	0.96	0.92	2.13	1.11	1.08	1.86	0.48	1.84
H.erectus.000316	21.46	19.07	24.77	26.85	28.22	26.84	24.5	16.8	17.81
H.erectus.000317	18.38	15.13	19.52	16.01	15.91	16.15	22.88	13.56	15.12
H.erectus.000318	41.05	42.05	48.83	50.43	50.23	42.95	45.68	40.95	58.3
H.erectus.000319	6.59	7.46	6.71	5.27	6.45	7.27	5.22	5.86	7.01
H.erectus.000320	0.38	0.18	0.07	0.2	0.27	0.58	0	0	0.19
H.erectus.000321	11.91	6.2	7.5	11.66	9.51	3.58	19.41	5.2	1.9
H.erectus.000322	13.82	12.73	15.77	16.11	20.96	20.71	11.97	8.6	8.79
H.erectus.000323	18.86	20.59	22.89	18.58	24.52	17.87	19.63	18.57	15.24
H.erectus.000324	1.66	2.16	2.54	3.16	3.08	2.01	0.74	1.15	1.2
H.erectus.000325	3.98	3.46	3.41	3.12	3.73	2.63	3.37	1.99	1.61
H.erectus.000326	14.82	17.11	19.09	20.89	24.19	18.28	13.58	12.41	16.46
H.erectus.000327	1.25	0	0.06	0.12	0.06	0.53	0.06	0.05	0.34
H.erectus.000328	1.57	0.16	0.13	0.53	0	1.23	0	0	0.55
H.erectus.000329	1.41	3.02	1.2	2.14	1.49	2.05	0.77	2.75	1.19
H.erectus.000330	4.22	0.91	1.27	3.63	2.18	8.62	1.4	1.12	1.67
H.erectus.000331	20.79	17	22.99	17.22	20.43	19.68	26.31	15.47	22.04
H.erectus.000332	1.22	0.79	2.06	1.7	2.8	1.37	2.38	2.61	2.42
H.erectus.000333	7.92	8.72	8.09	8.22	8.43	7.34	6.08	5.2	4.68
H.erectus.000334	12.73	12.16	13.82	17.36	15.83	14.64	10.2	8.8	7.86
H.erectus.000335	0	0	0	0	0	0	0	0	0
H.erectus.000336	0.34	0.55	0.56	0.64	0.14	0.44	0.12	0.31	0.23
H.erectus.000337	11.09	11.54	17.16	13.36	14.85	13.49	10.61	9.98	10.89
H.erectus.000338	6.86	4.94	7.17	9.13	11.17	6.43	8.19	4.24	6.16
H.erectus.000339	0.37	1.16	1.68	1.87	1.21	1.08	0.37	1	0.9
H.erectus.000340	2.04	1.88	1.77	1.55	2.64	1.48	0.2	0.42	0.64
H.erectus.000341	94.23	239.59	95.24	63.52	213.78	74.12	81.46	64.52	107.38
H.erectus.000342	216.52	38.92	233.89	159.76	31.52	190.12	214.54	125.27	93.49
H.erectus.000343	1.04	1	0.58	1.81	1.65	2.33	1.84	1.59	0.51
H.erectus.000344	31.04	28.89	33.93	40.91	48.32	31.1	23.66	15.83	19.51
H.erectus.000345	9.21	5.33	8.12	6.83	7.81	5.51	6.47	4.69	8.5
H.erectus.000346	5.54	8.43	6.24	5.62	8.7	6.46	4.42	4.34	4.36
H.erectus.000347	2.15	16.94	6.7	9.56	7.11	8.31	1.26	3.41	2.08
H.erectus.000348	29.13	24.81	30.32	50.74	26.91	26.32	35.18	13.4	14.52
H.erectus.000349	0.28	0.14	0	0	0	0.12	0	0	0
H.erectus.000350	0	0	0	0	0	0	0	0	0
H.erectus.000351	14.3	13.82	9.09	10.87	9.36	16.8	8.9	7.77	5.59
H.erectus.000352	17.62	19.69	18.01	15.5	17.75	25.34	16.14	14.44	10.33
H.erectus.000353	7.93	10.44	15.84	14.18	18.96	14.86	9.17	7.91	9.02
H.erectus.000354	3.07	3.03	2.5	4.43	5.94	2.7	1.74	2.64	2.91
H.erectus.000355	14.22	12.96	10.14	12.05	13.46	10.73	14.57	11.82	12.01
H.erectus.000356	42.81	37.23	47.07	52.91	51.56	45.65	30.45	23.9	27
H.erectus.000357	0.02	0.06	0.01	0.25	0.06	0.1	0.09	0.03	0.04
H.erectus.000358	0.84	0.2	0	0.87	0.29	0.59	0.22	0	0.14
H.erectus.000359	9.09	12.28	12.62	8.56	9.27	10.81	9.45	7.09	8.32
H.erectus.000360	3.91	7.01	6.26	7.64	7.7	5.87	6.95	5.11	6.34
H.erectus.000361	9.68	10.56	11.27	11.34	12.8	13.76	9.48	8.13	7.59
H.erectus.000362	6.87	6.96	7.51	8.9	11.31	5.98	7.3	4.35	5.67
H.erectus.000363	0	0	0	0	0	0	0	0	0
H.erectus.000364	12.28	12.61	14.41	13.27	15.89	9.9	12.89	8.91	10.87
H.erectus.000365	0.06	0.17	0.07	0.06	0.06	0.05	0	0	0
H.erectus.000366	0.06	0.17	0.07	0.06	0.06	0.05	0	0	0
H.erectus.000367	0.68	0.44	0.71	0.8	0.53	0.99	0.1	0.12	0.13
H.erectus.000368	6.62	3.27	7.11	8.15	7.03	9.41	1.56	1.12	1.33
H.erectus.000369	3.29	3.31	3.1	2.81	3.17	2.69	0.68	0.72	1.92
H.erectus.000370	11.55	8.24	11.25	11.21	12.83	12.19	12.62	8.03	10.04
H.erectus.000371	43.59	45.38	77.17	59.52	70.01	55.52	43.16	33.54	41.82
H.erectus.000372	3.3	1.06	2.73	2.99	2.33	1.3	1.17	0.61	0.87
H.erectus.000373	76.25	49.47	66.68	105.64	84.62	54.25	68.91	31.94	34.84
H.erectus.000374	5.72	3.06	2.43	4.11	4.57	3.97	1.32	1.7	1.68
H.erectus.000375	7.43	2.39	1.53	2.28	3.49	1.39	0.94	1.3	0.82
H.erectus.000376	53.27	52.46	62.01	53.58	57.38	53.85	56.11	45.57	47.46
H.erectus.000377	13.21	10.27	12.11	12.35	12.65	11.91	20.69	11.36	11.75
H.erectus.000378	16.6	17.61	16.82	19.34	21.48	16.21	17.72	12.48	13.91
H.erectus.000379	25.75	18.25	22.41	19.47	21.4	17.82	21.92	15.12	18.74
H.erectus.000380	1.4	6.1	2.39	3.57	2.29	5.24	0.72	1.86	1
H.erectus.000381	11.15	9.31	9.65	10.2	8.3	8.67	9.48	5.81	7.64
H.erectus.000382	2.36	3.39	3.71	2.1	2.73	3.62	3.73	10.26	6.38
H.erectus.000383	0	0.41	0.24	0	0.23	0.54	0.23	0.39	1.06
H.erectus.000384	4.59	7.37	5.26	6	7.8	5.94	3.23	4.97	3.82
H.erectus.000385	6.98	8.64	13.77	13.57	10.56	8.67	11.02	14.13	11.82
H.erectus.000386	169.17	148.17	165	136.24	175.99	148.42	135.64	123.51	139.49
H.erectus.000387	325.31	416.93	440.05	442.96	503.38	443.55	377.45	366.64	458.47
H.erectus.000388	14.91	14.59	12.44	33.57	40.2	36.78	16.46	5.91	5
H.erectus.000389	0.61	3.66	1.81	1.59	1.14	1.32	0.5	0.93	0.58
H.erectus.000390	0	2.07	1.07	0.75	3.02	0	2.03	0.22	3.77
H.erectus.000391	3.38	3.91	7.64	2.68	2.72	3.55	4.57	3.96	1.93
H.erectus.000392	19.22	19.43	22.23	18.68	9.36	14.92	24.78	11.22	23.85
H.erectus.000393	26.18	21.87	41.95	42.17	22.74	18.53	18.63	14.54	18.84
H.erectus.000394	16.49	11.25	14.08	12.7	16.62	11.18	13	11.27	12.33
H.erectus.000395	24.29	16.15	23.54	20.08	26.22	15.07	18.66	11.3	18.71
H.erectus.000396	0.07	0.92	1.31	1.45	0.85	0.86	0.23	0.07	0.29
H.erectus.000397	0.91	0.88	0.37	1.03	3.58	0.76	0.09	0.08	0.16
H.erectus.000398	0.1	0.19	0.11	0	1.02	0.16	0	0.18	0
H.erectus.000399	0.7	2.39	1.68	2.05	2.78	2.54	1.28	1.17	0.94
H.erectus.000400	18.95	13.39	28.53	30.02	29.98	22.35	19.04	14.87	25.74
H.erectus.000401	2.79	2.65	2.45	2.86	2.75	1.71	1.81	1.82	1.64
H.erectus.000402	7.49	12.42	15.85	11.12	16.92	14.3	13.45	8.51	13.33
H.erectus.000403	0.71	0.69	1.04	0.74	1.48	1	0.42	0.41	0.44
H.erectus.000404	11.47	13.14	14.44	13.25	20.95	10.17	12.66	8.53	11.97
H.erectus.000405	2.77	4.18	4.97	3.89	3.66	4.16	6.17	3.34	3.51
H.erectus.000406	0	0	0	0	0	0	0	0	0
H.erectus.000407	4.03	5.41	5.27	7.25	5.95	8.76	0.82	1.02	0.71
H.erectus.000408	0.85	0.46	0.32	1.28	1.1	1.03	0.1	0.09	0
H.erectus.000409	4.14	3.5	4.76	6.96	7.14	6.74	1.42	0.88	0.98
H.erectus.000410	0.32	1.57	1.39	1.13	1.12	0.98	0.6	0.66	0.71
H.erectus.000411	0.76	1.17	0.97	0.69	1.23	1.66	0.48	0.42	0.65
H.erectus.000412	0	0	0	0	0	0	0	0	0
H.erectus.000413	19.79	1.27	5.49	3.54	52.46	29.76	7.41	2.25	10.21
H.erectus.000414	0	0	0	0	0.3	0	0	0	0
H.erectus.000415	4.83	1.49	5.43	2.42	5.72	0.98	0.21	1.06	1.72
H.erectus.000416	3	2.58	3.75	6.61	1.41	2.53	2.13	3.98	7.59
H.erectus.000417	0	0	0	0	0	0	0	0	0
H.erectus.000418	0	0	0	0	0	0	0	0	0
H.erectus.000419	0	1.91	3.32	0	2.16	1.29	1.22	0	0
H.erectus.000420	0	0	0	0	0	0	1.45	5.05	1.26
H.erectus.000421	0	0	1.06	0	0	0.26	0	0	0
H.erectus.000422	0	0	0	0	0	0	0	0	0
H.erectus.000423	0	0	0	0	0	0	0	0.06	0
H.erectus.000424	0	0	0	0	0	0	0	0	0
H.erectus.000425	0.08	1.61	0.98	0.99	1.59	0.74	0.08	0.36	0.86
H.erectus.000426	0	0	0	0	0	0	0	0	0
H.erectus.000427	0.37	1.09	1.17	1.74	1.13	1.59	0.3	0.7	0.47
H.erectus.000428	0	0	0	0	0	0	0	0.07	0
H.erectus.000429	1.17	7	3.69	4.58	3.11	4.9	0.87	1.88	1.68
H.erectus.000430	0	0.33	0	0	0	0	0	0	0
H.erectus.000431	20.06	13.9	15.39	18.09	16.76	13.42	13.21	6.95	7.71
H.erectus.000432	0.81	1.27	2.05	1.66	1.97	3.21	0.56	0.54	0.84
H.erectus.000433	5.76	4.62	6.57	10.24	8.56	12.04	3.03	3.51	7.98
H.erectus.000434	70.64	57.74	46.15	44.25	53.59	75.21	57.09	66.35	82.82
H.erectus.000435	16.54	15.38	19.78	17.15	21.76	20.57	12.99	10.18	11.23
H.erectus.000436	0.95	4.53	1.35	1.95	1.26	1.51	0.34	0.66	0.62
H.erectus.000437	12.42	13.43	19.32	16.39	14.69	13.04	16.82	14.1	14.31
H.erectus.000438	6.53	6.98	12.5	9.28	12.77	8.31	6.79	8.92	7.56
H.erectus.000439	13.03	12.96	14.77	16.35	15.64	12.35	13.94	10.6	10.84
H.erectus.000440	23.53	18.41	22.72	25.06	24.04	19.03	23.19	19.92	16.94
H.erectus.000441	11.07	9.24	11.18	10.9	13.43	12.93	16.32	11.54	16.8
H.erectus.000442	18.82	13.79	15	10.38	11.93	8.67	12.25	10.73	12.5
H.erectus.000443	13.42	10.34	16.53	16.57	17.16	12.83	12.35	11.98	16.25
H.erectus.000444	37.6	53.47	86.36	76.91	94.8	77.9	95.06	61.24	74.44
H.erectus.000445	53.45	51.98	68.28	68.09	88.99	69.17	70.84	56.15	63.4
H.erectus.000446	0.89	0.77	0.86	1.28	1.07	1.22	0.39	0.48	0.46
H.erectus.000447	292.68	371.98	393.24	388.13	504.64	419.84	313.51	327.09	362.26
H.erectus.000448	10.34	11.26	15.03	11.1	16.28	12.16	15.11	10.12	11.31
H.erectus.000449	26.47	17.9	33.76	31.91	27.82	18.86	17.19	8.98	11.51
H.erectus.000450	16.53	17.78	19.44	16.49	26.12	16.51	34.88	24.04	25.19
H.erectus.000451	0.67	3.52	1.96	2.47	2.21	2.43	0.67	1.37	1.03
H.erectus.000452	13.6	10.87	14.14	10.81	12.12	10.44	14.3	9.1	9.59
H.erectus.000453	5.49	5.37	7.62	8.95	7	5.69	3.37	5.31	5.88
H.erectus.000454	20.77	21	24.03	18.15	24.34	24.3	21.7	15.41	17.05
H.erectus.000455	1.93	1.84	3.98	3.2	3.03	3.09	2.16	1.93	1.68
H.erectus.000456	0	0.6	0.42	0.52	0.66	0	0	0.23	0.12
H.erectus.000457	0.22	0.05	0	0.12	0	0.19	0.06	0	0
H.erectus.000458	18.38	14.11	16.27	16.48	19.67	13.3	17.69	11.97	11.58
H.erectus.000459	516.38	673.74	686.49	638.23	925.54	744.85	625.57	655.64	772.38
H.erectus.000460	0	0.09	0	0.19	0	0	3.13	2.95	3.27
H.erectus.000461	10.43	11.29	12.49	11.5	12.21	9.56	11.17	10.67	10.63
H.erectus.000462	0	0.25	0.7	0.27	0.22	0.04	0.28	0	0.05
H.erectus.000463	0.34	0.33	0.61	1.48	0.43	0.06	0	0.19	0.47
H.erectus.000464	13.65	15.75	19.31	16.84	22.51	18.65	16.91	11.98	14.44
H.erectus.000465	0.19	0.72	0.35	0.97	1.38	1.05	0.86	0.11	0.68
H.erectus.000466	15.03	12.23	18.06	15.2	16.95	13.97	16.45	14.69	17.05
H.erectus.000467	0	0.53	0	0.2	0.52	0.29	0.91	0	0
H.erectus.000468	2.18	2.84	3.94	1.88	5.26	3.91	7.61	2.74	4.5
H.erectus.000469	0	0	0	0	0	0	0	0	0
H.erectus.000470	6.84	5.2	8.82	7.04	9.39	12.44	9.45	6.78	6.54
H.erectus.000471	204.27	288.5	238.24	173.67	259.04	215.09	172.13	191.22	160.19
H.erectus.000472	2.05	2.79	2.2	2.14	1.97	1.26	1.98	1.45	1.01
H.erectus.000473	7.74	4.43	7.42	1.8	3.64	0	0	0	0.57
H.erectus.000474	0	0	0	0	0	0	0	0	0
H.erectus.000475	0.51	4.96	3.17	3.17	2.44	2.5	0.77	1.39	1.14
H.erectus.000476	0	0	0	0	0	0	0	0	0
H.erectus.000477	0.08	0.44	0.34	0	0.32	0	0	0	0.23
H.erectus.000478	11.09	8.34	12.88	15.61	13.36	6.93	6.85	5.99	5.76
H.erectus.000479	17.77	11.24	24.68	23.3	24.98	21.82	10.46	10.24	11.7
H.erectus.000480	10.66	6.91	6.37	7.38	8.55	6.2	7.17	6.19	6.65
H.erectus.000481	2.78	3.67	4.21	3.41	4.49	3.25	3.25	2.77	3.08
H.erectus.000482	5.47	2.85	8.42	6.41	7.56	9.28	10.11	5.63	7.33
H.erectus.000483	0.21	0.2	0	0.44	0.89	0	0	0.19	0
H.erectus.000484	0.14	0.13	0.31	0.43	0.15	0.12	0	0	0.14
H.erectus.000485	2.55	2.46	1.89	2.01	3.35	1.99	2.31	1.77	3.01
H.erectus.000486	0.16	0.63	0.18	0.43	0.17	0.28	0.09	0.15	0.32
H.erectus.000487	0.33	0.28	0	0	0.16	0	0	0	0
H.erectus.000488	20.87	17.78	30.77	28.01	10.62	17.29	23.46	7.19	24.87
H.erectus.000489	0.29	0.42	0.66	1.07	1.24	0.25	0.78	0.67	0.29
H.erectus.000490	4.64	5.92	1.55	0.52	5.67	6.14	4.27	3.75	6.27
H.erectus.000491	0	0	0	0	0	0	0	0	0
H.erectus.000492	3.8	1.03	6.59	2.72	3.25	2.88	3.36	1.29	1.44
H.erectus.000493	0	0	0	0	0	0	0	0	0
H.erectus.000494	0	0	0	0	0	0.15	0	0	0.18
H.erectus.000495	0	0	0	0	0	0	0	0	0
H.erectus.000496	0	0	0	0	0	0	0	0	0
H.erectus.000497	0	0	0	0	0	0	0	0	0
H.erectus.000498	0	0	0	0	0	0	0	0	0
H.erectus.000499	0	0	0	0	0	0	1.83	0	0
H.erectus.000500	0	0	0	0.06	0	0.05	0	0	0
H.erectus.000501	0	0	0	0	0	0	0	0	0
H.erectus.000502	0	0	1.5	0.28	0	0.22	1.42	0	0
H.erectus.000503	2.19	2.65	3.08	3.3	3.35	2.05	3.69	2.01	2.53
H.erectus.000504	39.2	35.24	44.41	37.39	18.23	24.44	47.4	21.59	52.65
H.erectus.000505	3.91	3.23	5.41	5.53	5.26	5.49	5.29	3.59	6.21
H.erectus.000506	0	0.08	0.26	0	0	0	0	0.14	0
H.erectus.000507	6.99	7.09	8.71	5.8	4.92	6.81	7.37	3.5	5.5
H.erectus.000508	1.2	1.62	2.22	0.94	0.64	1.07	1.16	0.45	0.91
H.erectus.000509	1.08	2.49	1.96	1.5	1.52	1.56	2.04	0.99	1.9
H.erectus.000510	0	0.03	0.08	0.04	0.04	0.09	0	0	0
H.erectus.000511	0	0	0	0	0	0	0	0	0
H.erectus.000512	0	0	0	0	0	0	0	0	0
H.erectus.000513	0.05	0.66	0.21	1	0.4	1.94	0.74	0	0.56
H.erectus.000514	0.37	0.27	0.1	0.1	0.49	0.31	0.2	0.17	0.18
H.erectus.000515	0.25	12.37	14.35	1.86	2.87	12.33	0	5.53	4.62
H.erectus.000516	0.09	0	0	0	0.33	0	0	0.23	0
H.erectus.000517	0.8	3.56	6.67	0.5	2.12	3.89	0.4	1.5	2.09
H.erectus.000518	0	0	0	0	0	0	0	0	0
H.erectus.000519	0	0	0	0	0	0	0	0	0
H.erectus.000520	0	0	0	0	0	0.33	0	0	0
H.erectus.000521	0	0.19	0.84	0.69	0	0.6	0	0	0.14
H.erectus.000522	0.91	2.05	1.08	0.41	0	0.45	0.97	0.24	1.05
H.erectus.000523	0	0	0	0	0	0	0	0	0
H.erectus.000524	2.21	1.32	2.23	1.71	1.48	1.01	0.63	0.45	1.01
H.erectus.000525	2.87	3.75	7.22	4.93	11.06	6.54	1.79	2.48	2.34
H.erectus.000526	0.26	0	0	0	0	0	0	0	0
H.erectus.000527	0.22	0.34	0	0.93	1.41	0.19	1.65	0.41	0
H.erectus.000528	0	0.26	0	1.1	0	0	0	0	0
H.erectus.000529	6.91	7.65	9.96	11.32	8.05	7.7	8.79	6.51	7.95
H.erectus.000530	3.09	2.78	4.33	3.78	2.06	1.65	4.11	1.68	3.54
H.erectus.000531	2.47	3.58	5.94	2.37	0.86	1.64	3.11	0	2.57
H.erectus.000532	11.65	11.7	10.32	12.24	3.62	9.9	11.05	5.62	18.77
H.erectus.000533	7.22	8.19	7.99	12.88	9.35	6.09	12.19	7.09	6.66
H.erectus.000534	4.56	5.05	11.91	2.76	1.75	3.18	8.51	0.12	3.67
H.erectus.000535	0.62	1.72	1.22	1.86	0.9	1.57	0.49	0.71	0.77
H.erectus.000536	9.48	7.96	13.69	10.65	13.43	11	17.13	11.17	19.84
H.erectus.000537	0	0	0	0	0	0	0	0	0
H.erectus.000538	12.93	12.06	13.02	11.52	7.15	11.55	14.62	6.66	14.19
H.erectus.000539	10.41	9.24	12.86	9.1	2.68	6.7	12.06	3.5	11.39
H.erectus.000540	79.97	90.32	91.9	108.41	148.91	118.09	101.33	73.91	123.61
H.erectus.000541	8.91	7.83	9	7.47	6.19	7.22	9.8	3.69	7.95
H.erectus.000542	6.2	16.23	19.32	8.72	23.28	15.89	26.56	7.12	15.53
H.erectus.000543	20.59	19.24	27.21	21.14	18.15	18.86	13.45	11.61	14.97
H.erectus.000544	15.18	8.43	11.72	12.71	17.44	15.06	19.15	13.87	22.41
H.erectus.000545	2.68	1.78	2.23	2.38	2.09	2.56	1.9	1.12	1.34
H.erectus.000546	5.91	5.99	7.15	7.27	5.78	5.09	6.12	3.81	6.23
H.erectus.000547	9.25	7.52	8.71	7.69	7.7	8.85	9.49	4.64	7.43
H.erectus.000548	5.36	2.27	7.59	4.73	4.74	3.35	14.67	13.12	15.89
H.erectus.000549	0.13	0	0.29	0.14	0	0.66	0.41	0.12	0.13
H.erectus.000550	0	0.6	0.87	0	0	0	0.01	0	0.51
H.erectus.000551	0.26	0	0	0	0	0	0	0	0
H.erectus.000552	2.07	1.4	3.72	5.83	5.9	2.61	2.86	3.03	2.25
H.erectus.000553	0.43	2.06	1.68	3.56	4.06	3.95	0.91	1.37	1.06
H.erectus.000554	730.11	1136.71	1010.5	676.34	583.56	770.57	368.83	870.86	1609
H.erectus.000555	7.27	9.05	10.25	9.14	8.77	9.13	11.09	9.62	10.88
H.erectus.000556	25.05	21.59	17.49	22.23	21.82	18.24	21.07	16.13	17.21
H.erectus.000557	0	0	0	0	0	0	0	0	0
H.erectus.000558	4.94	4.95	6.68	5.72	5.22	4.4	5.9	4.01	4.79
H.erectus.000559	0	0	0	0	0	0	0	0	0
H.erectus.000560	0	0	0.71	0.22	0.22	0.36	0.68	0.39	0
H.erectus.000561	27.41	37.41	45.61	43.89	58.29	33.6	23.9	25.65	40.54
H.erectus.000562	52.23	54.6	75.43	75.71	65.05	63.03	35.03	21.95	28.21
H.erectus.000563	11.75	10.57	14.06	9.67	12.85	9.77	11.84	9	12.95
H.erectus.000564	3.72	0	0	0	0.96	0	2.88	0	0.64
H.erectus.000565	6.89	11.2	8.61	10.36	9.91	9.2	5.45	4.64	5.31
H.erectus.000566	0.06	0.41	0.27	0.13	0.89	0.15	0.64	0.06	0.12
H.erectus.000567	0.51	1.3	2.47	3.35	4.46	1.56	1.08	1.86	1.34
H.erectus.000568	12.21	13.71	15.44	26.51	14.34	15.08	9.96	10.74	11.51
H.erectus.000569	0.09	1.13	0.48	1.08	0.89	1.07	0.4	0.34	0.19
H.erectus.000570	3.27	3.26	3.24	6.38	3.56	2.45	3.21	1.17	1.76
H.erectus.000571	3.13	4.53	4.27	4.15	3.35	4.1	2.71	2.29	4.69
H.erectus.000572	17.51	16.93	23.29	20.21	20.41	17.28	21.48	15.82	24.19
H.erectus.000573	0.26	0.26	0.22	0.48	0.49	0.28	0.14	0	0
H.erectus.000574	6.76	3.71	5.04	7.91	7.25	6.01	5.02	3.74	3.46
H.erectus.000575	5.78	4.22	5.3	6.36	7.17	6.18	5.89	3.88	3.77
H.erectus.000576	5.86	5.72	6.46	9.3	9.79	7.6	2.87	4.41	5.51
H.erectus.000577	6.9	7.77	9.97	6.52	9.15	8.25	8.73	7.38	6.43
H.erectus.000578	6.52	6.92	6.58	14.12	12.94	7.87	4.85	3.42	3.69
H.erectus.000579	2.21	4.03	2.88	3.11	5.22	4.81	4.62	2.03	2.87
H.erectus.000580	1.74	2.43	1.74	2.42	2.25	1.3	0.62	1.24	0.96
H.erectus.000581	0	0.2	0	0	0.44	0.7	0.44	0	0
H.erectus.000582	0	0	0	0	0	0	0	0	0
H.erectus.000583	14.14	10.73	10.15	14.87	12.46	12	8.08	5.97	7.02
H.erectus.000584	2.5	3.64	4.12	2.2	2.62	2.41	2.51	1.36	2.58
H.erectus.000585	0	0	0.31	0	0	0	0	1.32	0
H.erectus.000586	0	0	0	0	0	0	0	0	0
H.erectus.000587	0.38	0.92	1.51	1.3	0.66	1.09	0.51	0.61	0.85
H.erectus.000588	4.84	6.28	8.66	4.75	3.91	7.69	1.59	1.46	1.48
H.erectus.000589	14.99	12.71	11.84	9.48	13.58	10.71	14.64	10.3	11.59
H.erectus.000590	9.96	9.2	10.22	12.54	16.88	9.75	13.87	5.78	8.12
H.erectus.000591	8.59	8.67	13.56	10.84	15.44	9.83	9.68	11.76	14.08
H.erectus.000592	13.7	15.09	25.44	13.56	18.62	17.82	22.85	13.83	17.67
H.erectus.000593	1.33	0	0	3.1	0	0.51	0	1.21	0
H.erectus.000594	0.34	0.46	0.7	0.35	0.54	0.14	0.12	0.03	0.28
H.erectus.000595	0.12	0.11	0.12	0	0	0.53	0.35	0.11	0
H.erectus.000596	0	0.13	0	0	0	0	0.12	0.03	0
H.erectus.000597	5.47	5.65	10.34	6.54	12.64	11.12	7.3	3.48	7.91
H.erectus.000598	9.66	15.37	17.04	12.43	6.79	9.47	17.11	3.67	16.82
H.erectus.000599	2.21	4.07	5.57	3.52	8.58	5.95	19.95	11.99	13.77
H.erectus.000600	0.18	0.95	0.45	0.75	0.52	0.41	0.09	0.57	0.35
H.erectus.000601	8.42	9.16	11.74	5.14	7	12.05	2.96	2.96	3.71
H.erectus.000602	42.14	44.19	57.26	51.93	28.63	41.66	40.09	25.52	35.47
H.erectus.000603	14.35	17.54	18.58	13.81	7.05	16.33	17.01	6.87	10.76
H.erectus.000604	5.22	5.76	7.11	4.99	5.75	4.54	6.62	6.08	7.86
H.erectus.000605	49.17	52.3	60.45	54.28	64.59	62.65	40.1	46.09	47.22
H.erectus.000606	20.87	15.57	22.35	29.22	26.53	21.14	28.27	18.15	22.83
H.erectus.000607	18.51	20.06	19.57	25.31	25.99	24.09	15.06	11.86	13.59
H.erectus.000608	19.81	17.43	20.74	10.09	9.66	10.68	17.53	9.19	16.42
H.erectus.000609	4.42	6.27	7.72	7.51	5.72	6.5	7.8	5.39	8.24
H.erectus.000610	9.97	7.75	10.28	10.19	1.49	7.84	12.54	0.79	11.16
H.erectus.000611	3.18	4.24	3.22	3.37	4	4.51	3.48	2.67	2.78
H.erectus.000612	0	0.23	0	0	0	0	0	0	0
H.erectus.000613	0.34	1.33	0.52	1.92	0.49	0.48	0.73	0.74	1.02
H.erectus.000614	0	0.12	0	0	0	0	0	0	0
H.erectus.000615	0	0	0	0	0	0	0	0	0
H.erectus.000616	0	0	0	0	0	0	0	0	0
H.erectus.000617	0	0	0	0	0	0	0	0	0
H.erectus.000618	0	0	0	0	0	0	0	0	0
H.erectus.000619	0	0	0	0	0	0	0	0	0
H.erectus.000620	0	0	0	0	0	0	0.22	0	0
H.erectus.000621	0	0	0	0	0	0	0	0	0
H.erectus.000622	0	0	0	0	0	0	0	0	0
H.erectus.000623	0	0	0	0	0	0	0	0	0
H.erectus.000624	0	0	0	0	0	0	0	0	0
H.erectus.000625	0	0	0	0	0	0	0	0	0
H.erectus.000626	0	0.32	0.16	0.12	0.13	0.28	0	0	0
H.erectus.000627	0	0	0	0	0	0	0	0	0
H.erectus.000628	0	0	0	0	0	0	0	0	0
H.erectus.000629	0	0	0	0.07	0	0	0.1	0.08	0.06
H.erectus.000630	0	0	0	0	0	0	0	0	0
H.erectus.000631	0	0	0	0	0.53	0	0	0	0
H.erectus.000632	0	0	0	0	0	0	0	0	0
H.erectus.000633	0	0	0	0	0	0	0	0	0
H.erectus.000634	0.15	0	0.09	0.17	0	0	0.2	0	0
H.erectus.000635	0	0	0	0	0	0	0	0	0
H.erectus.000636	0	0	0	0	0	0	0	0	0
H.erectus.000637	3.65	0.9	2.06	0.96	2.24	3.15	0.15	3.22	3.98
H.erectus.000638	25.53	26.19	26.11	26.55	24.32	22.51	19.33	14.26	15.11
H.erectus.000639	9.92	6.69	7.03	7.44	5.35	9.4	6.26	3.94	4.96
H.erectus.000640	0.14	0.48	0.08	0.18	0.41	0.33	0.19	0	0
H.erectus.000641	9.08	13.38	20.58	15.32	21.32	18.23	19.55	5.78	16.07
H.erectus.000642	0.91	0.6	0.22	0.7	0.66	0.81	0.61	0.13	0.33
H.erectus.000643	4.18	8.19	11.97	7.66	12.59	9.44	9.5	2.77	5.79
H.erectus.000644	0.29	0.09	0.33	0.4	0.82	0.41	0.62	0.53	0.29
H.erectus.000645	0.84	1.22	0.63	0.88	1.04	0.95	0.15	0.26	0.28
H.erectus.000646	0.88	1.98	1.65	1.98	1.46	1.46	0.95	0.76	0.67
H.erectus.000647	9.16	7.67	7.47	6.51	6.68	6.2	7.83	5.24	6.05
H.erectus.000648	1.59	3.41	1.46	2.54	3.31	3.02	0.48	1.69	1.33
H.erectus.000649	0.25	0.87	0.49	1.2	1.05	0.92	0.33	0.52	1.63
H.erectus.000650	0	0	0	0	0	0	0.73	0	0
H.erectus.000651	3.68	2.44	7.5	5.28	4.62	5.62	3.18	6.12	2.5
H.erectus.000652	4.29	4.51	6.68	5.16	5.78	5.91	6.41	4.45	5.55
H.erectus.000653	0	0.68	1.09	1.19	0.19	0.66	1.87	3.86	1.13
H.erectus.000654	3.87	4.13	5.9	4.88	9.15	5.62	9.21	8.16	8.06
H.erectus.000655	0.08	0.37	0.09	0.32	0	0.32	0.08	0	0.08
H.erectus.000656	0	0.12	0	0	0	0	0	0	0.12
H.erectus.000657	0	0	0	0.13	0	0.11	0	0	0.13
H.erectus.000658	0	0	0	0.04	0	0.03	0	0	0
H.erectus.000659	0	0	0	0.14	0	0	0	0	0
H.erectus.000660	0.21	0	0	0.33	0.17	0.09	1.14	0.15	0.69
H.erectus.000661	28.26	26.11	32.37	26.63	32.29	26.66	36.59	29.64	33.64
H.erectus.000662	2.15	1.74	3.04	2.31	2.34	1.23	2.87	1.21	2.47
H.erectus.000663	3.97	5.31	5.36	14.09	8.88	6.58	3.87	2.37	3.93
H.erectus.000664	5.52	8.17	7.67	8.47	4.1	10.56	11.48	5.11	7.63
H.erectus.000665	0.36	1.51	0.41	1.26	1.15	1.06	1.6	0.39	0.48
H.erectus.000666	3.33	2.69	3.32	3.02	3.81	2.9	4.01	2.96	4.11
H.erectus.000667	15.53	17.11	15.47	14.75	20.1	15.12	14.98	11.22	14.28
H.erectus.000668	21.57	23.39	28.22	22.43	23.27	21.57	16.42	9.58	13.98
H.erectus.000669	7.93	10.08	13.39	9.62	10.45	8.99	9.86	7.67	10.45
H.erectus.000670	30.89	20.34	22.82	18.24	18.62	23.22	28.46	30.1	35.58
H.erectus.000671	1.05	2.44	1.51	1.73	1.57	0.35	2.06	0.81	4.3
H.erectus.000672	0.64	0.25	0.94	1.13	0.41	0.32	1.43	0.12	1.33
H.erectus.000673	13.66	19.35	15.42	5.27	14.21	9.48	16.01	4.71	21.88
H.erectus.000674	11.89	0	12.33	15.77	10.4	9.67	14.1	13.46	4.69
H.erectus.000675	0	0	0	0	0	0	0	0	0
H.erectus.000676	0.07	0	0.77	0.5	0.72	0.11	0.22	0.06	0.07
H.erectus.000677	4.69	2.58	5.71	4.8	4.91	3.12	4.25	2.8	3.02
H.erectus.000678	5.2	5.47	8.01	7.15	7.43	6.08	6.02	2.18	6.6
H.erectus.000679	7.22	8.26	10.68	6.59	8.41	6.64	8.31	2.27	6.42
H.erectus.000680	17.88	18.73	32.05	30.95	29.06	26.23	22.72	19.91	17.37
H.erectus.000681	0	0	0	0	0	0	0	0	0
H.erectus.000682	192.25	239.04	260.33	237.82	297.9	255.34	282.64	220.31	356.3
H.erectus.000683	3.07	4.69	5.75	6.94	2.61	6.1	3.8	0.47	2.19
H.erectus.000684	24.82	23.91	27.3	28.51	31.18	27.31	33.1	19.97	28.22
H.erectus.000685	14.66	14.09	18.16	22.5	20.86	15.7	13.53	12.21	17.4
H.erectus.000686	0.73	0.59	0.41	0.13	0.13	0.51	0.13	0.33	0.6
H.erectus.000687	25.28	26.78	30.38	26.18	36.26	28.76	30.4	24.7	27.59
H.erectus.000688	0	0.22	0.19	0.12	0.06	0.14	0.06	0.15	0.06
H.erectus.000689	0.33	1.59	1.08	1.02	1.19	0.99	0.2	0.35	0.43
H.erectus.000690	0	0	0.28	0.26	0	0.42	0	0	0
H.erectus.000691	0	1.15	0.06	0.97	0.55	0.31	0.17	0.95	0.26
H.erectus.000692	20.89	15.46	20.08	18.86	20.59	19.89	19.1	9.09	19.93
H.erectus.000693	468.62	626.74	645.6	542.59	510.48	602.31	522.61	424.65	724.56
H.erectus.000694	60.81	40.61	87.49	57	10.82	21.73	61.16	7.43	42.87
H.erectus.000695	0	0.5	0.19	0.18	0	0	0	0	0
H.erectus.000696	0	0	0	0	0	0	0	0	0
H.erectus.000697	0.51	3.6	2.1	2.21	1.67	2.45	0.52	0.84	0.73
H.erectus.000698	0	0	0	0	0	0	0	0	0
H.erectus.000699	22.12	11.51	10.21	30.4	17.39	14.02	18.3	14.92	12.54
H.erectus.000700	1.46	1.21	0.47	4.13	4.4	2.28	3.54	1.91	1.65
H.erectus.000701	0	0	0	0	0	0	0	0	0
H.erectus.000702	153.34	48	27.54	32.25	33	101.85	122.42	109.12	81.84
H.erectus.000703	30.95	35.8	41.15	31.17	34.06	34.09	38.84	26.83	26.29
H.erectus.000704	9.4	7.39	12.09	8.52	7.76	8.44	20.22	14.13	22.5
H.erectus.000705	4.48	4.86	6.18	4.74	4.73	2.96	3.99	3.95	5.5
H.erectus.000706	0.33	0.19	0.44	0.27	0.35	0.17	0.35	0.3	0.06
H.erectus.000707	2.08	2.34	3.21	1.85	2.93	2.01	1.43	1.51	2.06
H.erectus.000708	0.28	1.49	1.18	1.46	0.89	1.36	0.15	0.26	0.55
H.erectus.000709	17.26	22.13	25.38	23.48	23.32	23.87	23.91	14.95	16.95
H.erectus.000710	0.54	1.19	0.66	0.67	1.09	0.58	1.2	0.68	2.09
H.erectus.000711	18.47	17.94	30.69	13.92	28.55	25.18	19.18	11.75	24.92
H.erectus.000712	0	0	0	0	0	0	0	0	0
H.erectus.000713	1.34	3.11	2.92	2.12	1.82	2.84	0.88	1.13	2.23
H.erectus.000714	150.41	158.52	109.35	84.79	62.66	189.64	115.27	113.06	117.49
H.erectus.000715	3.47	6.29	12.29	2.66	12.56	14.84	16	5.33	4.77
H.erectus.000716	0	0	0	0	0	0.14	0	0	0
H.erectus.000717	0	0	0	0.23	2.45	1.23	0.54	0	1.32
H.erectus.000718	13.33	18.82	22.42	26.43	11.08	16.03	22.14	13.61	29.65
H.erectus.000719	0.26	0	0	0	0.14	0	0	0	0
H.erectus.000720	0	0	0	0	0	0	0	0	0
H.erectus.000721	0	0	0	0	0	0	0	0	0
H.erectus.000722	0.6	0	1.47	0	0.87	0.69	0.32	0	1.41
H.erectus.000723	0	0	0	0	0	0	0	0	0
H.erectus.000724	0	0	0.4	0	0.18	0	0.32	1.44	0
H.erectus.000725	0	0	0	0	0	0	0	0	0
H.erectus.000726	0.94	0	0.57	1.12	1.41	0.91	0.44	0.48	0.8
H.erectus.000727	0	0.15	0.89	0.19	0.42	0.36	0	0	0.76
H.erectus.000728	0	0	0	0	0	0	0	0	0
H.erectus.000729	0	0	0	0	0	0	0.24	0	0
H.erectus.000730	0	0	0	0	0	0	0	0	0
H.erectus.000731	0	0	0	0	0	0	0	0	0
H.erectus.000732	0	1.02	0	0.83	0.28	0.67	0	0	0
H.erectus.000733	0	0	0	0	0	0	0	0	0
H.erectus.000734	0	0	0	0	0	0	0	0	0
H.erectus.000735	0	0	0	0	0	0	0	0	0
H.erectus.000736	0	0	0	0	0	0	0	0	0
H.erectus.000737	1.08	2.94	3.42	5.42	2.28	2.31	0.83	1.53	0.78
H.erectus.000738	2.13	1.05	1.6	1.49	0.36	5.73	0.03	0.03	0.7
H.erectus.000739	7.78	8.63	9.32	7.66	10.57	9.66	8.7	8.15	9.26
H.erectus.000740	0.46	1.23	0.2	1.82	0.12	0.05	0	0.05	0.57
H.erectus.000741	0.63	1.46	1.76	1.48	0.82	1.23	0.88	0.18	0.82
H.erectus.000742	21.47	11.74	15.14	22.76	17.26	17.04	12.08	4.62	8.17
H.erectus.000743	123.96	82.85	94.85	137.97	89.5	99.19	120.58	42.8	105.11
H.erectus.000744	9.58	7.41	10.6	7.97	8.13	7.31	9.47	5.72	6.4
H.erectus.000745	36.52	31.34	36.11	33.94	32.86	31.97	34.04	21.17	41.44
H.erectus.000746	20.46	18.09	22.41	21.25	34.28	19.71	37.5	18.97	37.7
H.erectus.000747	1.11	1.64	1	1.08	0.62	1.18	0.71	0.88	1.24
H.erectus.000748	2.19	2.52	6.72	4.92	6.93	7.51	7.96	4.01	7.49
H.erectus.000749	0	0	0	0	0	0	0	0	0
H.erectus.000750	0	0	1.07	0.3	0.4	0.08	0.51	0	0.28
H.erectus.000751	3.21	3.88	2.53	3.52	5.09	4.47	2.73	3.68	2.07
H.erectus.000752	18.07	16.14	14.27	15.4	20.11	17.55	18.12	11.16	12.25
H.erectus.000753	17.08	15.17	17.73	16.65	18.25	16.14	11.19	6.88	7.8
H.erectus.000754	0.89	1.29	1.25	1.86	0.23	0.56	1.89	0.41	0.66
H.erectus.000755	9.42	12.6	16.14	14.37	19.76	11.6	12.02	6.91	11.76
H.erectus.000756	0	0.35	0	0	0	0	0	0	0
H.erectus.000757	8.58	9.25	12.33	9.3	13.32	8.84	7.51	8.11	7.32
H.erectus.000758	0.44	0.86	0	0.46	0.47	0.75	0.95	0.41	0.88
H.erectus.000759	0	0	0	0	0	0	0	0	0
H.erectus.000760	0	0.47	0.12	0.11	0.06	0	0	0.25	0.11
H.erectus.000761	0	0	0	0	0	0	0	0	0
H.erectus.000762	88.76	73.94	85.45	83.42	90.59	97.73	78.41	34.9	43.71
H.erectus.000763	7.41	15.02	14.44	15.48	22.15	13.98	9.08	6.48	9.26
H.erectus.000764	5.92	5.49	7.06	4.34	5.06	4.89	4.8	4.86	4.46
H.erectus.000765	6.99	5.59	7.57	7.3	8.52	9.36	6.88	6.83	11.35
H.erectus.000766	0.58	0.75	0.33	1.01	1.95	0.57	0.31	0.44	0.29
H.erectus.000767	0	0	0	0	0.75	0.2	0	0.22	0
H.erectus.000768	6.95	15.19	19.02	13.43	16.77	10.5	12.16	9.77	15.75
H.erectus.000769	23.99	38.86	42.16	43.37	41.79	41.17	32.42	31.13	27.33
H.erectus.000770	1135.84	1015.06	557.63	694.17	1203.78	1066.33	1646.22	1814.19	2177.48
H.erectus.000771	6.49	4.77	11.88	10.8	12.99	16.95	5.29	5.48	3.08
H.erectus.000772	0	0.11	0	0	0	0	0	0	0
H.erectus.000773	0.09	0	0.1	0	0	0.08	0	0.08	0.45
H.erectus.000774	0.36	0.46	0	0.13	0.13	0.2	0	0	0.48
H.erectus.000775	3.01	7.47	5.57	7.26	4.98	6.45	3.86	3.4	4.51
H.erectus.000776	0	0.25	0.14	0.13	0	0	0.27	0	0.13
H.erectus.000777	4.26	4.6	16.31	17.15	12.54	13.75	0.65	1.07	0.3
H.erectus.000778	8.69	12.54	16.5	12.81	16.47	14.73	9.76	5.03	12.15
H.erectus.000779	2.64	3.13	2.54	3.5	4.71	2.55	2.51	1.87	2.83
H.erectus.000780	5.87	10.02	31.54	11.73	30.16	30.69	9.52	2.83	3.05
H.erectus.000781	0.22	0.38	0.5	0.64	0.31	0.27	0.47	0.09	0.1
H.erectus.000782	10.68	6.99	9.19	9.13	9.08	7.46	8.08	5.86	7.62
H.erectus.000783	1.72	0.66	1.94	1.44	2.18	0.58	0	1.42	1.36
H.erectus.000784	0	0	0	0	0	0	0	0	0
H.erectus.000785	0	0	0	0	0	0	0	0	0
H.erectus.000786	0.58	1.13	2.06	0.7	1.67	0.84	0.62	0.76	1.73
H.erectus.000787	13.15	10.48	15.98	17.17	18.34	11.14	12.95	10.4	16.28
H.erectus.000788	7.77	4.94	6.75	7.19	6.22	5.33	7.68	3.87	6.16
H.erectus.000789	0	0.27	0	0.23	0	0	0.22	0	0
H.erectus.000790	0.12	0	0.54	0.74	0.32	0.45	0	0.33	0.59
H.erectus.000791	0	2.13	1.39	0.86	0.44	1.39	0.58	0.76	0.95
H.erectus.000792	0	0	0	0	0	0	0	0	0
H.erectus.000793	4.35	4.21	4.59	5.73	3.12	3.63	5.02	1.66	2.56
H.erectus.000794	1.82	4.31	3.12	2.51	2.45	3.43	0.51	3.77	2.4
H.erectus.000795	0.68	3.32	2.07	2.4	1.95	1.55	0.22	0.48	0.59
H.erectus.000796	0.73	3.18	2.07	2.16	0.89	1.1	0.31	0.32	0.52
H.erectus.000797	2.95	3.82	1.73	1.48	2.93	3.38	3.07	2.65	1.87
H.erectus.000798	12.84	10.47	11.74	14.19	15.45	14.53	11.2	8.98	7.86
H.erectus.000799	7.91	5.02	4.83	4.48	9.79	7.42	6.73	6.63	4.25
H.erectus.000800	2.12	7.34	5.99	6.88	6.24	7.6	1.66	4.34	2.2
H.erectus.000801	0.79	0.9	1.76	1.27	1.7	0.76	1.56	0.89	1.68
H.erectus.000802	19.95	25.34	26.59	23.88	29.46	24.99	19.47	11.26	14.62
H.erectus.000803	21.5	15.63	23.34	24.22	22.91	18.67	18.45	12.99	19.19
H.erectus.000804	0.29	0.14	0.33	0.45	2.52	0.67	0.15	0.46	0
H.erectus.000805	0.17	0.48	1.03	0.35	0.35	1.13	0.09	0.54	0.5
H.erectus.000806	0.88	4.53	1.32	1.84	3.1	1.97	4.67	1.88	2.9
H.erectus.000807	0	0	0.06	1.69	0.05	0.48	0	0.93	0.4
H.erectus.000808	3.63	2.64	2.39	2.24	3.3	2.46	1.81	1.62	2.51
H.erectus.000809	8.85	7.63	8.41	10.92	10.85	9.33	8.39	6.71	8.15
H.erectus.000810	47.83	19.6	23.97	23.97	23.06	19.99	20.22	13.23	33.71
H.erectus.000811	3.89	3.05	3.83	8.12	6.42	6.35	3.71	2.9	2.97
H.erectus.000812	1.6	5.49	4.49	5.21	5.16	3.69	1.49	2.36	2.17
H.erectus.000813	0.25	0.1	0.67	0.26	0	0.08	0.32	0.14	0.25
H.erectus.000814	1.11	1.18	1.94	0.85	0.43	0.68	0.22	0.28	0.2
H.erectus.000815	0.82	1.26	1.1	1.28	1.12	0.48	0.09	0.15	0.08
H.erectus.000816	1.35	2.22	3.34	2.12	2.71	2.09	3.16	3.43	1.65
H.erectus.000817	13.46	4.8	6.17	6.27	3.44	2.8	4.99	1.52	1.68
H.erectus.000818	21.81	14.22	16.17	16.27	25.8	14	20.62	14.14	30.16
H.erectus.000819	5.33	6.04	5.31	7.32	8.7	5.2	6.97	6.22	7.31
H.erectus.000820	6.17	10.14	15.48	7.63	16.04	13.68	16.89	5.53	11.16
H.erectus.000821	1.13	0.06	0.11	0.03	0.07	0.6	0.1	0.06	0.1
H.erectus.000822	0	0.43	0.73	0.26	0.58	0.34	0.27	0.37	0.3
H.erectus.000823	3.76	3.19	3.72	3.93	4.22	3.82	3.02	3.74	3.8
H.erectus.000824	6.18	3.85	2.38	4.75	3.09	20.82	0.35	2.31	1.53
H.erectus.000825	2.24	2.92	2.65	2.31	1.96	2.67	1.01	1.11	1.28
H.erectus.000826	3.16	3.33	4.04	2.85	3.9	2.58	5.19	1.63	2.37
H.erectus.000827	13.29	12.2	14.24	17.3	20.25	16.2	13.62	8.06	9.76
H.erectus.000828	30.72	30.02	34.9	30.87	36.4	37.15	33.67	31.88	34.21
H.erectus.000829	5.84	2.07	7.23	4.88	3.91	4.1	5.59	4.29	6.16
H.erectus.000830	1.5	3.41	1.64	2.26	2.43	1.6	0.66	1.58	1.44
H.erectus.000831	0	0	0	0	0	0	0	0	0
H.erectus.000832	5.33	6.53	6.93	10.02	6.76	8.68	6.55	5.55	6.8
H.erectus.000833	0	0	0	0	0	0	0	0	0
H.erectus.000834	7.3	6.41	7.01	7.06	8.28	7.34	7.55	5.1	7.16
H.erectus.000835	0.11	0.63	0.49	0.45	0.34	0.09	0	0.1	0.53
H.erectus.000836	5.91	3.75	5.02	4.86	5.74	3.51	7.63	6.85	7.58
H.erectus.000837	8.96	9.76	9.29	12.86	10.22	7.08	11.29	6.37	9.11
H.erectus.000838	11.93	11.82	9.45	11.84	14.95	12.91	11.44	9.19	11.66
H.erectus.000839	0	0	0	0	0	0	0	0.1	0
H.erectus.000840	11.42	11.43	10.7	16.62	13.66	13.87	11.3	6.33	9.46
H.erectus.000841	1.01	1.11	3.24	2.26	1.22	1.73	1.69	1.45	1.43
H.erectus.000842	1.36	1.92	1.26	0.91	2.36	2.4	1.71	1.25	1.1
H.erectus.000843	1.09	1.63	0.96	1.33	1.05	1.51	0.79	0.51	0.51
H.erectus.000844	16.05	17.58	19.66	22.99	21.87	18.79	21.05	12.43	20.86
H.erectus.000845	17.92	14.58	14.73	13.59	16.9	13.66	17.89	10.36	14.18
H.erectus.000846	0.21	0.11	0.1	0.55	0.4	0.27	0.12	0.08	0.12
H.erectus.000847	10.78	9.72	10.05	11.68	12.03	10.61	7.95	6.14	7.74
H.erectus.000848	3.63	4.68	3.52	5.51	6.31	4.37	3.16	2.67	2.75
H.erectus.000849	0.12	0.15	0.04	0.37	0.27	0.2	0.02	0.03	0.12
H.erectus.000850	0	0.16	0.23	0	0	0	0	0	0
H.erectus.000851	0	0.16	0.23	0	0	0	0	0	0
H.erectus.000852	0	0	0	0	0	0	0	0	0
H.erectus.000853	0	0	0	0	0	0	0	0.63	0
H.erectus.000854	0	0.25	0.29	2.68	1.08	0.22	0.27	0	0
H.erectus.000855	0	0	0	0	0	0	0	0	0
H.erectus.000856	0	0.47	0.32	0.14	0.13	0.14	0	0.24	0.43
H.erectus.000857	0	0	0	0	0	0	0	0	0
H.erectus.000858	0	0	0	0	0	0	0	0	0
H.erectus.000859	0	0	0	0	0	0	0	0	0
H.erectus.000860	0	0	0	0	0	0	0	0	0
H.erectus.000861	0	0	0.91	0	0	0	0	0	0
H.erectus.000862	0	0	0	0	0	0	0	0	0
H.erectus.000863	0	0.29	0	0.93	0	0	1.26	0	0
H.erectus.000864	0	0	0	0	0	0	0	0	0
H.erectus.000865	0	1.11	0.97	1.8	0.3	1.69	2.74	0.79	0
H.erectus.000866	0	0	0	0.2	0	0	0.41	0.36	0.39
H.erectus.000867	1	2.2	1.51	1.56	1.22	1.58	1.43	0.8	1.88
H.erectus.000868	0.42	0.27	1.25	0.29	0.15	0.35	0.15	0.76	0.14
H.erectus.000869	54.54	107.75	65.59	118.15	74.31	92.51	166.36	272.62	169.76
H.erectus.000870	7.65	6.91	7.48	8.25	9.78	7.3	8.41	4.94	5.33
H.erectus.000871	6.93	6.23	7.69	8.34	6.41	6.57	2.87	6.54	3.72
H.erectus.000872	6.55	7.4	9.34	6.16	8.87	5.21	3.53	4.74	6.57
H.erectus.000873	1474.05	2342.38	2261.57	896.57	730.38	1227.35	573.21	1621.57	851.61
H.erectus.000874	0	0	0	0	0	0	0	0	0
H.erectus.000875	0.86	2.22	2.33	2.96	1.51	1.91	1.36	1.43	2.34
H.erectus.000876	0.18	0	0.3	0	1.98	0	0	0	1
H.erectus.000877	0.73	0.47	2.75	0	0	0	0.78	0.22	1.45
H.erectus.000878	129.91	87.22	120.85	134.36	141.92	132.56	94.66	97.86	91.23
H.erectus.000879	13.54	11.08	16.62	12.04	18.64	11.84	14.64	10.3	16.68
H.erectus.000880	19.63	21.68	38.62	17.59	31.81	24.01	51.62	32.3	56.65
H.erectus.000881	1.07	3.11	2.2	2.39	2.22	2.33	1.26	2.95	2.63
H.erectus.000882	0	0	0	0	0	0	0	0	0
H.erectus.000883	1.49	2.75	3.42	3.78	2.74	3	1.72	2.61	4.36
H.erectus.000884	2.1	1.19	2.96	4.58	3.71	2.51	7.28	2.41	4.17
H.erectus.000885	2.77	3.87	5.25	5.14	5.35	4.57	3.47	2.39	2.92
H.erectus.000886	0.56	1.66	1.3	1.62	1.16	1.93	0.22	0.68	0.39
H.erectus.000887	0	0	0	0.04	0.12	0.03	0	0	0
H.erectus.000888	0.97	1.48	1.35	2.03	2.1	2.53	0.54	1.27	1.42
H.erectus.000889	10.89	7.02	8.17	9.68	10.61	12.24	4.78	4.3	7.66
H.erectus.000890	2.41	3.19	2.72	3.93	2.74	2.13	1.88	1.4	2.04
H.erectus.000891	5.03	3.55	3.16	3.35	4.87	5.54	7.2	4.34	5.99
H.erectus.000892	194.45	123.92	149.75	264.62	304.57	219.41	87.65	61.01	159.18
H.erectus.000893	10.15	7.03	11.15	10.15	11.5	7.83	8.19	5.39	6.96
H.erectus.000894	1.88	2.72	2.68	2.72	3.13	3.77	3.23	2.72	4.22
H.erectus.000895	2.49	1.66	1.67	3.34	2.64	3.28	1.33	1.5	2.7
H.erectus.000896	7.64	4.37	8.35	5.59	5.66	6.39	7.71	6.09	4.86
H.erectus.000897	23.33	27.7	33.08	34.93	46.91	31.73	29.06	21.42	20.76
H.erectus.000898	23.71	29.11	28.07	23.35	23.29	22.64	41.76	25.57	24.77
H.erectus.000899	27.79	16.88	19.47	24.12	25.59	17.42	20.17	13.64	15.35
H.erectus.000900	0	0.67	0	0	0	0	0.73	2.16	5.88
H.erectus.000901	2.56	3.17	4.29	2.08	2.41	2.6	1.96	1.07	2.11
H.erectus.000902	5.82	6.66	6.74	7.54	12.57	7.12	9.34	1.88	6.09
H.erectus.000903	24.84	17.96	30.39	23.61	25.36	21.08	28.4	29.12	31.31
H.erectus.000904	4.65	2.18	4.44	4.42	8.8	3.57	2.25	3.11	8.24
H.erectus.000905	1.24	0.3	0	0	0.33	0.26	0	0	0.61
H.erectus.000906	12.91	10.22	12.84	14.7	22.62	15.7	9.09	6.58	9.31
H.erectus.000907	17.87	16.12	17.95	22.18	30.34	22.42	14.56	8.96	13.76
H.erectus.000908	2.66	2.2	2.46	2.62	3.91	2.42	3.77	1.74	1.93
H.erectus.000909	0.27	0.35	1.47	1.31	1.9	0.98	0.72	0.91	0.53
H.erectus.000910	12.24	5.99	12.91	10.2	9.5	6.66	17.47	9.25	12.27
H.erectus.000911	0.24	0	0.14	0.25	0.51	0.2	0.38	0.11	0.12
H.erectus.000912	0.71	0.67	1.09	1.08	0.58	0.44	0.44	0.4	0.2
H.erectus.000913	0	0.43	1.26	0.23	0.24	0	0	0.41	1.11
H.erectus.000914	98.1	91.96	106.67	151.39	130.59	108.39	69.69	39.75	29.52
H.erectus.000915	4.67	3.79	5.69	7.04	5.9	5.11	5.14	3.84	3.5
H.erectus.000916	0	0	0	0	0	0	0	0	0
H.erectus.000917	43.44	39.3	33.83	28.16	36.92	37	21.26	14.23	15.72
H.erectus.000918	0.06	0.12	0.08	0	0	0.13	0	0	0
H.erectus.000919	0	0	0.17	0.33	0	0	0	0	0.11
H.erectus.000920	0.47	0.32	0.33	0.52	1.06	0.25	0.33	0.44	0.34
H.erectus.000921	0	0	0.6	0.24	0.37	0.06	0.13	0	0
H.erectus.000922	2.15	1.21	2.75	1.41	3	1.77	0.79	0.63	0.89
H.erectus.000923	0	1.03	145.52	0.42	1.26	1.23	0.14	0.12	0.26
H.erectus.000924	23.7	18.7	24.12	19.15	21.21	18.42	20.5	15.54	21.22
H.erectus.000925	0	0	0.32	0.33	0.52	0	0.26	0.75	0
H.erectus.000926	5.28	4.12	4.87	5.13	6.93	4.74	3.62	3.73	3.54
H.erectus.000927	0.28	0.67	1.5	1.29	1.26	0.66	0.15	0.21	0.68
H.erectus.000928	0.22	0.32	0.49	0.63	0.35	0.32	0.06	0.15	0.11
H.erectus.000929	1.17	6.03	3.7	3.58	3.62	3.44	0.95	1.94	1.67
H.erectus.000930	15.04	12.25	9.92	10.39	10.57	10.16	11.52	9.34	7.73
H.erectus.000931	3.84	5.55	4.75	3.62	3.48	4.95	3.77	8.84	8.74
H.erectus.000932	0.3	2.53	1.81	1.42	3.08	1.57	0.37	0.92	1.34
H.erectus.000933	5.4	4.48	4.66	5.57	6.16	3.84	5.75	3.67	4.93
H.erectus.000934	13.82	14.49	16.16	14.71	17.84	14.29	15.08	10.38	10.31
H.erectus.000935	0	0.47	0.55	0.26	0.78	2.88	1.04	1.12	0.97
H.erectus.000936	3.15	7.13	7.08	9.67	8.12	7.88	1.67	4.59	2.63
H.erectus.000937	0.58	2.37	1.08	1.81	1.08	2.51	0.83	0.88	0.48
H.erectus.000938	0.57	0.52	0.44	0.53	0.63	0.58	0.54	0.41	0.53
H.erectus.000939	26.2	24.2	24.33	19.23	23.56	17.62	19.59	13.93	13.98
H.erectus.000940	1.3	0.77	1.22	1.13	2.14	0.79	4.92	16.51	1.72
H.erectus.000941	384.67	237.39	122.31	115.44	151.75	212.63	201.59	347.91	239.79
H.erectus.000942	2.08	0.78	2.86	2.35	1.28	0.73	1.53	1.38	1.26
H.erectus.000943	199.31	209.56	52.8	120.12	155.8	242.72	73.38	187.13	228.74
H.erectus.000944	0	0.32	0	0	0.35	0	0.71	0.31	1.32
H.erectus.000945	16.21	10.18	12.04	14.18	18	12.96	14.79	19.48	16.94
H.erectus.000946	0	0.73	0	0	0	0	0	0	0
H.erectus.000947	4.63	7.46	5.63	6.31	6.78	4.89	5.91	2.72	3.97
H.erectus.000948	35.59	27.65	35.9	42.55	41.71	28.95	35.73	33.61	35.91
H.erectus.000949	34.03	36.11	43.36	74.86	55.12	38.59	28	18.21	17.74
H.erectus.000950	19	56.61	50.27	60.85	74.8	57.46	58.07	5.6	52.64
H.erectus.000951	1.27	1.21	1.83	1.58	0.83	1.03	1.47	0.85	1.28
H.erectus.000952	42.77	33.62	36.01	37.68	42.86	37.19	32.06	24.1	27.86
H.erectus.000953	16.64	15.72	17.32	16.24	20.16	15.31	18.63	13.05	19.07
H.erectus.000954	510.84	522.23	674.92	765.07	897.5	778.62	594.95	614.61	865.68
H.erectus.000955	5.65	5.79	5.27	11.22	14.56	8.88	4.84	4.93	4.09
H.erectus.000956	30.26	16.9	30.31	25.21	23.16	23.43	14	11.48	15.14
H.erectus.000957	5.27	4.4	7.3	5.55	5.95	4.86	7.09	4.5	7.04
H.erectus.000958	0	0	0	0	0	0	0	0	0
H.erectus.000959	0.43	2.33	1.91	1.41	0.9	1.91	0.75	0.98	0.77
H.erectus.000960	14.47	8.15	12.95	9.52	13.25	15.55	3.64	5.33	3.61
H.erectus.000961	0	0	0.5	0	0.58	0	0	0.1	0
H.erectus.000962	3.87	4.46	5.09	4.26	5.61	4.51	3.95	3.56	4.27
H.erectus.000963	3.76	5.85	3.3	5.06	5.85	4.93	4.52	3.24	3.7
H.erectus.000964	5.37	5.86	6.62	6.69	6.59	4.52	5.34	6.35	7.37
H.erectus.000965	6.69	3.75	7.4	8.34	5.09	8.31	3.62	3.88	5.7
H.erectus.000966	10.45	9.8	10.9	15.61	15.21	11.52	9.57	6.86	7.58
H.erectus.000967	1.88	1.92	2.61	1.96	2.33	1.91	2.11	2.38	1.86
H.erectus.000968	0.72	0.5	1.22	0.65	0.55	0.78	0.82	0.85	0.41
H.erectus.000969	1.19	1.01	0.92	0.7	1.18	0.82	1.11	0	0.44
H.erectus.000970	7.32	5.93	5.93	6.44	8.44	5.89	8.01	6.65	7.45
H.erectus.000971	7.19	8.15	8.23	8.67	8.81	7.73	6.59	7.91	6.75
H.erectus.000972	0	0.28	0	0	0.15	1.46	0	0	0.43
H.erectus.000973	0.48	0.23	0.81	0	0	0.61	0	0.44	0
H.erectus.000974	1.18	0.68	2.65	0.74	3.99	2.39	0.25	0.22	0.47
H.erectus.000975	4.44	4.41	8.78	5.64	8.12	7.99	1.28	0.66	1.43
H.erectus.000976	16.53	11.81	13.69	12.36	15.24	11.41	16.65	11.99	12.79
H.erectus.000977	7.32	11.43	9.57	13.84	9.57	8.63	8.25	6.35	6.46
H.erectus.000978	0	0	0	0	0	0	0	0	0
H.erectus.000979	0.58	1.62	1.83	1.75	1.04	0.93	0.25	1.06	0.46
H.erectus.000980	0	0	0	0	0	0	0	0	0
H.erectus.000981	16.82	20.26	12.37	14.05	19.98	14.39	14.18	17.53	17.79
H.erectus.000982	1.72	2.66	2.91	2.53	2.7	2.9	0.89	0.71	0.84
H.erectus.000983	11.55	10.54	12.75	10.3	12.54	10.04	10.85	8.04	9.62
H.erectus.000984	18.73	16.47	19.18	15.24	22.21	16.13	17.14	14.71	16.95
H.erectus.000985	0.19	0	0	0	0	0	0	0	0
H.erectus.000986	0	0	0	0	0	0	0	0	0
H.erectus.000987	8.53	3.98	3.53	3.48	6.63	3.96	8.03	6.12	6.01
H.erectus.000988	9	7.18	5.31	6.79	8.01	6.68	9.81	6.56	7.22
H.erectus.000989	2.52	7.9	2.25	4.96	2.11	5.53	0.66	2.49	0.85
H.erectus.000990	0.11	0.87	1.9	1.06	0	0.57	0	0	0
H.erectus.000991	0.32	0.15	0.36	0	0.17	0.13	0.17	0	0.32
H.erectus.000992	5.49	3.13	5.4	2.9	5.87	4.19	1.05	1.54	1.43
H.erectus.000993	4.69	6.07	5.4	5.07	4.62	5.27	6.11	5.59	5.23
H.erectus.000994	7.03	7.58	8.2	10.3	8.29	7.67	7.8	7.99	7.51
H.erectus.000995	14.11	12.41	16.54	14.8	12.16	12.28	15.38	6.93	7.65
H.erectus.000996	17.86	17.84	25.93	17.77	15.01	21.31	16.58	8.88	11.46
H.erectus.000997	11.09	11.66	13.68	10.96	10.44	12.14	9.14	4.45	6.53
H.erectus.000998	3.61	1.61	3.44	1.16	3.23	1.17	6.2	3.31	18.97
H.erectus.000999	0	0	0.46	0	0	0	0	0.75	0.81
H.erectus.001000	1.36	0.99	2.08	2.01	1.46	1.38	1.12	1.38	2.08
H.erectus.001001	8.06	5.69	7.33	8.17	10.08	8.62	9.4	6.69	6.9
H.erectus.001002	9.62	8.57	10.26	8.99	11.31	7.95	12.8	10.05	11.22
H.erectus.001003	23.86	20.6	24.71	22.05	21.29	23.41	22.99	19.34	22.46
H.erectus.001004	33.93	29.14	21.03	25.9	30.37	22.17	24.97	17.83	20.29
H.erectus.001005	40.57	29.25	26.57	27.19	36.89	46.32	32.33	16.97	19.67
H.erectus.001006	154.37	36.21	55.01	39.83	61.83	38.69	67.47	15.6	37.58
H.erectus.001007	3.39	6.79	5.33	6.09	6.67	4.85	5.12	4.2	7.34
H.erectus.001008	1.3	3.49	2.66	2.65	4.19	2.14	3.27	3.04	3.16
H.erectus.001009	1.73	1.26	3.27	1.68	2.35	1.88	2.37	1.36	1.41
H.erectus.001010	5.01	3.86	7.54	6.3	5.73	5.09	5.82	4.56	4.1
H.erectus.001011	0.65	2.17	2.53	3.3	2.89	1.51	0.38	1.53	0.94
H.erectus.001012	131.94	141.68	161.83	114.68	118.32	119.25	164.94	102.73	129.53
H.erectus.001013	3.52	1.92	4.21	2.53	4.89	3.53	2.58	2.63	3.49
H.erectus.001014	7.56	9.63	9.11	14.61	21.14	12.96	5.89	3.77	4.18
H.erectus.001015	16.3	18.94	25.17	19.09	18.62	23.29	16.28	14.9	13.06
H.erectus.001016	10.58	13.28	10.51	7.38	9	10.55	8.88	14.3	14.22
H.erectus.001017	16.76	14.45	16.74	12.58	12.95	11.57	16.68	14.15	16.33
H.erectus.001018	19.43	13.88	29.39	35.39	29.04	20.1	38.92	12.53	10.74
H.erectus.001019	0	0.1	0	0.21	0.31	0.08	0	0	0.2
H.erectus.001020	0.47	0.9	0.35	0.81	3.3	1.58	0.66	0.43	1.86
H.erectus.001021	0	0	0	0	0	0.7	0	0	0
H.erectus.001022	0	0.1	0	0.21	0.31	0.08	0	0	0.2
H.erectus.001023	0	0	0	0	0	0	0	0	0
H.erectus.001024	0.82	0	0.59	0	0	0	0	0.29	0.25
H.erectus.001025	0	0	0	0	0	0	0	0	0
H.erectus.001026	0	0	0	0	0	0	0.29	0	0
H.erectus.001027	0	0	0	0	0	0	0	0	0
H.erectus.001028	0	0	0	0	0	0	0	0	0
H.erectus.001029	0	0	0	0	0.22	0	0	0	0
H.erectus.001030	0	0	0	0	0	0	0	0	0
H.erectus.001031	0.17	0.16	0	4.7	1.76	0.84	0	1.07	0.99
H.erectus.001032	0	0	0	0	0	0	0	0	0
H.erectus.001033	1.3	0.83	0.97	2.25	2.51	1.55	1.38	0.5	1.6
H.erectus.001034	0.47	0.91	0.47	0.44	0.17	0.22	0.25	0.22	0.18
H.erectus.001035	0.27	0.84	1.13	1.05	0.78	0.79	0.14	0.37	0.33
H.erectus.001036	0	0	0	0	0	0	0	0	0
H.erectus.001037	8.09	6.96	8.67	8.51	8.15	7.34	5.51	6.03	5.19
H.erectus.001038	1.89	2.56	4.47	4.15	2	2.71	2.82	0.52	1.87
H.erectus.001039	0	0	0	0	0	0	0	0	0
H.erectus.001040	0	0	0	0	0	0	0	0	0
H.erectus.001041	0	0	0	0	0	0	0	0	0
H.erectus.001042	0	0	0	0	0	0	0	0	0
H.erectus.001043	0	0	0	0	0	0	0	0	0
H.erectus.001044	0	0	0	0	0	0	0	0	0
H.erectus.001045	0	0	0	0	0	0	0	0	0
H.erectus.001046	0	0	0	0	0	0	0	0	0.16
H.erectus.001047	0	0	0	0	0	0	0	0	0
H.erectus.001048	1.01	0	0.76	1.76	1.07	0	1.08	0.93	0
H.erectus.001049	0	0	0	0	0	0	0	0	0
H.erectus.001050	0	0	0	0	0	0	0	0	0
H.erectus.001051	0	0	0	0	0	0	0	0	0
H.erectus.001052	16.31	18.14	12.12	11.82	14.37	13.32	11.62	13.41	10.74
H.erectus.001053	0	0	0	0	0	0	0	0	0
H.erectus.001054	5.05	5.62	5.01	5.23	6.35	5.82	3.55	1.81	3.07
H.erectus.001055	42.41	18.22	38.79	51.31	49.24	14.18	37.52	17.79	66.77
H.erectus.001056	1.55	2.51	1.03	2.28	1.83	2.69	0.82	2.47	1.98
H.erectus.001057	4.85	3	5.31	2.69	4.48	2.58	4.56	3.65	4.84
H.erectus.001058	0.34	2.3	1.34	1.6	0.9	1	0.54	0.31	1.18
H.erectus.001059	70.17	158.07	132.19	71.8	80.56	188.49	58.61	158.21	72.36
H.erectus.001060	0	0	0	0	0	0	0	0	0
H.erectus.001061	0.17	0.82	0.48	0.97	0.09	1.5	0.18	0.08	0.08
H.erectus.001062	36.85	29.27	34.32	31.27	31.97	37.84	35.89	19.55	22.53
H.erectus.001063	43.02	36.67	49.4	39.75	47.97	48.37	50.64	40.51	61.74
H.erectus.001064	12.29	10.44	10.84	11.01	13.7	10.43	8.04	8.08	10.69
H.erectus.001065	0.22	0.16	0.19	0.17	0	0.09	0	0.1	0
H.erectus.001066	1.81	0.88	2.48	1.15	1.98	1.53	2.2	0.77	1.54
H.erectus.001067	0	0.22	0.26	0	0.24	0	0	0	0
H.erectus.001068	10.18	9.93	11.32	9.96	12.89	12.1	10.15	7.23	7.77
H.erectus.001069	6.21	2.76	4.06	4.6	5.06	2.78	4.76	1.3	3.51
H.erectus.001070	0	0	0	0	0	0	0	0	0
H.erectus.001071	99.81	69.12	84.26	79.56	67.07	76.35	59.14	53.83	60.27
H.erectus.001072	12.11	9.32	15.38	13.42	16.09	8.28	13.6	10.19	12.86
H.erectus.001073	26.95	34.64	31.03	37.88	31.1	26.76	20.67	17.88	17.99
H.erectus.001074	0	0.23	0.55	0	0.26	0.61	0	0.44	0
H.erectus.001075	0.2	1.14	1.1	1.02	0.83	0.66	0.56	0.84	0.19
H.erectus.001076	0.59	3.79	2.05	1.83	2.03	2.18	0.48	1.38	0.9
H.erectus.001077	0.24	1.11	0.91	0.3	0.76	0.44	0	0.31	0.24
H.erectus.001078	6.29	7.42	10.19	5.48	5.25	10.65	4.91	2.75	3.14
H.erectus.001079	8.94	7.68	16.77	22.74	14.09	13.46	4.05	3.5	4.43
H.erectus.001080	1.34	0.76	1.51	1.81	2.63	4.33	0.71	0.73	1.17
H.erectus.001081	2.35	4.69	4.61	3.59	2.75	3.35	1.96	1.51	1.18
H.erectus.001082	13.05	7.12	10.34	10.49	10.13	5.9	3.24	2.99	4.95
H.erectus.001083	8.11	1.08	8.32	0	0	0	0	0	0
H.erectus.001084	3.95	2.93	3.81	4.12	2.03	3.24	4.63	4.04	4.91
H.erectus.001085	13.93	9.46	13.87	13.06	11.9	11.62	15.57	9.97	10.22
H.erectus.001086	6.98	7.13	10.82	8.14	11.42	7.12	8.52	8.86	7.18
H.erectus.001087	0.44	1.36	0.87	1.28	1.04	1.39	1.02	0.4	0.35
H.erectus.001088	31.53	29.03	50.54	55.45	42.27	27.69	29.1	14.44	17.22
H.erectus.001089	37.52	40.6	38.66	32.7	45.43	35.87	42.84	32.06	28.09
H.erectus.001090	14.15	14.52	17.17	16.09	13.47	23.98	9.62	10.83	10.66
H.erectus.001091	110.39	104.61	157.5	230.93	137.07	106.08	169.21	61.56	50.12
H.erectus.001092	11.18	5.2	10.14	10.32	10.96	8.46	9.36	4.48	5.27
H.erectus.001093	20.58	31.22	23.98	24.93	33.79	32.25	21.19	24.59	15.3
H.erectus.001094	4.03	3.68	5.04	4.91	4.03	4.53	4.53	5.14	4.66
H.erectus.001095	7.67	7.7	11.34	7.24	18.92	16.92	24.47	26.54	25.01
H.erectus.001096	3.51	5.09	6.71	10.5	10.26	9.85	6.59	7.62	8.33
H.erectus.001097	7.27	10.45	11.22	11.68	14.24	19.71	4.56	6.8	7.01
H.erectus.001098	0	0	0	0	0	0.14	0	0	0
H.erectus.001099	34.08	33.2	31.22	34.59	36.21	30.79	35.88	26.26	31.89
H.erectus.001100	0.48	1.39	0.89	1.32	1.15	0.81	0.56	0.36	0.87
H.erectus.001101	0	0.15	0.1	0.22	0.06	0.03	0	0.06	0.18
H.erectus.001102	0.15	1.15	0.67	0.93	1.57	0.5	0.48	0.55	0.59
H.erectus.001103	0.07	0.27	0.08	0.45	0.9	0.36	0	0.59	0
H.erectus.001104	6.11	10.03	7.96	9.41	8.71	8.9	8.87	7.65	7.68
H.erectus.001105	45.05	41.36	43.42	41.33	56.31	41.68	54.31	42.96	52.73
H.erectus.001106	21.65	12.55	19.2	21.11	22.79	15.49	20.95	15.44	16.89
H.erectus.001107	5.45	6.34	7.26	4.64	7.88	4.72	19.35	21.6	15.03
H.erectus.001108	33.81	29.7	37.42	29.59	29.81	39.36	28.21	33.35	34.03
H.erectus.001109	23.99	19.72	26.79	25.83	26.41	27.11	26.37	13.25	26.47
H.erectus.001110	4.57	2.92	5.72	5.27	8.53	4.18	6.04	4.31	7.57
H.erectus.001111	0	0	0	0	0	0	0	0	0
H.erectus.001112	13.79	15.39	19.54	16.55	13.6	14.92	17.33	14.11	20.21
H.erectus.001113	1.33	1.29	4.05	9.05	9.44	2.92	2.13	1.22	3.03
H.erectus.001114	7.14	8.44	11.83	18.95	16.93	8.93	7.31	5.09	4.37
H.erectus.001115	21.82	19.11	28.35	29.82	28.34	24.06	17.14	20.03	22.33
H.erectus.001116	3.11	2.77	6.45	4.68	3.29	2.83	3.31	4.69	2.59
H.erectus.001117	1.07	0.92	3.2	2.35	3.01	2.8	2.77	1.63	2.46
H.erectus.001118	55.1	62.73	41.11	32.41	42.86	64.75	81.59	115.45	98.86
H.erectus.001119	4.61	2.78	4.91	3.61	5.48	3.74	4.46	2.57	5.13
H.erectus.001120	35.23	28.32	30.79	52.53	51.53	38.53	37.73	20.84	16.44
H.erectus.001121	6.03	6.32	6.38	8.18	5.35	4.98	3.31	3.43	3.3
H.erectus.001122	319.52	424.28	429.83	422.24	568.75	526.35	376.54	410.27	462.33
H.erectus.001123	1.42	0.76	0.71	0.82	2.33	1.73	1.34	1.01	0.78
H.erectus.001124	0.97	1.22	1.82	2.27	2.4	1.88	1.62	1.28	1.6
H.erectus.001125	5.08	4.05	4.68	5.42	4.85	5.06	4.16	2.15	2.43
H.erectus.001126	9.54	6.64	8.33	6.52	6.03	6.16	6.83	7.04	6.09
H.erectus.001127	5.41	5.89	7.56	10.23	12.16	7.77	2.85	3.19	4.57
H.erectus.001128	7.09	6.45	7.59	7.88	9.01	10.3	4.81	2.91	5.24
H.erectus.001129	4.2	3.41	5.29	5.36	6.66	3.5	6.31	4.56	5.61
H.erectus.001130	13.23	16.31	17.52	19.45	22.95	24.97	14.26	9.65	11.74
H.erectus.001131	6.05	8.48	5.73	8.16	6.55	5.09	4.31	3.49	4.27
H.erectus.001132	8.35	21.21	14.57	12.36	41.21	49	8.05	7.43	13
H.erectus.001133	5.56	6.72	6.05	5.55	7.99	7.89	6.24	4.44	5.62
H.erectus.001134	0	1.2	0.82	2.06	1.62	1.97	0.85	0.47	1.08
H.erectus.001135	26.28	39.28	45.92	114.06	112.68	66.25	40.64	28.63	27.01
H.erectus.001136	4.07	7.38	3.66	5.52	6.24	3.69	2.38	4.58	5.94
H.erectus.001137	4.07	7.38	3.66	5.52	6.24	3.69	2.38	4.58	5.94
H.erectus.001138	43.95	28.85	47.85	34.55	45.08	56.07	11.82	6.7	11.93
H.erectus.001139	0.84	1.57	2.38	1.15	2.84	2.67	0.61	0.16	0.39
H.erectus.001140	14.61	22.4	17.35	16.05	29.72	23.75	25.47	17.87	15.03
H.erectus.001141	6.77	7.31	7.7	5.89	7.96	6.96	9.47	5.22	6.76
H.erectus.001142	0.07	0	0.22	0.35	0.28	0.06	0.07	0	0.07
H.erectus.001143	8.52	19.66	31.24	45.05	43.87	45.85	28.36	88.03	36.45
H.erectus.001144	2.79	9.01	8.03	9.35	8.22	4.81	6.35	6.36	4.88
H.erectus.001145	2.85	6.37	8.69	12.03	12.49	8.55	4.61	3.11	1.18
H.erectus.001146	10.06	8.61	9.09	10.93	11.52	7.88	8.42	5.5	8.01
H.erectus.001147	0	0	0	0.09	0.05	0	0	0	0
H.erectus.001148	0.17	0.72	0.83	0.83	0.72	0.38	0	0.31	0.39
H.erectus.001149	5.91	5.27	6.21	4.62	5.8	4.65	6.11	4.53	5.18
H.erectus.001150	0.73	1.97	1.56	1.79	1.12	1.1	0.43	0.6	0.4
H.erectus.001151	0	0	0	0	0.08	0.17	0	0.06	0.19
H.erectus.001152	0.21	0.15	0.12	0.28	1.28	0	0	0.34	0
H.erectus.001153	5.03	6.72	5.62	5.59	7.39	3.1	2.2	3.2	4.97
H.erectus.001154	0	0.23	0.33	0	0.42	0	0	0	0.24
H.erectus.001155	1.38	5.53	2.6	8.09	5.46	16.94	11.58	8.97	1.55
H.erectus.001156	7.94	7.16	11.76	12.03	12.87	10.95	13.78	10.23	10.87
H.erectus.001157	23.35	17.11	15.7	22.26	19.2	14.07	16.72	11.28	12.58
H.erectus.001158	0.59	1.26	1.33	1.36	1.13	1.5	0.76	1.52	1.29
H.erectus.001159	12.58	14.96	15.84	13.66	21.64	15.48	13.17	12	16.31
H.erectus.001160	7.65	5.07	9.1	7.45	11.09	5.36	11.8	7.5	9.96
H.erectus.001161	34.39	29.7	55.21	40.77	53.01	51.18	29.2	36.65	50.72
H.erectus.001162	15.68	11.24	14.59	12.62	14.43	12.18	13.67	12.78	13.1
H.erectus.001163	11.62	9.23	18.85	8.41	15.75	8.35	31.54	21.98	36.34
H.erectus.001164	6.69	3.84	6.04	4.08	6.39	6.32	4.77	3.93	5.38
H.erectus.001165	1.26	2.65	1.62	3.5	2.8	2.47	0.59	0.98	1.2
H.erectus.001166	5.88	4.57	8.03	3.51	7.66	7.6	4.69	3.56	8.21
H.erectus.001167	35.45	31.13	33.81	25.83	33.18	28.55	35.92	26.42	31.3
H.erectus.001168	11.73	13.18	11.53	17.46	13.65	13.75	12.26	18.66	8.76
H.erectus.001169	14.71	16.88	20.52	19.04	20.24	20.01	11.73	13.78	18.2
H.erectus.001170	8.19	11.7	13.76	10.04	13.7	9.82	14.31	6.77	9.08
H.erectus.001171	0	0.23	0.53	0.37	0.5	0.5	0.25	0.87	0.59
H.erectus.001172	4.93	7.05	6.63	9.61	8.87	6.58	11.36	8.31	10.57
H.erectus.001173	0	0	0	0	0	2.1	0	0	0
H.erectus.001174	10.46	19.14	18.7	7.16	40.14	24.37	34.9	9.54	15.26
H.erectus.001175	0.28	0.94	0.86	2.4	2.43	0.88	0.22	0.13	0.07
H.erectus.001176	1.52	1.26	2.38	0.89	1.92	1.13	0.32	0.1	0.26
H.erectus.001177	1.05	0	0.59	0.36	0	0.29	0	0.48	1.03
H.erectus.001178	1.34	3.74	2.18	2.19	2.48	2.2	0.74	2.41	0.89
H.erectus.001179	13.03	10.27	13.37	11.79	12.79	12.21	10.68	11.01	10.64
H.erectus.001180	1.31	1.41	1.56	2.04	1.67	3.19	1.77	1.3	1.38
H.erectus.001181	5.25	8.34	6.79	10.15	11.77	14.67	7.09	12.02	9.62
H.erectus.001182	2.76	3.53	4.13	3.98	3.94	3.87	2.06	2.03	2.75
H.erectus.001183	63.54	88.41	102.67	86.99	92.31	78.13	84.58	70.66	77.46
H.erectus.001184	8.64	12.57	11.89	11.53	11.99	7.62	14.58	8.82	9.97
H.erectus.001185	44.34	34.32	49.1	21.32	35.1	3.01	6.52	5.68	44.15
H.erectus.001186	55.77	73.38	61.54	59.67	54.77	69.38	72.86	54.87	61
H.erectus.001187	3.65	8.31	6.39	8.07	5.32	8.34	1.13	3.73	3.02
H.erectus.001188	1.9	3.08	2.96	3.02	3.56	3.16	2.42	1.91	1.48
H.erectus.001189	18.99	19.24	24.25	27.84	26.06	21.08	21.17	13.74	26.75
H.erectus.001190	47.65	40.08	42.26	37.71	39.65	38.46	30.35	30.25	29.55
H.erectus.001191	551.35	533.89	626.06	563.68	710.75	624.61	476.05	349.71	319.65
H.erectus.001192	0	0.21	0	0	0	0	0	0	0
H.erectus.001193	0	0	0	0	0	0	0	0	0
H.erectus.001194	24.72	20.64	23.68	21.12	27.87	21.66	19.53	17.99	16.86
H.erectus.001195	36.19	27.5	28.33	27.4	32.52	27.61	25.97	20.69	25.67
H.erectus.001196	60.31	78.1	46.24	45.2	53.45	74.76	68.25	113.13	67.06
H.erectus.001197	6.86	7.22	8.4	7.64	10.54	6.71	9.03	6.44	5.85
H.erectus.001198	35.62	30.59	34.25	30.06	35.85	31.31	32.41	24.77	31.65
H.erectus.001199	15.11	13.86	16.79	20.12	15.84	15.19	21.94	10	22.21
H.erectus.001200	20.51	28.58	27.69	24.45	37.75	30.52	27.26	23.37	31.12
H.erectus.001201	9.59	7.24	8.53	9.82	11.97	10.15	9.61	8.38	10.21
H.erectus.001202	2.34	1.17	3.25	0.23	0.58	0.82	1.93	0.87	0.95
H.erectus.001203	5.14	7.97	7.54	6.63	9.35	6.26	5.14	3.73	5.28
H.erectus.001204	0.41	2.99	1.54	2.01	2.57	1.96	1.13	1.26	0.8
H.erectus.001205	4.2	5.04	6.06	4.21	4.09	4.18	3.58	3.01	4.41
H.erectus.001206	23.06	4.66	6.49	5.6	5.74	5.72	23.74	13.7	20.14
H.erectus.001207	15.83	11.23	15.61	32.08	21.35	18.67	7.03	5.33	5.03
H.erectus.001208	6.59	9.81	19.92	15.3	10.84	14.58	5.46	11.53	9.37
H.erectus.001209	0.66	1.02	0.96	0.98	1.13	1.99	0.4	0.22	0.43
H.erectus.001210	120.69	138.17	118.48	215.65	151.68	119.36	70.34	38.11	19.66
H.erectus.001211	5.16	3.21	5.08	3.52	4.46	2.51	3.75	1.96	4.96
H.erectus.001212	1.78	3.03	2.55	5.31	6.53	4.52	3.79	1.47	0.4
H.erectus.001213	36.45	47.51	53.52	137.39	185.85	143.11	78.97	43.59	2.18
H.erectus.001214	4.04	5.56	5.92	5.62	7.76	3.71	6.63	3.59	3.63
H.erectus.001215	42.86	40.53	54.46	52.03	53.76	36.37	35.77	28.7	27
H.erectus.001216	4	4.26	6	12.42	11.27	3.54	6.11	1.88	2.74
H.erectus.001217	1.31	7.86	3.54	3.92	5.91	4.71	1.39	3.05	0.87
H.erectus.001218	126.57	127.14	118.96	92.07	123.25	104.68	111.05	90.62	113.6
H.erectus.001219	2.22	3.64	2.45	3.55	3.74	2.44	1.74	2.25	1.26
H.erectus.001220	0	0.47	0.27	0.08	1.1	0.14	0.09	0.07	0.08
H.erectus.001221	0	0.31	0.36	0.34	0.34	0.54	1.71	0	0.32
H.erectus.001222	0	0	0	0	0	0	0	0	0
H.erectus.001223	0	0	0	0	0	0	0	0	0.22
H.erectus.001224	78.1	101.35	125.15	75.06	128.69	68.39	181.05	96.15	172.97
H.erectus.001225	51.39	53.12	31.65	36.34	47.79	51.99	37.53	61.76	39.5
H.erectus.001226	4.89	4.89	6.08	5.95	5.21	5.6	4.79	4.13	2.93
H.erectus.001227	0	0	0	0	0	0	0	0	0
H.erectus.001228	2.87	10.24	15.95	6.34	8.22	6.23	4.21	6.4	13.52
H.erectus.001229	32.83	29.6	32.11	34.97	48.44	36.66	23.55	21.33	19.19
H.erectus.001230	11.3	8.96	6.85	5.99	5.6	10.86	4.32	28.6	33.64
H.erectus.001231	6.72	6.27	9.78	7.02	3.43	4.98	6.66	4.25	9.29
H.erectus.001232	1.49	1.44	2.52	2.08	7.64	3.15	2.12	1.83	2.47
H.erectus.001233	12.76	14.36	12.45	12.33	15.87	12.8	15.44	10.15	12.72
H.erectus.001234	2.84	3.28	4.88	2.91	3.21	3.65	4.88	2.24	3.4
H.erectus.001235	0	0	0	0	0	0	0	0	0
H.erectus.001236	4.37	10.34	7.71	9.61	7.15	7.52	2.92	3.3	3.11
H.erectus.001237	30.43	25.12	23.33	29.98	30.28	28.22	25.42	18.13	21.25
H.erectus.001238	0	0.38	0	0	0	0	0	0	0
H.erectus.001239	15.25	17.82	15.08	14.3	13.7	13.79	14.57	11.08	12.24
H.erectus.001240	1.61	2.25	2.83	2.36	3.75	2.18	2.06	1.24	1.73
H.erectus.001241	0	0.5	0	0	0	0.15	0	0	0
H.erectus.001242	3.19	5.14	4.09	4.07	5.06	3.81	3.11	3.58	4.47
H.erectus.001243	24.81	24.65	30.65	26.39	29.28	25.28	24.8	18.32	22.5
H.erectus.001244	7.47	9.33	12.37	10.68	13.15	11.46	9.76	5.79	7.47
H.erectus.001245	0.86	1.42	2.67	1.71	2.51	1.41	2.39	1.61	1.86
H.erectus.001246	3.23	2.94	3.31	1.13	4.87	2.64	2.29	1.62	4.56
H.erectus.001247	13.39	21.57	24.49	19.94	46.07	26.48	52.95	34.37	57.87
H.erectus.001248	13.51	14.1	19.51	13.73	22.11	14.4	23.4	23.26	30.17
H.erectus.001249	22.43	27.27	38.89	20.47	51.44	30.42	30.91	28.48	41.75
H.erectus.001250	62.05	40.59	44.45	47.11	86.8	53.41	21.15	20.62	37.95
H.erectus.001251	4.44	4.38	5.41	5.59	5.66	4.81	4.82	5.66	3.95
H.erectus.001252	0.07	0.82	0.22	1.03	0.76	0.72	0.35	0.42	0.06
H.erectus.001253	0.92	2.14	2.23	1.52	1.29	0.58	0.97	0.07	0.6
H.erectus.001254	0.03	0.38	0.15	0.1	0.32	0.2	0.14	0	0.16
H.erectus.001255	17.96	12.98	16.92	16.13	20.9	13.25	38.13	32.32	28.39
H.erectus.001256	23.26	25.65	25.15	24.63	30.84	25.72	11.63	6.96	8.02
H.erectus.001257	7.49	3.89	4.99	4.74	5.27	4.08	2.32	2.17	2.34
H.erectus.001258	39.12	40.85	45.02	45.81	47.18	39.36	44.78	30.7	42.59
H.erectus.001259	58.89	62.44	55.56	49.19	76.79	64.53	64.36	64.72	63.95
H.erectus.001260	0	0.15	0.18	0.17	0	0	0	0.15	0
H.erectus.001261	54.81	46.21	51.51	49.58	54.15	49.34	51.7	54.43	66.29
H.erectus.001262	21.28	24.97	28.28	23.39	30.42	22.44	23.15	16.68	18.62
H.erectus.001263	6.51	8.7	6.86	7.14	7.44	7.77	4.45	4.38	4.38
H.erectus.001264	11.85	9.68	13.81	13.26	11.93	9.86	12	12.43	13.54
H.erectus.001265	4.18	3.27	3.61	4.46	4.99	4.31	4.12	1.96	4.85
H.erectus.001266	16.5	19.69	14.23	14.77	15.5	13.94	13.47	9.05	12.31
H.erectus.001267	11.26	15.17	23.06	15.07	27.41	18.72	21.71	10.73	17.43
H.erectus.001268	1.71	1.45	5.03	3.56	6.75	3.55	3.44	1.28	4.04
H.erectus.001269	0.08	0.88	0.51	0.87	0.96	0.19	0.56	0.14	0.22
H.erectus.001270	6.72	8.8	9.63	4.26	5.88	4.69	5.38	3.32	5.01
H.erectus.001271	21.58	31.34	43.21	11.22	45.11	26.57	43.38	13.69	39.98
H.erectus.001272	6.93	6.28	8.11	6.72	7.53	6.04	7.35	4.85	6.61
H.erectus.001273	0	0	0	0	0	0	0	0.08	0
H.erectus.001274	0.93	0.49	0.95	0.35	0.36	0.78	0.45	0	0.42
H.erectus.001275	3.38	2.95	5.37	5.75	4.77	3.35	3.74	3.1	5.25
H.erectus.001276	12.26	12.53	14.13	11.97	11.13	9.39	11.26	6.41	11.18
H.erectus.001277	56.66	49.25	42.1	30.33	34.52	42.83	39.15	29.93	43.19
H.erectus.001278	1.43	0.99	2.64	1.81	1.84	0.6	0.87	1.41	1.21
H.erectus.001279	1.73	2.63	2.44	3.93	3.19	2.45	1.56	1.36	1.95
H.erectus.001280	1.71	5.96	3.2	3.76	3.91	6.31	2.32	2.79	2.72
H.erectus.001281	16.95	12.33	11.94	12.72	14.7	12.62	14.44	12.16	16.53
H.erectus.001282	6.99	5.69	6.21	10.17	10.3	7.59	8.6	4.89	6.73
H.erectus.001283	0	0	0	0	0	0	0	0	0
H.erectus.001284	8.23	6.79	7.35	8.15	9.93	7.26	10.22	6.27	6.89
H.erectus.001285	616.73	761.79	744.03	719.4	876.55	913.47	545.84	567.81	729.11
H.erectus.001286	229.94	206.7	231.43	232.29	264.63	208.92	303.85	152.42	199.21
H.erectus.001287	29.74	25.47	19.94	20.27	37.63	26.49	31.47	34.79	34.62
H.erectus.001288	4.43	2.79	8.09	2.94	5.18	3.85	2.5	2.71	1.73
H.erectus.001289	15.72	17.41	28.3	10.98	18.79	15.43	19.23	13.15	18.67
H.erectus.001290	44.35	42.81	57.55	42.21	59.06	48.38	58.37	63.34	60.85
H.erectus.001291	6.32	9.99	18.41	13.65	17.03	8.71	6.36	11.1	8.37
H.erectus.001292	2.71	1.55	2.03	3.09	2	1.57	2.77	2.3	2.18
H.erectus.001293	10.15	7.37	7.35	5.75	6.99	5.11	4.88	5.17	4.02
H.erectus.001294	8.32	9.22	13.49	11.49	10.86	11.85	11.84	7.29	12.59
H.erectus.001295	9.07	9.89	9.23	8.76	8.33	8.3	7.95	4.45	6.8
H.erectus.001296	9.41	10.98	8.13	8.42	8.96	8.7	9.87	6.08	7.72
H.erectus.001297	71.62	60.1	85.24	52.39	60.24	50.69	68.64	42.98	47.42
H.erectus.001298	6.39	0.31	3.06	15.17	33.42	32.71	14.77	11.19	4.36
H.erectus.001299	0	0	0	0	0	0	0	0	0
H.erectus.001300	0	0.44	2.75	4.97	2.14	1.9	0.32	0	0.18
H.erectus.001301	3.85	4.97	4.98	5.7	6.3	5.19	2.54	2.48	2.34
H.erectus.001302	1.99	1.04	2.41	2.56	2.27	3.1	2.93	1.55	4.09
H.erectus.001303	0	0	0	0	0	0	0	0	0
H.erectus.001304	0	0	0	0	0	0	0	0	0
H.erectus.001305	0	0	0	0	0	0	0	0	0
H.erectus.001306	0.43	0.5	0.38	0.89	1.08	1.22	1.73	1.41	3.13
H.erectus.001307	0.58	0.22	0.13	0.79	0.37	0.63	0.18	0.43	0.52
H.erectus.001308	0.84	0.96	0.34	0.4	0.16	1.35	1.54	2.24	2.26
H.erectus.001309	0.84	0.96	0.34	0.4	0.16	1.35	1.54	2.24	2.26
H.erectus.001310	3.72	6.77	5.63	4.8	5.32	3.27	6.55	3.27	2.54
H.erectus.001311	0	0	0	0	0	0.04	0	0	0
H.erectus.001312	0	0	0	0	0	0	0	0	0
H.erectus.001313	11.2	10.9	10.53	11.58	14.95	11.65	6.67	5.72	5.25
H.erectus.001314	0	0	0	0	0	0	0	0	0
H.erectus.001315	72	73.59	80.87	57.34	64.09	59.87	49.16	46.47	46.68
H.erectus.001316	0.82	1.86	2.94	0.86	1.09	0.58	2.27	1.26	0.82
H.erectus.001317	0	0	0	0	0.11	0	0	0	0.11
H.erectus.001318	0	0	0	0.27	0	0	0	0.08	0
H.erectus.001319	2.15	1.82	1.89	0.98	2.93	2.07	0.95	1.39	1.3
H.erectus.001320	0	0	0	0	0	0	0	0	0
H.erectus.001321	1.08	0.93	1.04	0.78	1.06	0.66	0.83	0.34	0.72
H.erectus.001322	0	0	0.32	0.2	0.4	0.24	0	0.09	0
H.erectus.001323	0.61	0.86	0.47	0.63	0.79	0.83	0.5	0.09	0.09
H.erectus.001324	1.38	1.58	3.02	3.21	2.35	2.76	3.14	1.56	2.98
H.erectus.001325	2.87	0.5	0.58	0.86	0.98	1.73	0.76	0.56	0.1
H.erectus.001326	18.46	12.27	23.31	20.3	19.4	14.05	26.39	22.4	27.93
H.erectus.001327	9.55	6.23	10.47	15.92	11.93	11.49	7.65	7.85	6.87
H.erectus.001328	94.66	88.58	124.42	132.14	149.51	121.03	104.33	107.28	115.41
H.erectus.001329	5.03	4.32	7.55	3.7	7.49	3.93	2.97	2.74	7.01
H.erectus.001330	3.48	3.44	4.1	3.47	3.59	1.91	1.45	2.33	1.33
H.erectus.001331	4.35	4.34	2.12	3.78	3.52	3.3	3.24	2.66	1.43
H.erectus.001332	2.17	0.97	3.86	1.05	1.47	0.37	0.81	0.55	0.88
H.erectus.001333	1.47	1.66	2.34	1.28	3.37	3.58	0.87	0.56	1.58
H.erectus.001334	24.95	30.77	36.65	23.08	40.18	50.32	21.95	6.01	14.34
H.erectus.001335	0.21	0.4	0.12	1.04	1.29	1.04	0.2	0.36	0.43
H.erectus.001336	0.35	0.68	1.17	1.72	1.14	0.73	0.83	0.08	1.1
H.erectus.001337	18.28	17.67	23.39	23.75	27.14	35.2	8.8	6.99	4.52
H.erectus.001338	22.47	18.45	25.42	16.29	27.56	18.24	25.51	17.95	24.43
H.erectus.001339	56.09	57.57	75.56	60.24	69.37	56.24	55.24	41.49	46.64
H.erectus.001340	16.44	18.08	23.6	30.04	13.09	15.14	15.24	6.53	11.06
H.erectus.001341	17.92	13.56	19.19	22.76	19.62	12.28	37.19	26.15	29.06
H.erectus.001342	0.48	1.98	0.71	0.89	1.2	1.77	0.44	1.08	0.44
H.erectus.001343	0.43	1.28	0.67	0.89	0.93	0.67	0.43	0.73	0.69
H.erectus.001344	0	0	0	0	0	0	0	0	0
H.erectus.001345	0	0	0	0	0	0	0	0	0
H.erectus.001346	0	0	0	0	0	0	0	0	0
H.erectus.001347	0	0.94	1.42	0.82	0.89	2.2	0	1.81	0
H.erectus.001348	0	0	0	0	0	0	0	0	0
H.erectus.001349	1.89	3.43	1.08	4.56	3.99	4.36	5.65	1.83	2.13
H.erectus.001350	0	0.48	0.41	1.29	1.35	1.21	0	1.84	0
H.erectus.001351	0	0.17	0	0	0.42	0.23	0.96	0	0
H.erectus.001352	0	0	0	0	0	0	0	0	0
H.erectus.001353	0	0	0	0.29	0	0	0	0	0
H.erectus.001354	0	0	0	0	0	0	0	0	0
H.erectus.001355	0	0	0	0	0	0	0	0	0
H.erectus.001356	0	0	0	0	0	0	0	0	0
H.erectus.001357	1.08	0	1.1	0	0	2.39	0	0	1.2
H.erectus.001358	0	0	0	0.55	0.56	0.74	0	0	0
H.erectus.001359	0	0	0	0	0	0	0	0	0
H.erectus.001360	0	0	0	0	0	0	0	0	0
H.erectus.001361	0	0	0	0	0	0	0	0	0
H.erectus.001362	0	0	0	0	0	0	0	0	0
H.erectus.001363	0	0	0	0	0	0	0	0	0
H.erectus.001364	0	0	0	0	0	0	0	0	0
H.erectus.001365	0	0	0	0	0	0	0	0	0
H.erectus.001366	0	0	0	0	0	0	0	0	0
H.erectus.001367	0	0	0	0	0	0	0	0	0
H.erectus.001368	1.39	2.92	1.4	1.84	0.53	0.7	2.94	1.62	0
H.erectus.001369	0	0	0	0	0	0	0	0	0
H.erectus.001370	0	0	0	0	0	0	0	0	0
H.erectus.001371	0.25	0	0.66	0.35	0.27	0	0	0.08	0.08
H.erectus.001372	8.43	8.41	6.22	8.33	2.2	7.64	9.55	3.66	8.71
H.erectus.001373	0	230.27	0.23	0	0.65	0.35	0	0.19	0.21
H.erectus.001374	388.53	240.43	472.59	579.98	702.5	596.54	497.39	513.26	662.75
H.erectus.001375	1.96	5.2	6.84	3.17	4.42	3.25	1.41	3.02	2.95
H.erectus.001376	0	0.24	0.21	0.13	0.13	0.16	0	0.17	0
H.erectus.001377	2.96	4.24	4.76	3.09	8.89	6.18	8.35	2.62	3.73
H.erectus.001378	3.64	2.75	3.3	5.29	2.91	3.74	3.5	1.71	4.13
H.erectus.001379	3.5	3.87	3.94	2.78	4.58	2.81	5.94	4.05	6.18
H.erectus.001380	25.03	22.95	28.94	21.56	21.01	19.1	33.65	15.44	23.75
H.erectus.001381	1.42	3.23	2.58	2.13	2.75	2.08	4.93	1.19	2.69
H.erectus.001382	0	0.39	0.62	0.16	0.26	0	0.11	0.18	0.15
H.erectus.001383	5.65	4.39	3.32	6.61	6.3	6.31	6.08	4.45	6.02
H.erectus.001384	12.68	13.34	13.87	20.79	12.78	15.76	10.98	7.92	9.24
H.erectus.001385	0.31	0.47	1.2	1.26	0.52	0.49	0.38	0.41	0.84
H.erectus.001386	14.3	19.55	17.97	28.78	30.28	14.33	24.13	10.84	14.12
H.erectus.001387	0	0.91	0.6	0.62	0.31	0.2	0.06	0	0.06
H.erectus.001388	9.56	7.41	16.03	9.35	14.63	10.29	6.71	11.77	9.27
H.erectus.001389	0	0	0	0	0	0	0	0	0
H.erectus.001390	0	0	0.03	0.03	0.03	0.07	0	0	0
H.erectus.001391	0	0	0	0	0	0	0	0	0
H.erectus.001392	5.78	5.24	8.67	6.69	8.62	6.49	14.77	10.49	12.82
H.erectus.001393	11.44	8.22	12.4	11.07	12.87	12.2	11.39	6.45	11.74
H.erectus.001394	0	0	0	0	0	0	0	0	0
H.erectus.001395	5.61	4.75	6.84	13.92	11.12	5.71	13.93	4.72	6.02
H.erectus.001396	8.05	4.86	5.38	6.57	6.91	9.75	8.29	2.77	4.48
H.erectus.001397	2.56	2.65	4.62	3.24	0.29	2.15	1.46	0.59	1.72
H.erectus.001398	1.82	1.67	2.3	1.71	1.5	0.86	0.94	0.77	0.66
H.erectus.001399	3.49	4.06	3.99	1.82	3	4.13	3.94	3.4	4.59
H.erectus.001400	7.84	7.7	10.71	11.23	12.01	11.89	11.52	7.01	10.8
H.erectus.001401	0.52	0.17	0.88	0.63	1.19	1.1	0.74	0.08	0.09
H.erectus.001402	75.11	93.79	115.63	117.66	149.8	100.12	108.37	86.27	107.37
H.erectus.001403	0	1.89	0	0	1.03	0.21	1.56	0.45	0.97
H.erectus.001404	3.79	5.78	9.05	4.8	12.03	6.87	10.63	2.95	12.17
H.erectus.001405	0.95	2.41	2.64	1.3	1.78	1.3	1.4	0.87	1.52
H.erectus.001406	10.43	13.75	10.08	10.2	9.55	13.92	8.13	8.78	11.7
H.erectus.001407	8.2	7.09	7.36	8.13	8.93	9.36	6.15	3.84	6.96
H.erectus.001408	0.84	4.59	1.85	3.08	2.36	3.16	0.45	1.01	0.94
H.erectus.001409	0.13	1.47	0.14	1.06	0.67	0.86	0.14	1.05	0
H.erectus.001410	0	0	0	0	0	0	0	0	0
H.erectus.001411	0	0	0.37	0.17	0.09	0.55	0.18	0.08	0.08
H.erectus.001412	13.37	20.51	19.72	13.97	15.6	15.15	10.11	6.86	8.04
H.erectus.001413	20.95	18.01	21.04	17.22	12.92	15.17	22.47	9.65	17.47
H.erectus.001414	24.37	21.78	34.89	31.52	35.2	23.16	46.34	32.97	54.74
H.erectus.001415	8.28	7.02	9.53	9.26	6.27	8.65	8.2	3.8	7.14
H.erectus.001416	0	0	0.1	0	0.1	0	0	0	0.09
H.erectus.001417	0	0	0	0	0	0	0	0	0
H.erectus.001418	5.04	6.7	5.67	11.84	2.44	3.18	6.7	1.93	5.82
H.erectus.001419	14.14	11.72	12.14	22.29	17.05	19.06	12.62	9.96	13.74
H.erectus.001420	0	0	0	0	0	0	0	0	0
H.erectus.001421	4.33	3.53	6.24	4.99	3.53	3.88	4.27	2.24	6.34
H.erectus.001422	6.48	5.14	10.95	8.18	4.95	3.64	12.17	1.49	9.81
H.erectus.001423	0	0.18	1.02	0.76	0.38	0	0	0.17	0
H.erectus.001424	0.16	0.6	0.35	0.24	0.58	0.13	0	0	0
H.erectus.001425	0	0	0	0	0.19	0	1.14	0.33	0.18
H.erectus.001426	15.03	12.45	13.84	13.94	15.18	13.22	13.7	11.86	12.83
H.erectus.001427	6.57	4.76	9.67	10.69	10.42	5.96	15.72	24.81	31.14
H.erectus.001428	1.21	3.67	1.88	3.67	2.8	3.78	0.98	1.64	1.14
H.erectus.001429	4.1	2.48	2.31	6.69	2.44	4.97	2.73	0.71	2.54
H.erectus.001430	8.26	9.53	11.6	8.54	10.05	10.03	10.21	10.85	11.26
H.erectus.001431	4.46	6.96	14.49	5.19	6.96	3.5	3.77	2.98	3.81
H.erectus.001432	2.08	3.47	2.77	3.16	4.5	2.31	3.12	2.43	1.97
H.erectus.001433	0.18	0.85	0	0	0	0	0	0	0
H.erectus.001434	0	0	0.09	0.08	0	0.26	0	0.28	0
H.erectus.001435	0	0	0	0	0	0	0	0	0
H.erectus.001436	0	0	0	0	0	0	0	0	0
H.erectus.001437	15.41	5.44	5.39	17.18	23.34	14.92	11.08	4.21	11.75
H.erectus.001438	0	0	0.35	0	0	0	0	0	0
H.erectus.001439	0	0	0.16	0.04	0	0.05	0	0	0
H.erectus.001440	0	0	0.16	0.04	0	0.05	0	0	0
H.erectus.001441	2.19	7.98	3.98	5.44	4.49	4.22	2.77	2.69	1.99
H.erectus.001442	3.36	3.08	4.33	5.08	8.08	4.36	3.34	3.08	4.16
H.erectus.001443	3.84	4.22	4.79	6.21	6.46	4.19	4.88	2.77	3.7
H.erectus.001444	3.76	1.04	3.83	1.31	1.89	1.81	1.9	2.46	2.13
H.erectus.001445	14.58	16.24	20.48	23.88	21.15	15.14	10.83	8.16	12.27
H.erectus.001446	1771.08	2027.82	2219.09	2037.71	2631.19	2277.66	1894.52	1825.29	2093.78
H.erectus.001447	16.54	15.82	25.15	20.3	27.06	27.65	18.34	18.89	27.26
H.erectus.001448	11.61	17.13	15.82	17.95	16.31	16.28	14.95	10.8	13.76
H.erectus.001449	7.77	5.33	6.39	10.24	8.04	6.56	5.02	4.33	4.67
H.erectus.001450	17.61	12.26	19.73	18.39	17.42	19.47	12.55	10.82	12.87
H.erectus.001451	8.37	10.51	17.86	12.16	13.95	11.41	4.68	6.89	6.83
H.erectus.001452	13.17	11.38	14.82	14.13	15.97	10.83	10.03	7.66	10.14
H.erectus.001453	9.26	5.39	8.28	4.08	8.37	4.79	8.3	6.14	7.29
H.erectus.001454	0	0.27	0	0	0.29	0	0	0	0
H.erectus.001455	0	0.45	0	0.1	0.5	0.08	0	0	0
H.erectus.001456	0.11	0.33	1.15	1.07	0.12	0.19	0	0.21	0.22
H.erectus.001457	0.52	1.44	0.87	1.01	0.89	0.65	0.34	1.13	0.7
H.erectus.001458	9.73	8.06	9.95	9.79	11.59	8.08	7.59	6.41	9.1
H.erectus.001459	14.99	20.94	28.63	23.78	22.66	22.09	21.5	17.02	24.41
H.erectus.001460	4.89	4.37	4.95	4.98	5.82	6.28	2.47	3.48	4.36
H.erectus.001461	23	15.38	22.22	30.51	27.58	21.22	15.79	11.01	15.13
H.erectus.001462	15.85	14.74	18.24	7.91	24.04	17.18	6.12	8.95	5.61
H.erectus.001463	5.06	5.43	6.21	6.97	7.91	6.39	4.36	3.9	3.76
H.erectus.001464	7.64	6.84	8.1	7.46	7.87	6.87	8.05	6.05	6.83
H.erectus.001465	5.4	6.82	6.31	5.56	8.36	7.02	6.09	5.81	5.66
H.erectus.001466	13.15	16.59	13.81	14	18	16.34	14.77	10.22	11.6
H.erectus.001467	1.31	0.92	1.29	1.6	1.24	2.66	0.65	0.69	0.55
H.erectus.001468	3.69	2.92	3.6	3.86	3.95	5.46	1.53	0.95	1.52
H.erectus.001469	0	0	0.16	0.04	0	0.05	0	0	0
H.erectus.001470	0.9	0	0.68	0.48	0.76	0.8	0.19	0.5	0
H.erectus.001471	0.68	0	0.26	0.48	3.13	0.96	0.24	0.63	1.58
H.erectus.001472	6.54	5.08	11.11	3.21	6.77	8.53	8.72	6.59	5.2
H.erectus.001473	0.1	0.2	1.02	0.11	0.21	0.09	0	0.56	0.1
H.erectus.001474	0.26	0	1.44	0.27	0	0	0	0.24	0
H.erectus.001475	0.88	1.57	0.5	0.92	1.4	1.49	0.94	0	0.87
H.erectus.001476	11.16	14.58	12.74	20.03	14.84	12.71	7.24	7.63	9.18
H.erectus.001477	1.56	1.88	4.23	2.68	3.97	2.43	3.19	1.55	3.53
H.erectus.001478	2.11	3.65	3.45	3.67	2.74	3.15	1.77	2.05	1.93
H.erectus.001479	1.25	2.37	2.34	1.88	1.76	1.83	1.43	0.89	1.01
H.erectus.001480	34.34	23.88	24.56	20	22.23	19.38	23.32	14.58	16.51
H.erectus.001481	10.94	9.29	9.79	7.33	5.41	7.62	10.45	5.02	9.72
H.erectus.001482	7.97	8.07	7.58	6.75	6.03	5.26	8.48	4.74	9.28
H.erectus.001483	0	0	0	0	0	0	0	0	0
H.erectus.001484	0.45	1.37	0.92	1.02	0.68	0.59	0.21	0.39	0.44
H.erectus.001485	0	0.07	0	0.05	0	0.06	0	0	0
H.erectus.001486	0	0	0	0	0	0	0	0	0
H.erectus.001487	0.36	0.86	0.68	0.48	0.41	0.48	0.3	0.55	0.14
H.erectus.001488	14.44	2.87	0	23.94	5.2	14.85	14.26	1.09	42.23
H.erectus.001489	0	0	0	0	0	0	0	0	0
H.erectus.001490	4.24	4.59	4.32	2.11	4.91	8.08	4.51	1.76	3.6
H.erectus.001491	0	0	0	0	0	0	0	0	0
H.erectus.001492	0	0	0	0	0	0	0	0	0
H.erectus.001493	0	0.31	0	0	0	0.26	0	0	0
H.erectus.001494	0	0	0	0	0	0	0	0	0
H.erectus.001495	0	0	0	0	0	0	0	0	0
H.erectus.001496	0	0	0	0	0	0	0	0	0
H.erectus.001497	0	0	0	0	0	0	0	0	0
H.erectus.001498	0	0	0	0	0	0	0	0	0
H.erectus.001499	0.59	0.57	0	0	0.94	4.74	0.64	0.82	0.29
H.erectus.001500	0	0	0	0	0	0	0	0	0
H.erectus.001501	0	0	0	0	0	0	0	0	0
H.erectus.001502	0	0	0	0	0	0	0	0	0
H.erectus.001503	0	0	0	0	0	0.09	0	0	0
H.erectus.001504	0	0	0	0.06	0	0	0.18	0	0
H.erectus.001505	7.31	6.23	6.71	5.22	8	7.66	6.74	4.24	4.98
H.erectus.001506	0	0.47	0	0	0	0	0	0	0
H.erectus.001507	3.4	4.54	8.28	3.61	5.5	3.86	2.89	3.58	3.14
H.erectus.001508	39.48	26.31	29.62	26.9	33.65	22.18	29.67	33.45	32.07
H.erectus.001509	0	0	0	0	0	0	0	0	0
H.erectus.001510	140.56	166.05	135	176.22	184.46	147.38	133.14	146.94	133.1
H.erectus.001511	0.64	1.24	0.31	1.06	1.17	0.54	0.1	0.08	0.45
H.erectus.001512	9.52	9.6	9.82	10.26	10.82	10.01	14.52	6.8	7.69
H.erectus.001513	14.6	0.24	0	5.05	0.61	0.76	18.67	7.23	16.24
H.erectus.001514	3.54	2.47	2.39	3.01	2.59	2.06	1.81	1.52	1.89
H.erectus.001515	3.41	1.57	2.48	3.88	3.26	3.34	2.19	0.96	3
H.erectus.001516	4.28	6.12	7.64	5.48	10.71	7.02	7.65	3.3	5.48
H.erectus.001517	11.45	6.02	8.26	6.25	8.01	5.89	12.02	6.63	9.15
H.erectus.001518	40.61	33.94	40.64	41.72	43.13	31.73	39.39	30.19	38.3
H.erectus.001519	0	0	0	0	0	0	0	0	0
H.erectus.001520	1.76	4.79	2.64	11.8	10.54	5.66	5.22	3.82	1.32
H.erectus.001521	9.7	11.48	12.43	9.89	8.5	7.08	7.86	6.7	8.69
H.erectus.001522	0.41	0	0.13	0.49	0.37	0.15	0.13	0	0
H.erectus.001523	3.94	4.2	4.25	5.4	6.33	3.59	5.85	3.24	3.98
H.erectus.001524	0.72	0.39	0.9	1.67	1.52	1.61	0.93	0.81	2.13
H.erectus.001525	12.43	13.25	11.85	12.68	11.93	12.55	14.23	12.8	13.15
H.erectus.001526	0	0	0.08	0.22	0.15	0	0.23	0	0.07
H.erectus.001527	4.9	2.99	4.16	5.26	3.98	4.13	3	1.48	2.13
H.erectus.001528	4.94	5.45	6.67	2.5	4.47	6.89	5.4	5.31	3.49
H.erectus.001529	11.34	16.33	17.7	10.11	12.95	11.09	10.83	9.27	10.65
H.erectus.001530	0	0	0	0	0	0	0	0	0
H.erectus.001531	4.57	1.87	2.25	5.67	4.31	3.85	2.05	0.85	1.41
H.erectus.001532	7	5.53	11.7	8.03	10.57	6.35	5.24	5.97	6.68
H.erectus.001533	0.36	0.97	0.89	1.42	0.83	1.45	0.46	0.53	0.99
H.erectus.001534	6.78	6.93	4.73	6.65	0	0.08	0	5.02	1.62
H.erectus.001535	55.45	46.88	61.19	51.19	60.8	48.2	58.78	38.26	61.88
H.erectus.001536	26.66	25.49	32.89	29.18	33.91	23.66	26.54	20.8	27.09
H.erectus.001537	0	0	0	0	0	0	0	0	0
H.erectus.001538	8.19	9.2	12.32	10.51	16.02	11.18	7.88	7.51	9.42
H.erectus.001539	5.18	3.38	4.78	5.15	4.78	4.23	6.81	7.65	7.01
H.erectus.001540	0	0	0.4	0.5	0.51	1.21	0	0	0.35
H.erectus.001541	51.99	56.52	67.22	100.91	96.57	83.6	59.53	50.69	62.07
H.erectus.001542	36.26	39.37	46.03	49.1	55.05	38.71	39.89	30.32	40.89
H.erectus.001543	0.17	0.16	0	0.35	0.53	0	0	1.69	0
H.erectus.001544	0	0	0	0	0	0	0	0	0
H.erectus.001545	100.81	98.87	52.63	52.79	65.37	105.44	165.55	195.93	166.3
H.erectus.001546	2.26	3.57	3.28	4.97	5.28	4.36	2.22	1.37	1
H.erectus.001547	0	0	0	0	0	0	0	0	0
H.erectus.001548	0.33	0.11	0.75	0.35	0	0.37	0	0.41	0.22
H.erectus.001549	0.22	0.53	0.49	0.8	0.7	0.37	0	0.1	0.22
H.erectus.001550	0	0	0.07	0	0.07	0.05	0.07	0	0
H.erectus.001551	0	0.8	0	0	0.35	0.14	0	0.45	0
H.erectus.001552	0	0.8	0	0	0.35	0.14	0	0.45	0
H.erectus.001553	0	0	0	0	0	0	0	0	0
H.erectus.001554	34.37	37.63	33.44	20.98	38.19	31.92	17.86	12.92	18.35
H.erectus.001555	0	0	0	0	0	0	0	0	0
H.erectus.001556	0.74	0	2.69	0	4.62	0	0.41	0	0
H.erectus.001557	0	0	0	0	0	0	0	0	0
H.erectus.001558	0	0.89	0.16	0.43	0.29	0.59	0.15	1.71	0
H.erectus.001559	0	0	0	0	0	0	0	0	0
H.erectus.001560	0	0	0	0	0	0	0	0	0
H.erectus.001561	0	1.18	1.27	1.38	2.2	4.18	2.73	1.09	0
H.erectus.001562	0	0	0	0	0	0	0	0	0
H.erectus.001563	0	0	0	0	0	0	0	0	0
H.erectus.001564	0	0	0	0	0	0	0	0	0
H.erectus.001565	2.18	6.31	2.82	2.05	4.26	4.49	4.4	2.6	3.66
H.erectus.001566	1.55	2.99	2.42	1.41	2.42	2.84	2.15	2.84	2.67
H.erectus.001567	1.15	1	1.56	0.84	0.61	1.75	1.96	1.06	1.6
H.erectus.001568	301.06	396.72	520.41	350.28	421.9	531.44	837.93	535.35	863.15
H.erectus.001569	16.85	7.79	10.59	11.53	11.02	11.21	10.67	9	18.24
H.erectus.001570	4.93	5.38	7.3	4	6.71	6.42	3.58	5.89	6.49
H.erectus.001571	19.74	39.11	47.27	31.5	30.55	51.5	30.23	18.83	24.1
H.erectus.001572	5.91	5.8	5.26	8.57	7.09	7.81	6.1	2.27	5.24
H.erectus.001573	0.39	0.13	0.3	0.55	0.69	0.44	0.28	0.12	0.52
H.erectus.001574	16	13.39	17	14.87	9.96	10.91	14.34	6.85	13.01
H.erectus.001575	0.23	0.07	0.34	0	0.16	0.13	0.08	0.14	0.22
H.erectus.001576	5.08	7.82	8.93	6.63	8.89	10.96	10.46	6.84	13.35
H.erectus.001577	362.65	82.6	144.02	184.99	111.02	155.57	232.39	52.5	104.19
H.erectus.001578	0	0	0	0	0	0	0	0	0
H.erectus.001579	1.01	0.91	0.98	1.19	0.43	1.19	0.5	0.37	0.93
H.erectus.001580	201.33	122.11	188.67	266.53	237.42	181.68	244.17	110.23	119.48
H.erectus.001581	17.12	12.85	15.13	29.64	30.77	25.16	8.44	8.13	8.85
H.erectus.001582	6.57	9.69	9.25	9.8	10.13	8.67	6.25	4.85	6.8
H.erectus.001583	1.03	1.67	1.32	1.86	0.89	1.26	0.6	0.34	0.6
H.erectus.001584	0	0.2	0.34	0	0	0	0	0.09	0.05
H.erectus.001585	0	0	0	0	0	0	0	0	0
H.erectus.001586	6.39	5.91	10.16	4.64	8.66	6.32	10.19	11.6	15.53
H.erectus.001587	2.33	9.34	5.64	9.71	6.81	3.62	2.85	3.61	2.66
H.erectus.001588	7.84	17.45	17.31	22.19	16.1	14.25	6.24	3.57	6.94
H.erectus.001589	22.94	21.55	31.51	25.3	28.91	19.33	25.46	20.78	27.17
H.erectus.001590	8.64	8.91	11.27	10.22	10.39	8.44	10.53	7.86	9.16
H.erectus.001591	65.55	61.71	69.4	63.8	75.98	58.54	130.31	56.79	82.55
H.erectus.001592	0.07	0.03	0	0.88	0.41	0.12	0.04	0	0
H.erectus.001593	16.08	15.02	19.52	15.99	14.68	12.82	19.91	9.22	14.81
H.erectus.001594	0.64	0.16	0.19	0.53	0.27	0.25	0.45	0	0.08
H.erectus.001595	73.86	82.61	71.86	120.18	92.55	120.21	47.86	34.14	63.3
H.erectus.001596	22.97	23.94	27.15	20.71	27.18	33.74	37.35	14.77	22.69
H.erectus.001597	3.96	10.27	10.75	21.14	9.44	15.31	41.66	6.23	3.92
H.erectus.001598	9.42	8.41	11.36	9.59	11.54	9.08	12.57	9.93	13.64
H.erectus.001599	4.11	5.92	5.84	4.2	8.13	5.65	4.52	3.24	2.52
H.erectus.001600	19.74	13.87	11.95	14.45	15.06	11.6	10.75	11.08	9.64
H.erectus.001601	28.17	19.92	32.93	26.96	23.82	21.61	26.57	17.91	22.73
H.erectus.001602	0.96	0.34	0.39	0.73	0.47	0.67	0.34	0.06	0.66
H.erectus.001603	461.62	12.33	22.26	4.49	3.33	7.25	378.99	259.92	696.44
H.erectus.001604	1.54	5.42	3.32	4.25	3.04	4.49	0.97	2.9	1.18
H.erectus.001605	0	0.1	0	0.44	0	0.35	0.11	0	1.35
H.erectus.001606	0.06	0.46	0.2	0.19	0.25	0.1	0.13	0	0.12
H.erectus.001607	0	0	0	0	0	0	0.81	0.2	0.32
H.erectus.001608	0.38	0.07	0	0.72	1.22	0.06	0.08	0.14	8.14
H.erectus.001609	0	0	0	0	1.01	0.54	0	0	0
H.erectus.001610	11.68	14.06	14.54	11.35	14.42	11.81	10.6	7.92	7.06
H.erectus.001611	0.05	2.01	4.36	0.51	3.27	1.97	0	2.81	1.94
H.erectus.001612	10.84	11.56	17.64	14.07	20.64	15.26	17.45	11.11	15.42
H.erectus.001613	0	0	0	0	0	0	0	0	0
H.erectus.001614	0.09	0	0	0	0.33	0	0	0.23	0
H.erectus.001615	0.8	3.56	6.67	0.5	2.12	3.89	0.4	1.5	2.09
H.erectus.001616	0	0	0	0	0	0	0	0	0
H.erectus.001617	0	0	0	0	0	0	0	0	0
H.erectus.001618	0.4	0.39	0	1.27	0	0	0	0	0
H.erectus.001619	0	0	0	0	0	0	0	0	0
H.erectus.001620	0.62	0	0	0	0	0	0	0	0
H.erectus.001621	0	0.19	0.84	0.69	0.61	0.6	0	0	0.14
H.erectus.001622	0	0	0	0	0.39	0.62	0	0.34	0.37
H.erectus.001623	12.17	12.17	22.91	44.49	12.77	11.98	9.82	1.93	1.45
H.erectus.001624	0	0	0	0	0	0	0	0	0
H.erectus.001625	0	0.36	0.42	0.2	0.6	0.32	0.4	0.17	0.74
H.erectus.001626	0	0	0	0	0	0.55	0	0	0
H.erectus.001627	4.2	2.55	4.51	6.02	5.61	4.76	6.42	4.7	6.2
H.erectus.001628	0	0	0	0	0	0	0.16	0	0
H.erectus.001629	0	0	0	0	0	0	0	0	0
H.erectus.001630	0.11	1.47	0.86	0.23	0.12	0	0	0.1	0.54
H.erectus.001631	136.94	141.39	108.09	96.27	121.91	115.91	133.73	112.84	138.24
H.erectus.001632	13.26	11.18	18.79	9.02	13.47	17.28	7.24	2.42	9.06
H.erectus.001633	3.91	2.62	3.47	4.15	4.45	2.68	3.87	2.83	2.72
H.erectus.001634	9.12	15.01	19.57	12.68	19.68	14.48	14.23	7.84	10.42
H.erectus.001635	25.04	19.59	16.93	15.33	22.37	20.18	27.59	19.26	21.93
H.erectus.001636	1.3	1.21	1.75	2.53	2.36	1.45	0.73	0.31	0.4
H.erectus.001637	18.56	17.06	22.52	17.39	17.28	20.01	14.3	17.95	18.52
H.erectus.001638	260.86	261.04	332.15	288.54	328.45	254.24	304.28	232.12	275.63
H.erectus.001639	24.3	21.92	23.91	25.49	27.28	21.15	24.48	27.44	22.59
H.erectus.001640	8.15	9.24	8.76	9.22	9.59	8.16	7.76	6.66	7.19
H.erectus.001641	7.07	4.96	9.58	5.46	5.53	4.66	6.54	3.67	4.67
H.erectus.001642	24.64	18.62	31.26	20.82	31.89	30.45	24.46	22.96	14.64
H.erectus.001643	40.17	39.83	34.7	39.94	42.43	36.29	31.72	19.02	23.9
H.erectus.001644	101.95	133.6	106.61	58.67	118.43	97.69	86.69	53.18	67.77
H.erectus.001645	12.91	11.73	12.62	13.73	14.77	10.8	17.84	11.85	16.11
H.erectus.001646	2.6	2.22	3.35	2.18	3.24	3.16	1.31	1.02	1.31
H.erectus.001647	2.76	5.09	8.68	6.97	7.45	6.03	2.3	3.96	2.63
H.erectus.001648	23.29	22.75	27.16	26.18	24.6	21.54	23.35	19.57	18.28
H.erectus.001649	6.73	4.82	7.29	16.39	11.32	12.7	3.98	4.23	5.18
H.erectus.001650	7.21	6.08	8.69	13.13	9.83	9.21	4.34	6.44	4.23
H.erectus.001651	11.17	15.93	15.6	18.58	20.46	26.77	8.23	10.6	9.08
H.erectus.001652	9.37	7.22	8.32	4.59	9.75	7.53	8.18	5.98	6.38
H.erectus.001653	5.21	4.8	6.88	5.1	5.46	4.91	3.84	4.14	2.76
H.erectus.001654	9.5	10.06	9.46	9.14	10.87	9.47	6.72	6.36	6.6
H.erectus.001655	0	0	0.25	0.16	0	0.06	0	0	0
H.erectus.001656	15.65	12.62	15.22	12.97	21.57	17.59	26.56	12.66	12.95
H.erectus.001657	7.68	12.54	9.91	14.6	17.11	8.37	13.54	7.26	6.48
H.erectus.001658	0	0	0	0	0	0	0	0	0
H.erectus.001659	0.35	2.68	2.99	1.33	0.85	1.75	0.12	0.53	0.69
H.erectus.001660	36.75	42.06	39.4	42.4	50.33	35.16	45.16	33.1	36.31
H.erectus.001661	8.17	8.04	11.1	13.35	11.4	10	10.98	10.75	13.73
H.erectus.001662	22.87	30.6	39.35	90.42	72.01	37.32	27.33	12.92	4.94
H.erectus.001663	14.96	14.71	16.56	16.41	15.02	12.18	12.84	10.27	11.2
H.erectus.001664	46.09	22.65	25.06	24.98	26.53	25.83	28.04	37.55	45.62
H.erectus.001665	82.3	34.69	48.99	27.93	47.39	38.48	74.36	72.8	114.32
H.erectus.001666	0	0	0	0	0	0	0	0	0
H.erectus.001667	2.64	2.16	1.6	1.48	2.25	2.39	2.7	0.74	1.91
H.erectus.001668	24.68	22.95	23.52	27.99	26.69	26.8	19.34	13.83	16.81
H.erectus.001669	43.79	40.25	61.43	67.2	49.11	35.08	52.8	36.7	45.24
H.erectus.001670	4.15	4.83	4.95	9.84	4.59	3.31	4.74	5.41	3.51
H.erectus.001671	13.43	11.69	13.02	13.55	16.43	13.21	11.12	7.91	9.85
H.erectus.001672	16.03	23.18	24.17	26.19	27.36	24.98	12.53	9.31	10.64
H.erectus.001673	25.66	23.57	30.85	35	56.11	42.46	30.28	22.03	25.38
H.erectus.001674	0	0	0	0	0	0	0	0	0
H.erectus.001675	143.61	128.84	170.94	166.85	137.47	138.84	58.65	36.92	96.58
H.erectus.001676	0.9	1.12	2.23	2.6	3.17	1.33	1.16	1.09	1.15
H.erectus.001677	336.94	366.06	405.45	419.59	605.87	491.65	401.98	380.48	477.12
H.erectus.001678	15.39	13.55	15.91	14.15	16.9	15.51	17.21	11.57	13.4
H.erectus.001679	1.92	1.73	1.87	1.87	1.75	1.73	2.26	1.95	0.79
H.erectus.001680	27.08	30.23	38.62	39.12	33.39	32.45	24.56	28.03	29.71
H.erectus.001681	10.56	11.37	14.09	18.61	16.22	15.04	8.87	10.43	10.04
H.erectus.001682	5.05	5.96	6.35	4.42	6.83	7.19	4.82	3	4.92
H.erectus.001683	6.66	5.99	7.43	7.1	9.58	7.58	7.44	4.77	5.74
H.erectus.001684	19.49	15.32	16.5	22.71	18.06	18.44	16.2	14.64	15.1
H.erectus.001685	2.57	3.22	3.51	5.47	5.86	2.53	2.55	2.09	2.37
H.erectus.001686	4.26	5.27	3.25	4.45	5.12	3.96	2.3	1.79	2.77
H.erectus.001687	15.85	15.26	13.52	12.84	16.74	12.53	15.19	11.05	14.55
H.erectus.001688	0	0.13	0	0	0	0.27	0	0	0
H.erectus.001689	7.63	4.38	7	4.21	6.19	5.93	8.13	3.82	4.75
H.erectus.001690	0.24	0.26	1.34	0	3.27	0.21	1.27	0.33	1.53
H.erectus.001691	1.05	1.43	1.14	2.48	0.96	1.05	0.83	0.61	0.98
H.erectus.001692	6.43	3.63	3.97	4.72	4.29	4.26	3.83	3.8	2.05
H.erectus.001693	14.09	15.03	13.17	17.67	16.69	17.76	11.21	12.01	7.88
H.erectus.001694	0.11	0.56	0.26	0.48	0.35	0.4	0.08	0.34	0
H.erectus.001695	3.26	12.78	8.56	10.26	8.83	8.65	3.38	4.63	4.35
H.erectus.001696	0.46	8.03	6.49	7.35	3.9	5.64	1.1	1.8	3.08
H.erectus.001697	5.93	7.61	9.24	9.95	11.93	7.93	5.1	3.47	5.75
H.erectus.001698	3.72	6.23	6.84	7.38	2.36	4.28	4.48	0.8	4.17
H.erectus.001699	13.98	13.27	20.17	15.87	20.98	14.46	17.29	8.53	13.04
H.erectus.001700	0	0	0.16	0	0	0	0	0.13	0
H.erectus.001701	0	0	0	0	0	0	0	0	0
H.erectus.001702	0	0	0	0	0	0	0	0	0
H.erectus.001703	0	0.3	0.69	0.64	0.98	0.35	0	0	0.1
H.erectus.001704	13.8	12.65	17.78	16.13	19.18	15.22	11.71	8.65	13.12
H.erectus.001705	11.88	22.43	16.6	13.58	10.76	11.18	3	13.24	10.46
H.erectus.001706	3.06	3.68	3.26	3.54	4.29	3.77	4.4	3.8	6.8
H.erectus.001707	9.6	7.01	8.88	14.7	17.13	8.98	12.7	9.79	13.09
H.erectus.001708	13.96	14.13	14.93	16.67	19.85	13.96	13.37	8.77	10.26
H.erectus.001709	0.12	0	0	0.25	0.13	0.1	0.13	0.67	0.12
H.erectus.001710	0.37	0	0.41	0	0.51	0.31	0.39	0	0
H.erectus.001711	2.18	3.19	3.06	3.35	4.11	3.4	3.56	2.23	2.21
H.erectus.001712	0.72	0.91	1.22	1.96	1.45	1.52	0.31	0.33	0.43
H.erectus.001713	18.69	0	4.08	0.95	12.3	43.79	33.72	22.37	16.86
H.erectus.001714	0	1.81	0	0	0	0	0	0	0
H.erectus.001715	0	0	0	1.95	0	0	0	0	0
H.erectus.001716	1.97	1.65	1.72	1.46	1.57	1.62	0.84	0.64	1.73
H.erectus.001717	0.83	2.97	2.76	2.13	1.43	2.39	0.48	1.11	0.96
H.erectus.001718	0	0	0	0	0	0	0	0	0
H.erectus.001719	0	0	0	0	0	0	0	0	0
H.erectus.001720	0.38	0.22	0	0.71	0	0	0	0	0
H.erectus.001721	7.45	6.26	7.54	7.32	10.6	7.34	6.55	6.2	5.66
H.erectus.001722	7.43	10.61	15.97	8.91	9.78	8.69	5.2	5.94	5.74
H.erectus.001723	0	0	0.46	0.29	0.14	0.81	0.29	0.25	0.41
H.erectus.001724	0	0	0.56	0	0	0	0	0	0
H.erectus.001725	13.59	12.01	16.54	15.11	16.55	13.09	12.95	9.16	12.67
H.erectus.001726	0.75	0.93	0.24	0.56	0.45	0.63	0.45	0.39	0.53
H.erectus.001727	26.15	30.17	18.5	18.12	23.31	28.6	23.57	37.51	21.83
H.erectus.001728	7.07	7.94	10.54	9.6	12.15	10.69	9.29	8.4	7.21
H.erectus.001729	0	0	0	0	0	0	0	0	0
H.erectus.001730	21.12	22.96	38.34	38.65	30.87	28.59	14.77	26.8	20.16
H.erectus.001731	8.47	8.76	7.7	8.71	7.55	5.77	10.67	7.16	10.16
H.erectus.001732	6.06	5.7	5.89	6.5	6.85	6.23	5.65	5.26	5.51
H.erectus.001733	41.39	30.8	54.95	42.37	65.67	35.29	45.7	20.14	29.79
H.erectus.001734	16.69	13.51	11.95	13.13	15.01	9.68	18.33	9.75	13.73
H.erectus.001735	0.52	3.46	1.76	2.18	1.87	1.59	1.28	1.18	0.88
H.erectus.001736	5.84	7.25	6.76	8.73	7.13	6.39	5.63	4.75	5.83
H.erectus.001737	8.01	8.03	9.02	7.99	9.01	5.09	8.91	6.15	9.95
H.erectus.001738	6.36	2.97	4.97	3.52	4.12	4.23	3.66	2.47	4.74
H.erectus.001739	3.47	1.85	3.73	2.76	2.22	2.01	1.98	2.26	1.77
H.erectus.001740	0.26	1.02	0.4	0.64	0.7	0.78	0.47	0.69	0.7
H.erectus.001741	0	0	0	0	0	0	0	0	0
H.erectus.001742	14.17	11.79	12.14	15.21	16.89	14.8	10.2	7.51	10.02
H.erectus.001743	0.65	1.26	0.92	0.85	1.73	1.65	0.35	0.6	0.49
H.erectus.001744	6.85	9.06	6.71	8.02	7.2	8.59	3.45	4.16	4.13
H.erectus.001745	5.08	4.23	7.21	4.88	6.03	5.68	1.89	1.63	1.35
H.erectus.001746	23.27	26.01	31.18	24.88	28.25	21.47	20.63	17.74	20.11
H.erectus.001747	17.79	15.39	15.59	16.82	16.52	16.89	14.13	10.91	13.1
H.erectus.001748	121.72	19.06	59.24	5.54	100.93	26.36	101.12	72.65	49.41
H.erectus.001749	5.9	6.09	8.73	9.03	10.85	10.07	5.5	4.74	6.8
H.erectus.001750	123.7	121.78	108.96	201.99	178.19	157.47	125.28	81.7	67.88
H.erectus.001751	0	0	0.12	0.11	0.11	0	0	0	0.11
H.erectus.001752	0.42	0.94	1.25	0.58	1.17	1.29	0.44	0.51	0.27
H.erectus.001753	3.04	5.35	7.39	6.6	7.43	6.59	6.64	5	5.39
H.erectus.001754	1015.08	1133.83	643.7	597.62	614.26	857.27	1045.76	1313.08	1252.02
H.erectus.001755	13.51	17.1	18.85	20.88	20.45	17.59	19.13	12.23	18.51
H.erectus.001756	5.52	7.98	9.64	4.77	5.97	6.31	10.06	9.84	6.41
H.erectus.001757	2.94	2.41	5.94	3.1	3.35	2.42	4.57	4.09	5.43
H.erectus.001758	12.36	11.85	10.78	20.46	14.71	12.9	8.2	7.71	4.03
H.erectus.001759	8.97	13.01	12.77	22.05	8.93	13.57	12.35	6.06	6.01
H.erectus.001760	2.4	3.45	2.55	1.94	2.32	2.08	0.95	1.39	1.36
H.erectus.001761	36.22	33.01	35.15	33.24	37.34	31.23	35.62	24.89	27.73
H.erectus.001762	17.13	20.2	30.67	1.45	1.52	3.01	5.39	7.61	2.85
H.erectus.001763	3.73	4.55	3.9	3.07	4.89	3.62	1.23	2.28	1.17
H.erectus.001764	2.24	3.06	3.57	4.28	3.76	3.39	4.27	3.69	2.98
H.erectus.001765	14.51	58.42	32.98	43.43	25.67	30.93	0.45	0.77	1.11
H.erectus.001766	43.51	73.54	64.66	32.36	55.94	73.15	46.18	66.8	38.29
H.erectus.001767	3.57	3.38	4.64	4.27	3.81	5.33	1.86	1.47	2.21
H.erectus.001768	0.74	1.07	0.33	1.58	0.65	1.33	0.22	0.12	0.61
H.erectus.001769	0.98	1.95	1.85	2.07	2.62	2.29	1.61	0.77	1.83
H.erectus.001770	0.3	0.57	0.33	0.93	0.63	0.55	0.32	0.22	0.47
H.erectus.001771	0	0.09	0	0	0.1	0	0	0.04	0
H.erectus.001772	0	0.24	0.43	0.26	0.13	0.11	0.4	0.93	0.88
H.erectus.001773	0.26	0.25	0.86	0.13	0.13	0.75	0.95	0.7	0.51
H.erectus.001774	0.2	0.76	0.88	0.41	1.45	1.65	1.25	0.36	0.78
H.erectus.001775	0.61	1.22	0.76	1.58	0.86	0.82	0.53	0.72	1.07
H.erectus.001776	0	0	0	0.44	0	0.12	0.22	0	0
H.erectus.001777	7.23	4.19	4.61	6.13	8.22	6.88	5.38	3.93	4.6
H.erectus.001778	248.71	295.13	329.86	355.83	426.31	389.9	282.02	327.22	444.69
H.erectus.001779	3.15	1.28	2.42	2.77	3.68	2.79	3.52	4.1	5.57
H.erectus.001780	84.55	73.99	89.02	103.82	93.93	87.91	48.33	46.21	51.78
H.erectus.001781	10.27	8.17	10.57	9.74	10.85	9.28	10.68	6.21	8.5
H.erectus.001782	0.84	4.94	3.6	2.98	1.79	4.08	0.76	0.93	0.51
H.erectus.001783	18.26	18.09	16.87	27.15	30.74	27.03	13.41	12.33	8.72
H.erectus.001784	4.17	3.07	4.39	5.11	6.61	5.81	3.09	5.99	4.49
H.erectus.001785	5.35	3.73	5.01	6.36	5.97	5.26	6.16	5.04	6.54
H.erectus.001786	0.39	0.69	1.03	1.84	3.03	0.27	1.04	0.9	0.58
H.erectus.001787	0	0	0	0.12	0	0	0	0	0
H.erectus.001788	0	0	0.24	0	0.23	0.72	0	0	0
H.erectus.001789	2.06	0	1.05	0	0	2.42	0	0	0.49
H.erectus.001790	0	0	0	0	0	0	0	0	0
H.erectus.001791	0	0	0	0	0	0	0	0	0
H.erectus.001792	0.82	0	0.59	0	0	0	0	0.29	0.25
H.erectus.001793	1.25	0.75	0	1.51	1.9	1.52	0.17	0	0.93
H.erectus.001794	0	0	0	0	0	0	0	0	0
H.erectus.001795	0	0	0	0	0.43	0	0	0	0
H.erectus.001796	0	0	0	0	0	0	0	0	0
H.erectus.001797	0	0	0	0	0	0	0.29	0	0
H.erectus.001798	3.12	1.86	3.47	9.94	4.63	7.51	4.12	6.41	6.99
H.erectus.001799	0	2.63	0	0	0	0	0	0	0
H.erectus.001800	0	0	0	0	0	0	0	0	0
H.erectus.001801	0	0	0	0	0	0	0	0	0
H.erectus.001802	0	0	0	0	0	0	0	0	0
H.erectus.001803	0	0	0	0	0	0	0	0	0
H.erectus.001804	6.2	2.15	2.24	5.55	4.26	4.38	3.79	2.84	4.11
H.erectus.001805	100.63	160.07	190.73	203.15	220.22	161.54	156.05	92.19	120.41
H.erectus.001806	33.91	23.42	28.5	33.98	34.84	30.65	26.98	21.36	27.78
H.erectus.001807	1.15	0.16	0.74	0.94	1.47	1.45	0.61	0.08	0.24
H.erectus.001808	18.69	12.38	20.18	19.32	15.44	15.67	17.15	11.84	15.31
H.erectus.001809	0.79	1.46	1.52	0.58	2.85	1.27	6.75	6.19	10.13
H.erectus.001810	1.59	1.79	1.94	2.35	2.94	2.46	1.41	1.7	0.92
H.erectus.001811	16.18	14.19	12.05	12.76	10.65	15.71	17.47	11.87	14.69
H.erectus.001812	10.14	8.27	7.93	12.78	12.45	15.31	19.53	12.32	19.22
H.erectus.001813	0.08	0.81	1.17	0.73	0.83	0.69	0.36	0.77	0.89
H.erectus.001814	4.41	3.89	8.85	3.4	5.47	4.52	6.32	3.34	6.83
H.erectus.001815	0.27	0.36	0.06	0.45	0.28	0.72	0.11	0.15	0
H.erectus.001816	0	0	0	0	0	0	0	0	0
H.erectus.001817	9.66	3.87	6.94	8.76	7.49	9.94	5.73	4.64	7.06
H.erectus.001818	27.55	21.56	38.34	22.27	19.4	44.95	31.6	12.96	11.32
H.erectus.001819	0.5	1.54	1.01	1.35	0.32	0.5	1.27	1.73	1.77
H.erectus.001820	39.21	34.48	28.36	32.73	29.93	40.77	36.82	30.89	25.93
H.erectus.001821	1.43	0.86	3.02	1.68	1.89	1.66	0.38	0.33	0.53
H.erectus.001822	0	0	0	0	0	0	0	0	0
H.erectus.001823	16.48	16.31	15.17	11.77	16.46	13.53	15.92	6.81	10.65
H.erectus.001824	0	0.03	0	0.55	0.25	0.1	0	0.08	0.06
H.erectus.001825	2.27	3.99	2.29	4.44	3.88	4.46	1.73	2.62	1.44
H.erectus.001826	0	0.23	0	0.33	0.17	0.4	0.08	0.07	0.08
H.erectus.001827	21.63	5.84	10.24	27.5	19.97	49.75	13.4	18.63	28.09
H.erectus.001828	0.86	0.83	1.94	1.08	1.09	0.87	0.37	1.26	0.68
H.erectus.001829	0.23	0.85	0.6	0	0.86	0	0	0	0
H.erectus.001830	12.04	7.06	16.95	17.01	13.6	8.82	30.88	22.38	32.25
H.erectus.001831	0	0	0	0	0	0	0	0	0
H.erectus.001832	0.76	0.56	0.65	0.7	0.61	0.83	0.48	0.53	0.8
H.erectus.001833	6.04	4.22	4.38	6.48	5.56	5.47	4.25	2.33	4.73
H.erectus.001834	0	0.93	0	0	0	0	0	0	0
H.erectus.001835	0	0	0.46	0.2	0	0.12	0	0.19	0.15
H.erectus.001836	5.31	4.82	5.14	11.19	6.23	5.18	8.75	10.14	10.93
H.erectus.001837	0	0	0	0	0	0	0	0	0
H.erectus.001838	0	0	0	0	0	0	0	0	0
H.erectus.001839	17.61	15.47	19.01	17.1	17.74	15.85	14.17	10.21	15.66
H.erectus.001840	4.15	6.77	7.58	6.11	9.92	8.95	4.58	3.32	2.48
H.erectus.001841	0.63	1.89	1.23	1.14	3.34	0.87	1.59	0.74	0.45
H.erectus.001842	65.8	90.15	55.64	39.96	47.48	84	90.43	151.35	102.23
H.erectus.001843	0.13	0	0	0	0.27	0.11	0.13	0	0
H.erectus.001844	0.64	1.19	1.62	1.45	0.9	1.84	0.4	0.69	0.21
H.erectus.001845	0.42	1.61	1.32	1.3	1.79	1.08	0.29	0.7	0.55
H.erectus.001846	0.35	1.03	0.93	0.49	0.25	0.89	0.06	0.16	0.35
H.erectus.001847	114.85	102.21	123.3	116.4	109.06	98.53	98.82	89.26	98.03
H.erectus.001848	39.5	31.28	37.89	39.39	44.88	36.53	25.87	23.46	24.21
H.erectus.001849	13.83	12.73	15.14	12.95	18.16	13.36	18.24	11.13	15.94
H.erectus.001850	0.67	1.04	1.51	0.98	0.99	0.45	0.43	0.25	0.53
H.erectus.001851	0.69	0.46	1.48	0.85	0.98	0.58	1.37	0.61	0.89
H.erectus.001852	18.15	14.63	32.7	52.34	44.12	23.13	23.89	7.34	8.36
H.erectus.001853	12.55	9.51	15.07	17	14.03	11.74	11.36	7.79	10.54
H.erectus.001854	204.58	138.65	196.66	384.04	280	405.53	97.51	64.01	54.54
H.erectus.001855	1.36	0.35	0.82	1.05	1.64	1.15	1.55	0.33	1.35
H.erectus.001856	4.63	5.47	4.38	4.98	7.3	3.53	6.09	2.29	2.91
H.erectus.001857	11.1	11	12.26	8.09	11.88	10.34	12.39	8.05	12.55
H.erectus.001858	0	0.09	0	0.05	0	0	0	0	0
H.erectus.001859	0.28	0.81	0.46	0.75	0.36	0.5	0.17	0.4	0.15
H.erectus.001860	3.43	4.47	5.04	2.94	3.13	3.74	9.34	2.09	4.4
H.erectus.001861	2.39	2.79	2.93	2.71	4.19	1.81	2.76	1.35	1.67
H.erectus.001862	3.26	3.47	3.31	4.2	6.67	5.13	4.17	4.39	4.74
H.erectus.001863	2.02	0.95	1.64	1.28	1.14	1.07	1.85	1.9	1.68
H.erectus.001864	2.6	1.62	1.79	3.15	5.49	2.05	4.55	2.54	4.07
H.erectus.001865	8.78	6.65	7.74	5.96	11.43	8.02	7.91	7.84	10.94
H.erectus.001866	7.77	4.68	6.42	6.61	5.98	6.3	6.88	5.5	6.93
H.erectus.001867	4.29	2.84	2.29	2.12	4.42	5.52	3.12	2.49	3.58
H.erectus.001868	42.8	28.05	28.91	29	30.01	30.78	32.68	21.31	24.52
H.erectus.001869	2.93	1.99	3.15	1.89	2.9	2.99	1.52	1.66	1.91
H.erectus.001870	12.45	3.58	7.21	8.67	10.73	7.94	6.96	6.09	5.36
H.erectus.001871	10.37	9.73	10.6	14.09	12.47	11.16	11.35	6.5	7.38
H.erectus.001872	2.01	0.75	1.22	0.97	0.74	1.37	0.99	1.07	0.23
H.erectus.001873	0.32	1.97	0.97	1.34	1.36	1.31	0.29	0.3	0.21
H.erectus.001874	9.11	17.23	23.36	24.74	25.68	12.24	13.83	5.44	8.01
H.erectus.001875	0	0	0	0	0	0	0	0	0
H.erectus.001876	0	0	0	0	0	0	0	0	0
H.erectus.001877	0	0	0.76	0	0	0	0.23	0	0
H.erectus.001878	0	0.27	0	0	0	0	0	0	0.27
H.erectus.001879	0	0	0	0	0	0	0	0	0
H.erectus.001880	0	0	0	0	0	0	0	0	0
H.erectus.001881	0	0	0	0	0	0	0	0	0
H.erectus.001882	0	0	0	0	0	0	0	0	0
H.erectus.001883	0.72	0	0	0	0	0	0	0	0
H.erectus.001884	0.22	0	0	0.46	0	0.09	0	0	0
H.erectus.001885	0.26	0.92	0.78	0.81	1	0.51	0	0.4	0.17
H.erectus.001886	5.03	3.45	4.94	5.12	6	4.13	5.99	3.31	5.32
H.erectus.001887	15.19	15.4	31.29	10.31	15.06	13.05	13.03	24.53	11.72
H.erectus.001888	8.98	9.03	11.55	10.93	13.77	21.02	4.94	4.06	3.4
H.erectus.001889	37.96	47.95	56.6	50.09	76.06	72.18	17.8	10.77	11.61
H.erectus.001890	2.68	1.8	3.56	3.8	4.67	2.84	2.16	2.22	1.63
H.erectus.001891	0.42	2.17	1.19	2.05	2.28	2.01	0.91	0.64	0.77
H.erectus.001892	4.36	4.71	4.9	5.62	7.59	4.75	6	7.76	5.84
H.erectus.001893	102	108.75	136.77	255.86	196.38	145.52	131.42	64.08	62.18
H.erectus.001894	2.27	6.17	5.74	9.62	6.6	10.99	3.32	4.95	4.91
H.erectus.001895	2.83	3.8	4.35	2.95	3.64	3.05	3.85	2.2	3.22
H.erectus.001896	1.21	2.75	2.13	1.08	1.27	1.42	2.11	1.23	1.32
H.erectus.001897	1.99	1.63	3.08	1.11	2.44	1.05	3.31	0.8	1.42
H.erectus.001898	3.92	1.06	3.18	3.27	3.98	2.11	1.5	1.3	2.02
H.erectus.001899	2.64	2.74	3.03	2.06	3	2.16	3.16	2.16	2.06
H.erectus.001900	23.94	21.25	28.29	24.2	32.9	22	42.36	25.86	30.7
H.erectus.001901	1.01	3.01	1.35	3.25	0.73	3.57	2.04	1.2	1.18
H.erectus.001902	10.47	8.84	10.79	12.4	14.89	10.25	8.07	5.94	6.46
H.erectus.001903	3.94	4.82	5.13	5.01	6.18	5.5	4.06	4.07	4.75
H.erectus.001904	1.9	1.63	2.85	3.6	2.16	2.01	1.42	0.52	0.91
H.erectus.001905	7.38	10.33	12.08	10.99	9.79	8.09	6.78	9.69	5.14
H.erectus.001906	0.04	0	0.08	0	0	0	0	0.03	0.14
H.erectus.001907	16.7	19.37	23.16	21.14	27.05	18.58	16.91	12.32	15.61
H.erectus.001908	1.22	1.52	2.55	0.73	3.13	0.59	1.11	1.44	0.86
H.erectus.001909	7.98	9.41	10.6	4.5	6.07	4.98	0.51	2.34	0.95
H.erectus.001910	3.71	3.39	3.72	4.33	5.22	3.69	5	2.67	3.94
H.erectus.001911	6.16	4.59	7.73	4.74	6.08	4.17	4.19	4.26	2.4
H.erectus.001912	19.76	12.13	8.85	6.19	7.8	11.93	9.68	3.61	6.24
H.erectus.001913	15.85	21.07	24.78	19.33	21.34	13.77	27.36	17.02	22.13
H.erectus.001914	3.4	2.13	3.2	3.44	2.65	2.65	2.39	2.44	2.63
H.erectus.001915	10.26	9.92	8.85	9.05	6.76	6.74	3.83	4.28	3.96
H.erectus.001916	0	0	0	0	0.17	0	0	0.14	0
H.erectus.001917	0	0	0	0	0.18	0	0	0	0
H.erectus.001918	0	0	0	0	0	0	0	0	0
H.erectus.001919	3.64	3.52	3.97	4.93	4.03	2.39	2.84	3.5	4.22
H.erectus.001920	7.94	13.04	13.8	14.22	15.35	10.17	13.87	11.85	14.5
H.erectus.001921	42.37	43.37	51.59	40.85	64.04	46.84	45.76	45.15	48.59
H.erectus.001922	14.53	12.5	15.81	19.84	18.9	15.47	14.6	10.55	16.28
H.erectus.001923	0.16	1.26	0.55	0.34	0.69	0.96	0	0.45	0
H.erectus.001924	0	0	0.12	0.56	0.11	0.27	0	0	0.32
H.erectus.001925	0.42	0.65	0.95	1.05	0.36	0.71	0	0.39	0.25
H.erectus.001926	0.68	1.17	1.37	1.19	2.09	1.75	0.13	0.63	0.5
H.erectus.001927	2.97	14.99	11.59	13.08	10.16	11.47	2.31	6.83	4.59
H.erectus.001928	13.81	51.22	32.06	70.54	40.85	32.29	48.08	35.61	22.61
H.erectus.001929	0.08	0.07	0.17	0.56	0.57	0.45	0.57	0.49	0.15
H.erectus.001930	17.06	19.13	23.86	20.14	30.26	23.82	17.4	11.68	13.89
H.erectus.001931	7.22	6.72	6.52	8.12	10.05	7.79	7.54	5.08	6.89
H.erectus.001932	2.26	1.7	1.94	2.77	1.86	2.17	0.69	0.89	1.24
H.erectus.001933	4.76	4.41	7.63	4.29	5.93	3.35	4.92	1.73	1.94
H.erectus.001934	0.16	0.31	1.61	0.83	1.01	1.77	0.68	0.44	1.1
H.erectus.001935	0.88	2.74	1.86	2.46	1.44	1.95	2.9	2.26	3.35
H.erectus.001936	1.15	0.6	0.5	0.74	0.84	0.59	0.28	0.08	0
H.erectus.001937	0	0	0	0	0	0	0	0	0
H.erectus.001938	0	0.62	0.36	0.89	0.45	0.36	0	0.19	0
H.erectus.001939	1.44	0.37	0.43	0.85	1.17	0.81	1.07	4.19	2.81
H.erectus.001940	1.58	2.16	3.16	3.66	4.73	3.36	0.74	3.7	1.76
H.erectus.001941	2.94	3.98	3.71	3.7	5.14	2.74	3.03	3.74	3.1
H.erectus.001942	5.26	5.44	8.35	8.43	9.43	6.01	5.89	6.46	5.02
H.erectus.001943	0	0	0	0	0	0	0	0	0
H.erectus.001944	11.5	14.07	16.35	12.77	11.6	9.6	15.47	11.05	11.22
H.erectus.001945	0	0	0	0	0.24	0	0	0	0
H.erectus.001946	0.65	1.26	1.46	3.06	0.34	1.92	0.35	0.6	0.32
H.erectus.001947	0	0	0	0	0	0	0	0	0
H.erectus.001948	0	0	0	0	0	0	0	0	0
H.erectus.001949	0.57	4.97	0.51	1.1	0	1.42	0	2.71	0.3
H.erectus.001950	0	0	0	0	0.58	0	0	0	0
H.erectus.001951	0	0	0	0	0	0	0	0	0
H.erectus.001952	0	0	0	0	0	0	0	0	0
H.erectus.001953	0	0	0	0	0	0	0	0	0
H.erectus.001954	0	0	0	0	0.59	0	0	0.25	0.27
H.erectus.001955	0	0	0	0	0	0	0	0	0
H.erectus.001956	0.58	0.9	0.37	0.69	0	1.3	0	0.05	0.47
H.erectus.001957	5.71	0.81	5.22	4.35	2.52	0.9	0.14	3.28	4.71
H.erectus.001958	0	0	0	0	0	0	0	0	0
H.erectus.001959	3.21	1.44	2.27	4.05	2.73	2.19	1.23	1.73	1.91
H.erectus.001960	3.21	1.44	2.27	4.05	2.73	2.19	1.23	1.73	1.91
H.erectus.001961	1	0.52	1.91	2.45	1.1	0.97	0.53	1.34	0.92
H.erectus.001962	0	0	0	0	0	0	0	0	0
H.erectus.001963	8.64	8.44	5.69	6.82	14.09	14.17	8.8	7.26	8.19
H.erectus.001964	1.43	7.07	4.83	3.42	4.71	3.26	0.89	3.16	2.91
H.erectus.001965	0	0	0	0	0	0	0	0	0
H.erectus.001966	1.47	1.36	1.74	2.93	3.11	1.42	1.34	0.58	0.14
H.erectus.001967	0.2	0	0	0	0	0	0	0	0.39
H.erectus.001968	6.29	8.45	7.35	8.01	7.28	6.97	9.11	5.99	7.59
H.erectus.001969	0	0.2	0.08	0.04	0.11	0.03	0.11	0.03	0.03
H.erectus.001970	2.77	1.78	2.54	2.78	3.9	4.84	1.85	1.22	2.44
H.erectus.001971	2.92	4.97	3.82	5.86	3.46	4.14	2.61	3.65	3.82
H.erectus.001972	0	0	0.67	0	0.31	0	0.63	0	0.29
H.erectus.001973	1.27	2.01	1.82	1.81	2.68	2.63	1.96	0.42	0.57
H.erectus.001974	0	0	0	0	0.14	0	0	0	0
H.erectus.001975	7.1	9.19	9.34	10.04	8.2	10.13	7.67	7.42	8.65
H.erectus.001976	52.71	11.04	19.17	28.25	16.1	25.84	56.28	24.65	67.06
H.erectus.001977	0.63	0.8	0.78	0.94	1.16	1.85	0.21	0.15	0.33
H.erectus.001978	0.43	0.09	0.32	0.2	0.45	0.16	0.2	0.3	0.33
H.erectus.001979	0.21	0.1	0	0.75	1.41	0.52	0	0.66	1.12
H.erectus.001980	18.17	51.62	58.96	34.74	45.06	60.91	56.9	85.56	85.53
H.erectus.001981	13.37	10.74	15.86	13.87	14.04	10.51	16.34	13.93	20.13
H.erectus.001982	6.51	5.56	6.81	5.27	5.31	5.4	5.42	4.01	3.72
H.erectus.001983	1.56	5.13	4.14	3.62	3.36	3.4	0.53	2.08	1.19
H.erectus.001984	8.69	11.45	6.33	18.66	12.42	10.98	7.77	5.26	7.43
H.erectus.001985	82.63	45.62	31.82	44.47	33.55	46.18	26.27	98.29	206.76
H.erectus.001986	0	0.52	0.4	0	0	0.15	0.38	0.49	0
H.erectus.001987	0.24	0.24	0	0.17	0.34	0.82	0.78	0.37	0.4
H.erectus.001988	0	0.22	0.25	0	0	0.19	0	0	0
H.erectus.001989	0	0	0	0	0	0	0	0	0
H.erectus.001990	1.35	1.69	1.82	1.12	2.99	2.5	4.3	2.59	3.07
H.erectus.001991	0	0	0	0	0	0	0	0	0
H.erectus.001992	0	0	0	0	0	0	0	0	0
H.erectus.001993	0	0	0	0	0	0	0	0	0
H.erectus.001994	0	0	0.18	0	0	0.09	0	0.2	0
H.erectus.001995	31.39	21.43	18.79	21.59	5.27	17.21	24.38	5.72	22.44
H.erectus.001996	37.72	33.37	36.45	41.06	28.46	32.01	37.85	25.81	45.52
H.erectus.001997	2.27	1.36	3.58	2.43	4.3	5.3	0.84	1.53	0.91
H.erectus.001998	4.83	4.09	3.5	3.81	5.38	7.14	1.64	1.12	0.76
[truncated: 22,320 more rows]
