# Supplementary material for: Regulatory Role of Retinoic Acid in Male Pregnancy of the Seahorse
Source: Innovation (Camb). 2020 Oct 13;1(3):100052. doi: 10.1016/j.xinn.2020.100052 (PMC8454549; doi:10.1016/j.xinn.2020.100052)
Supplement: Table S5. Differentially Expressed Genes (DEGs) Identified for the Brood Pouch Formation Process [file mmc3.xlsx]

## Sheet: Sheet1
Table S5. Differentially expressed genes (DEGs) identified for the brood pouch formation process.
Gene ID	UF (FPKM)	NF (FPKM)	log2(FC)	Pvalue	FDR	Significant	Gene Symbol	Description	KEGG_A_class	KEGG_B_class	Pathway	K_ID	GO Component	GO Function	GO Process
H.erectus.000227	78.4633	32.3467	-1.2784	0.000273383	0.0431924	yes	CYP7A1	PREDICTED: cholesterol 7-alpha-monooxygenase isoform X1 [Hippocampus comes]	Metabolism;Organismal Systems	Lipid metabolism;Endocrine system	ko03320//PPAR signaling pathway;ko00140//Steroid hormone biosynthesis;ko00120//Primary bile acid biosynthesis	K00489	-	GO:0005488//binding;GO:0016491//oxidoreductase activity;GO:1901363//heterocyclic compound binding;GO:0046872//metal ion binding;GO:0046914//transition metal ion binding;GO:0020037//heme binding;GO:0009055//electron carrier activity;GO:0043167//ion binding;GO:0005506//iron ion binding;GO:0004497//monooxygenase activity;GO:0043169//cation binding;GO:0003824//catalytic activity;GO:0046906//tetrapyrr…	-
H.erectus.000388	13.98	36.85	1.3983	3.47052e-07	0.000251469	yes	BEST4	PREDICTED: bestrophin-4 [Hippocampus comes]	-	-	-	-	-	-	-
H.erectus.001031	0.11	2.43333	4.46736	0.000294327	0.0448166	yes	-	hypothetical protein Y956_03830, partial [Nipponia nippon]	-	-	-	-	-	-	-
H.erectus.001083	5.83667	0.001	-12.5109	3.71825e-06	0.00159452	yes	-	-	-	-	-	-	-	-	-
H.erectus.001135	37.16	97.6633	1.39407	1.15396e-05	0.00361912	yes	ABCG2	PREDICTED: ATP-binding cassette sub-family G member 2-like [Hippocampus comes]	Environmental Information Processing	Membrane transport	ko02010//ABC transporters	K05681	GO:0016020//membrane	GO:0097159//organic cyclic compound binding;GO:0032549//ribonucleoside binding;GO:0043167//ion binding;GO:0001883//purine nucleoside binding;GO:0030554//adenyl nucleotide binding;GO:1901265//nucleoside phosphate binding;GO:0005488//binding;GO:0000166//nucleotide binding;GO:0017076//purine nucleotide binding;GO:0016817//hydrolase activity, acting on acid anhydrides;GO:0003824//catalytic activity;G…	-
H.erectus.001213	45.8267	155.45	1.76219	7.09252e-10	9.31469e-07	yes	TM4SF1	PREDICTED: transmembrane 4 L6 family member 5-like [Hippocampus comes]	-	-	-	-	GO:0016020//membrane;GO:0031224//intrinsic component of membrane;GO:0016021//integral component of membrane;GO:0044425//membrane part	-	-
H.erectus.001298	3.25333	27.1	3.0583	5.28967e-06	0.00205837	yes	-	Retrovirus-related Pol polyprotein from transposon 17.6 [Exaiptasia pallida]	-	-	-	-	-	GO:0003677//DNA binding;GO:0005488//binding;GO:0003676//nucleic acid binding;GO:1901363//heterocyclic compound binding;GO:0097159//organic cyclic compound binding	GO:0071704//organic substance metabolic process;GO:0044237//cellular metabolic process;GO:0009987//cellular process;GO:0044260//cellular macromolecule metabolic process;GO:0006807//nitrogen compound metabolic process;GO:0090304//nucleic acid metabolic process;GO:0008152//metabolic process;GO:0044238//primary metabolic process;GO:0034641//cellular nitrogen compound metabolic process;GO:0043170//ma…
H.erectus.001373	76.8333	0.333333	-7.84862	0.000228834	0.0389786	yes	Rpl26	PREDICTED: 60S ribosomal protein L26 [Oreochromis niloticus]	Genetic Information Processing	Translation	ko03010//Ribosome	K02898	GO:0043232//intracellular non-membrane-bounded organelle;GO:0005623//cell;GO:0044424//intracellular part;GO:0005622//intracellular;GO:0005840//ribosome;GO:0044444//cytoplasmic part;GO:0044422//organelle part;GO:0032991//macromolecular complex;GO:0043229//intracellular organelle;GO:0044391//ribosomal subunit;GO:0044464//cell part;GO:0043228//non-membrane-bounded organelle;GO:0030529//intracellular…	GO:0005198//structural molecule activity;GO:0003735//structural constituent of ribosome	GO:1901576//organic substance biosynthetic process;GO:0006412//translation;GO:0043043//peptide biosynthetic process;GO:0044267//cellular protein metabolic process;GO:0009058//biosynthetic process;GO:0009987//cellular process;GO:0009059//macromolecule biosynthetic process;GO:0019538//protein metabolic process;GO:0006518//peptide metabolic process;GO:0043603//cellular amide metabolic process;GO:004…
H.erectus.001603	165.403	5.02333	-5.0412	1.08515e-06	0.000690976	yes	HPR	PREDICTED: haptoglobin-like [Hippocampus comes]	-	-	-	-	-	GO:0008233//peptidase activity;GO:0004175//endopeptidase activity;GO:0017171//serine hydrolase activity;GO:0003824//catalytic activity;GO:0070011//peptidase activity, acting on L-amino acid peptides;GO:0004252//serine-type endopeptidase activity;GO:0008236//serine-type peptidase activity;GO:0016787//hydrolase activity	GO:0043170//macromolecule metabolic process;GO:0019538//protein metabolic process;GO:0044238//primary metabolic process;GO:0008152//metabolic process;GO:0006508//proteolysis;GO:0071704//organic substance metabolic process
H.erectus.001762	22.6667	1.99333	-3.50732	1.45997e-18	6.13567e-15	yes	Bco1	PREDICTED: beta,beta-carotene 15,15'-dioxygenase-like [Hippocampus comes]	Metabolism	Metabolism of cofactors and vitamins	ko00830//Retinol metabolism	K00515	-	-	-
H.erectus.002142	270.973	751.667	1.47194	6.88433e-06	0.00256228	yes	Fabp2	PREDICTED: fatty acid-binding protein, intestinal-like [Hippocampus comes]	Organismal Systems	Endocrine system	ko03320//PPAR signaling pathway	K08751	-	GO:0005215//transporter activity;GO:0008289//lipid binding;GO:0005488//binding	GO:0051234//establishment of localization;GO:0051179//localization;GO:0006810//transport
H.erectus.002248	27.36	68.2433	1.31862	0.000183251	0.0330544	yes	IUNH	PREDICTED: inosine-uridine preferring nucleoside hydrolase-like isoform X1 [Hippocampus comes]	-	-	-	-	-	-	-
H.erectus.002381	3.82	17.24	2.17412	1.67787e-09	2.07395e-06	yes	Rdh7	PREDICTED: retinol dehydrogenase 7-like [Hippocampus comes]	Metabolism	Metabolism of cofactors and vitamins	ko00830//Retinol metabolism	K00061	-	GO:0016491//oxidoreductase activity;GO:0003824//catalytic activity	GO:0008152//metabolic process;GO:0055114//oxidation-reduction process;GO:0044699//single-organism process;GO:0044710//single-organism metabolic process
H.erectus.002396	0.00666667	0.473333	6.14975	2.08471e-05	0.00616987	yes	TTC21B	PREDICTED: tetratricopeptide repeat protein 21B-like isoform X1 [Hippocampus comes]	-	-	-	-	-	GO:0005488//binding;GO:0005515//protein binding	-
H.erectus.002482	0.113333	0.926667	3.03148	0.000150427	0.0289993	yes	Rnf17	PREDICTED: RING finger protein 17 [Hippocampus comes]	-	-	-	-	-	GO:0005488//binding;GO:1901363//heterocyclic compound binding;GO:0097159//organic cyclic compound binding;GO:0003676//nucleic acid binding	-
H.erectus.003002	0.0766667	1.09333	3.83399	6.95046e-06	0.00256228	yes	CEL	PREDICTED: bile salt-activated lipase-like [Hippocampus comes]	Metabolism	Lipid metabolism	ko00561//Glycerolipid metabolism;ko00100//Steroid biosynthesis	K12298	-	-	-
H.erectus.003089	17.3	44.03	1.34771	4.15141e-05	0.0111838	yes	TNNI1	PREDICTED: troponin I, slow skeletal muscle-like [Hippocampus comes]	-	-	-	-	-	-	-
H.erectus.003471	6.45333	0.5	-3.69004	1.01226e-16	3.14853e-13	yes	Tf2-9	Pol polyprotein [Dicentrarchus labrax]	-	-	-	-	GO:0005634//nucleus;GO:0044427//chromosomal part;GO:0043229//intracellular organelle;GO:0005623//cell;GO:0005694//chromosome;GO:0043231//intracellular membrane-bounded organelle;GO:0043232//intracellular non-membrane-bounded organelle;GO:0044464//cell part;GO:0043227//membrane-bounded organelle;GO:0044424//intracellular part;GO:0044422//organelle part;GO:0043228//non-membrane-bounded organelle;GO…	GO:0016779//nucleotidyltransferase activity;GO:0003677//DNA binding;GO:1901363//heterocyclic compound binding;GO:0003964//RNA-directed DNA polymerase activity;GO:0097159//organic cyclic compound binding;GO:0016772//transferase activity, transferring phosphorus-containing groups;GO:0003723//RNA binding;GO:0005488//binding;GO:0003676//nucleic acid binding;GO:0016740//transferase activity;GO:0003824…	GO:0043933//macromolecular complex subunit organization;GO:0006325//chromatin organization;GO:0006139//nucleobase-containing compound metabolic process;GO:0051276//chromosome organization;GO:0044237//cellular metabolic process;GO:0034641//cellular nitrogen compound metabolic process;GO:0008152//metabolic process;GO:0043170//macromolecule metabolic process;GO:0046483//heterocycle metabolic process…
H.erectus.003748	16.5067	33.9267	1.03937	0.000252596	0.0408293	yes	P4HA2	PREDICTED: prolyl 4-hydroxylase subunit alpha-2 isoform X2 [Hippocampus comes]	Metabolism	Amino acid metabolism	ko00330//Arginine and proline metabolism	K00472	GO:0043226//organelle;GO:0043227//membrane-bounded organelle;GO:0005783//endoplasmic reticulum;GO:0043229//intracellular organelle;GO:0044424//intracellular part;GO:0043231//intracellular membrane-bounded organelle;GO:0012505//endomembrane system;GO:0005737//cytoplasm;GO:0005622//intracellular;GO:0044464//cell part;GO:0005623//cell;GO:0044444//cytoplasmic part	GO:0031418//L-ascorbic acid binding;GO:0004656//procollagen-proline 4-dioxygenase activity;GO:0046914//transition metal ion binding;GO:0030246//carbohydrate binding;GO:0031406//carboxylic acid binding;GO:0043177//organic acid binding;GO:0016706//oxidoreductase activity, acting on paired donors, with incorporation or reduction of molecular oxygen, 2-oxoglutarate as one donor, and incorporation of …	GO:0044699//single-organism process;GO:0008152//metabolic process;GO:0044710//single-organism metabolic process;GO:0055114//oxidation-reduction process
H.erectus.003795	3.54333	0.18	-4.29904	2.80223e-06	0.00130852	yes	DUSP4	PREDICTED: dual specificity protein phosphatase 4-like [Hippocampus comes]	Environmental Information Processing	Signal transduction	ko04010//MAPK signaling pathway	K04459	-	GO:0008138//protein tyrosine/serine/threonine phosphatase activity;GO:0004725//protein tyrosine phosphatase activity;GO:0016791//phosphatase activity;GO:0033549//MAP kinase phosphatase activity;GO:0042578//phosphoric ester hydrolase activity;GO:0017017//MAP kinase tyrosine/serine/threonine phosphatase activity;GO:0016787//hydrolase activity;GO:0016788//hydrolase activity, acting on ester bonds;GO…	GO:0044238//primary metabolic process;GO:0044267//cellular protein metabolic process;GO:0009987//cellular process;GO:0044260//cellular macromolecule metabolic process;GO:0016311//dephosphorylation;GO:0006464//cellular protein modification process;GO:0036211//protein modification process;GO:0006793//phosphorus metabolic process;GO:0043412//macromolecule modification;GO:0019538//protein metabolic p…
H.erectus.003803	0.973333	3.65	1.90689	2.74878e-05	0.00802223	yes	DNAI2	PREDICTED: dynein intermediate chain 2, axonemal isoform X2 [Hippocampus comes]	-	-	-	-	-	GO:0005488//binding;GO:0005515//protein binding	-
H.erectus.003942	113.817	5.19667	-4.45298	1.74934e-06	0.000984003	yes	CYP24A1	PREDICTED: 1,25-dihydroxyvitamin D(3) 24-hydroxylase, mitochondrial [Hippocampus comes]	Metabolism	Lipid metabolism	ko00100//Steroid biosynthesis	K07436	-	GO:0043169//cation binding;GO:0016491//oxidoreductase activity;GO:1901363//heterocyclic compound binding;GO:0004497//monooxygenase activity;GO:0046906//tetrapyrrole binding;GO:0046914//transition metal ion binding;GO:0003824//catalytic activity;GO:0097159//organic cyclic compound binding;GO:0005506//iron ion binding;GO:0005488//binding;GO:0043167//ion binding;GO:0009055//electron carrier activity…	GO:0044710//single-organism metabolic process;GO:0055114//oxidation-reduction process;GO:0008152//metabolic process;GO:0044699//single-organism process
H.erectus.004001	42.2	3.11667	-3.75917	0.00013605	0.0278729	yes	IGFBP1	PREDICTED: insulin-like growth factor-binding protein 1 [Hippocampus comes]	-	-	-	-	GO:0005576//extracellular region	GO:0005520//insulin-like growth factor binding;GO:0005515//protein binding;GO:0005488//binding;GO:0019838//growth factor binding	GO:0001558//regulation of cell growth;GO:0050789//regulation of biological process;GO:0051128//regulation of cellular component organization;GO:0065007//biological regulation;GO:0050794//regulation of cellular process;GO:0040008//regulation of growth
H.erectus.004274	112.763	49.8967	-1.17628	0.000184046	0.0330544	yes	rhcg	PREDICTED: ammonium transporter Rh type C [Hippocampus comes]	-	-	-	-	GO:0016020//membrane	GO:0022891//substrate-specific transmembrane transporter activity;GO:0022892//substrate-specific transporter activity;GO:0022857//transmembrane transporter activity;GO:0015077//monovalent inorganic cation transmembrane transporter activity;GO:0008519//ammonium transmembrane transporter activity;GO:0008324//cation transmembrane transporter activity;GO:0005215//transporter activity;GO:0022890//inor…	GO:0044699//single-organism process;GO:0051179//localization;GO:0044763//single-organism cellular process;GO:0006810//transport;GO:0055085//transmembrane transport;GO:0009987//cellular process;GO:0044765//single-organism transport;GO:0051234//establishment of localization;GO:1902578//single-organism localization
H.erectus.004659	4.94667	1.11333	-2.15157	0.00031362	0.0469825	yes	BRIP1	PREDICTED: Fanconi anemia group J protein isoform X1 [Hippocampus comes]	Genetic Information Processing	Replication and repair	ko03460//Fanconi anemia pathway	K15362	-	GO:0003676//nucleic acid binding;GO:0032549//ribonucleoside binding;GO:0016787//hydrolase activity;GO:0097367//carbohydrate derivative binding;GO:0043167//ion binding;GO:0043168//anion binding;GO:1901363//heterocyclic compound binding;GO:0097159//organic cyclic compound binding;GO:0016818//hydrolase activity, acting on acid anhydrides, in phosphorus-containing anhydrides;GO:0070035//purine NTP-de…	-
H.erectus.004762	1.70333	24.4167	3.84143	9.45387e-08	8.27726e-05	yes	BCO2	PREDICTED: beta,beta-carotene 9',10'-oxygenase isoform X2 [Hippocampus comes]	-	-	-	-	-	-	-
H.erectus.004816	184.633	75.7967	-1.28446	2.98766e-06	0.00136478	yes	Cars	PREDICTED: cysteine--tRNA ligase, cytoplasmic isoform X1 [Hippocampus comes]	Genetic Information Processing	Translation	ko00970//Aminoacyl-tRNA biosynthesis	K01883	GO:0044464//cell part;GO:0005623//cell;GO:0005737//cytoplasm;GO:0005622//intracellular;GO:0044424//intracellular part	GO:0032550//purine ribonucleoside binding;GO:0016876//ligase activity, forming aminoacyl-tRNA and related compounds;GO:0043167//ion binding;GO:0032553//ribonucleotide binding;GO:0005524//ATP binding;GO:0016874//ligase activity;GO:0005488//binding;GO:0030554//adenyl nucleotide binding;GO:0017076//purine nucleotide binding;GO:0036094//small molecule binding;GO:0001883//purine nucleoside binding;GO:…	GO:0044271//cellular nitrogen compound biosynthetic process;GO:0044281//small molecule metabolic process;GO:0008152//metabolic process;GO:0043038//amino acid activation;GO:0034645//cellular macromolecule biosynthetic process;GO:0043603//cellular amide metabolic process;GO:0009987//cellular process;GO:0010467//gene expression;GO:0043604//amide biosynthetic process;GO:0044238//primary metabolic pro…
H.erectus.005011	0.0866667	1.14333	3.72163	1.00432e-05	0.00339302	yes	MUC5AC	PREDICTED: mucin-5AC-like isoform X2 [Hippocampus comes]	-	-	-	-	-	-	-
H.erectus.005379	2.89333	13.9267	2.26705	8.58754e-07	0.000572593	yes	ypel3	PREDICTED: glycerophosphodiester phosphodiesterase domain-containing protein 1-like [Notothenia coriiceps]	-	-	-	-	-	GO:0008889//glycerophosphodiester phosphodiesterase activity;GO:0042578//phosphoric ester hydrolase activity;GO:0004629//phospholipase C activity;GO:0008081//phosphoric diester hydrolase activity;GO:0003824//catalytic activity;GO:0016787//hydrolase activity;GO:0004620//phospholipase activity;GO:0016788//hydrolase activity, acting on ester bonds;GO:0016298//lipase activity	GO:0007165//signal transduction;GO:0044237//cellular metabolic process;GO:0071704//organic substance metabolic process;GO:0023052//signaling;GO:0006066//alcohol metabolic process;GO:0019751//polyol metabolic process;GO:0044281//small molecule metabolic process;GO:0019400//alditol metabolic process;GO:0044262//cellular carbohydrate metabolic process;GO:0044763//single-organism cellular process;GO:…
H.erectus.006070	7.33333	40.2733	2.45728	3.8259e-06	0.00160787	yes	ABCG2	PREDICTED: ATP-binding cassette sub-family G member 2-like isoform X1 [Hippocampus comes]	Environmental Information Processing	Membrane transport	ko02010//ABC transporters	K05681	GO:0016020//membrane	GO:0001883//purine nucleoside binding;GO:0043167//ion binding;GO:0017111//nucleoside-triphosphatase activity;GO:0032553//ribonucleotide binding;GO:0032555//purine ribonucleotide binding;GO:0043168//anion binding;GO:0035639//purine ribonucleoside triphosphate binding;GO:0097367//carbohydrate derivative binding;GO:0016817//hydrolase activity, acting on acid anhydrides;GO:0016787//hydrolase activity…	-
H.erectus.006144	2.09667	0.01	-7.71195	1.82034e-06	0.000984003	yes	-	PREDICTED: RNA-directed DNA polymerase from mobile element jockey-like [Oryzias latipes]	-	-	-	-	-	-	-
H.erectus.006262	60.65	1.13333	-5.74186	2.43289e-06	0.00118889	yes	SLC26A11	PREDICTED: sodium-independent sulfate anion transporter isoform X1 [Hippocampus comes]	-	-	-	-	GO:0044425//membrane part;GO:0016020//membrane;GO:0016021//integral component of membrane;GO:0031224//intrinsic component of membrane	GO:0046872//metal ion binding;GO:0005044//scavenger receptor activity;GO:0015103//inorganic anion transmembrane transporter activity;GO:0043169//cation binding;GO:0022891//substrate-specific transmembrane transporter activity;GO:0005488//binding;GO:1901682//sulfur compound transmembrane transporter activity;GO:0015291//secondary active transmembrane transporter activity;GO:0008271//secondary acti…	GO:0072348//sulfur compound transport;GO:0008272//sulfate transport;GO:0051179//localization;GO:0015698//inorganic anion transport;GO:0044699//single-organism process;GO:0006811//ion transport;GO:0055085//transmembrane transport;GO:0009987//cellular process;GO:0051234//establishment of localization;GO:0006820//anion transport;GO:0006810//transport;GO:0044765//single-organism transport;GO:1902578/…
H.erectus.006355	11.0033	0.001	-13.4257	0.000171961	0.031877	yes	mb	PREDICTED: myoglobin [Hippocampus comes]	-	-	-	-	-	GO:0019825//oxygen binding;GO:0005488//binding;GO:0046906//tetrapyrrole binding;GO:0097159//organic cyclic compound binding;GO:1901363//heterocyclic compound binding;GO:0043169//cation binding;GO:0043167//ion binding;GO:0005506//iron ion binding;GO:0046872//metal ion binding;GO:0046914//transition metal ion binding;GO:0020037//heme binding	GO:0044699//single-organism process;GO:0015669//gas transport;GO:0051234//establishment of localization;GO:0044765//single-organism transport;GO:0006810//transport;GO:0015671//oxygen transport;GO:1902578//single-organism localization;GO:0051179//localization
H.erectus.006429	13.7033	39.51	1.52769	1.72637e-05	0.00525741	yes	APOBEC2	PREDICTED: C->U-editing enzyme APOBEC-2-like [Hippocampus comes]	-	-	-	-	-	GO:0046872//metal ion binding;GO:0043169//cation binding;GO:0016814//hydrolase activity, acting on carbon-nitrogen (but not peptide) bonds, in cyclic amidines;GO:0046914//transition metal ion binding;GO:0043167//ion binding;GO:0016810//hydrolase activity, acting on carbon-nitrogen (but not peptide) bonds;GO:0005488//binding;GO:0016787//hydrolase activity;GO:0008270//zinc ion binding;GO:0003824//c…	-
H.erectus.006436	17.6867	45.6733	1.36869	0.000180898	0.033054	yes	TNNI1	PREDICTED: troponin I, slow skeletal muscle-like isoform X1 [Hippocampus comes]	-	-	-	-	-	-	-
H.erectus.007059	18.5467	45.59	1.29756	9.17822e-06	0.00316167	yes	LAMA3	PREDICTED: laminin subunit alpha-3-like [Hippocampus comes]	Environmental Information Processing;Cellular Processes	Cellular commiunity;Signaling molecules and interaction	ko04510//Focal adhesion;ko04512//ECM-receptor interaction	K06240	GO:0031012//extracellular matrix;GO:0005576//extracellular region;GO:0044420//extracellular matrix component;GO:0005604//basement membrane;GO:0005578//proteinaceous extracellular matrix;GO:0044421//extracellular region part	-	GO:0022610//biological adhesion;GO:0007155//cell adhesion
H.erectus.007168	1.12333	0.001	-10.1336	4.91596e-05	0.0123557	yes	TIGD1	PREDICTED: tigger transposable element-derived protein 1-like [Hippocampus comes]	-	-	-	-	GO:0005694//chromosome;GO:0005623//cell;GO:0005622//intracellular;GO:0044464//cell part;GO:0044422//organelle part;GO:0043228//non-membrane-bounded organelle;GO:0043226//organelle;GO:0043229//intracellular organelle;GO:0044446//intracellular organelle part;GO:0098687//chromosomal region;GO:0044424//intracellular part;GO:0044427//chromosomal part;GO:0043232//intracellular non-membrane-bounded orga…	GO:0005488//binding;GO:0003676//nucleic acid binding;GO:0003677//DNA binding;GO:1901363//heterocyclic compound binding;GO:0097159//organic cyclic compound binding	-
H.erectus.007388	23.8533	0.346667	-6.1045	2.96957e-05	0.00854788	yes	Myl7	PREDICTED: myosin regulatory light chain 2, atrial isoform [Hippocampus comes]	Cellular Processes	Cell motility;Cellular commiunity	ko04510//Focal adhesion;ko04810//Regulation of actin cytoskeleton;ko04530//Tight junction	K12754	-	GO:0005509//calcium ion binding;GO:0043169//cation binding;GO:0046872//metal ion binding;GO:0043167//ion binding;GO:0005488//binding	-
H.erectus.007405	17.5033	7.99667	-1.13016	0.000235582	0.0389786	yes	Gzma	PREDICTED: granzyme A-like [Hippocampus comes]	-	-	-	-	-	GO:0016787//hydrolase activity;GO:0070011//peptidase activity, acting on L-amino acid peptides;GO:0003824//catalytic activity;GO:0008236//serine-type peptidase activity;GO:0017171//serine hydrolase activity;GO:0004175//endopeptidase activity;GO:0005515//protein binding;GO:0005488//binding;GO:0008233//peptidase activity;GO:0004252//serine-type endopeptidase activity	GO:0071704//organic substance metabolic process;GO:0044238//primary metabolic process;GO:0008152//metabolic process;GO:0043170//macromolecule metabolic process;GO:0006508//proteolysis;GO:0019538//protein metabolic process
H.erectus.007418	8.03333	24.77	1.62452	7.79693e-05	0.0172986	yes	SLC7A9	PREDICTED: b(0,+)-type amino acid transporter 1-like [Hippocampus comes]	-	-	-	-	GO:0016020//membrane	GO:0008509//anion transmembrane transporter activity;GO:0008514//organic anion transmembrane transporter activity;GO:0005342//organic acid transmembrane transporter activity;GO:0015075//ion transmembrane transporter activity;GO:0015171//amino acid transmembrane transporter activity;GO:0022892//substrate-specific transporter activity;GO:0046943//carboxylic acid transmembrane transporter activity;G…	GO:1902578//single-organism localization;GO:0015849//organic acid transport;GO:0015711//organic anion transport;GO:0046942//carboxylic acid transport;GO:0071705//nitrogen compound transport;GO:0071702//organic substance transport;GO:0009987//cellular process;GO:0006865//amino acid transport;GO:0006811//ion transport;GO:0051234//establishment of localization;GO:0044763//single-organism cellular pr…
H.erectus.007522	4.59	12.6667	1.46447	0.000193706	0.0339195	yes	Mpdz	PREDICTED: LOW QUALITY PROTEIN: inaD-like protein [Hippocampus comes]	-	-	-	-	-	GO:0005515//protein binding;GO:0005488//binding	-
H.erectus.007674	0.0566667	0.67	3.56359	0.000293713	0.0448166	yes	Slc1a2	PREDICTED: excitatory amino acid transporter 2-like [Hippocampus comes]	-	-	-	-	GO:0016020//membrane	GO:0022804//active transmembrane transporter activity;GO:0005343//organic acid:sodium symporter activity;GO:0015296//anion:cation symporter activity;GO:0008324//cation transmembrane transporter activity;GO:0008514//organic anion transmembrane transporter activity;GO:0015291//secondary active transmembrane transporter activity;GO:0015077//monovalent inorganic cation transmembrane transporter activ…	GO:1902578//single-organism localization;GO:0071702//organic substance transport;GO:0006811//ion transport;GO:0051179//localization;GO:0044699//single-organism process;GO:0006820//anion transport;GO:0051234//establishment of localization;GO:0015711//organic anion transport;GO:0046942//carboxylic acid transport;GO:0015849//organic acid transport;GO:0006835//dicarboxylic acid transport;GO:0044765//…
H.erectus.008150	51.4267	11.78	-2.12618	0.000138519	0.0279875	yes	REG1A	PREDICTED: galactose-specific lectin nattectin-like [Hippocampus comes]	-	-	-	-	-	GO:0030246//carbohydrate binding;GO:0005488//binding	-
H.erectus.008404	30.0733	11.6433	-1.36898	0.000234937	0.0389786	yes	Tgoln1	PREDICTED: trans-Golgi network integral membrane protein 2-like isoform X1 [Hippocampus comes]	-	-	-	-	-	-	-
H.erectus.008628	5.09	0.001	-12.3134	8.53354e-06	0.00303924	yes	Cecr5	PREDICTED: cat eye syndrome critical region protein 5 homolog [Hippocampus comes]	-	-	-	-	-	-	-
H.erectus.008631	2.6	0.001	-11.3443	7.82073e-05	0.0172986	yes	Ccdc34	PREDICTED: coiled-coil domain-containing protein 34-like [Hippocampus comes]	-	-	-	-	-	-	-
H.erectus.008667	0.001	2.41	11.2348	9.3959e-14	1.6453e-10	yes	TBXAS1	PREDICTED: thromboxane-A synthase [Hippocampus comes]	Metabolism	Lipid metabolism	ko00590//Arachidonic acid metabolism	K01832	-	GO:0005488//binding;GO:0046906//tetrapyrrole binding;GO:0046914//transition metal ion binding;GO:0003824//catalytic activity;GO:0005506//iron ion binding;GO:0016491//oxidoreductase activity;GO:0043169//cation binding;GO:0020037//heme binding;GO:0004497//monooxygenase activity;GO:0046872//metal ion binding;GO:0009055//electron carrier activity;GO:1901363//heterocyclic compound binding;GO:0043167//…	GO:0055114//oxidation-reduction process;GO:0044699//single-organism process;GO:0044710//single-organism metabolic process;GO:0008152//metabolic process
H.erectus.009038	0.1	2.87	4.84298	1.05578e-05	0.00341309	yes	tck1	PREDICTED: LOW QUALITY PROTEIN: creatine kinase, flagellar-like [Hippocampus comes]	-	-	-	-	-	GO:0016740//transferase activity;GO:0016772//transferase activity, transferring phosphorus-containing groups;GO:0016301//kinase activity;GO:0003824//catalytic activity	-
H.erectus.009478	0.001	1.11333	10.1207	0.000315259	0.0469825	yes	-	glutenin, high molecular weight subunit PW212-like	-	-	-	-	-	-	-
H.erectus.009845	1.72333	7.49333	2.12041	3.79682e-05	0.0104977	yes	GARS	PREDICTED: glycine--tRNA ligase-like [Hippocampus comes]	Genetic Information Processing	Translation	ko00970//Aminoacyl-tRNA biosynthesis	K01880	GO:0005737//cytoplasm;GO:0044424//intracellular part;GO:0005623//cell;GO:0044464//cell part;GO:0005622//intracellular	GO:0004820//glycine-tRNA ligase activity;GO:0036094//small molecule binding;GO:0032550//purine ribonucleoside binding;GO:0030554//adenyl nucleotide binding;GO:0005488//binding;GO:0032555//purine ribonucleotide binding;GO:0000166//nucleotide binding;GO:1901363//heterocyclic compound binding;GO:0016874//ligase activity;GO:0016876//ligase activity, forming aminoacyl-tRNA and related compounds;GO:003…	GO:0006426//glycyl-tRNA aminoacylation;GO:0006725//cellular aromatic compound metabolic process;GO:0044267//cellular protein metabolic process;GO:0046483//heterocycle metabolic process;GO:0009058//biosynthetic process;GO:0044271//cellular nitrogen compound biosynthetic process;GO:0006412//translation;GO:0043043//peptide biosynthetic process;GO:0016070//RNA metabolic process;GO:0006082//organic ac…
H.erectus.009862	22.1067	0.001	-14.4322	7.68073e-45	1.61395e-40	yes	TXNDC5	PREDICTED: thioredoxin domain-containing protein 5 [Hippocampus comes]	Genetic Information Processing	Folding, sorting and degradation	ko04141//Protein processing in endoplasmic reticulum	K13984	-	GO:0016491//oxidoreductase activity;GO:0003824//catalytic activity;GO:0016667//oxidoreductase activity, acting on a sulfur group of donors;GO:0009055//electron carrier activity;GO:0015035//protein disulfide oxidoreductase activity;GO:0015036//disulfide oxidoreductase activity	GO:0008152//metabolic process;GO:0019725//cellular homeostasis;GO:0044763//single-organism cellular process;GO:0006662//glycerol ether metabolic process;GO:0044281//small molecule metabolic process;GO:0050794//regulation of cellular process;GO:0044699//single-organism process;GO:0065007//biological regulation;GO:0050789//regulation of biological process;GO:0042592//homeostatic process;GO:0009987/…
H.erectus.010054	117.583	281.67	1.26032	4.58428e-05	0.0119031	yes	-	LRRG00134 [Rattus norvegicus]	-	-	-	-	-	-	-
H.erectus.010217	1.5	20.4733	3.77071	3.97842e-16	1.04498e-12	yes	cyp26a1	PREDICTED: cytochrome P450 26A1 [Hippocampus comes]	Metabolism	Metabolism of cofactors and vitamins	ko00830//Retinol metabolism	K07437	-	GO:0046872//metal ion binding;GO:0004497//monooxygenase activity;GO:0043167//ion binding;GO:0016491//oxidoreductase activity;GO:0003824//catalytic activity;GO:0005506//iron ion binding;GO:0020037//heme binding;GO:0046914//transition metal ion binding;GO:0046906//tetrapyrrole binding;GO:0009055//electron carrier activity;GO:1901363//heterocyclic compound binding;GO:0097159//organic cyclic compound…	-
H.erectus.010364	0.946667	0.146667	-2.69032	0.000164853	0.030929	yes	Kcnh7	PREDICTED: potassium voltage-gated channel subfamily H member 6-like [Paralichthys olivaceus]	-	-	-	-	GO:0016020//membrane	GO:0015079//potassium ion transmembrane transporter activity;GO:0022890//inorganic cation transmembrane transporter activity;GO:0022838//substrate-specific channel activity;GO:0022857//transmembrane transporter activity;GO:0022892//substrate-specific transporter activity;GO:0022832//voltage-gated channel activity;GO:0015267//channel activity;GO:0005215//transporter activity;GO:0046873//metal ion …	GO:0030001//metal ion transport;GO:0009987//cellular process;GO:0006813//potassium ion transport;GO:0044765//single-organism transport;GO:0044763//single-organism cellular process;GO:0006810//transport;GO:0006811//ion transport;GO:0015672//monovalent inorganic cation transport;GO:0006812//cation transport;GO:0051234//establishment of localization;GO:1902578//single-organism localization;GO:005117…
H.erectus.010401	0.7	9.90667	3.82297	1.38433e-07	0.000111881	yes	COX6B1	PREDICTED: cytochrome c oxidase subunit 6B1-like [Hippocampus comes]	Metabolism;Organismal Systems	Energy metabolism;Circulatory system	ko04260//Cardiac muscle contraction;ko00190//Oxidative phosphorylation	K02267	GO:0005739//mitochondrion;GO:0044444//cytoplasmic part;GO:0005622//intracellular;GO:0043226//organelle;GO:0005623//cell;GO:0044464//cell part;GO:0005737//cytoplasm;GO:0044424//intracellular part;GO:0043231//intracellular membrane-bounded organelle;GO:0043227//membrane-bounded organelle;GO:0043229//intracellular organelle	GO:0009055//electron carrier activity;GO:0016676//oxidoreductase activity, acting on a heme group of donors, oxygen as acceptor;GO:0005215//transporter activity;GO:0022892//substrate-specific transporter activity;GO:0022891//substrate-specific transmembrane transporter activity;GO:0022890//inorganic cation transmembrane transporter activity;GO:0015075//ion transmembrane transporter activity;GO:00…	-
H.erectus.010470	8.65	24.4867	1.50122	3.93907e-05	0.0107496	yes	FSHR	PREDICTED: lutropin-choriogonadotropic hormone receptor-like isoform X2 [Hippocampus comes]	Environmental Information Processing	Signaling molecules and interaction;Signal transduction	ko04080//Neuroactive ligand-receptor interaction;ko04020//Calcium signaling pathway	K04248	GO:0031224//intrinsic component of membrane;GO:0016020//membrane;GO:0016021//integral component of membrane;GO:0044425//membrane part	GO:0004930//G-protein coupled receptor activity;GO:0099600//transmembrane receptor activity;GO:0060089//molecular transducer activity;GO:0038023//signaling receptor activity;GO:0016500//protein-hormone receptor activity;GO:0004872//receptor activity;GO:0004888//transmembrane signaling receptor activity;GO:0004871//signal transducer activity	GO:0044699//single-organism process;GO:0007154//cell communication;GO:0044763//single-organism cellular process;GO:0023052//signaling;GO:0065007//biological regulation;GO:0007165//signal transduction;GO:0009987//cellular process;GO:0051716//cellular response to stimulus;GO:0044700//single organism signaling;GO:0050896//response to stimulus;GO:0050789//regulation of biological process;GO:0050794//…
H.erectus.010479	0.03	3.38667	6.81876	1.26492e-08	1.32898e-05	yes	CHIA	PREDICTED: oviduct-specific glycoprotein-like isoform X2 [Hippocampus comes]	Metabolism	Carbohydrate metabolism	ko00520//Amino sugar and nucleotide sugar metabolism	K01183	-	GO:0004568//chitinase activity;GO:0003824//catalytic activity;GO:0004553//hydrolase activity, hydrolyzing O-glycosyl compounds;GO:0016787//hydrolase activity;GO:0016798//hydrolase activity, acting on glycosyl bonds	GO:0006022//aminoglycan metabolic process;GO:1901565//organonitrogen compound catabolic process;GO:0009057//macromolecule catabolic process;GO:1901135//carbohydrate derivative metabolic process;GO:0005975//carbohydrate metabolic process;GO:0006032//chitin catabolic process;GO:1901136//carbohydrate derivative catabolic process;GO:0043170//macromolecule metabolic process;GO:1901071//glucosamine-con…
H.erectus.010797	0.85	13	3.9349	0.000130548	0.0276639	yes	-	PREDICTED: RNA-directed DNA polymerase from mobile element jockey-like [Oryzias latipes]	-	-	-	-	-	-	-
H.erectus.010811	0.001	1.02333	9.99906	1.01728e-05	0.00339302	yes	SPA17	PREDICTED: retinitis pigmentosa 1-like 1 protein [Hippocampus comes]	-	-	-	-	-	GO:0030234//enzyme regulator activity;GO:0019887//protein kinase regulator activity;GO:0008603//cAMP-dependent protein kinase regulator activity;GO:0098772//molecular function regulator;GO:0019207//kinase regulator activity	GO:0050794//regulation of cellular process;GO:0044699//single-organism process;GO:0051716//cellular response to stimulus;GO:0050896//response to stimulus;GO:0023052//signaling;GO:0065007//biological regulation;GO:0044700//single organism signaling;GO:0009987//cellular process;GO:0007154//cell communication;GO:0050789//regulation of biological process;GO:0007165//signal transduction;GO:0044763//si…
H.erectus.010994	46.7367	138.247	1.56462	8.71983e-07	0.000572593	yes	krt8	PREDICTED: intermediate filament protein ON3-like [Hippocampus comes]	-	-	-	-	GO:0045111//intermediate filament cytoskeleton;GO:0044464//cell part;GO:0005623//cell;GO:0043229//intracellular organelle;GO:0005856//cytoskeleton;GO:0044422//organelle part;GO:0043226//organelle;GO:0099512//supramolecular fiber;GO:0045095//keratin filament;GO:0044424//intracellular part;GO:0043228//non-membrane-bounded organelle;GO:0099513//polymeric cytoskeletal fiber;GO:0005622//intracellular;…	GO:0005198//structural molecule activity	-
H.erectus.011448	18.0733	6.19333	-1.54507	8.13278e-06	0.00294645	yes	rrm2	PREDICTED: ribonucleoside-diphosphate reductase subunit M2-like isoform X1 [Hippocampus comes]	Cellular Processes;Metabolism	Metabolism of other amino acids;Nucleotide metabolism;Cell growth and death	ko00230//Purine metabolism;ko00240//Pyrimidine metabolism;ko04115//p53 signaling pathway;ko00480//Glutathione metabolism	K10808	-	GO:0061731//ribonucleoside-diphosphate reductase activity;GO:0016728//oxidoreductase activity, acting on CH or CH2 groups, disulfide as acceptor;GO:0004748//ribonucleoside-diphosphate reductase activity, thioredoxin disulfide as acceptor;GO:0003824//catalytic activity;GO:0016491//oxidoreductase activity;GO:0016725//oxidoreductase activity, acting on CH or CH2 groups	GO:0044763//single-organism cellular process;GO:1901360//organic cyclic compound metabolic process;GO:0006793//phosphorus metabolic process;GO:0009186//deoxyribonucleoside diphosphate metabolic process;GO:0009132//nucleoside diphosphate metabolic process;GO:0008152//metabolic process;GO:0071704//organic substance metabolic process;GO:0006725//cellular aromatic compound metabolic process;GO:004469…
H.erectus.012118	28.2367	12.78	-1.14368	0.000188365	0.0335434	yes	Slc8a2	PREDICTED: sodium/calcium exchanger 2-like isoform X1 [Hippocampus comes]	Environmental Information Processing	Signal transduction	ko04020//Calcium signaling pathway	K05849	GO:0016021//integral component of membrane;GO:0031224//intrinsic component of membrane;GO:0016020//membrane;GO:0044425//membrane part	GO:0022891//substrate-specific transmembrane transporter activity;GO:0015077//monovalent inorganic cation transmembrane transporter activity;GO:0022892//substrate-specific transporter activity;GO:0099516//ion antiporter activity;GO:0015298//solute:cation antiporter activity;GO:0005215//transporter activity;GO:0005432//calcium:sodium antiporter activity;GO:0015297//antiporter activity;GO:0015291//…	GO:1902578//single-organism localization;GO:0006816//calcium ion transport;GO:0006810//transport;GO:0070838//divalent metal ion transport;GO:0072511//divalent inorganic cation transport;GO:0007154//cell communication;GO:0030001//metal ion transport;GO:0006811//ion transport;GO:0044699//single-organism process;GO:0006812//cation transport;GO:0044763//single-organism cellular process;GO:0051179//lo…
H.erectus.012198	2.09667	0.01	-7.71195	1.8263e-06	0.000984003	yes	-	PREDICTED: RNA-directed DNA polymerase from mobile element jockey-like [Oryzias latipes]	-	-	-	-	-	-	-
H.erectus.012271	0.246667	3.62667	3.87801	0.000125692	0.0269507	yes	ABCG4	PREDICTED: ATP-binding cassette sub-family G member 4-like isoform X1 [Hippocampus comes]	Environmental Information Processing	Membrane transport	ko02010//ABC transporters	K05680	GO:0044425//membrane part;GO:0016021//integral component of membrane;GO:0016020//membrane;GO:0031224//intrinsic component of membrane	GO:0097159//organic cyclic compound binding;GO:0032553//ribonucleotide binding;GO:0016462//pyrophosphatase activity;GO:0000166//nucleotide binding;GO:0003824//catalytic activity;GO:0005488//binding;GO:0032555//purine ribonucleotide binding;GO:0001882//nucleoside binding;GO:0016818//hydrolase activity, acting on acid anhydrides, in phosphorus-containing anhydrides;GO:0016787//hydrolase activity;GO…	-
H.erectus.012310	5.13667	16.0867	1.64696	1.446e-05	0.00446834	yes	Alpi	PREDICTED: alkaline phosphatase-like [Hippocampus comes]	Metabolism	Metabolism of cofactors and vitamins	ko00790//Folate biosynthesis	K01077	-	GO:0016788//hydrolase activity, acting on ester bonds;GO:0003824//catalytic activity;GO:0042578//phosphoric ester hydrolase activity;GO:0016791//phosphatase activity;GO:0016787//hydrolase activity	GO:0008152//metabolic process
H.erectus.012311	75.55	184.963	1.29174	0.000200544	0.0348267	yes	ALPI	PREDICTED: alkaline phosphatase-like [Hippocampus comes]	Metabolism	Metabolism of cofactors and vitamins	ko00790//Folate biosynthesis	K01077	-	GO:0016787//hydrolase activity;GO:0016791//phosphatase activity;GO:0042578//phosphoric ester hydrolase activity;GO:0016788//hydrolase activity, acting on ester bonds;GO:0003824//catalytic activity	GO:0008152//metabolic process
H.erectus.012620	11.6867	29.0533	1.31384	2.0138e-05	0.00604514	yes	hoxc4	PREDICTED: homeobox protein Hox-C4 [Hippocampus comes]	-	-	-	-	GO:0005634//nucleus;GO:0043231//intracellular membrane-bounded organelle;GO:0044424//intracellular part;GO:0043226//organelle;GO:0043229//intracellular organelle;GO:0043227//membrane-bounded organelle;GO:0005623//cell;GO:0005622//intracellular;GO:0044464//cell part	GO:0003676//nucleic acid binding;GO:0003677//DNA binding;GO:1901363//heterocyclic compound binding;GO:0097159//organic cyclic compound binding;GO:0001071//nucleic acid binding transcription factor activity;GO:0003700//transcription factor activity, sequence-specific DNA binding;GO:0005488//binding;GO:0043565//sequence-specific DNA binding	GO:2000112//regulation of cellular macromolecule biosynthetic process;GO:0031323//regulation of cellular metabolic process;GO:0065007//biological regulation;GO:0019219//regulation of nucleobase-containing compound metabolic process;GO:0051171//regulation of nitrogen compound metabolic process;GO:0050789//regulation of biological process;GO:0010556//regulation of macromolecule biosynthetic process…
H.erectus.012729	2.21667	0.41	-2.4347	1.03897e-05	0.00341123	yes	TLR7	PREDICTED: toll-like receptor 7 [Hippocampus comes]	Organismal Systems	Immune system	ko04620//Toll-like receptor signaling pathway	K05404	GO:0031224//intrinsic component of membrane;GO:0016020//membrane;GO:0044425//membrane part	GO:0038023//signaling receptor activity;GO:0099600//transmembrane receptor activity;GO:0004871//signal transducer activity;GO:0060089//molecular transducer activity;GO:0004872//receptor activity;GO:0005515//protein binding;GO:0004888//transmembrane signaling receptor activity;GO:0005488//binding	GO:0007154//cell communication;GO:0002376//immune system process;GO:0050896//response to stimulus;GO:0006952//defense response;GO:0023052//signaling;GO:0006955//immune response;GO:0065007//biological regulation;GO:0009987//cellular process;GO:0050794//regulation of cellular process;GO:0051716//cellular response to stimulus;GO:0044699//single-organism process;GO:0044700//single organism signaling;…
H.erectus.012860	18.21	38.5233	1.081	0.000172939	0.031877	yes	BCAR3	PREDICTED: breast cancer anti-estrogen resistance protein 3-like isoform X4 [Hippocampus comes]	-	-	-	-	GO:0005623//cell;GO:0005622//intracellular;GO:0044464//cell part	GO:0005515//protein binding;GO:0098772//molecular function regulator;GO:0005085//guanyl-nucleotide exchange factor activity;GO:0005488//binding	GO:0044763//single-organism cellular process;GO:0009987//cellular process;GO:0065007//biological regulation;GO:0051716//cellular response to stimulus;GO:0007264//small GTPase mediated signal transduction;GO:0044700//single organism signaling;GO:0044699//single-organism process;GO:0050794//regulation of cellular process;GO:0050896//response to stimulus;GO:0023052//signaling;GO:0007154//cell commun…
H.erectus.012894	0.873333	0.001	-9.77039	3.58044e-05	0.0100314	yes	AHNAK	PREDICTED: neuroblast differentiation-associated protein AHNAK-like [Hippocampus comes]	-	-	-	-	-	-	-
H.erectus.013217	2.09667	0.01	-7.71195	1.82294e-06	0.000984003	yes	-	PREDICTED: RNA-directed DNA polymerase from mobile element jockey-like [Oryzias latipes]	-	-	-	-	-	-	-
H.erectus.013349	0.001	3.78667	11.8867	6.4277e-11	9.64751e-08	yes	-	PREDICTED: RNA-directed DNA polymerase from mobile element jockey-like [Oryzias latipes]	-	-	-	-	-	GO:0016772//transferase activity, transferring phosphorus-containing groups;GO:0005488//binding;GO:0097159//organic cyclic compound binding;GO:0003676//nucleic acid binding;GO:0034061//DNA polymerase activity;GO:0003964//RNA-directed DNA polymerase activity;GO:0016779//nucleotidyltransferase activity;GO:0016740//transferase activity;GO:0003723//RNA binding;GO:1901363//heterocyclic compound bindin…	GO:0006278//RNA-dependent DNA replication;GO:0006807//nitrogen compound metabolic process;GO:0046483//heterocycle metabolic process;GO:1901360//organic cyclic compound metabolic process;GO:0044237//cellular metabolic process;GO:0090304//nucleic acid metabolic process;GO:0006260//DNA replication;GO:0006725//cellular aromatic compound metabolic process;GO:0034645//cellular macromolecule biosyntheti…
H.erectus.013682	14.87	5.35	-1.47479	0.000221541	0.0381577	yes	RTase	PREDICTED: RNA-directed DNA polymerase from mobile element jockey-like [Oryzias latipes]	-	-	-	-	-	GO:0016772//transferase activity, transferring phosphorus-containing groups;GO:0016705//oxidoreductase activity, acting on paired donors, with incorporation or reduction of molecular oxygen;GO:0034061//DNA polymerase activity;GO:0051213//dioxygenase activity;GO:0016741//transferase activity, transferring one-carbon groups;GO:0003676//nucleic acid binding;GO:0016740//transferase activity;GO:001670…	GO:0006139//nucleobase-containing compound metabolic process;GO:0006278//RNA-dependent DNA replication;GO:0006260//DNA replication;GO:0044238//primary metabolic process;GO:0006807//nitrogen compound metabolic process;GO:0044260//cellular macromolecule metabolic process;GO:0044237//cellular metabolic process;GO:0009058//biosynthetic process;GO:0034641//cellular nitrogen compound metabolic process;…
H.erectus.013687	0.09	11.4767	6.99456	2.6819e-10	3.75699e-07	yes	-	PREDICTED: LOW QUALITY PROTEIN: transmembrane protein 132A [Cuculus canorus]	-	-	-	-	-	-	-
H.erectus.013799	0.001	3.74	11.8688	0.00024399	0.0397439	yes	-	PREDICTED: uncharacterized protein LOC109516990 isoform X1 [Hippocampus comes]	-	-	-	-	-	GO:0003677//DNA binding;GO:1901363//heterocyclic compound binding;GO:0003676//nucleic acid binding;GO:0097159//organic cyclic compound binding;GO:0005488//binding	GO:0043170//macromolecule metabolic process;GO:0044238//primary metabolic process;GO:0009987//cellular process;GO:0008152//metabolic process;GO:0015074//DNA integration;GO:0034641//cellular nitrogen compound metabolic process;GO:0044260//cellular macromolecule metabolic process;GO:0046483//heterocycle metabolic process;GO:0044237//cellular metabolic process;GO:0090304//nucleic acid metabolic proc…
H.erectus.014135	4.52	11.88	1.39414	0.000230427	0.0389786	yes	Capn3	PREDICTED: calpain-8 isoform X1 [Hippocampus comes]	-	-	-	-	GO:0005623//cell;GO:0005622//intracellular;GO:0044464//cell part	GO:0004175//endopeptidase activity;GO:0008233//peptidase activity;GO:0070011//peptidase activity, acting on L-amino acid peptides;GO:0004198//calcium-dependent cysteine-type endopeptidase activity;GO:0008234//cysteine-type peptidase activity;GO:0016787//hydrolase activity;GO:0003824//catalytic activity;GO:0004197//cysteine-type endopeptidase activity	GO:0008152//metabolic process;GO:0019538//protein metabolic process;GO:0043170//macromolecule metabolic process;GO:0006508//proteolysis;GO:0044238//primary metabolic process;GO:0071704//organic substance metabolic process
H.erectus.014179	0.493333	6.51333	3.72276	2.02025e-06	0.0010354	yes	tck1	PREDICTED: creatine kinase, testis isozyme-like [Hippocampus comes]	Metabolism	Amino acid metabolism	ko00330//Arginine and proline metabolism	K00933	-	GO:0016740//transferase activity;GO:0016301//kinase activity;GO:0016772//transferase activity, transferring phosphorus-containing groups;GO:0003824//catalytic activity	-
H.erectus.014203	0.001	428.893	18.7103	3.14295e-09	3.66905e-06	yes	-	-	-	-	-	-	-	-	-
H.erectus.014509	33.56	0.02	-10.7125	1.25818e-18	6.13567e-15	yes	pol	reverse transcriptase, partial [Oryzias latipes]	-	-	-	-	-	GO:0016772//transferase activity, transferring phosphorus-containing groups;GO:0003964//RNA-directed DNA polymerase activity;GO:0097159//organic cyclic compound binding;GO:0034061//DNA polymerase activity;GO:0003676//nucleic acid binding;GO:0003824//catalytic activity;GO:0016740//transferase activity;GO:0016779//nucleotidyltransferase activity;GO:1901363//heterocyclic compound binding;GO:0005488/…	GO:0034645//cellular macromolecule biosynthetic process;GO:0009058//biosynthetic process;GO:0006139//nucleobase-containing compound metabolic process;GO:0009059//macromolecule biosynthetic process;GO:0006807//nitrogen compound metabolic process;GO:0034641//cellular nitrogen compound metabolic process;GO:0090304//nucleic acid metabolic process;GO:0009987//cellular process;GO:0046483//heterocycle m…
H.erectus.014510	117.583	281.67	1.26032	4.58834e-05	0.0119031	yes	-	LRRG00134 [Rattus norvegicus]	-	-	-	-	-	-	-
H.erectus.014551	2.63333	17.95	2.76902	5.83601e-05	0.0140956	yes	ACAN	PREDICTED: snaclec 6-like [Hippocampus comes]	-	-	-	-	-	GO:0030246//carbohydrate binding;GO:0005488//binding	-
H.erectus.014562	9.5	21.3233	1.16643	0.000148338	0.0289993	yes	Arsa	PREDICTED: arylsulfatase A [Hippocampus comes]	Metabolism;Cellular Processes	Transport and catabolism;Lipid metabolism	ko04142//Lysosome;ko00600//Sphingolipid metabolism	K01134	-	GO:0016788//hydrolase activity, acting on ester bonds;GO:0003824//catalytic activity;GO:0008484//sulfuric ester hydrolase activity;GO:0016787//hydrolase activity	GO:0008152//metabolic process
H.erectus.014895	9.67	27.1733	1.4906	0.000131651	0.0276639	yes	si:ch211-147a11.3	PREDICTED: UPF0688 protein C1orf174 homolog [Hippocampus comes]	-	-	-	-	-	-	-
H.erectus.014912	4.60667	0.276667	-4.0575	2.37182e-06	0.00118664	yes	NEURL3	PREDICTED: E3 ubiquitin-protein ligase NEURL3-like isoform X1 [Hippocampus comes]	-	-	-	-	-	-	-
H.erectus.014934	0.18	55.5033	8.26843	1.15455e-20	8.08685e-17	yes	LPHN1	PREDICTED: L-rhamnose-binding lectin CSL2-like [Hippocampus comes]	-	-	-	-	-	GO:0030246//carbohydrate binding;GO:0005488//binding	-
H.erectus.015138	2.61333	0.001	-11.3517	0.000160031	0.0302948	yes	TSPAN12	PREDICTED: tetraspanin-12 isoform X2 [Hippocampus comes]	-	-	-	-	GO:0016020//membrane;GO:0031224//intrinsic component of membrane;GO:0044425//membrane part;GO:0016021//integral component of membrane	-	-
H.erectus.015171	4.96	15.0633	1.60263	6.31134e-05	0.0149011	yes	APMAP	PREDICTED: adipocyte plasma membrane-associated protein-like isoform X2 [Hippocampus comes]	-	-	-	-	-	GO:0016840//carbon-nitrogen lyase activity;GO:0016843//amine-lyase activity;GO:0016844//strictosidine synthase activity;GO:0003824//catalytic activity;GO:0016829//lyase activity	GO:0008152//metabolic process;GO:0009058//biosynthetic process
H.erectus.015329	15.85	38.03	1.26266	6.94379e-05	0.0159961	yes	Greb1l	PREDICTED: GREB1-like protein isoform X4 [Hippocampus comes]	-	-	-	-	-	-	-
H.erectus.015576	0.146667	4.40333	4.90798	7.00348e-05	0.0159961	yes	LGALS4	PREDICTED: galectin-8-like [Hippocampus comes]	-	-	-	-	-	GO:0030246//carbohydrate binding;GO:0005488//binding	-
H.erectus.015733	0.02	5.39333	8.07503	1.81501e-08	1.81614e-05	yes	-	PREDICTED: uncharacterized protein LOC109512164 [Hippocampus comes]	-	-	-	-	-	-	-
H.erectus.015736	0.09	6.62	6.20076	2.24448e-07	0.00016844	yes	-	PREDICTED: uncharacterized protein LOC109512164 [Hippocampus comes]	-	-	-	-	-	-	-
H.erectus.015782	12.3567	1.48667	-3.05514	4.49725e-05	0.0119031	yes	lgr4	PREDICTED: leucine-rich repeat-containing G-protein coupled receptor 4 [Hippocampus comes]	-	-	-	-	GO:0016021//integral component of membrane;GO:0031224//intrinsic component of membrane;GO:0016020//membrane;GO:0044425//membrane part	-	GO:0007186//G-protein coupled receptor signaling pathway;GO:0007154//cell communication;GO:0044699//single-organism process;GO:0050896//response to stimulus;GO:0050789//regulation of biological process;GO:0051716//cellular response to stimulus;GO:0007165//signal transduction;GO:0065007//biological regulation;GO:0044700//single organism signaling;GO:0050794//regulation of cellular process;GO:00230…
H.erectus.015977	195.957	66.3767	-1.56179	0.00027647	0.0433541	yes	-	PREDICTED: natterin-3-like [Hippocampus comes]	-	-	-	-	-	-	-
H.erectus.016052	0.19	3.93	4.37046	0.000134193	0.0278729	yes	Hmcn2	PREDICTED: sialoadhesin-like [Hippocampus comes]	-	-	-	-	-	GO:0005515//protein binding;GO:0005488//binding	-
H.erectus.016104	18.6767	0.513333	-5.1852	7.28341e-05	0.0164566	yes	pol	PREDICTED: RNA-directed DNA polymerase from mobile element jockey-like [Oreochromis niloticus]	-	-	-	-	-	GO:1901363//heterocyclic compound binding;GO:0016779//nucleotidyltransferase activity;GO:0097159//organic cyclic compound binding;GO:0003964//RNA-directed DNA polymerase activity;GO:0003676//nucleic acid binding;GO:0005488//binding;GO:0034061//DNA polymerase activity;GO:0016740//transferase activity;GO:0003824//catalytic activity;GO:0003723//RNA binding;GO:0016772//transferase activity, transferr…	GO:0044249//cellular biosynthetic process;GO:0046483//heterocycle metabolic process;GO:0006278//RNA-dependent DNA replication;GO:0044238//primary metabolic process;GO:1901576//organic substance biosynthetic process;GO:0008152//metabolic process;GO:0006139//nucleobase-containing compound metabolic process;GO:0006259//DNA metabolic process;GO:0044260//cellular macromolecule metabolic process;GO:000…
H.erectus.016232	0.0533333	2.01333	5.2384	6.80937e-05	0.0158984	yes	TCF7	PREDICTED: protein pop-1-like [Hippocampus comes]	Organismal Systems;Cellular Processes;Environmental Information Processing	Endocrine system;Cellular commiunity;Signal transduction	ko04310//Wnt signaling pathway;ko04916//Melanogenesis;ko04520//Adherens junction;ko04390//Hippo signaling pathway	K02620	GO:0043226//organelle;GO:0044464//cell part;GO:0005623//cell;GO:0005622//intracellular;GO:0043229//intracellular organelle;GO:0043227//membrane-bounded organelle;GO:0044424//intracellular part;GO:0043231//intracellular membrane-bounded organelle;GO:0005634//nucleus	GO:0005488//binding;GO:1901363//heterocyclic compound binding;GO:0097159//organic cyclic compound binding;GO:0003677//DNA binding;GO:0003676//nucleic acid binding	-
H.erectus.017151	33.7433	70.7733	1.0686	0.00032685	0.0480287	yes	TMEM176B	PREDICTED: membrane-spanning 4-domains subfamily A member 8-like [Larimichthys crocea]	-	-	-	-	GO:0031224//intrinsic component of membrane;GO:0044425//membrane part;GO:0016020//membrane;GO:0016021//integral component of membrane	-	-
H.erectus.017462	20.23	46.8433	1.21135	4.01354e-06	0.00162186	yes	OGDH	PREDICTED: 2-oxoglutarate dehydrogenase, mitochondrial-like isoform X1 [Hippocampus comes]	Metabolism	Global and Overview;Carbohydrate metabolism;Amino acid metabolism	ko01200//Carbon metabolism;ko00310//Lysine degradation;ko00380//Tryptophan metabolism;ko00020//Citrate cycle (TCA cycle)	K00164	-	GO:0005488//binding;GO:0036094//small molecule binding;GO:0097159//organic cyclic compound binding;GO:0043167//ion binding;GO:0050662//coenzyme binding;GO:0019842//vitamin binding;GO:0004591//oxoglutarate dehydrogenase (succinyl-transferring) activity;GO:1901363//heterocyclic compound binding;GO:0016491//oxidoreductase activity;GO:0003824//catalytic activity;GO:1901681//sulfur compound binding;GO…	GO:0044238//primary metabolic process;GO:0044281//small molecule metabolic process;GO:0009199//ribonucleoside triphosphate metabolic process;GO:0016052//carbohydrate catabolic process;GO:0009161//ribonucleoside monophosphate metabolic process;GO:0009259//ribonucleotide metabolic process;GO:0008152//metabolic process;GO:0006732//coenzyme metabolic process;GO:0006725//cellular aromatic compound met…
H.erectus.017492	15.01	148.897	3.31032	1.07279e-05	0.00341553	yes	stc	PREDICTED: stanniocalcin-like [Hippocampus comes]	-	-	-	-	GO:0005576//extracellular region	GO:0005102//receptor binding;GO:0005515//protein binding;GO:0005179//hormone activity;GO:0005488//binding	-
H.erectus.017872	31.8733	1.52	-4.39021	1.17337e-24	1.2328e-20	yes	-	PREDICTED: putative all-trans-retinol 13,14-reductase [Hippocampus comes]	Metabolism	Metabolism of cofactors and vitamins	ko00830//Retinol metabolism	K09516	-	GO:0016491//oxidoreductase activity;GO:0003824//catalytic activity;GO:0009055//electron carrier activity	-
H.erectus.018086	0.001	4.02667	11.9754	6.39518e-06	0.00244331	yes	-	PREDICTED: RNA-directed DNA polymerase from mobile element jockey-like [Oryzias latipes]	-	-	-	-	-	GO:0034061//DNA polymerase activity;GO:0016705//oxidoreductase activity, acting on paired donors, with incorporation or reduction of molecular oxygen;GO:1901363//heterocyclic compound binding;GO:0003824//catalytic activity;GO:0051213//dioxygenase activity;GO:0016772//transferase activity, transferring phosphorus-containing groups;GO:0003964//RNA-directed DNA polymerase activity;GO:0016741//transf…	GO:0009058//biosynthetic process;GO:0006807//nitrogen compound metabolic process;GO:0008152//metabolic process;GO:0043170//macromolecule metabolic process;GO:0044249//cellular biosynthetic process;GO:0034645//cellular macromolecule biosynthetic process;GO:0044260//cellular macromolecule metabolic process;GO:0006725//cellular aromatic compound metabolic process;GO:1901576//organic substance biosyn…
H.erectus.018094	2.09667	0.001	-11.0339	1.91446e-06	0.00100571	yes	-	PREDICTED: RNA-directed DNA polymerase from mobile element jockey-like [Oryzias latipes]	-	-	-	-	-	-	-
H.erectus.018323	1.2	2.53667	1.0799	0.000141389	0.0282954	yes	-	PREDICTED: LOW QUALITY PROTEIN: SCO-spondin [Oreochromis niloticus]	-	-	-	-	-	GO:0005488//binding;GO:0005515//protein binding	GO:0022610//biological adhesion;GO:0007155//cell adhesion
H.erectus.018704	11.8933	4.78	-1.31507	3.55509e-05	0.0100314	yes	-	PREDICTED: insulin-like growth factor 2 mRNA-binding protein 3 isoform X2 [Hippocampus comes]	-	-	-	-	-	GO:0003723//RNA binding;GO:0097159//organic cyclic compound binding;GO:0005488//binding;GO:1901363//heterocyclic compound binding;GO:0003676//nucleic acid binding	-
H.erectus.018770	0.0166667	1.98	6.89239	3.91891e-06	0.00161467	yes	-	PREDICTED: sodium-dependent neutral amino acid transporter B(0)AT3-like [Hippocampus comes]	-	-	-	-	GO:0016020//membrane;GO:0031224//intrinsic component of membrane;GO:0031226//intrinsic component of plasma membrane;GO:0005623//cell;GO:0016021//integral component of membrane;GO:0044425//membrane part;GO:0044459//plasma membrane part;GO:0005887//integral component of plasma membrane;GO:0005886//plasma membrane;GO:0071944//cell periphery;GO:0044464//cell part	GO:0005215//transporter activity;GO:0022891//substrate-specific transmembrane transporter activity;GO:0008324//cation transmembrane transporter activity;GO:0015081//sodium ion transmembrane transporter activity;GO:0005328//neurotransmitter:sodium symporter activity;GO:0022890//inorganic cation transmembrane transporter activity;GO:0022804//active transmembrane transporter activity;GO:0015075//ion…	GO:0006836//neurotransmitter transport;GO:1902578//single-organism localization;GO:0006810//transport;GO:0044765//single-organism transport;GO:0044699//single-organism process;GO:0051179//localization;GO:0051234//establishment of localization
H.erectus.019395	6.70667	169.7	4.66125	4.44301e-15	1.03735e-11	yes	-	PREDICTED: LOW QUALITY PROTEIN: transmembrane protein 132A [Cuculus canorus]	-	-	-	-	-	-	-
H.erectus.019431	1.12333	3.43667	1.61322	0.000293216	0.0448166	yes	-	PREDICTED: neuronal tyrosine-phosphorylated phosphoinositide-3-kinase adapter 1 [Hippocampus comes]	-	-	-	-	-	-	-
H.erectus.019432	24.9067	55.2033	1.14822	0.000235515	0.0389786	yes	-	PREDICTED: 2-acylglycerol O-acyltransferase 3-like isoform X1 [Hippocampus comes]	Metabolism	Lipid metabolism	ko00561//Glycerolipid metabolism	K11160	-	GO:0003824//catalytic activity;GO:0016746//transferase activity, transferring acyl groups;GO:0016740//transferase activity;GO:0016747//transferase activity, transferring acyl groups other than amino-acyl groups	-
H.erectus.019585	1.94	20.43	3.39656	5.59032e-05	0.0136592	yes	-	hypothetical protein BRAFLDRAFT_119089 [Branchiostoma floridae]	-	-	-	-	-	-	-
H.erectus.019656	0.106667	2.24667	4.3966	5.5901e-05	0.0136592	yes	-	PREDICTED: ATP-dependent RNA helicase DDX19A-like [Hippocampus comes]	-	-	-	-	-	GO:0043167//ion binding;GO:0036094//small molecule binding;GO:0016887//ATPase activity;GO:0032553//ribonucleotide binding;GO:0035639//purine ribonucleoside triphosphate binding;GO:0017076//purine nucleotide binding;GO:0016817//hydrolase activity, acting on acid anhydrides;GO:0030554//adenyl nucleotide binding;GO:0097367//carbohydrate derivative binding;GO:0070035//purine NTP-dependent helicase ac…	-
H.erectus.019704	1.22667	4.49	1.87197	0.000149424	0.0289993	yes	-	PREDICTED: inactive dipeptidyl peptidase 10-like [Hippocampus comes]	-	-	-	-	GO:0016020//membrane	GO:0016787//hydrolase activity;GO:0008236//serine-type peptidase activity;GO:0070011//peptidase activity, acting on L-amino acid peptides;GO:0003824//catalytic activity;GO:0017171//serine hydrolase activity;GO:0008233//peptidase activity	GO:0043170//macromolecule metabolic process;GO:0071704//organic substance metabolic process;GO:0044238//primary metabolic process;GO:0006508//proteolysis;GO:0019538//protein metabolic process;GO:0008152//metabolic process
H.erectus.019995	19.3367	55.1233	1.51132	0.000256147	0.0410871	yes	Tmlhe	PREDICTED: trimethyllysine dioxygenase, mitochondrial [Hippocampus comes]	Metabolism	Amino acid metabolism	ko00310//Lysine degradation	K00474	-	GO:0043168//anion binding;GO:0016706//oxidoreductase activity, acting on paired donors, with incorporation or reduction of molecular oxygen, 2-oxoglutarate as one donor, and incorporation of one atom each of oxygen into both donors;GO:0031406//carboxylic acid binding;GO:0003824//catalytic activity;GO:0043177//organic acid binding;GO:0031418//L-ascorbic acid binding;GO:0016705//oxidoreductase acti…	GO:0044763//single-organism cellular process;GO:0009058//biosynthetic process;GO:1901615//organic hydroxy compound metabolic process;GO:0044710//single-organism metabolic process;GO:0044249//cellular biosynthetic process;GO:1901564//organonitrogen compound metabolic process;GO:1901617//organic hydroxy compound biosynthetic process;GO:0046394//carboxylic acid biosynthetic process;GO:0097164//ammon…
H.erectus.020045	0.001	6.68333	12.7064	4.75763e-06	0.00188627	yes	-	PREDICTED: RNA-directed DNA polymerase from mobile element jockey-like [Larimichthys crocea]	-	-	-	-	-	-	-
H.erectus.020201	16.6733	64.0767	1.94226	1.36385e-07	0.000111881	yes	RARRES3	PREDICTED: retinoic acid receptor responder protein 3-like [Hippocampus comes]	-	-	-	-	-	-	-
H.erectus.020215	60.0933	231.767	1.9474	1.6749e-06	0.000984003	yes	STEAP4	PREDICTED: metalloreductase STEAP4-like [Hippocampus comes]	-	-	-	-	GO:0044425//membrane part;GO:0016021//integral component of membrane;GO:0016020//membrane;GO:0031224//intrinsic component of membrane	GO:0050660//flavin adenine dinucleotide binding;GO:0005488//binding;GO:0005506//iron ion binding;GO:0097159//organic cyclic compound binding;GO:1901363//heterocyclic compound binding;GO:0003824//catalytic activity;GO:0046914//transition metal ion binding;GO:0043167//ion binding;GO:0016491//oxidoreductase activity;GO:0000166//nucleotide binding;GO:0036094//small molecule binding;GO:1901265//nucleo…	-
H.erectus.020283	0.866667	6.42333	2.88977	4.65531e-05	0.0119295	yes	EDN2	PREDICTED: endothelin-2-like isoform X2 [Hippocampus comes]	Organismal Systems;Environmental Information Processing	Circulatory system;Signaling molecules and interaction	ko04080//Neuroactive ligand-receptor interaction;ko04270//Vascular smooth muscle contraction	K16367	GO:0005576//extracellular region	-	GO:0065007//biological regulation;GO:0003013//circulatory system process;GO:0050789//regulation of biological process;GO:0032501//multicellular organismal process;GO:0003018//vascular process in circulatory system;GO:1903522//regulation of blood circulation;GO:0035150//regulation of tube size;GO:0050880//regulation of blood vessel size;GO:0051239//regulation of multicellular organismal process;GO…
H.erectus.020333	6.53333	0.13	-5.65124	4.93921e-05	0.0123557	yes	Slc6a19	PREDICTED: sodium-dependent neutral amino acid transporter B(0)AT1-like [Hippocampus comes]	-	-	-	-	GO:0031226//intrinsic component of plasma membrane;GO:0005623//cell;GO:0071944//cell periphery;GO:0044425//membrane part;GO:0005887//integral component of plasma membrane;GO:0016021//integral component of membrane;GO:0005886//plasma membrane;GO:0016020//membrane;GO:0044459//plasma membrane part;GO:0031224//intrinsic component of membrane;GO:0044464//cell part	GO:0015370//solute:sodium symporter activity;GO:0022804//active transmembrane transporter activity;GO:0022890//inorganic cation transmembrane transporter activity;GO:0015294//solute:cation symporter activity;GO:0015075//ion transmembrane transporter activity;GO:0022857//transmembrane transporter activity;GO:0046915//transition metal ion transmembrane transporter activity;GO:0015293//symporter act…	GO:0006826//iron ion transport;GO:0006812//cation transport;GO:0051234//establishment of localization;GO:0006836//neurotransmitter transport;GO:0000041//transition metal ion transport;GO:0030001//metal ion transport;GO:0044765//single-organism transport;GO:0006810//transport;GO:1902578//single-organism localization;GO:0044699//single-organism process;GO:0051179//localization;GO:0006811//ion trans…
H.erectus.020578	1.58333	3.82	1.27061	0.000152998	0.0292268	yes	Trpm1	PREDICTED: transient receptor potential cation channel subfamily M member 1-like [Hippocampus comes]	-	-	-	-	GO:0016020//membrane	GO:0015267//channel activity;GO:0022892//substrate-specific transporter activity;GO:0022891//substrate-specific transmembrane transporter activity;GO:0022803//passive transmembrane transporter activity;GO:0022857//transmembrane transporter activity;GO:0005215//transporter activity;GO:0015075//ion transmembrane transporter activity;GO:0022838//substrate-specific channel activity;GO:0005216//ion ch…	GO:0006810//transport;GO:0051234//establishment of localization;GO:0044763//single-organism cellular process;GO:0051179//localization;GO:0044699//single-organism process;GO:1902578//single-organism localization;GO:0006811//ion transport;GO:0044765//single-organism transport;GO:0055085//transmembrane transport;GO:0009987//cellular process
XLOC_000428	1.51667	32.8933	4.43882	6.74886e-14	1.32096e-10	yes	Col6a4	XP_019711442.1 PREDICTED: collagen alpha-4(VI) chain-like [Hippocampus comes]	Environmental Information Processing;Cellular Processes	Cellular commiunity;Signaling molecules and interaction	ko04510//Focal adhesion;ko04512//ECM-receptor interaction	K06238	-	-	-
XLOC_004205	251.987	115.587	-1.12437	6.01938e-05	0.0143733	yes	Ifi27l2a	XP_019725842.1 PREDICTED: interferon alpha-inducible protein 27-like protein 2A [Hippocampus comes]	-	-	-	-	-	-	-
XLOC_006475	10.46	4.75	-1.13888	0.000136625	0.0278729	yes	mcm4	XP_019734482.1 PREDICTED: DNA replication licensing factor MCM4 [Hippocampus comes]	Genetic Information Processing;Cellular Processes	Replication and repair;Cell growth and death	ko04110//Cell cycle;ko03030//DNA replication	K02212	GO:0032991//macromolecular complex;GO:0043234//protein complex	GO:0016817//hydrolase activity, acting on acid anhydrides;GO:0032550//purine ribonucleoside binding;GO:0032549//ribonucleoside binding;GO:0016462//pyrophosphatase activity;GO:0003676//nucleic acid binding;GO:0001883//purine nucleoside binding;GO:1901363//heterocyclic compound binding;GO:0003824//catalytic activity;GO:0016787//hydrolase activity;GO:0004386//helicase activity;GO:0017111//nucleoside…	GO:0043207//response to external biotic stimulus;GO:0032392//DNA geometric change;GO:0009987//cellular process;GO:0071103//DNA conformation change;GO:0009620//response to fungus;GO:0051276//chromosome organization;GO:0006996//organelle organization;GO:0071840//cellular component organization or biogenesis;GO:0009605//response to external stimulus;GO:0051707//response to other organism;GO:0009607/…
XLOC_006719	0.183333	3.8	4.37346	3.0782e-06	0.00137622	yes	HNMT	XP_019738108.1 PREDICTED: histamine N-methyltransferase-like [Hippocampus comes]	Metabolism	Amino acid metabolism	ko00340//Histidine metabolism	K00546	-	-	-
XLOC_007377	5.06333	0.0866667	-5.86847	1.04886e-16	3.14853e-13	yes	SKI	XP_019748082.1 PREDICTED: ski oncogene-like [Hippocampus comes]	-	-	-	-	-	-	GO:0044699//single-organism process;GO:0044707//single-multicellular organism process;GO:0032501//multicellular organismal process;GO:0007275//multicellular organism development;GO:0044767//single-organism developmental process;GO:0032502//developmental process
XLOC_010116	0.001	0.573333	9.16323	8.48542e-05	0.0185733	yes	Tcf7	XP_019752426.1 PREDICTED: transcription factor 7-like 1-B isoform X2 [Hippocampus comes]	Organismal Systems;Cellular Processes;Environmental Information Processing	Signal transduction;Cellular commiunity;Endocrine system	ko04310//Wnt signaling pathway;ko04916//Melanogenesis;ko04520//Adherens junction;ko04390//Hippo signaling pathway	K02620	-	-	-
XLOC_010345	0.536667	10.0333	4.22463	2.6136e-08	2.49634e-05	yes	Alx4	XP_019749503.1 PREDICTED: ALX homeobox protein 1-like [Hippocampus comes]	-	-	-	-	-	-	-
XLOC_011180	10.7933	57.2967	2.40831	0.000263255	0.0419075	yes	TIMP2	XP_019731427.1 PREDICTED: metalloproteinase inhibitor 2-like [Hippocampus comes]	-	-	-	-	-	-	GO:0050789//regulation of biological process;GO:0065007//biological regulation
XLOC_012126	256.76	714.85	1.47722	9.08876e-06	0.00316167	yes	-	KRY44974.1 hypothetical protein T03_16985 [Trichinella britovi]	-	-	-	-	-	-	-
XLOC_013077	0.001	2.92333	11.5134	2.02309e-07	0.000157449	yes	-	XP_019731708.1 PREDICTED: B(0,+)-type amino acid transporter 1 isoform X2 [Hippocampus comes]	-	-	-	-	GO:0016020//membrane	-	-
XLOC_013654	0.983333	0.0833333	-3.56071	0.000278857	0.0434047	yes	Tf2-6	CBN81175.1 Pol polyprotein [Dicentrarchus labrax]	Genetic Information Processing	Translation	ko03013//RNA transport	K14297	-	-	-
XLOC_014170	1.43	4.83333	1.757	1.76419e-06	0.000984003	yes	SPAG6	XP_019725012.1 PREDICTED: sperm-associated antigen 6 [Hippocampus comes]	-	-	-	-	-	-	-
XLOC_015125	0.413333	4.63333	3.48667	2.63787e-06	0.00125976	yes	Col6a4	XP_019745152.1 PREDICTED: collagen alpha-1(I) chain-like [Hippocampus comes]	Cellular Processes;Environmental Information Processing	Cellular commiunity;Signaling molecules and interaction	ko04510//Focal adhesion;ko04512//ECM-receptor interaction	K06236	-	-	-
XLOC_017318	4.77	1.00667	-2.2444	4.61981e-07	0.000323587	yes	BRIP1	XP_019738856.1 PREDICTED: Fanconi anemia group J protein isoform X2 [Hippocampus comes]	Genetic Information Processing	Replication and repair	ko03460//Fanconi anemia pathway	K15362	-	-	-
XLOC_018347	1.93333	31.54	4.02802	0.000143337	0.0284146	yes	SELL	XP_019717827.1 PREDICTED: P-selectin-like [Hippocampus comes]	Environmental Information Processing	Signaling molecules and interaction	ko04514//Cell adhesion molecules (CAMs)	K06496	-	-	-
XLOC_019479	0.91	10.1	3.47234	2.81855e-08	2.57505e-05	yes	C1QTNF9B	XP_019745152.1 PREDICTED: collagen alpha-1(I) chain-like [Hippocampus comes]	Cellular Processes;Environmental Information Processing	Signaling molecules and interaction;Cellular commiunity	ko04510//Focal adhesion;ko04512//ECM-receptor interaction	K06236	-	-	-
XLOC_019613	0.01	0.736667	6.20294	0.000240355	0.0394577	yes	rbm44	XP_019732405.1 PREDICTED: RNA-binding protein 44-like isoform X3 [Hippocampus comes]	-	-	-	-	-	-	-
XLOC_020712	0.883333	0.153333	-2.52629	0.000322109	0.0476654	yes	-	-	-	-	-	-	-	-	-
XLOC_023640	21.1867	8.85667	-1.25832	9.01397e-05	0.0195269	yes	DNASE1	XP_019735072.1 PREDICTED: deoxyribonuclease-1-like isoform X2 [Hippocampus comes]	-	-	-	-	-	-	-
XLOC_024209	0.02	2.86	7.15987	1.2018e-08	1.32898e-05	yes	Jam3	XP_019729780.1 PREDICTED: junctional adhesion molecule C-like [Hippocampus comes]	Environmental Information Processing;Cellular Processes	Signaling molecules and interaction;Cellular commiunity	ko04530//Tight junction;ko04514//Cell adhesion molecules (CAMs)	K06785	-	-	-
XLOC_028482	6.53667	32.3267	2.3061	6.91503e-14	1.32096e-10	yes	B4GALNT4	XP_019745918.1 PREDICTED: N-acetyl-beta-glucosaminyl-glycoprotein 4-beta-N-acetylgalactosaminyltransferase 1-like isoform X1 [Hippocampus comes]	-	-	-	-	-	-	-
XLOC_029227	0.323333	470.9	10.5082	7.65056e-13	1.23662e-09	yes	-	XP_019719077.1 PREDICTED: lactose-binding lectin l-2-like [Hippocampus comes]	-	-	-	-	-	-	-
XLOC_029233	19.7467	1.84	-3.42383	3.62243e-06	0.0015858	yes	SPATA20	XP_019750034.1 PREDICTED: uncharacterized protein LOC109530618 [Hippocampus comes]	-	-	-	-	-	-	-
