# Supplementary material for: Regulatory Role of Retinoic Acid in Male Pregnancy of the Seahorse
Source: Innovation (Camb). 2020 Oct 13;1(3):100052. doi: 10.1016/j.xinn.2020.100052 (PMC8454549; doi:10.1016/j.xinn.2020.100052)
Supplement: Table S6. Differentially Expressed Genes (DEGs) Identified for the Pregnant Process of the Brood Pouch [file mmc4.xlsx]

## Sheet: Sheet1
Table S6. Differentially expressed genes (DEGs) identified for the pregnant process of brood pouch.
Gene ID	NF(FPKM)	PG(FPKM)	log2(FC)	Pvalue	FDR	Significant	Symbol	Description	KEGG_A_class	KEGG_B_class	Pathway	K_ID	GO Component	GO Function	GO Process
H.erectus.000081	7.86333	2.38667	-1.72014	8.65436e-08	8.01485e-06	yes	PLCH2	PREDICTED: 1-phosphatidylinositol 4,5-bisphosphate phosphodiesterase eta-2-like [Xiphophorus maculatus]	Metabolism	Carbohydrate metabolism	ko00562//Inositol phosphate metabolism	K19006	-	GO:0004620//phospholipase activity;GO:0004435//phosphatidylinositol phospholipase C activity;GO:0043167//ion binding;GO:0005488//binding;GO:0042578//phosphoric ester hydrolase activity;GO:0005509//calcium ion binding;GO:0046872//metal ion binding;GO:0008081//phosphoric diester hydrolase activity;GO:0016787//hydrolase activity;GO:0043169//cation binding;GO:0005515//protein binding;GO:0004629//phos…	GO:0035556//intracellular signal transduction;GO:0071704//organic substance metabolic process;GO:0044238//primary metabolic process;GO:0023052//signaling;GO:0008152//metabolic process;GO:0044763//single-organism cellular process;GO:0051716//cellular response to stimulus;GO:0044710//single-organism metabolic process;GO:0007165//signal transduction;GO:0007154//cell communication;GO:0050789//regulat…
H.erectus.000082	37.9167	10.5233	-1.84924	5.37023e-10	1.15875e-07	yes	KBP	PREDICTED: probable glutamate receptor [Hippocampus comes]	-	-	-	-	GO:0044464//cell part;GO:0016020//membrane;GO:0005623//cell;GO:0030288//outer membrane-bounded periplasmic space;GO:0030313//cell envelope;GO:0042597//periplasmic space;GO:0031975//envelope	GO:0005231//excitatory extracellular ligand-gated ion channel activity;GO:0038023//signaling receptor activity;GO:0004872//receptor activity;GO:0004888//transmembrane signaling receptor activity;GO:0004871//signal transducer activity;GO:0005216//ion channel activity;GO:0008066//glutamate receptor activity;GO:0005234//extracellular-glutamate-gated ion channel activity;GO:0015267//channel activity;…	GO:0051179//localization;GO:0006811//ion transport;GO:1902578//single-organism localization;GO:0044699//single-organism process;GO:0006810//transport;GO:0044765//single-organism transport;GO:0051234//establishment of localization
H.erectus.000089	20.06	7.21	-1.47625	0.000386403	0.00595538	yes	Ap4b1	PREDICTED: AP-4 complex subunit beta-1 [Hippocampus comes]	Cellular Processes	Transport and catabolism	ko04142//Lysosome	K12401	GO:0005737//cytoplasm;GO:0044424//intracellular part;GO:0043234//protein complex;GO:0048475//coated membrane;GO:0032991//macromolecular complex;GO:0044444//cytoplasmic part;GO:0005623//cell;GO:0005622//intracellular;GO:0016020//membrane;GO:0044425//membrane part;GO:0098796//membrane protein complex;GO:0030117//membrane coat;GO:0044464//cell part	GO:0016758//transferase activity, transferring hexosyl groups;GO:0016757//transferase activity, transferring glycosyl groups;GO:0016740//transferase activity;GO:0003824//catalytic activity	GO:0051179//localization;GO:0046907//intracellular transport;GO:0006886//intracellular protein transport;GO:0006810//transport;GO:0008152//metabolic process;GO:0005975//carbohydrate metabolic process;GO:0044238//primary metabolic process;GO:0033036//macromolecule localization;GO:0045184//establishment of protein localization;GO:0016192//vesicle-mediated transport;GO:0071704//organic substance met…
H.erectus.000105	13.8133	6.47667	-1.09274	0.000133965	0.00273817	yes	ZEB2	PREDICTED: zinc finger E-box-binding homeobox 2 isoform X1 [Hippocampus comes]	-	-	-	-	GO:0044464//cell part;GO:0005622//intracellular;GO:0005623//cell	GO:0043565//sequence-specific DNA binding;GO:1901363//heterocyclic compound binding;GO:0008270//zinc ion binding;GO:0046914//transition metal ion binding;GO:0043169//cation binding;GO:0003676//nucleic acid binding;GO:0046872//metal ion binding;GO:0005488//binding;GO:0097159//organic cyclic compound binding;GO:0001071//nucleic acid binding transcription factor activity;GO:0003700//transcription fa…	GO:0051252//regulation of RNA metabolic process;GO:1903506//regulation of nucleic acid-templated transcription;GO:0010468//regulation of gene expression;GO:0006355//regulation of transcription, DNA-templated;GO:0080090//regulation of primary metabolic process;GO:0065007//biological regulation;GO:0031323//regulation of cellular metabolic process;GO:0009889//regulation of biosynthetic process;GO:00…
H.erectus.000109	14.85	7.21667	-1.04106	0.00089593	0.0113089	yes	MBD5	PREDICTED: methyl-CpG-binding domain protein 5 isoform X1 [Hippocampus comes]	-	-	-	-	GO:0043231//intracellular membrane-bounded organelle;GO:0043226//organelle;GO:0044424//intracellular part;GO:0043229//intracellular organelle;GO:0005634//nucleus;GO:0043227//membrane-bounded organelle;GO:0005622//intracellular;GO:0005623//cell;GO:0044464//cell part	GO:0003677//DNA binding;GO:0005488//binding;GO:1901363//heterocyclic compound binding;GO:0097159//organic cyclic compound binding;GO:0003676//nucleic acid binding	-
H.erectus.000110	5.31333	2.21333	-1.2634	4.91841e-05	0.0012631	yes	PKP4	PREDICTED: plakophilin-4-like isoform X1 [Hippocampus comes]	-	-	-	-	-	GO:0005488//binding;GO:0005515//protein binding	-
H.erectus.000119	27.28	13.34	-1.03208	0.00141432	0.0157415	yes	ASAP3	PREDICTED: arf-GAP with SH3 domain, ANK repeat and PH domain-containing protein 3-like [Hippocampus comes]	Cellular Processes	Transport and catabolism	ko04144//Endocytosis	K12488	-	GO:0046872//metal ion binding;GO:0008270//zinc ion binding;GO:0030695//GTPase regulator activity;GO:0005515//protein binding;GO:0043167//ion binding;GO:0046914//transition metal ion binding;GO:0005096//GTPase activator activity;GO:0060589//nucleoside-triphosphatase regulator activity;GO:0098772//molecular function regulator;GO:0005488//binding;GO:0030234//enzyme regulator activity;GO:0043169//cat…	GO:0065007//biological regulation;GO:0050789//regulation of biological process;GO:0050790//regulation of catalytic activity;GO:0065009//regulation of molecular function;GO:0043087//regulation of GTPase activity;GO:0051336//regulation of hydrolase activity;GO:0019222//regulation of metabolic process
H.erectus.000126	1.73333	0.516667	-1.74624	0.000193361	0.00356199	yes	THSD7A	PREDICTED: thrombospondin type-1 domain-containing protein 7A-like isoform X6 [Hippocampus comes]	-	-	-	-	-	-	-
H.erectus.000129	0.65	0.001	-9.3443	0.00197011	0.0200538	yes	VWDE	PREDICTED: von Willebrand factor D and EGF domain-containing protein-like [Hippocampus comes]	-	-	-	-	-	GO:0005515//protein binding;GO:0005488//binding	-
H.erectus.000130	1.49	0.416667	-1.83835	9.31337e-06	0.000351857	yes	VWDE	PREDICTED: von Willebrand factor D and EGF domain-containing protein isoform X2 [Hippocampus comes]	-	-	-	-	-	GO:0043169//cation binding;GO:0005488//binding;GO:0005515//protein binding;GO:0046872//metal ion binding;GO:0005509//calcium ion binding;GO:0043167//ion binding	-
H.erectus.000134	4.12	1.06	-1.95858	0.000307751	0.00504403	yes	MEOX2	PREDICTED: homeobox protein MOX-2 [Hippocampus comes]	-	-	-	-	GO:0043229//intracellular organelle;GO:0043231//intracellular membrane-bounded organelle;GO:0043226//organelle;GO:0005623//cell;GO:0044464//cell part;GO:0043227//membrane-bounded organelle;GO:0044424//intracellular part;GO:0005622//intracellular;GO:0005634//nucleus	GO:0005488//binding;GO:0003700//transcription factor activity, sequence-specific DNA binding;GO:0097159//organic cyclic compound binding;GO:0043565//sequence-specific DNA binding;GO:0001071//nucleic acid binding transcription factor activity;GO:0003677//DNA binding;GO:0003676//nucleic acid binding;GO:1901363//heterocyclic compound binding	GO:2001141//regulation of RNA biosynthetic process;GO:1903506//regulation of nucleic acid-templated transcription;GO:0060255//regulation of macromolecule metabolic process;GO:0006355//regulation of transcription, DNA-templated;GO:0065007//biological regulation;GO:0031323//regulation of cellular metabolic process;GO:0050794//regulation of cellular process;GO:2000112//regulation of cellular macromo…
H.erectus.000144	9.78	24.4	1.31897	1.21073e-05	0.00042733	yes	tmem241	PREDICTED: transmembrane protein 241 [Hippocampus comes]	-	-	-	-	-	-	-
H.erectus.000148	75.96	16.35	-2.21595	8.2238e-10	1.63928e-07	yes	BCO1	PREDICTED: beta,beta-carotene 15,15'-dioxygenase-like [Hippocampus comes]	Metabolism	Metabolism of cofactors and vitamins	ko00830//Retinol metabolism	K00515	-	-	-
H.erectus.000149	13.49	4.43333	-1.60543	8.75425e-05	0.00195129	yes	Ppp1r16a	PREDICTED: protein phosphatase 1 regulatory subunit 16A-like isoform X1 [Hippocampus comes]	-	-	-	-	-	GO:0005515//protein binding;GO:0005488//binding	-
H.erectus.000154	3.89667	0.756667	-2.36451	0.000967551	0.0119686	yes	-	Uncharacterized protein DLA_XVIII01350 [Dicentrarchus labrax]	-	-	-	-	-	-	-
H.erectus.000157	53.0067	152.493	1.5245	9.84666e-05	0.00214231	yes	Hgd	PREDICTED: homogentisate 1,2-dioxygenase [Hippocampus comes]	Metabolism	Amino acid metabolism	ko00350//Tyrosine metabolism	K00451	-	GO:0016702//oxidoreductase activity, acting on single donors with incorporation of molecular oxygen, incorporation of two atoms of oxygen;GO:0016701//oxidoreductase activity, acting on single donors with incorporation of molecular oxygen;GO:0003824//catalytic activity;GO:0004411//homogentisate 1,2-dioxygenase activity;GO:0051213//dioxygenase activity;GO:0016491//oxidoreductase activity	GO:0006807//nitrogen compound metabolic process;GO:0006520//cellular amino acid metabolic process;GO:0044238//primary metabolic process;GO:0044248//cellular catabolic process;GO:0043436//oxoacid metabolic process;GO:1901565//organonitrogen compound catabolic process;GO:0044763//single-organism cellular process;GO:0019752//carboxylic acid metabolic process;GO:0044237//cellular metabolic process;GO…
H.erectus.000168	38.8767	18.9567	-1.0362	0.00521184	0.0411172	yes	SEMA5A	PREDICTED: semaphorin-5A [Hippocampus comes]	-	-	-	-	-	-	-
H.erectus.000200	11.25	4.57333	-1.29861	3.07947e-05	0.000897955	yes	Mmp16	PREDICTED: matrix metalloproteinase-16-like isoform X2 [Hippocampus comes]	-	-	-	-	GO:0031012//extracellular matrix	GO:0003824//catalytic activity;GO:0046914//transition metal ion binding;GO:0008237//metallopeptidase activity;GO:0046872//metal ion binding;GO:0043167//ion binding;GO:0005488//binding;GO:0043169//cation binding;GO:0016787//hydrolase activity;GO:0004222//metalloendopeptidase activity;GO:0004175//endopeptidase activity;GO:0008233//peptidase activity;GO:0070011//peptidase activity, acting on L-amino…	GO:0019538//protein metabolic process;GO:0008152//metabolic process;GO:0006508//proteolysis;GO:0044238//primary metabolic process;GO:0043170//macromolecule metabolic process;GO:0071704//organic substance metabolic process
H.erectus.000205	20.48	8.88	-1.20558	0.00523478	0.0412462	yes	nrros	PREDICTED: negative regulator of reactive oxygen species-like [Hippocampus comes]	-	-	-	-	-	GO:0005515//protein binding;GO:0005488//binding	-
H.erectus.000232	36.1533	8.22333	-2.13633	1.53084e-07	1.25158e-05	yes	MYOM2	PREDICTED: myomesin-1-like isoform X2 [Hippocampus comes]	-	-	-	-	-	GO:0005515//protein binding;GO:0005488//binding	-
H.erectus.000242	32.7833	10.4867	-1.64441	4.33368e-07	2.94493e-05	yes	MAMDC4	PREDICTED: MAM and LDL-receptor class A domain-containing protein 2-like [Hippocampus comes]	-	-	-	-	GO:0016020//membrane	GO:0005488//binding;GO:0005515//protein binding	GO:0006457//protein folding;GO:0009987//cellular process
H.erectus.000264	6.44667	1.66	-1.95737	9.57831e-07	5.66311e-05	yes	Atcay	Caytaxin [Larimichthys crocea]	-	-	-	-	-	-	-
H.erectus.000267	0.876667	0.346667	-1.33848	0.0034605	0.030625	yes	DNAH8	PREDICTED: dynein heavy chain 8, axonemal [Hippocampus comes]	-	-	-	-	GO:0043234//protein complex;GO:0005622//intracellular;GO:0044422//organelle part;GO:0044464//cell part;GO:0044446//intracellular organelle part;GO:0015630//microtubule cytoskeleton;GO:0005875//microtubule associated complex;GO:0032991//macromolecular complex;GO:0043229//intracellular organelle;GO:0005856//cytoskeleton;GO:0005623//cell;GO:0030286//dynein complex;GO:1902494//catalytic complex;GO:00…	GO:0003824//catalytic activity;GO:0036094//small molecule binding;GO:0017111//nucleoside-triphosphatase activity;GO:0097159//organic cyclic compound binding;GO:0016817//hydrolase activity, acting on acid anhydrides;GO:0032549//ribonucleoside binding;GO:0032559//adenyl ribonucleotide binding;GO:1901265//nucleoside phosphate binding;GO:0005488//binding;GO:0003774//motor activity;GO:0043168//anion b…	GO:0007017//microtubule-based process;GO:0044763//single-organism cellular process;GO:0009987//cellular process;GO:0007018//microtubule-based movement;GO:0006928//movement of cell or subcellular component;GO:0044699//single-organism process
H.erectus.000273	486.073	132.547	-1.87467	7.76306e-08	7.45325e-06	yes	tpm1	PREDICTED: tropomyosin alpha-1 chain-like isoform X2 [Austrofundulus limnaeus]	Organismal Systems	Circulatory system	ko04261//Adrenergic signaling in cardiomyocytes;ko04260//Cardiac muscle contraction	K10373	-	-	-
H.erectus.000278	0.99	0.26	-1.92892	0.00593923	0.0448928	yes	Nim1k	PREDICTED: calcium and integrin-binding family member 3 isoform X1 [Salmo salar]	-	-	-	-	-	GO:0003824//catalytic activity;GO:1901363//heterocyclic compound binding;GO:0032553//ribonucleotide binding;GO:0032559//adenyl ribonucleotide binding;GO:0004674//protein serine/threonine kinase activity;GO:0001882//nucleoside binding;GO:0005524//ATP binding;GO:0043168//anion binding;GO:0032549//ribonucleoside binding;GO:0043167//ion binding;GO:0016773//phosphotransferase activity, alcohol group a…	GO:0043412//macromolecule modification;GO:0006464//cellular protein modification process;GO:0043170//macromolecule metabolic process;GO:0009987//cellular process;GO:0008152//metabolic process;GO:0071704//organic substance metabolic process;GO:0036211//protein modification process;GO:0044267//cellular protein metabolic process;GO:0044238//primary metabolic process;GO:0016310//phosphorylation;GO:00…
H.erectus.000291	5.63333	1.69	-1.73697	6.39676e-07	4.14502e-05	yes	COL11A1	PREDICTED: collagen alpha-1(XI) chain-like [Hippocampus comes]	-	-	-	-	-	GO:0005198//structural molecule activity	GO:0022610//biological adhesion;GO:0007155//cell adhesion
H.erectus.000292	12.6833	4.02333	-1.65647	6.09384e-07	4.01082e-05	yes	COL11A1	PREDICTED: collagen alpha-1(XI) chain-like [Hippocampus comes]	-	-	-	-	GO:0032991//macromolecular complex;GO:0043234//protein complex;GO:0005581//collagen trimer	GO:0005201//extracellular matrix structural constituent;GO:0005198//structural molecule activity	-
H.erectus.000298	1.29333	0.266667	-2.27798	2.12439e-05	0.000682501	yes	Ppp1r9a	PREDICTED: neurabin-1-like isoform X1 [Hippocampus comes]	-	-	-	-	-	GO:0005488//binding;GO:0005515//protein binding	-
H.erectus.000305	2.30667	0.853333	-1.43463	0.00440881	0.0363314	yes	Pip5k1c	PREDICTED: phosphatidylinositol 4-phosphate 5-kinase type-1 alpha-like isoform X3 [Hippocampus comes]	Metabolism;Environmental Information Processing;Cellular Processes	Carbohydrate metabolism;Signal transduction;Cell motility;Transport and catabolism	ko04144//Endocytosis;ko04810//Regulation of actin cytoskeleton;ko04070//Phosphatidylinositol signaling system;ko00562//Inositol phosphate metabolism	K00889	-	GO:0016301//kinase activity;GO:0016307//phosphatidylinositol phosphate kinase activity;GO:0016740//transferase activity;GO:0016773//phosphotransferase activity, alcohol group as acceptor;GO:0003824//catalytic activity;GO:0016772//transferase activity, transferring phosphorus-containing groups	GO:0044238//primary metabolic process;GO:0044237//cellular metabolic process;GO:0044763//single-organism cellular process;GO:0006796//phosphate-containing compound metabolic process;GO:0009987//cellular process;GO:0006629//lipid metabolic process;GO:0006650//glycerophospholipid metabolic process;GO:0006644//phospholipid metabolic process;GO:0019637//organophosphate metabolic process;GO:0046486//g…
H.erectus.000309	14.7233	6.65667	-1.14523	0.00033246	0.0053158	yes	PTPRS	PREDICTED: receptor-type tyrosine-protein phosphatase S-like isoform X5 [Lates calcarifer]	-	-	-	-	-	GO:0004721//phosphoprotein phosphatase activity;GO:0042578//phosphoric ester hydrolase activity;GO:0016787//hydrolase activity;GO:0016791//phosphatase activity;GO:0003824//catalytic activity;GO:0005515//protein binding;GO:0004725//protein tyrosine phosphatase activity;GO:0016788//hydrolase activity, acting on ester bonds;GO:0005488//binding	GO:0071704//organic substance metabolic process;GO:0043412//macromolecule modification;GO:0006464//cellular protein modification process;GO:0036211//protein modification process;GO:0016311//dephosphorylation;GO:0006470//protein dephosphorylation;GO:0044260//cellular macromolecule metabolic process;GO:0044237//cellular metabolic process;GO:0009987//cellular process;GO:0008152//metabolic process;GO…
H.erectus.000311	2.51667	0.876667	-1.52141	0.000208204	0.00375341	yes	Sema6b	PREDICTED: semaphorin-6B-like [Poecilia reticulata]	-	-	-	-	GO:0016020//membrane	-	-
H.erectus.000312	34.46	15.9367	-1.11257	0.000415455	0.00626927	yes	RORB	PREDICTED: nuclear receptor ROR-beta-like [Hippocampus comes]	-	-	-	-	GO:0005634//nucleus;GO:0044464//cell part;GO:0043227//membrane-bounded organelle;GO:0044424//intracellular part;GO:0043229//intracellular organelle;GO:0043226//organelle;GO:0005623//cell;GO:0043231//intracellular membrane-bounded organelle;GO:0005622//intracellular	GO:0001071//nucleic acid binding transcription factor activity;GO:0043565//sequence-specific DNA binding;GO:0008270//zinc ion binding;GO:0046914//transition metal ion binding;GO:1901363//heterocyclic compound binding;GO:0004871//signal transducer activity;GO:0004872//receptor activity;GO:0003676//nucleic acid binding;GO:0038023//signaling receptor activity;GO:0004879//RNA polymerase II transcript…	GO:0080090//regulation of primary metabolic process;GO:0050789//regulation of biological process;GO:0010556//regulation of macromolecule biosynthetic process;GO:1903506//regulation of nucleic acid-templated transcription;GO:0031323//regulation of cellular metabolic process;GO:0051171//regulation of nitrogen compound metabolic process;GO:0051252//regulation of RNA metabolic process;GO:0060255//reg…
H.erectus.000314	8.93667	1.68333	-2.40842	5.67774e-09	8.8026e-07	yes	Stap2	PREDICTED: signal-transducing adaptor protein 2-like [Hippocampus comes]	-	-	-	-	-	GO:0005488//binding;GO:0005515//protein binding	-
H.erectus.000324	2.75	1.03	-1.41679	0.000101363	0.00219166	yes	Unc13a	PREDICTED: protein unc-13 homolog A-like [Hippocampus comes]	-	-	-	-	-	GO:0005515//protein binding;GO:0005488//binding	GO:0007154//cell communication;GO:0044699//single-organism process;GO:0050789//regulation of biological process;GO:0023052//signaling;GO:0009987//cellular process;GO:0050794//regulation of cellular process;GO:0051716//cellular response to stimulus;GO:0065007//biological regulation;GO:0035556//intracellular signal transduction;GO:0044700//single organism signaling;GO:0050896//response to stimulus;…
H.erectus.000330	4.81	1.39667	-1.78405	0.0030607	0.0281461	yes	-	PREDICTED: junctional sarcoplasmic reticulum protein 1 [Paralichthys olivaceus]	-	-	-	-	-	-	-
H.erectus.000340	1.89	0.42	-2.16993	0.00258744	0.024819	yes	midn-b	PREDICTED: midnolin-like [Hippocampus comes]	-	-	-	-	-	-	-
H.erectus.000344	40.11	19.6667	-1.02821	0.00128202	0.0146787	yes	GATAD2A	PREDICTED: transcriptional repressor p66 alpha-like isoform X1 [Hippocampus comes]	-	-	-	-	-	GO:0046914//transition metal ion binding;GO:0005488//binding;GO:0043167//ion binding;GO:0003700//transcription factor activity, sequence-specific DNA binding;GO:0043565//sequence-specific DNA binding;GO:0003676//nucleic acid binding;GO:0046872//metal ion binding;GO:0008270//zinc ion binding;GO:1901363//heterocyclic compound binding;GO:0043169//cation binding;GO:0003677//DNA binding;GO:0001071//nu…	GO:0065007//biological regulation;GO:0031323//regulation of cellular metabolic process;GO:0051171//regulation of nitrogen compound metabolic process;GO:0019219//regulation of nucleobase-containing compound metabolic process;GO:2001141//regulation of RNA biosynthetic process;GO:1903506//regulation of nucleic acid-templated transcription;GO:0010468//regulation of gene expression;GO:0080090//regulat…
H.erectus.000347	8.32667	2.25	-1.88781	6.31128e-07	4.10907e-05	yes	Ncan	PREDICTED: neurocan core protein-like isoform X3 [Hippocampus comes]	-	-	-	-	-	GO:0043167//ion binding;GO:0097367//carbohydrate derivative binding;GO:0005539//glycosaminoglycan binding;GO:0030246//carbohydrate binding;GO:0005540//hyaluronic acid binding;GO:0005488//binding;GO:0046872//metal ion binding;GO:0005515//protein binding;GO:0005509//calcium ion binding;GO:0043169//cation binding	GO:0022610//biological adhesion;GO:0007155//cell adhesion
H.erectus.000367	0.773333	0.116667	-2.7287	0.000436152	0.00651582	yes	chrng	PREDICTED: acetylcholine receptor subunit gamma [Hippocampus comes]	Environmental Information Processing	Signaling molecules and interaction	ko04080//Neuroactive ligand-receptor interaction	K04818	GO:0031224//intrinsic component of membrane;GO:0045211//postsynaptic membrane;GO:0045202//synapse;GO:0044425//membrane part;GO:0098794//postsynapse;GO:0098589//membrane region;GO:0044464//cell part;GO:0016021//integral component of membrane;GO:0071944//cell periphery;GO:0097060//synaptic membrane;GO:0098805//whole membrane;GO:0098590//plasma membrane region;GO:0005623//cell;GO:0005886//plasma mem…	GO:0099600//transmembrane receptor activity;GO:0022803//passive transmembrane transporter activity;GO:0022857//transmembrane transporter activity;GO:0022892//substrate-specific transporter activity;GO:0005230//extracellular ligand-gated ion channel activity;GO:0022834//ligand-gated channel activity;GO:0005215//transporter activity;GO:0022838//substrate-specific channel activity;GO:0005216//ion ch…	GO:0006810//transport;GO:1902578//single-organism localization;GO:0044699//single-organism process;GO:0044765//single-organism transport;GO:0051234//establishment of localization;GO:0051179//localization;GO:0006811//ion transport
H.erectus.000368	8.19667	1.33667	-2.6164	9.48862e-14	5.51658e-11	yes	PRSS56	PREDICTED: serine protease 56 isoform X2 [Hippocampus comes]	-	-	-	-	-	GO:0008233//peptidase activity;GO:0017171//serine hydrolase activity;GO:0004252//serine-type endopeptidase activity;GO:0003824//catalytic activity;GO:0008236//serine-type peptidase activity;GO:0016787//hydrolase activity;GO:0070011//peptidase activity, acting on L-amino acid peptides;GO:0004175//endopeptidase activity	GO:0006508//proteolysis;GO:0008152//metabolic process;GO:0043170//macromolecule metabolic process;GO:0019538//protein metabolic process;GO:0044238//primary metabolic process;GO:0071704//organic substance metabolic process
H.erectus.000369	2.89	1.10667	-1.38485	0.00188698	0.0194923	yes	VWA5B2	PREDICTED: von Willebrand factor A domain-containing protein 5B2 [Lates calcarifer]	-	-	-	-	-	GO:0005488//binding;GO:0005515//protein binding	-
H.erectus.000374	4.21667	1.56667	-1.4284	0.00175188	0.0184256	yes	Dnajb4	PREDICTED: dnaJ homolog subfamily B member 4 [Hippocampus comes]	-	-	-	-	-	GO:0051082//unfolded protein binding;GO:0005515//protein binding;GO:0005488//binding;GO:0031072//heat shock protein binding	GO:0009987//cellular process;GO:0006457//protein folding
H.erectus.000380	3.7	1.19333	-1.63253	0.00155924	0.0169464	yes	AK5	PREDICTED: adenylate kinase isoenzyme 5 [Hippocampus comes]	Metabolism	Nucleotide metabolism	ko00230//Purine metabolism	K00939	-	GO:0005524//ATP binding;GO:0032555//purine ribonucleotide binding;GO:0016740//transferase activity;GO:0016301//kinase activity;GO:0035639//purine ribonucleoside triphosphate binding;GO:0003824//catalytic activity;GO:0036094//small molecule binding;GO:0097367//carbohydrate derivative binding;GO:0017076//purine nucleotide binding;GO:1901265//nucleoside phosphate binding;GO:0001882//nucleoside bindi…	GO:0006139//nucleobase-containing compound metabolic process;GO:0044238//primary metabolic process;GO:0034641//cellular nitrogen compound metabolic process;GO:0008152//metabolic process;GO:1901360//organic cyclic compound metabolic process;GO:0006807//nitrogen compound metabolic process;GO:0009987//cellular process;GO:0044237//cellular metabolic process;GO:0071704//organic substance metabolic pro…
H.erectus.000382	2.81667	6.79	1.26942	0.00687878	0.0498521	yes	ST6GALNAC5	PREDICTED: alpha-N-acetylgalactosaminide alpha-2,6-sialyltransferase 5 isoform X1 [Hippocampus comes]	Metabolism	Glycan biosynthesis and metabolism	ko00604//Glycosphingolipid biosynthesis - ganglio series	K03375	GO:0030173//integral component of Golgi membrane;GO:0098588//bounding membrane of organelle;GO:0044444//cytoplasmic part;GO:0031228//intrinsic component of Golgi membrane;GO:0031224//intrinsic component of membrane;GO:0043226//organelle;GO:0000139//Golgi membrane;GO:0016020//membrane;GO:0005794//Golgi apparatus;GO:0012505//endomembrane system;GO:0044425//membrane part;GO:0031301//integral compone…	GO:0008373//sialyltransferase activity;GO:0016740//transferase activity;GO:0003824//catalytic activity;GO:0016757//transferase activity, transferring glycosyl groups	GO:0006464//cellular protein modification process;GO:0044763//single-organism cellular process;GO:0044249//cellular biosynthetic process;GO:0008152//metabolic process;GO:0009100//glycoprotein metabolic process;GO:0044260//cellular macromolecule metabolic process;GO:0005975//carbohydrate metabolic process;GO:0043170//macromolecule metabolic process;GO:0044710//single-organism metabolic process;GO:…
H.erectus.000388	36.85	9.12333	-2.01403	1.1902e-06	6.69645e-05	yes	BEST4	PREDICTED: bestrophin-4 [Hippocampus comes]	-	-	-	-	-	-	-
H.erectus.000396	1.05333	0.196667	-2.42114	0.00254111	0.0244419	yes	Erich6	PREDICTED: glutamate-rich protein 6-like [Hippocampus comes]	-	-	-	-	-	-	-
H.erectus.000397	1.79	0.11	-4.02438	6.60137e-05	0.00157725	yes	bag	PREDICTED: nascent polypeptide-associated complex subunit alpha, muscle-specific form-like [Hippocampus comes]	-	-	-	-	-	-	-
H.erectus.000399	2.45667	1.13	-1.12038	0.00672414	0.0489714	yes	Schip1	PREDICTED: zona pellucida sperm-binding protein 3-like [Hippocampus comes]	-	-	-	-	-	-	-
H.erectus.000407	7.32	0.85	-3.10631	1.69008e-16	1.76867e-13	yes	Cg25C	PREDICTED: collagen alpha-1(IV) chain-like [Hippocampus comes]	Cellular Processes;Environmental Information Processing	Signaling molecules and interaction;Cellular commiunity	ko04510//Focal adhesion;ko04512//ECM-receptor interaction	K06237	GO:0005576//extracellular region;GO:0043234//protein complex;GO:0032991//macromolecular complex;GO:0005581//collagen trimer	GO:0005198//structural molecule activity;GO:0005488//binding;GO:0005102//receptor binding;GO:0005201//extracellular matrix structural constituent;GO:0005179//hormone activity;GO:0005515//protein binding	-
H.erectus.000408	1.13667	0.0633333	-4.1657	5.21435e-05	0.00132286	yes	COL6A2	PREDICTED: collagen alpha-4(IV) chain-like isoform X2 [Hippocampus comes]	Organismal Systems	Digestive system	ko04974//Protein digestion and absorption	K19721	-	-	-
H.erectus.000409	6.94667	1.09333	-2.66759	1.5152e-13	8.34555e-11	yes	COL4A2	PREDICTED: collagen alpha-4(IV) chain-like isoform X1 [Hippocampus comes]	Cellular Processes;Environmental Information Processing	Signaling molecules and interaction;Cellular commiunity	ko04510//Focal adhesion;ko04512//ECM-receptor interaction	K06237	GO:0005581//collagen trimer;GO:0043234//protein complex;GO:0032991//macromolecular complex	GO:0005201//extracellular matrix structural constituent;GO:0005198//structural molecule activity	-
H.erectus.000413	28.5867	6.62333	-2.10971	0.00417643	0.034993	yes	-	PREDICTED: RNA-directed DNA polymerase from mobile element jockey-like [Larimichthys crocea]	-	-	-	-	-	-	-
H.erectus.000420	0.001	2.58667	11.3369	3.21966e-06	0.000151432	yes	-	PREDICTED: deleted in malignant brain tumors 1 protein-like [Xenopus tropicalis]	-	-	-	-	-	-	-
H.erectus.000427	1.48667	0.49	-1.60123	0.00173535	0.0182885	yes	Prkca	PREDICTED: protein kinase C gamma type-like [Hippocampus comes]	Environmental Information Processing;Organismal Systems;Cellular Processes	Circulatory system;Endocrine system;Cellular commiunity;Signal transduction	ko04010//MAPK signaling pathway;ko04510//Focal adhesion;ko04020//Calcium signaling pathway;ko04530//Tight junction;ko04270//Vascular smooth muscle contraction;ko04310//Wnt signaling pathway;ko04916//Melanogenesis;ko04540//Gap junction;ko04070//Phosphatidylinositol signaling system;ko04012//ErbB signaling pathway;ko04150//mTOR signaling pathway;ko04370//VEGF signaling pathway	K19663	-	GO:0035639//purine ribonucleoside triphosphate binding;GO:0004674//protein serine/threonine kinase activity;GO:0001882//nucleoside binding;GO:0032555//purine ribonucleotide binding;GO:0016740//transferase activity;GO:0097367//carbohydrate derivative binding;GO:0043167//ion binding;GO:0036094//small molecule binding;GO:0016301//kinase activity;GO:0032559//adenyl ribonucleotide binding;GO:0005488//…	GO:0016310//phosphorylation;GO:0008152//metabolic process;GO:0006464//cellular protein modification process;GO:0043170//macromolecule metabolic process;GO:0044699//single-organism process;GO:0019538//protein metabolic process;GO:0043412//macromolecule modification;GO:0044700//single organism signaling;GO:0044237//cellular metabolic process;GO:0006796//phosphate-containing compound metabolic proce…
H.erectus.000429	4.19667	1.47667	-1.5069	3.24062e-05	0.000926587	yes	GRIN2D	PREDICTED: glutamate receptor ionotropic, NMDA 2D-like [Kryptolebias marmoratus]	Environmental Information Processing	Signal transduction;Signaling molecules and interaction	ko04080//Neuroactive ligand-receptor interaction;ko04020//Calcium signaling pathway	K05212	GO:0030313//cell envelope;GO:0042597//periplasmic space;GO:0030288//outer membrane-bounded periplasmic space;GO:0016020//membrane;GO:0044464//cell part;GO:0031975//envelope;GO:0005623//cell	GO:0038023//signaling receptor activity;GO:0004888//transmembrane signaling receptor activity;GO:0022838//substrate-specific channel activity;GO:0004871//signal transducer activity;GO:0022836//gated channel activity;GO:0022892//substrate-specific transporter activity;GO:0022834//ligand-gated channel activity;GO:0022857//transmembrane transporter activity;GO:0005215//transporter activity;GO:002289…	GO:0051234//establishment of localization;GO:0006811//ion transport;GO:0044765//single-organism transport;GO:0006810//transport;GO:1902578//single-organism localization;GO:0044699//single-organism process;GO:0051179//localization
H.erectus.000432	2.28	0.646667	-1.81794	4.25131e-05	0.00113495	yes	MYOCD	PREDICTED: myocardin-like isoform X1 [Hippocampus comes]	-	-	-	-	-	GO:0003676//nucleic acid binding;GO:0097159//organic cyclic compound binding;GO:1901363//heterocyclic compound binding;GO:0005488//binding	-
H.erectus.000433	10.28	4.84	-1.08676	0.00525111	0.0413048	yes	ZNF524	PREDICTED: zinc finger protein 524 [Hippocampus comes]	-	-	-	-	GO:0005622//intracellular;GO:0044464//cell part;GO:0005623//cell	GO:0005488//binding;GO:0008270//zinc ion binding;GO:0043167//ion binding;GO:0043169//cation binding;GO:0046872//metal ion binding;GO:0046914//transition metal ion binding	-
H.erectus.000436	1.57333	0.54	-1.54279	0.00112418	0.013356	yes	Shisa7	PREDICTED: protein shisa-7-like [Hippocampus comes]	-	-	-	-	-	-	-
H.erectus.000446	1.19	0.443333	-1.4245	0.00469742	0.0380097	yes	rbfox1l	PREDICTED: RNA binding protein fox-1 homolog 1-like isoform X1 [Hippocampus comes]	-	-	-	-	-	GO:0097159//organic cyclic compound binding;GO:1901363//heterocyclic compound binding;GO:0003676//nucleic acid binding;GO:0005488//binding	-
H.erectus.000449	26.1967	12.56	-1.06055	0.00167855	0.0178245	yes	Tmc7	PREDICTED: transmembrane channel-like protein 4 isoform X1 [Hippocampus comes]	-	-	-	-	GO:0044425//membrane part;GO:0031224//intrinsic component of membrane;GO:0016020//membrane;GO:0016021//integral component of membrane	-	-
H.erectus.000451	2.37	1.02333	-1.21161	0.000501037	0.00727737	yes	Lmtk3	PREDICTED: serine/threonine-protein kinase LMTK3, partial [Hippocampus comes]	-	-	-	-	GO:0044425//membrane part;GO:0016020//membrane;GO:0016021//integral component of membrane;GO:0031224//intrinsic component of membrane	GO:0004713//protein tyrosine kinase activity;GO:0035639//purine ribonucleoside triphosphate binding;GO:0016740//transferase activity;GO:0001883//purine nucleoside binding;GO:0043167//ion binding;GO:0097367//carbohydrate derivative binding;GO:0032549//ribonucleoside binding;GO:0030554//adenyl nucleotide binding;GO:0003824//catalytic activity;GO:1901265//nucleoside phosphate binding;GO:0016772//tra…	GO:0044260//cellular macromolecule metabolic process;GO:0043170//macromolecule metabolic process;GO:0006468//protein phosphorylation;GO:0036211//protein modification process;GO:0019538//protein metabolic process;GO:0043412//macromolecule modification;GO:0006793//phosphorus metabolic process;GO:0009987//cellular process;GO:0044237//cellular metabolic process;GO:0044238//primary metabolic process;G…
H.erectus.000460	0.0633333	3.11667	5.6209	1.61885e-10	4.18303e-08	yes	-	PREDICTED: uncharacterized protein LOC109515296 [Hippocampus comes]	-	-	-	-	-	-	-
H.erectus.000479	23.3667	10.8	-1.11342	0.000287525	0.00476477	yes	-	PREDICTED: uncharacterized protein LOC109515426 isoform X1 [Hippocampus comes]	-	-	-	-	-	-	-
H.erectus.000525	7.51	2.20333	-1.76913	0.00136977	0.0154551	yes	-	PREDICTED: retrovirus-related Pol polyprotein from transposon 17.6 isoform X1 [Salmo salar]	-	-	-	-	-	-	-
H.erectus.000548	4.27333	14.56	1.76858	2.00317e-08	2.46626e-06	yes	Arid5b	AT-rich interactive domain-containing protein 5B [Larimichthys crocea]	-	-	-	-	GO:0044464//cell part;GO:0005622//intracellular;GO:0005623//cell	GO:0005488//binding;GO:1901363//heterocyclic compound binding;GO:0003676//nucleic acid binding;GO:0003677//DNA binding;GO:0097159//organic cyclic compound binding	-
H.erectus.000553	3.85667	1.11333	-1.79247	0.00612233	0.0457808	yes	zgc:112234	PREDICTED: histone H2B 1/2 [Hippocampus comes]	-	-	-	-	GO:0043229//intracellular organelle;GO:0000785//chromatin;GO:0032993//protein-DNA complex;GO:0005622//intracellular;GO:0044422//organelle part;GO:0044815//DNA packaging complex;GO:0043234//protein complex;GO:0032991//macromolecular complex;GO:0005634//nucleus;GO:0043226//organelle;GO:0044464//cell part;GO:0044424//intracellular part;GO:0043232//intracellular non-membrane-bounded organelle;GO:0044…	GO:0003676//nucleic acid binding;GO:1901363//heterocyclic compound binding;GO:0005488//binding;GO:0097159//organic cyclic compound binding;GO:0003677//DNA binding	GO:0006333//chromatin assembly or disassembly;GO:0044085//cellular component biogenesis;GO:0006323//DNA packaging;GO:0070271//protein complex biogenesis;GO:0016043//cellular component organization;GO:0071822//protein complex subunit organization;GO:0065004//protein-DNA complex assembly;GO:0006325//chromatin organization;GO:0034728//nucleosome organization;GO:0071824//protein-DNA complex subunit o…
H.erectus.000562	67.93	28.3967	-1.25833	7.15874e-05	0.00167786	yes	GSN	PREDICTED: gelsolin isoform X3 [Hippocampus comes]	Cellular Processes	Cell motility	ko04810//Regulation of actin cytoskeleton	K05768	-	GO:0005515//protein binding;GO:0005488//binding;GO:0003779//actin binding;GO:0008092//cytoskeletal protein binding	-
H.erectus.000569	1.01333	0.31	-1.70877	0.00622041	0.0463369	yes	Lrrtm4	PREDICTED: leucine-rich repeat transmembrane neuronal protein 4-like [Hippocampus comes]	-	-	-	-	-	GO:0005488//binding;GO:0005515//protein binding	-
H.erectus.000576	8.89667	4.26333	-1.06128	0.00448686	0.0368274	yes	Srpk2	PREDICTED: SRSF protein kinase 2 isoform X1 [Hippocampus comes]	-	-	-	-	-	GO:0004674//protein serine/threonine kinase activity;GO:0043168//anion binding;GO:0001882//nucleoside binding;GO:0032549//ribonucleoside binding;GO:0005488//binding;GO:0097367//carbohydrate derivative binding;GO:0016740//transferase activity;GO:0016301//kinase activity;GO:0035639//purine ribonucleoside triphosphate binding;GO:0005524//ATP binding;GO:0003824//catalytic activity;GO:0032555//purine …	GO:0016310//phosphorylation;GO:0009987//cellular process;GO:0043170//macromolecule metabolic process;GO:0044260//cellular macromolecule metabolic process;GO:0044267//cellular protein metabolic process;GO:0008152//metabolic process;GO:0006464//cellular protein modification process;GO:0043412//macromolecule modification;GO:0006468//protein phosphorylation;GO:0071704//organic substance metabolic pro…
H.erectus.000578	11.6433	3.98667	-1.54625	4.54044e-06	0.000196752	yes	HDAC10	PREDICTED: histone deacetylase 10 isoform X1 [Hippocampus comes]	-	-	-	-	GO:0044424//intracellular part;GO:0043227//membrane-bounded organelle;GO:0043231//intracellular membrane-bounded organelle;GO:0043229//intracellular organelle;GO:0005623//cell;GO:0043226//organelle;GO:0044464//cell part;GO:0005622//intracellular;GO:0005634//nucleus	GO:0005515//protein binding;GO:0005488//binding	-
H.erectus.000588	5.45	1.51	-1.85171	2.84783e-06	0.000137975	yes	NEXN	PREDICTED: nexilin isoform X4 [Hippocampus comes]	-	-	-	-	-	GO:0005488//binding;GO:0005515//protein binding	-
H.erectus.000599	6.01667	15.2367	1.34051	0.00144274	0.0159939	yes	Cpn2	PREDICTED: carboxypeptidase N subunit 2-like isoform X2 [Hippocampus comes]	-	-	-	-	-	-	-
H.erectus.000601	8.06333	3.21	-1.3288	0.000368797	0.005769	yes	usp13	PREDICTED: ubiquitin carboxyl-terminal hydrolase 13 isoform X2 [Hippocampus comes]	-	-	-	-	-	GO:0005488//binding;GO:0005515//protein binding;GO:0046914//transition metal ion binding;GO:0008270//zinc ion binding;GO:0043169//cation binding;GO:0046872//metal ion binding;GO:0043167//ion binding	GO:0009057//macromolecule catabolic process;GO:0044237//cellular metabolic process;GO:0006511//ubiquitin-dependent protein catabolic process;GO:0019538//protein metabolic process;GO:0044260//cellular macromolecule metabolic process;GO:0043170//macromolecule metabolic process;GO:0019941//modification-dependent protein catabolic process;GO:0044248//cellular catabolic process;GO:0008152//metabolic p…
H.erectus.000646	1.63333	0.793333	-1.04182	0.00508862	0.0403581	yes	Jakmip3	PREDICTED: GRIP and coiled-coil domain-containing protein 2-like [Hippocampus comes]	-	-	-	-	-	-	-
H.erectus.000663	9.85	3.39	-1.53884	0.000240126	0.00417428	yes	Smtnl2	PREDICTED: smoothelin-like protein 1 [Hippocampus comes]	-	-	-	-	-	GO:0005488//binding;GO:0005515//protein binding	-
H.erectus.000689	1.06667	0.326667	-1.70722	0.00106048	0.0128161	yes	chrna3	PREDICTED: neuronal acetylcholine receptor subunit alpha-3-like [Hippocampus comes]	Environmental Information Processing	Signaling molecules and interaction	ko04080//Neuroactive ligand-receptor interaction	K04805	GO:0045202//synapse;GO:0016020//membrane;GO:0098589//membrane region;GO:0044456//synapse part;GO:0031224//intrinsic component of membrane;GO:0016021//integral component of membrane;GO:0045211//postsynaptic membrane;GO:0044425//membrane part;GO:0098590//plasma membrane region;GO:0005623//cell;GO:0005886//plasma membrane;GO:0071944//cell periphery;GO:0098805//whole membrane;GO:0044459//plasma membr…	GO:0015267//channel activity;GO:0005261//cation channel activity;GO:0060089//molecular transducer activity;GO:0004889//acetylcholine-activated cation-selective channel activity;GO:0004872//receptor activity;GO:0022836//gated channel activity;GO:0022834//ligand-gated channel activity;GO:0022892//substrate-specific transporter activity;GO:0022838//substrate-specific channel activity;GO:0022803//pas…	GO:0006811//ion transport;GO:0044765//single-organism transport;GO:0044699//single-organism process;GO:0006810//transport;GO:0051179//localization;GO:0051234//establishment of localization;GO:1902578//single-organism localization
H.erectus.000697	2.11	0.696667	-1.5987	0.000266294	0.00450933	yes	PCDH11X	PREDICTED: protocadherin-11 X-linked-like isoform X1 [Hippocampus comes]	-	-	-	-	GO:0071944//cell periphery;GO:0005623//cell;GO:0016020//membrane;GO:0044464//cell part;GO:0005886//plasma membrane	GO:0046872//metal ion binding;GO:0005509//calcium ion binding;GO:0043167//ion binding;GO:0043169//cation binding;GO:0005488//binding	GO:0098742//cell-cell adhesion via plasma-membrane adhesion molecules;GO:0098609//cell-cell adhesion;GO:0007156//homophilic cell adhesion via plasma membrane adhesion molecules;GO:0022610//biological adhesion;GO:0007155//cell adhesion
H.erectus.000704	8.24	18.95	1.20148	0.000518631	0.00749652	yes	Lrrn4	PREDICTED: LRRN4 C-terminal-like protein [Hippocampus comes]	-	-	-	-	-	GO:0005515//protein binding;GO:0005488//binding	-
H.erectus.000738	2.52667	0.253333	-3.31813	0.00217174	0.0217071	yes	Bicc1	PREDICTED: protein bicaudal C homolog 1-like [Hippocampus comes]	-	-	-	-	-	GO:0097159//organic cyclic compound binding;GO:0005488//binding;GO:0005515//protein binding;GO:1901363//heterocyclic compound binding;GO:0003723//RNA binding;GO:0003676//nucleic acid binding	-
H.erectus.000742	19.02	8.29	-1.19807	0.0010269	0.0125165	yes	KLB	PREDICTED: beta-klotho [Hippocampus comes]	-	-	-	-	-	GO:0016787//hydrolase activity;GO:0005488//binding;GO:0005515//protein binding;GO:0016881//acid-amino acid ligase activity;GO:0004553//hydrolase activity, hydrolyzing O-glycosyl compounds;GO:0016798//hydrolase activity, acting on glycosyl bonds;GO:0016874//ligase activity;GO:0003824//catalytic activity;GO:0016879//ligase activity, forming carbon-nitrogen bonds	GO:0043687//post-translational protein modification;GO:0036211//protein modification process;GO:0008152//metabolic process;GO:0044260//cellular macromolecule metabolic process;GO:0043412//macromolecule modification;GO:0006464//cellular protein modification process;GO:0044237//cellular metabolic process;GO:0071704//organic substance metabolic process;GO:0044238//primary metabolic process;GO:001953…
H.erectus.000763	17.2033	8.27333	-1.05615	0.00130949	0.014936	yes	lpcat2	PREDICTED: lysophosphatidylcholine acyltransferase 2 isoform X2 [Bison bison bison]	Metabolism	Lipid metabolism	ko00564//Glycerophospholipid metabolism;ko00565//Ether lipid metabolism	K13510	-	GO:0046872//metal ion binding;GO:0043169//cation binding;GO:0005509//calcium ion binding;GO:0005488//binding;GO:0043167//ion binding	-
H.erectus.000771	13.58	4.61667	-1.55656	7.13432e-06	0.000281738	yes	dhdh	PREDICTED: trans-1,2-dihydrobenzene-1,2-diol dehydrogenase-like isoform X3 [Hippocampus comes]	Metabolism	Carbohydrate metabolism;Xenobiotics biodegradation and metabolism	ko00980//Metabolism of xenobiotics by cytochrome P450;ko00040//Pentose and glucuronate interconversions	K00078	-	GO:0003824//catalytic activity;GO:0016491//oxidoreductase activity	GO:0044710//single-organism metabolic process;GO:0055114//oxidation-reduction process;GO:0008152//metabolic process;GO:0044699//single-organism process
H.erectus.000777	14.48	0.673333	-4.4266	3.59695e-23	5.7911e-20	yes	Ugt2a2	PREDICTED: UDP-glucuronosyltransferase 2C1-like [Hippocampus comes]	Metabolism	Metabolism of cofactors and vitamins;Carbohydrate metabolism;Lipid metabolism;Xenobiotics biodegradation and metabolism	ko00500//Starch and sucrose metabolism;ko00140//Steroid hormone biosynthesis;ko00830//Retinol metabolism;ko00983//Drug metabolism - other enzymes;ko00860//Porphyrin and chlorophyll metabolism;ko00980//Metabolism of xenobiotics by cytochrome P450;ko00982//Drug metabolism - cytochrome P450;ko00040//Pentose and glucuronate interconversions;ko00053//Ascorbate and aldarate metabolism	K00699	-	GO:0016740//transferase activity;GO:0003824//catalytic activity;GO:0016757//transferase activity, transferring glycosyl groups;GO:0016758//transferase activity, transferring hexosyl groups	GO:0008152//metabolic process
H.erectus.000780	24.1933	5.13333	-2.23664	6.45496e-06	0.000257829	yes	UGT2B20	PREDICTED: UDP-glucuronosyltransferase 2C1-like [Hippocampus comes]	Metabolism	Xenobiotics biodegradation and metabolism;Lipid metabolism;Metabolism of cofactors and vitamins;Carbohydrate metabolism	ko00500//Starch and sucrose metabolism;ko00140//Steroid hormone biosynthesis;ko00830//Retinol metabolism;ko00983//Drug metabolism - other enzymes;ko00860//Porphyrin and chlorophyll metabolism;ko00980//Metabolism of xenobiotics by cytochrome P450;ko00982//Drug metabolism - cytochrome P450;ko00040//Pentose and glucuronate interconversions;ko00053//Ascorbate and aldarate metabolism	K00699	-	GO:0016757//transferase activity, transferring glycosyl groups;GO:0016758//transferase activity, transferring hexosyl groups;GO:0016740//transferase activity;GO:0003824//catalytic activity	GO:0008152//metabolic process
H.erectus.000795	1.96667	0.43	-2.19334	5.41488e-06	0.000225764	yes	Unc13c	PREDICTED: protein unc-13 homolog C-like isoform X4 [Hippocampus comes]	-	-	-	-	-	GO:0005515//protein binding;GO:0005488//binding	GO:0035556//intracellular signal transduction;GO:0007165//signal transduction;GO:0007154//cell communication;GO:0009987//cellular process;GO:0065007//biological regulation;GO:0050789//regulation of biological process;GO:0023052//signaling;GO:0051716//cellular response to stimulus;GO:0050896//response to stimulus;GO:0050794//regulation of cellular process;GO:0044763//single-organism cellular proce…
H.erectus.000796	1.38333	0.383333	-1.85148	0.0011036	0.013184	yes	UNC13C	PREDICTED: protein unc-13 homolog C-like isoform X5 [Hippocampus comes]	-	-	-	-	-	-	-
H.erectus.000800	6.90667	2.73333	-1.33733	0.000213763	0.00382399	yes	MYO5A	PREDICTED: unconventional myosin-Va [Hippocampus comes]	-	-	-	-	GO:0016459//myosin complex;GO:0043228//non-membrane-bounded organelle;GO:0043226//organelle;GO:0044424//intracellular part;GO:0043229//intracellular organelle;GO:0044464//cell part;GO:0005622//intracellular;GO:0005623//cell;GO:0015629//actin cytoskeleton;GO:0005856//cytoskeleton;GO:0044430//cytoskeletal part;GO:0043232//intracellular non-membrane-bounded organelle;GO:0043234//protein complex;GO:0…	GO:0003774//motor activity;GO:0035639//purine ribonucleoside triphosphate binding;GO:0016818//hydrolase activity, acting on acid anhydrides, in phosphorus-containing anhydrides;GO:0016787//hydrolase activity;GO:0005524//ATP binding;GO:0017076//purine nucleotide binding;GO:0001882//nucleoside binding;GO:0003824//catalytic activity;GO:0032553//ribonucleotide binding;GO:0000166//nucleotide binding;G…	-
H.erectus.000811	6.96333	3.19333	-1.12471	0.00480964	0.0386581	yes	RDH13	PREDICTED: retinol dehydrogenase 13-like [Hippocampus comes]	-	-	-	-	-	GO:0016491//oxidoreductase activity;GO:0003824//catalytic activity	GO:0044699//single-organism process;GO:0008152//metabolic process;GO:0044710//single-organism metabolic process;GO:0055114//oxidation-reduction process
H.erectus.000812	4.68667	2.00667	-1.22376	0.000314843	0.00512017	yes	RASGRF1	PREDICTED: ras-specific guanine nucleotide-releasing factor 1-like isoform X1 [Hippocampus comes]	Cellular Processes;Environmental Information Processing	Signal transduction;Cellular commiunity	ko04010//MAPK signaling pathway;ko04510//Focal adhesion	K04349	GO:0005622//intracellular;GO:0044464//cell part;GO:0005623//cell	GO:0005085//guanyl-nucleotide exchange factor activity;GO:0005088//Ras guanyl-nucleotide exchange factor activity;GO:0005488//binding;GO:0098772//molecular function regulator;GO:0005515//protein binding;GO:0005089//Rho guanyl-nucleotide exchange factor activity	GO:0035023//regulation of Rho protein signal transduction;GO:0050896//response to stimulus;GO:0023051//regulation of signaling;GO:0050789//regulation of biological process;GO:0044763//single-organism cellular process;GO:0009987//cellular process;GO:0046578//regulation of Ras protein signal transduction;GO:0050794//regulation of cellular process;GO:0010646//regulation of cell communication;GO:0051…
H.erectus.000815	0.96	0.106667	-3.16993	0.00105639	0.0127982	yes	Frmd5	PREDICTED: FERM domain-containing protein 5-like [Hippocampus comes]	-	-	-	-	GO:0005623//cell;GO:0016020//membrane;GO:0043226//organelle;GO:0005737//cytoplasm;GO:0044425//membrane part;GO:0044424//intracellular part;GO:0043232//intracellular non-membrane-bounded organelle;GO:0043229//intracellular organelle;GO:0005856//cytoskeleton;GO:0019898//extrinsic component of membrane;GO:0044464//cell part;GO:0005622//intracellular;GO:0043228//non-membrane-bounded organelle	GO:0005488//binding;GO:0005515//protein binding;GO:0008092//cytoskeletal protein binding	-
H.erectus.000824	9.55333	1.39667	-2.77402	0.00020609	0.00373137	yes	Tpm1	tropomyosin 3, gamma isoform 19-like protein [Camelus ferus]	Organismal Systems	Circulatory system	ko04261//Adrenergic signaling in cardiomyocytes;ko04260//Cardiac muscle contraction	K10373	-	-	-
H.erectus.000825	2.31333	1.13333	-1.0294	0.00122182	0.0141913	yes	TLN2	PREDICTED: talin-2 [Balaenoptera acutorostrata scammoni]	Organismal Systems;Cellular Processes;Environmental Information Processing	Signal transduction;Cellular commiunity;Immune system	ko04510//Focal adhesion;ko04015//Rap1 signaling pathway;ko04611//Platelet activation	K06271	GO:0030055//cell-substrate junction;GO:0031252//cell leading edge;GO:0044424//intracellular part;GO:0005622//intracellular;GO:0044464//cell part;GO:0030054//cell junction;GO:0070161//anchoring junction;GO:0005925//focal adhesion;GO:0001726//ruffle;GO:0043226//organelle;GO:0005912//adherens junction;GO:0005623//cell;GO:0043232//intracellular non-membrane-bounded organelle;GO:0005856//cytoskeleton;…	GO:0005102//receptor binding;GO:0032403//protein complex binding;GO:0005198//structural molecule activity;GO:0003779//actin binding;GO:0008092//cytoskeletal protein binding;GO:0005515//protein binding;GO:0044877//macromolecular complex binding;GO:0005158//insulin receptor binding;GO:0005488//binding;GO:0005200//structural constituent of cytoskeleton	GO:0051651//maintenance of location in cell;GO:0016043//cellular component organization;GO:0045185//maintenance of protein location;GO:0044763//single-organism cellular process;GO:0051179//localization;GO:0065008//regulation of biological quality;GO:0051641//cellular localization;GO:0044699//single-organism process;GO:0007010//cytoskeleton organization;GO:0070727//cellular macromolecule localizat…
H.erectus.000843	1.29667	0.603333	-1.10378	0.00593337	0.0448809	yes	KIF26B	PREDICTED: kinesin-like protein KIF26B isoform X4 [Hippocampus comes]	-	-	-	-	-	GO:0016787//hydrolase activity;GO:0003824//catalytic activity;GO:0097367//carbohydrate derivative binding;GO:0005488//binding;GO:0097159//organic cyclic compound binding;GO:0043167//ion binding;GO:0032559//adenyl ribonucleotide binding;GO:0032549//ribonucleoside binding;GO:0001882//nucleoside binding;GO:0036094//small molecule binding;GO:0016818//hydrolase activity, acting on acid anhydrides, in …	GO:0007018//microtubule-based movement;GO:0044763//single-organism cellular process;GO:0044699//single-organism process;GO:0009987//cellular process;GO:0006928//movement of cell or subcellular component;GO:0007017//microtubule-based process
H.erectus.000849	0.28	0.0566667	-2.30485	0.0010274	0.0125165	yes	USH2A	PREDICTED: LOW QUALITY PROTEIN: usherin [Hippocampus comes]	-	-	-	-	-	GO:0005488//binding;GO:0005515//protein binding	-
H.erectus.000869	94.99	202.913	1.09502	0.00135014	0.0152606	yes	ARRDC3	PREDICTED: arrestin domain-containing protein 3 [Hippocampus comes]	-	-	-	-	-	-	-
H.erectus.000886	1.57	0.43	-1.86836	0.000254009	0.00435165	yes	Ptchd2	PREDICTED: protein dispatched homolog 3 [Hippocampus comes]	-	-	-	-	GO:0044425//membrane part;GO:0016021//integral component of membrane;GO:0016020//membrane;GO:0031224//intrinsic component of membrane	GO:0060089//molecular transducer activity;GO:0004888//transmembrane signaling receptor activity;GO:0038023//signaling receptor activity;GO:0004871//signal transducer activity;GO:0004872//receptor activity;GO:0099600//transmembrane receptor activity;GO:0008158//hedgehog receptor activity	-
H.erectus.000892	262.867	102.613	-1.35711	0.000376714	0.00585348	yes	Naaladl1	PREDICTED: N-acetylated-alpha-linked acidic dipeptidase-like protein [Hippocampus comes]	-	-	-	-	-	GO:0016787//hydrolase activity;GO:0003824//catalytic activity;GO:0008233//peptidase activity	GO:0044238//primary metabolic process;GO:0008152//metabolic process;GO:0019538//protein metabolic process;GO:0043170//macromolecule metabolic process;GO:0006508//proteolysis;GO:0071704//organic substance metabolic process
H.erectus.000900	0.001	2.92333	11.5134	1.58051e-06	8.48208e-05	yes	-	-	-	-	-	-	-	-	-
H.erectus.000906	17.6733	8.32667	-1.08576	0.000397388	0.00607993	yes	PITPNM2	PREDICTED: membrane-associated phosphatidylinositol transfer protein 2 isoform X1 [Hippocampus comes]	-	-	-	-	GO:0005622//intracellular;GO:0044464//cell part;GO:0005623//cell	GO:0043167//ion binding;GO:0046872//metal ion binding;GO:0043169//cation binding;GO:0005488//binding	GO:0051179//localization;GO:0006810//transport;GO:0051234//establishment of localization
H.erectus.000907	24.98	12.4267	-1.00733	0.00109123	0.0130735	yes	PITPNM2	PREDICTED: membrane-associated phosphatidylinositol transfer protein 2 isoform X1 [Hippocampus comes]	-	-	-	-	GO:0005622//intracellular;GO:0005623//cell;GO:0044464//cell part	GO:0046872//metal ion binding;GO:0005488//binding;GO:0043167//ion binding;GO:0043169//cation binding	GO:0051234//establishment of localization;GO:0051179//localization;GO:0006810//transport
H.erectus.000914	130.123	46.32	-1.49017	5.1692e-05	0.0013146	yes	Ugt2a2	PREDICTED: UDP-glucuronosyltransferase 2C1-like [Hippocampus comes]	Metabolism	Xenobiotics biodegradation and metabolism;Lipid metabolism;Metabolism of cofactors and vitamins;Carbohydrate metabolism	ko00500//Starch and sucrose metabolism;ko00140//Steroid hormone biosynthesis;ko00830//Retinol metabolism;ko00983//Drug metabolism - other enzymes;ko00860//Porphyrin and chlorophyll metabolism;ko00980//Metabolism of xenobiotics by cytochrome P450;ko00982//Drug metabolism - cytochrome P450;ko00040//Pentose and glucuronate interconversions;ko00053//Ascorbate and aldarate metabolism	K00699	-	GO:0016740//transferase activity;GO:0003824//catalytic activity;GO:0016758//transferase activity, transferring hexosyl groups;GO:0016757//transferase activity, transferring glycosyl groups	GO:0008152//metabolic process
H.erectus.000922	2.06	0.77	-1.41971	0.00224602	0.0222055	yes	RGS3	PREDICTED: regulator of G-protein signaling 3-like [Hippocampus comes]	-	-	-	-	-	GO:0005515//protein binding;GO:0004871//signal transducer activity;GO:0005488//binding	-
H.erectus.000929	3.54667	1.52	-1.22239	0.00514613	0.0407215	yes	Olfm1	PREDICTED: noelin-like [Hippocampus comes]	-	-	-	-	-	GO:0005515//protein binding;GO:0005488//binding	-
H.erectus.000936	8.55667	2.96333	-1.52983	6.1426e-05	0.00150192	yes	GRIN1	PREDICTED: glutamate receptor ionotropic, NMDA 1-like [Haplochromis burtoni]	Environmental Information Processing	Signal transduction;Signaling molecules and interaction	ko04080//Neuroactive ligand-receptor interaction;ko04020//Calcium signaling pathway	K05208	GO:0016020//membrane	GO:0004871//signal transducer activity;GO:0005230//extracellular ligand-gated ion channel activity;GO:0004970//ionotropic glutamate receptor activity;GO:0015075//ion transmembrane transporter activity;GO:0022834//ligand-gated channel activity;GO:0022838//substrate-specific channel activity;GO:0022857//transmembrane transporter activity;GO:0060089//molecular transducer activity;GO:0022836//gated c…	GO:0006810//transport;GO:1902578//single-organism localization;GO:0044765//single-organism transport;GO:0051179//localization;GO:0044699//single-organism process;GO:0051234//establishment of localization;GO:0006811//ion transport
H.erectus.000937	1.8	0.73	-1.30203	0.00563813	0.0434325	yes	CCDC180	PREDICTED: coiled-coil domain-containing protein 180 [Hippocampus comes]	-	-	-	-	-	-	-
H.erectus.000940	1.35333	7.71667	2.51146	0.000450108	0.00665673	yes	Prdm12	PREDICTED: PR domain zinc finger protein 12-like [Hippocampus comes]	-	-	-	-	GO:0005622//intracellular;GO:0005623//cell;GO:0044464//cell part	GO:0008270//zinc ion binding;GO:0046872//metal ion binding;GO:0043169//cation binding;GO:0005488//binding;GO:0046914//transition metal ion binding;GO:0043167//ion binding;GO:0005515//protein binding	-
H.erectus.000949	56.19	21.3167	-1.39833	7.8625e-05	0.00180046	yes	TAOK3	PREDICTED: serine/threonine-protein kinase TAO3 isoform X1 [Hippocampus comes]	-	-	-	-	-	GO:0001883//purine nucleoside binding;GO:0036094//small molecule binding;GO:0016740//transferase activity;GO:0016301//kinase activity;GO:0097367//carbohydrate derivative binding;GO:1901265//nucleoside phosphate binding;GO:0035639//purine ribonucleoside triphosphate binding;GO:0032559//adenyl ribonucleotide binding;GO:0032553//ribonucleotide binding;GO:0005524//ATP binding;GO:0032555//purine ribon…	GO:0006468//protein phosphorylation;GO:0009987//cellular process;GO:0036211//protein modification process;GO:0071704//organic substance metabolic process;GO:0044237//cellular metabolic process;GO:0019538//protein metabolic process;GO:0006464//cellular protein modification process;GO:0008152//metabolic process;GO:0016310//phosphorylation;GO:0006793//phosphorus metabolic process;GO:0044260//cellula…
H.erectus.000955	11.5533	4.62	-1.32234	0.000250558	0.00430911	yes	Lrrc2	PREDICTED: leucine-rich repeat-containing protein 2 [Hippocampus comes]	-	-	-	-	-	GO:0005515//protein binding;GO:0005488//binding	-
H.erectus.000960	12.7733	4.19333	-1.60697	8.32394e-05	0.00187737	yes	HSPB8	PREDICTED: heat shock protein beta-8 [Poecilia latipinna]	-	-	-	-	-	-	-
H.erectus.000974	2.37333	0.313333	-2.92114	0.00540102	0.042127	yes	-	PREDICTED: fibrous sheath CABYR-binding protein-like [Hippocampus comes]	-	-	-	-	-	-	-
H.erectus.000975	7.25	1.12333	-2.69019	5.50481e-07	3.68101e-05	yes	-	PREDICTED: fibrous sheath CABYR-binding protein-like [Hippocampus comes]	-	-	-	-	-	-	-
H.erectus.000982	2.71	0.813333	-1.73637	4.534e-09	7.18914e-07	yes	FRAS1	PREDICTED: extracellular matrix protein FRAS1 isoform X1 [Lates calcarifer]	-	-	-	-	GO:0016021//integral component of membrane;GO:0044425//membrane part;GO:0031224//intrinsic component of membrane;GO:0016020//membrane	GO:0005515//protein binding;GO:0005488//binding	GO:0044699//single-organism process;GO:0007154//cell communication;GO:0044763//single-organism cellular process;GO:0009987//cellular process
H.erectus.000989	4.2	1.33333	-1.65535	0.00397162	0.0337362	yes	PRDM8	PREDICTED: PR domain zinc finger protein 8 [Larimichthys crocea]	-	-	-	-	GO:0005622//intracellular;GO:0044464//cell part;GO:0005623//cell	GO:0043167//ion binding;GO:0046914//transition metal ion binding;GO:0005488//binding;GO:0043169//cation binding;GO:0008270//zinc ion binding;GO:0046872//metal ion binding	-
H.erectus.000992	4.32	1.34	-1.6888	0.000338233	0.00537935	yes	Bmp3	PREDICTED: bone morphogenetic protein 3 [Hippocampus comes]	-	-	-	-	GO:0005576//extracellular region	GO:0005488//binding;GO:0005102//receptor binding;GO:0005515//protein binding;GO:0008083//growth factor activity	-
H.erectus.000998	1.85333	9.49333	2.35679	0.00300317	0.0277389	yes	CCL2	PREDICTED: C-C motif chemokine 20-like [Haplochromis burtoni]	Environmental Information Processing	Signaling molecules and interaction	ko04060//Cytokine-cytokine receptor interaction	K05512	GO:0005576//extracellular region	GO:0005488//binding;GO:0005126//cytokine receptor binding;GO:0042379//chemokine receptor binding;GO:0008009//chemokine activity;GO:0005515//protein binding;GO:0001664//G-protein coupled receptor binding;GO:0005102//receptor binding;GO:0005125//cytokine activity	GO:0050896//response to stimulus;GO:0002376//immune system process;GO:0006955//immune response
H.erectus.001014	16.2367	4.61333	-1.81537	5.51115e-08	5.89001e-06	yes	ODF2	PREDICTED: outer dense fiber protein 2 isoform X2 [Hippocampus comes]	-	-	-	-	-	-	-
H.erectus.001054	5.8	2.81	-1.04548	0.00216821	0.0216924	yes	PCDH12	PREDICTED: protocadherin-12-like isoform X2 [Hippocampus comes]	-	-	-	-	GO:0005886//plasma membrane;GO:0005623//cell;GO:0071944//cell periphery;GO:0016020//membrane;GO:0044464//cell part	GO:0046872//metal ion binding;GO:0005488//binding;GO:0043169//cation binding;GO:0043167//ion binding;GO:0005509//calcium ion binding	GO:0007155//cell adhesion;GO:0098609//cell-cell adhesion;GO:0022610//biological adhesion;GO:0007156//homophilic cell adhesion via plasma membrane adhesion molecules;GO:0098742//cell-cell adhesion via plasma-membrane adhesion molecules
H.erectus.001079	16.7633	3.99333	-2.06964	3.95943e-08	4.45543e-06	yes	Tnfsf10	PREDICTED: tumor necrosis factor ligand superfamily member 10-like isoform X2 [Hippocampus comes]	-	-	-	-	GO:0016020//membrane	GO:0005164//tumor necrosis factor receptor binding;GO:0005488//binding;GO:0005126//cytokine receptor binding;GO:0005102//receptor binding;GO:0005515//protein binding;GO:0032813//tumor necrosis factor receptor superfamily binding	GO:0050896//response to stimulus;GO:0006955//immune response;GO:0002376//immune system process
H.erectus.001080	2.92333	0.87	-1.74853	0.000218273	0.00387181	yes	CLCN5	PREDICTED: H(+)/Cl(-) exchange transporter 5-like isoform X1 [Hippocampus comes]	-	-	-	-	GO:0016020//membrane	GO:0022836//gated channel activity;GO:0005254//chloride channel activity;GO:0022892//substrate-specific transporter activity;GO:0015103//inorganic anion transmembrane transporter activity;GO:0008509//anion transmembrane transporter activity;GO:0015075//ion transmembrane transporter activity;GO:0005253//anion channel activity;GO:0005515//protein binding;GO:0005244//voltage-gated ion channel activi…	GO:0051234//establishment of localization;GO:1902578//single-organism localization;GO:0009987//cellular process;GO:0055085//transmembrane transport;GO:0044763//single-organism cellular process;GO:0006811//ion transport;GO:0051179//localization;GO:0006810//transport;GO:0044699//single-organism process;GO:0044765//single-organism transport;GO:0015698//inorganic anion transport;GO:0006821//chloride …
H.erectus.001081	3.23	1.55	-1.05927	0.00460038	0.0374362	yes	Znf536	PREDICTED: zinc finger protein 536-like isoform X1 [Hippocampus comes]	-	-	-	-	GO:0044464//cell part;GO:0005622//intracellular;GO:0005623//cell	GO:0046872//metal ion binding;GO:0043167//ion binding;GO:0046914//transition metal ion binding;GO:0008270//zinc ion binding;GO:0005488//binding;GO:0043169//cation binding	-
H.erectus.001082	8.84	3.72667	-1.24616	0.00030991	0.00506608	yes	Arhgef40	PREDICTED: rho guanine nucleotide exchange factor 40-like isoform X3 [Hippocampus comes]	-	-	-	-	GO:0005623//cell;GO:0005622//intracellular;GO:0044464//cell part	GO:0005515//protein binding;GO:0005488//binding;GO:0005085//guanyl-nucleotide exchange factor activity;GO:0005089//Rho guanyl-nucleotide exchange factor activity;GO:0098772//molecular function regulator;GO:0005088//Ras guanyl-nucleotide exchange factor activity	GO:1902531//regulation of intracellular signal transduction;GO:0050794//regulation of cellular process;GO:0046578//regulation of Ras protein signal transduction;GO:0048583//regulation of response to stimulus;GO:0051056//regulation of small GTPase mediated signal transduction;GO:0035023//regulation of Rho protein signal transduction;GO:0009966//regulation of signal transduction;GO:0050789//regulat…
H.erectus.001088	41.8033	20.2533	-1.04546	0.0043259	0.0358721	yes	Slc7a7	PREDICTED: Y+L amino acid transporter 1 [Hippocampus comes]	-	-	-	-	GO:0016020//membrane	GO:0015171//amino acid transmembrane transporter activity;GO:0046943//carboxylic acid transmembrane transporter activity;GO:0008509//anion transmembrane transporter activity;GO:0022891//substrate-specific transmembrane transporter activity;GO:0022857//transmembrane transporter activity;GO:0005342//organic acid transmembrane transporter activity;GO:0022892//substrate-specific transporter activity;…	GO:1902578//single-organism localization;GO:0051179//localization;GO:0015849//organic acid transport;GO:0006865//amino acid transport;GO:0006811//ion transport;GO:0006820//anion transport;GO:0051234//establishment of localization;GO:0009987//cellular process;GO:0015711//organic anion transport;GO:0044699//single-organism process;GO:0044763//single-organism cellular process;GO:0006810//transport;G…
H.erectus.001097	15.21	6.12333	-1.31263	9.10063e-05	0.00200217	yes	MTMR1	PREDICTED: myotubularin-related protein 2-like isoform X3 [Hippocampus comes]	Environmental Information Processing;Metabolism	Carbohydrate metabolism;Signal transduction	ko04070//Phosphatidylinositol signaling system;ko00562//Inositol phosphate metabolism	K18081	-	GO:0004725//protein tyrosine phosphatase activity;GO:0016791//phosphatase activity;GO:0016788//hydrolase activity, acting on ester bonds;GO:0016787//hydrolase activity;GO:0004721//phosphoprotein phosphatase activity;GO:0042578//phosphoric ester hydrolase activity;GO:0003824//catalytic activity	GO:0008152//metabolic process;GO:0006793//phosphorus metabolic process;GO:0006796//phosphate-containing compound metabolic process;GO:0016311//dephosphorylation;GO:0044237//cellular metabolic process;GO:0009987//cellular process
H.erectus.001107	5.74667	18.66	1.69915	5.55145e-07	3.70038e-05	yes	lpcat4	PREDICTED: lysophospholipid acyltransferase LPCAT4-like isoform X2 [Hippocampus comes]	Metabolism	Lipid metabolism	ko00564//Glycerophospholipid metabolism;ko00565//Ether lipid metabolism	K13512	-	GO:0016746//transferase activity, transferring acyl groups;GO:0016740//transferase activity;GO:0003824//catalytic activity	GO:0008152//metabolic process
H.erectus.001113	7.13667	2.12667	-1.74666	0.00392807	0.0334477	yes	Cbln1	PREDICTED: cerebellin-1-like [Hippocampus comes]	-	-	-	-	-	-	-
H.erectus.001114	14.9367	5.59	-1.41794	0.000112129	0.00236818	yes	Trim39	PREDICTED: E3 ubiquitin-protein ligase TRIM39-like isoform X1 [Hippocampus comes]	-	-	-	-	GO:0044464//cell part;GO:0005622//intracellular;GO:0005623//cell	GO:0043167//ion binding;GO:0043169//cation binding;GO:0005488//binding;GO:0046914//transition metal ion binding;GO:0046872//metal ion binding;GO:0005515//protein binding;GO:0008270//zinc ion binding	-
H.erectus.001118	46.6733	98.6333	1.07948	0.00151045	0.0165171	yes	zgc:110179	PREDICTED: ras-like protein family member 11A [Hippocampus comes]	-	-	-	-	GO:0016020//membrane;GO:0005622//intracellular;GO:0005623//cell;GO:0044464//cell part	GO:0017076//purine nucleotide binding;GO:1901363//heterocyclic compound binding;GO:0016462//pyrophosphatase activity;GO:0016787//hydrolase activity;GO:0005525//GTP binding;GO:1901265//nucleoside phosphate binding;GO:0019001//guanyl nucleotide binding;GO:0001882//nucleoside binding;GO:0017111//nucleoside-triphosphatase activity;GO:0097159//organic cyclic compound binding;GO:0032549//ribonucleoside…	GO:0035556//intracellular signal transduction;GO:0051234//establishment of localization;GO:0050794//regulation of cellular process;GO:0050896//response to stimulus;GO:0033036//macromolecule localization;GO:0051716//cellular response to stimulus;GO:0044763//single-organism cellular process;GO:0007165//signal transduction;GO:0006810//transport;GO:0015031//protein transport;GO:0050789//regulation of…
H.erectus.001127	10.0533	3.53667	-1.50721	5.2499e-05	0.00132866	yes	PELI1	PREDICTED: E3 ubiquitin-protein ligase pellino homolog 1-like [Hippocampus comes]	-	-	-	-	-	-	-
H.erectus.001128	9.06333	4.32	-1.06901	0.00101087	0.0123643	yes	Rab1A	PREDICTED: EH domain-binding protein 1-like protein 1 isoform X14 [Hippocampus comes]	-	-	-	-	GO:0005623//cell;GO:0005622//intracellular;GO:0044464//cell part	GO:0003924//GTPase activity;GO:0003824//catalytic activity;GO:0000166//nucleotide binding;GO:0097159//organic cyclic compound binding;GO:0043167//ion binding;GO:0001883//purine nucleoside binding;GO:0032549//ribonucleoside binding;GO:0005525//GTP binding;GO:0005488//binding;GO:0016817//hydrolase activity, acting on acid anhydrides;GO:0097367//carbohydrate derivative binding;GO:0032550//purine rib…	GO:0050794//regulation of cellular process;GO:0070727//cellular macromolecule localization;GO:0044763//single-organism cellular process;GO:0051641//cellular localization;GO:0044699//single-organism process;GO:0065007//biological regulation;GO:0051649//establishment of localization in cell;GO:0071702//organic substance transport;GO:0016482//cytoplasmic transport;GO:0051169//nuclear transport;GO:00…
H.erectus.001132	34.19	9.49333	-1.84859	4.90917e-05	0.00126276	yes	SH3TC1	PREDICTED: SH3 domain and tetratricopeptide repeat-containing protein 1 isoform X1 [Hippocampus comes]	-	-	-	-	-	GO:0005488//binding;GO:0005515//protein binding	-
H.erectus.001135	97.6633	32.0933	-1.60554	3.33336e-06	0.000156429	yes	ABCG2	PREDICTED: ATP-binding cassette sub-family G member 2-like [Hippocampus comes]	Environmental Information Processing	Membrane transport	ko02010//ABC transporters	K05681	GO:0016020//membrane	GO:0097159//organic cyclic compound binding;GO:0032549//ribonucleoside binding;GO:0043167//ion binding;GO:0001883//purine nucleoside binding;GO:0030554//adenyl nucleotide binding;GO:1901265//nucleoside phosphate binding;GO:0005488//binding;GO:0000166//nucleotide binding;GO:0017076//purine nucleotide binding;GO:0016817//hydrolase activity, acting on acid anhydrides;GO:0003824//catalytic activity;G…	-
H.erectus.001138	45.2333	10.15	-2.15591	2.01131e-10	5.01151e-08	yes	CASQ1	PREDICTED: calsequestrin-1-like [Hippocampus comes]	-	-	-	-	-	GO:0005488//binding;GO:0043169//cation binding;GO:0046872//metal ion binding;GO:0005509//calcium ion binding;GO:0043167//ion binding	-
H.erectus.001139	2.22	0.386667	-2.5214	7.24527e-05	0.00169245	yes	Trim39	PREDICTED: nuclear factor 7, ovary-like isoform X1 [Hippocampus comes]	-	-	-	-	GO:0005622//intracellular;GO:0005623//cell;GO:0044464//cell part	GO:0005515//protein binding;GO:0005488//binding;GO:0043167//ion binding;GO:0043169//cation binding;GO:0008270//zinc ion binding;GO:0046872//metal ion binding;GO:0046914//transition metal ion binding	-
H.erectus.001145	11.0233	2.96667	-1.89365	3.25446e-05	0.000928073	yes	SLC9B2	PREDICTED: mitochondrial sodium/hydrogen exchanger 9B2-like [Hippocampus comes]	-	-	-	-	GO:0031224//intrinsic component of membrane;GO:0044425//membrane part;GO:0016021//integral component of membrane;GO:0016020//membrane	GO:0022804//active transmembrane transporter activity;GO:0015077//monovalent inorganic cation transmembrane transporter activity;GO:0005215//transporter activity;GO:0015075//ion transmembrane transporter activity;GO:0022890//inorganic cation transmembrane transporter activity;GO:0022891//substrate-specific transmembrane transporter activity;GO:0008324//cation transmembrane transporter activity;GO…	GO:0006810//transport;GO:0006812//cation transport;GO:0009987//cellular process;GO:0044699//single-organism process;GO:0006811//ion transport;GO:0051179//localization;GO:0044765//single-organism transport;GO:0055085//transmembrane transport;GO:0051234//establishment of localization;GO:1902578//single-organism localization;GO:0044763//single-organism cellular process
H.erectus.001163	10.8367	29.9533	1.4668	2.92622e-05	0.00086707	yes	Dxo	PREDICTED: decapping and exoribonuclease protein-like [Hippocampus comes]	-	-	-	-	-	-	-
H.erectus.001165	2.92333	0.923333	-1.66269	0.000513927	0.00743365	yes	FBXW7	PREDICTED: F-box/WD repeat-containing protein 7-like [Hippocampus comes]	Genetic Information Processing	Folding, sorting and degradation	ko04120//Ubiquitin mediated proteolysis	K10260	-	GO:0005488//binding;GO:0005515//protein binding	-
H.erectus.001175	1.90333	0.14	-3.76503	5.80922e-06	0.000237012	yes	KLHL33	PREDICTED: kelch-like protein 33 isoform X1 [Hippocampus comes]	-	-	-	-	-	GO:0005515//protein binding;GO:0005488//binding	-
H.erectus.001176	1.31333	0.226667	-2.53459	0.000140937	0.00283414	yes	KLHL33	PREDICTED: LOW QUALITY PROTEIN: kelch-like protein 33 [Lates calcarifer]	-	-	-	-	-	GO:0005515//protein binding;GO:0005488//binding	-
H.erectus.001187	7.24333	2.62667	-1.46342	0.0012308	0.0142535	yes	dlg4	PREDICTED: disks large homolog 4 [Chrysemys picta bellii]	-	-	-	-	-	GO:0005515//protein binding;GO:0005488//binding	-
H.erectus.001206	5.68667	19.1933	1.75495	2.11769e-07	1.61763e-05	yes	Serpine1	PREDICTED: plasminogen activator inhibitor 1 [Hippocampus comes]	Cellular Processes	Cell growth and death	ko04115//p53 signaling pathway	K03982	-	GO:0004857//enzyme inhibitor activity;GO:0098772//molecular function regulator;GO:0004866//endopeptidase inhibitor activity;GO:0004867//serine-type endopeptidase inhibitor activity;GO:0061134//peptidase regulator activity;GO:0061135//endopeptidase regulator activity;GO:0030414//peptidase inhibitor activity;GO:0030234//enzyme regulator activity	-
H.erectus.001207	24.0333	5.79667	-2.05174	3.69884e-09	6.19334e-07	yes	ybx2-b	PREDICTED: Y-box-binding protein 2-A-like [Hippocampus comes]	-	-	-	-	-	GO:0003677//DNA binding;GO:0005488//binding;GO:0097159//organic cyclic compound binding;GO:1901363//heterocyclic compound binding;GO:0003676//nucleic acid binding	GO:0050789//regulation of biological process;GO:0080090//regulation of primary metabolic process;GO:0031326//regulation of cellular biosynthetic process;GO:0051171//regulation of nitrogen compound metabolic process;GO:2000112//regulation of cellular macromolecule biosynthetic process;GO:0010556//regulation of macromolecule biosynthetic process;GO:0009889//regulation of biosynthetic process;GO:006…
H.erectus.001209	1.36667	0.35	-1.96523	0.000172178	0.00327906	yes	PROB1	PREDICTED: uncharacterized protein LOC109520318 [Hippocampus comes]	-	-	-	-	-	-	-
H.erectus.001210	162.23	42.7033	-1.92562	1.5272e-05	0.000524864	yes	ZAN	PREDICTED: IgGFc-binding protein-like [Hippocampus comes]	-	-	-	-	GO:0016020//membrane	GO:0043169//cation binding;GO:0043167//ion binding;GO:0005509//calcium ion binding;GO:0046872//metal ion binding;GO:0005488//binding;GO:0005515//protein binding	-
H.erectus.001230	7.48333	22.1867	1.56794	0.00594886	0.0449493	yes	dnase1	PREDICTED: deoxyribonuclease-1-like isoform X1 [Hippocampus comes]	-	-	-	-	-	GO:0016888//endodeoxyribonuclease activity, producing 5'-phosphomonoesters;GO:0004518//nuclease activity;GO:0003824//catalytic activity;GO:0004520//endodeoxyribonuclease activity;GO:0004536//deoxyribonuclease activity;GO:0004519//endonuclease activity;GO:0016893//endonuclease activity, active with either ribo- or deoxyribonucleic acids and producing 5'-phosphomonoesters;GO:0016787//hydrolase acti…	GO:0044265//cellular macromolecule catabolic process;GO:0006308//DNA catabolic process;GO:0044237//cellular metabolic process;GO:0044270//cellular nitrogen compound catabolic process;GO:0046483//heterocycle metabolic process;GO:0071704//organic substance metabolic process;GO:0006725//cellular aromatic compound metabolic process;GO:0006259//DNA metabolic process;GO:0019439//aromatic compound catab…
H.erectus.001236	8.09333	3.11	-1.37982	2.78834e-06	0.000135406	yes	Caskin1	PREDICTED: caskin-1 isoform X5 [Hippocampus comes]	-	-	-	-	-	GO:0005488//binding;GO:0005515//protein binding	-
H.erectus.001250	62.44	26.5733	-1.23249	0.0004907	0.00715205	yes	Cnn1	PREDICTED: calponin-1 [Lates calcarifer]	-	-	-	-	-	GO:0008092//cytoskeletal protein binding;GO:0005488//binding;GO:0005515//protein binding;GO:0003779//actin binding	GO:0031032//actomyosin structure organization;GO:0006996//organelle organization;GO:1902589//single-organism organelle organization;GO:0016043//cellular component organization;GO:0007010//cytoskeleton organization;GO:0044699//single-organism process;GO:0009987//cellular process;GO:0071840//cellular component organization or biogenesis;GO:0044763//single-organism cellular process;GO:0030029//actin…
H.erectus.001256	27.0633	8.87	-1.60933	2.09118e-07	1.60913e-05	yes	nfil3	PREDICTED: transcriptional corepressor LEUNIG-like [Hippocampus comes]	-	-	-	-	GO:0005634//nucleus;GO:0043226//organelle;GO:0005622//intracellular;GO:0043227//membrane-bounded organelle;GO:0044464//cell part;GO:0043229//intracellular organelle;GO:0043231//intracellular membrane-bounded organelle;GO:0005623//cell;GO:0044424//intracellular part	GO:0003677//DNA binding;GO:0001071//nucleic acid binding transcription factor activity;GO:0005488//binding;GO:0003676//nucleic acid binding;GO:0003700//transcription factor activity, sequence-specific DNA binding;GO:0097159//organic cyclic compound binding;GO:0046983//protein dimerization activity;GO:0005515//protein binding;GO:1901363//heterocyclic compound binding;GO:0043565//sequence-specific …	GO:0060255//regulation of macromolecule metabolic process;GO:0006355//regulation of transcription, DNA-templated;GO:0019222//regulation of metabolic process;GO:1903506//regulation of nucleic acid-templated transcription;GO:0051252//regulation of RNA metabolic process;GO:0009889//regulation of biosynthetic process;GO:0010556//regulation of macromolecule biosynthetic process;GO:0031323//regulation …
H.erectus.001257	4.69667	2.27667	-1.04471	0.00328055	0.0295829	yes	RGL1	PREDICTED: ral guanine nucleotide dissociation stimulator-like 1 [Hippocampus comes]	-	-	-	-	GO:0005622//intracellular;GO:0005623//cell;GO:0044464//cell part	GO:0098772//molecular function regulator;GO:0005085//guanyl-nucleotide exchange factor activity	GO:0065007//biological regulation;GO:0007154//cell communication;GO:0044700//single organism signaling;GO:0050896//response to stimulus;GO:0050794//regulation of cellular process;GO:0009966//regulation of signal transduction;GO:0051716//cellular response to stimulus;GO:0007165//signal transduction;GO:0044699//single-organism process;GO:0023051//regulation of signaling;GO:0010646//regulation of ce…
H.erectus.001298	27.1	10.1067	-1.42299	0.00203118	0.0205548	yes	-	Retrovirus-related Pol polyprotein from transposon 17.6 [Exaiptasia pallida]	-	-	-	-	-	GO:0003677//DNA binding;GO:0005488//binding;GO:0003676//nucleic acid binding;GO:1901363//heterocyclic compound binding;GO:0097159//organic cyclic compound binding	GO:0071704//organic substance metabolic process;GO:0044237//cellular metabolic process;GO:0009987//cellular process;GO:0044260//cellular macromolecule metabolic process;GO:0006807//nitrogen compound metabolic process;GO:0090304//nucleic acid metabolic process;GO:0008152//metabolic process;GO:0044238//primary metabolic process;GO:0034641//cellular nitrogen compound metabolic process;GO:0043170//ma…
H.erectus.001300	3.00333	0.166667	-4.17153	2.12609e-05	0.000682501	yes	Sbk2	PREDICTED: serine/threonine-protein kinase SBK2-like isoform X2 [Hippocampus comes]	-	-	-	-	-	-	-
H.erectus.001301	5.73	2.45333	-1.22379	4.39616e-05	0.00116766	yes	PREX2	PREDICTED: phosphatidylinositol 3,4,5-trisphosphate-dependent Rac exchanger 2 protein [Hippocampus comes]	-	-	-	-	GO:0005623//cell;GO:0044464//cell part;GO:0005622//intracellular	GO:0005515//protein binding;GO:0005089//Rho guanyl-nucleotide exchange factor activity;GO:0005488//binding;GO:0098772//molecular function regulator;GO:0005085//guanyl-nucleotide exchange factor activity;GO:0005088//Ras guanyl-nucleotide exchange factor activity	GO:0050789//regulation of biological process;GO:0050794//regulation of cellular process;GO:0044700//single organism signaling;GO:0046578//regulation of Ras protein signal transduction;GO:0023052//signaling;GO:1902531//regulation of intracellular signal transduction;GO:0044763//single-organism cellular process;GO:0009987//cellular process;GO:0050896//response to stimulus;GO:0035556//intracellular …
H.erectus.001313	12.7267	5.88	-1.11397	0.000219212	0.00388164	yes	ncoa2	PREDICTED: nuclear receptor coactivator 2 isoform X2 [Lates calcarifer]	-	-	-	-	GO:0005623//cell;GO:0044424//intracellular part;GO:0005622//intracellular;GO:0043227//membrane-bounded organelle;GO:0043231//intracellular membrane-bounded organelle;GO:0043229//intracellular organelle;GO:0005634//nucleus;GO:0043226//organelle;GO:0044464//cell part	GO:0000989//transcription factor activity, transcription factor binding;GO:0005515//protein binding;GO:0003712//transcription cofactor activity;GO:0004871//signal transducer activity;GO:0005102//receptor binding;GO:0035257//nuclear hormone receptor binding;GO:0051427//hormone receptor binding;GO:0000988//transcription factor activity, protein binding;GO:0005488//binding;GO:0003713//transcription …	GO:0044763//single-organism cellular process;GO:2000112//regulation of cellular macromolecule biosynthetic process;GO:0051171//regulation of nitrogen compound metabolic process;GO:0050789//regulation of biological process;GO:0065007//biological regulation;GO:0044700//single organism signaling;GO:0031323//regulation of cellular metabolic process;GO:2001141//regulation of RNA biosynthetic process;G…
H.erectus.001334	37.86	14.1	-1.42498	0.00139294	0.0155876	yes	MRC1	PREDICTED: macrophage mannose receptor 1 isoform X2 [Hippocampus comes]	Cellular Processes	Transport and catabolism	ko04145//Phagosome	K06560	-	GO:0005488//binding;GO:0030246//carbohydrate binding	-
H.erectus.001337	28.6967	6.77	-2.08366	1.241e-08	1.665e-06	yes	Hacd1	PREDICTED: very-long-chain (3R)-3-hydroxyacyl-CoA dehydratase 1 [Hippocampus comes]	Metabolism	Lipid metabolism;Global and Overview	ko01212//Fatty acid metabolism;ko00062//Fatty acid elongation;ko01040//Biosynthesis of unsaturated fatty acids	K10703	-	-	-
H.erectus.001408	2.86667	0.8	-1.8413	9.92714e-06	0.000370848	yes	TENM1	PREDICTED: teneurin-1 isoform X1 [Larimichthys crocea]	-	-	-	-	-	-	-
H.erectus.001427	9.02333	23.89	1.40467	0.000334209	0.0053397	yes	ddit4l	PREDICTED: DNA damage-inducible transcript 4-like protein [Hippocampus comes]	-	-	-	-	GO:0005737//cytoplasm;GO:0005622//intracellular;GO:0005623//cell;GO:0044424//intracellular part;GO:0044464//cell part	-	GO:0065007//biological regulation;GO:0010648//negative regulation of cell communication;GO:0023057//negative regulation of signaling;GO:0048585//negative regulation of response to stimulus;GO:0048523//negative regulation of cellular process;GO:0010646//regulation of cell communication;GO:0009968//negative regulation of signal transduction;GO:0009966//regulation of signal transduction;GO:0048519//…
H.erectus.001428	3.41667	1.25333	-1.44682	0.0020328	0.0205548	yes	PPP3CA	PREDICTED: serine/threonine-protein phosphatase 2B catalytic subunit alpha isoform-like isoform X1 [Hippocampus comes]	Environmental Information Processing;Cellular Processes	Cell growth and death;Signal transduction	ko04010//MAPK signaling pathway;ko04020//Calcium signaling pathway;ko04310//Wnt signaling pathway;ko04114//Oocyte meiosis;ko04210//Apoptosis;ko04370//VEGF signaling pathway	K04348	-	GO:0016787//hydrolase activity;GO:0003824//catalytic activity	-
H.erectus.001451	12.5067	6.13333	-1.02795	0.00405653	0.034249	yes	St6galnac3	PREDICTED: alpha-N-acetylgalactosaminide alpha-2,6-sialyltransferase 3-like isoform X1 [Hippocampus comes]	Metabolism	Glycan biosynthesis and metabolism	ko00604//Glycosphingolipid biosynthesis - ganglio series	K03374	GO:0016020//membrane;GO:0044444//cytoplasmic part;GO:0043227//membrane-bounded organelle;GO:0031090//organelle membrane;GO:0005622//intracellular;GO:0030173//integral component of Golgi membrane;GO:0044422//organelle part;GO:0098588//bounding membrane of organelle;GO:0044424//intracellular part;GO:0005737//cytoplasm;GO:0044431//Golgi apparatus part;GO:0031300//intrinsic component of organelle mem…	GO:0016757//transferase activity, transferring glycosyl groups;GO:0003824//catalytic activity;GO:0008373//sialyltransferase activity;GO:0016740//transferase activity	GO:0019538//protein metabolic process;GO:0006486//protein glycosylation;GO:0044249//cellular biosynthetic process;GO:0043170//macromolecule metabolic process;GO:0009101//glycoprotein biosynthetic process;GO:0005975//carbohydrate metabolic process;GO:0044237//cellular metabolic process;GO:0043413//macromolecule glycosylation;GO:0034645//cellular macromolecule biosynthetic process;GO:0071704//organ…
H.erectus.001462	16.3767	6.89333	-1.24837	0.00359287	0.0314613	yes	phyhd1	PREDICTED: phytanoyl-CoA dioxygenase domain-containing protein 1 [Hippocampus comes]	-	-	-	-	-	-	-
H.erectus.001467	1.83333	0.63	-1.54105	0.00138977	0.01558	yes	col27a1b	PREDICTED: collagen alpha-1(XXVII) chain B-like [Hippocampus comes]	-	-	-	-	GO:0032991//macromolecular complex;GO:0005581//collagen trimer;GO:0043234//protein complex	GO:0005198//structural molecule activity;GO:0005201//extracellular matrix structural constituent	-
H.erectus.001468	4.42333	1.33333	-1.7301	4.53989e-05	0.00119222	yes	col27a1a	PREDICTED: collagen alpha-1(XXVII) chain B-like [Hippocampus comes]	-	-	-	-	-	GO:0005198//structural molecule activity	GO:0007155//cell adhesion;GO:0022610//biological adhesion
H.erectus.001513	2.14	14.0467	2.71455	7.44584e-05	0.0017335	yes	INHBB	PREDICTED: inhibin beta B chain-like [Hippocampus comes]	Environmental Information Processing	Signal transduction;Signaling molecules and interaction	ko04060//Cytokine-cytokine receptor interaction;ko04350//TGF-beta signaling pathway	K04667	GO:0005576//extracellular region	GO:0005515//protein binding;GO:0005102//receptor binding;GO:0005488//binding;GO:0008083//growth factor activity	GO:0040007//growth
H.erectus.001520	9.33333	3.45333	-1.4344	0.00292193	0.0271563	yes	SOAT1	sterol O-acyltransferase 2-like [Scleropages formosus]	Metabolism	Lipid metabolism	ko00100//Steroid biosynthesis	K00637	-	-	-
H.erectus.001531	4.61	1.43667	-1.68204	0.000670002	0.00915349	yes	WNT2B	PREDICTED: protein Wnt-2b-A-like [Hippocampus comes]	Environmental Information Processing;Organismal Systems	Signal transduction;Endocrine system	ko04310//Wnt signaling pathway;ko04916//Melanogenesis;ko04340//Hedgehog signaling pathway	K00182	GO:0005576//extracellular region	GO:0004871//signal transducer activity	GO:0050794//regulation of cellular process;GO:0023052//signaling;GO:0007154//cell communication;GO:0051716//cellular response to stimulus;GO:0009987//cellular process;GO:0007223//Wnt signaling pathway, calcium modulating pathway;GO:0044767//single-organism developmental process;GO:0007165//signal transduction;GO:0007166//cell surface receptor signaling pathway;GO:0007275//multicellular organism d…
H.erectus.001545	74.5333	175.927	1.23902	0.000320563	0.00517301	yes	MST1	PREDICTED: hepatocyte growth factor-like protein-like [Neolamprologus brichardi]	-	-	-	-	-	GO:0008233//peptidase activity;GO:0008236//serine-type peptidase activity;GO:0004175//endopeptidase activity;GO:0017171//serine hydrolase activity;GO:0070011//peptidase activity, acting on L-amino acid peptides;GO:0016787//hydrolase activity;GO:0003824//catalytic activity;GO:0004252//serine-type endopeptidase activity	GO:0043170//macromolecule metabolic process;GO:0044238//primary metabolic process;GO:0019538//protein metabolic process;GO:0008152//metabolic process;GO:0006508//proteolysis;GO:0071704//organic substance metabolic process
H.erectus.001546	4.87	1.53	-1.67039	0.000200126	0.00364863	yes	CACNA2D2	PREDICTED: voltage-dependent calcium channel subunit alpha-2/delta-2-like isoform X4 [Hippocampus comes]	Organismal Systems;Environmental Information Processing	Signal transduction;Circulatory system	ko04010//MAPK signaling pathway;ko04261//Adrenergic signaling in cardiomyocytes;ko04260//Cardiac muscle contraction	K04859	-	-	-
H.erectus.001581	28.5233	8.47333	-1.75114	5.0209e-09	7.90132e-07	yes	SEMA6D	PREDICTED: semaphorin-6D isoform X2 [Hippocampus comes]	-	-	-	-	-	-	-
H.erectus.001588	17.5133	5.58333	-1.64926	8.92294e-06	0.000338562	yes	scg3	PREDICTED: secretogranin-3 [Hippocampus comes]	-	-	-	-	-	-	-
H.erectus.001592	0.47	0.0133333	-5.13955	0.00019507	0.00357827	yes	USP50	PREDICTED: inactive ubiquitin carboxyl-terminal hydrolase 50 [Stegastes partitus]	-	-	-	-	-	-	GO:0008152//metabolic process;GO:0009987//cellular process;GO:0030163//protein catabolic process;GO:1901575//organic substance catabolic process;GO:0009057//macromolecule catabolic process;GO:0043170//macromolecule metabolic process;GO:0006508//proteolysis;GO:0044248//cellular catabolic process;GO:0044267//cellular protein metabolic process;GO:0043632//modification-dependent macromolecule catabol…
H.erectus.001595	110.98	48.4333	-1.19623	0.000362458	0.00569111	yes	SLC27A2	PREDICTED: very long-chain acyl-CoA synthetase-like [Hippocampus comes]	Organismal Systems;Cellular Processes	Endocrine system;Transport and catabolism	ko04146//Peroxisome;ko03320//PPAR signaling pathway	K08746	-	GO:0003824//catalytic activity	GO:0008152//metabolic process
H.erectus.001603	5.02333	445.117	6.46939	3.60579e-36	3.77346e-32	yes	HPR	PREDICTED: haptoglobin-like [Hippocampus comes]	-	-	-	-	-	GO:0008233//peptidase activity;GO:0004175//endopeptidase activity;GO:0017171//serine hydrolase activity;GO:0003824//catalytic activity;GO:0070011//peptidase activity, acting on L-amino acid peptides;GO:0004252//serine-type endopeptidase activity;GO:0008236//serine-type peptidase activity;GO:0016787//hydrolase activity	GO:0043170//macromolecule metabolic process;GO:0019538//protein metabolic process;GO:0044238//primary metabolic process;GO:0008152//metabolic process;GO:0006508//proteolysis;GO:0071704//organic substance metabolic process
H.erectus.001623	23.08	4.4	-2.39107	0.000967266	0.0119686	yes	-	RNA-directed DNA polymerase from mobile element jockey [Larimichthys crocea]	-	-	-	-	-	-	-
H.erectus.001636	2.11333	0.48	-2.13841	2.4531e-06	0.000120242	yes	Slc11a2	PREDICTED: natural resistance-associated macrophage protein 2-like isoform X1 [Hippocampus comes]	Cellular Processes	Transport and catabolism	ko04142//Lysosome	K12347	GO:0016020//membrane	GO:0008270//zinc ion binding;GO:0046872//metal ion binding;GO:0046914//transition metal ion binding;GO:0043169//cation binding;GO:0005215//transporter activity;GO:0005488//binding;GO:0043167//ion binding	GO:0051234//establishment of localization;GO:0006810//transport;GO:0051179//localization
H.erectus.001646	2.86	1.21333	-1.23704	0.00469155	0.0380008	yes	CCM2L	PREDICTED: cerebral cavernous malformations 2 protein-like [Hippocampus comes]	-	-	-	-	-	-	-
H.erectus.001647	6.81667	2.96333	-1.20185	0.000104396	0.00224563	yes	WNK2	PREDICTED: serine/threonine-protein kinase WNK2-like [Hippocampus comes]	-	-	-	-	-	GO:0004672//protein kinase activity;GO:0001882//nucleoside binding;GO:0032559//adenyl ribonucleotide binding;GO:0017076//purine nucleotide binding;GO:0032550//purine ribonucleoside binding;GO:0032555//purine ribonucleotide binding;GO:0001883//purine nucleoside binding;GO:0005524//ATP binding;GO:0030554//adenyl nucleotide binding;GO:0000166//nucleotide binding;GO:0003824//catalytic activity;GO:001…	GO:0044238//primary metabolic process;GO:0016310//phosphorylation;GO:0006796//phosphate-containing compound metabolic process;GO:0043412//macromolecule modification;GO:0006793//phosphorus metabolic process;GO:0044237//cellular metabolic process;GO:0036211//protein modification process;GO:0043170//macromolecule metabolic process;GO:0019538//protein metabolic process;GO:0008152//metabolic process;G…
H.erectus.001649	13.47	4.46333	-1.59356	5.85188e-05	0.00144947	yes	-	PREDICTED: interleukin-17 receptor E-like isoform X2 [Lates calcarifer]	-	-	-	-	-	-	-
H.erectus.001650	10.7233	5.00333	-1.09979	0.000423598	0.00636005	yes	Il17re	PREDICTED: LOW QUALITY PROTEIN: interleukin-17 receptor E-like [Hippocampus comes]	-	-	-	-	-	-	-
H.erectus.001651	21.9367	9.30333	-1.23752	5.41764e-05	0.00136287	yes	Creld1	PREDICTED: cysteine-rich with EGF-like domain protein 1 isoform X1 [Hippocampus comes]	-	-	-	-	-	GO:0005488//binding;GO:0005509//calcium ion binding;GO:0005515//protein binding;GO:0043169//cation binding;GO:0043167//ion binding;GO:0046872//metal ion binding	-
H.erectus.001662	66.5833	15.0633	-2.14412	3.45469e-05	0.000965376	yes	slc52a3a	PREDICTED: solute carrier family 52, riboflavin transporter, member 3 [Hippocampus comes]	-	-	-	-	-	-	-
H.erectus.001665	37.9333	87.16	1.2002	0.000320352	0.00517301	yes	CEBPB	PREDICTED: CCAAT/enhancer-binding protein beta-like [Hippocampus comes]	-	-	-	-	GO:0043227//membrane-bounded organelle;GO:0043229//intracellular organelle;GO:0044424//intracellular part;GO:0005623//cell;GO:0043226//organelle;GO:0044464//cell part;GO:0005634//nucleus;GO:0043231//intracellular membrane-bounded organelle;GO:0005622//intracellular	GO:0001071//nucleic acid binding transcription factor activity;GO:1901363//heterocyclic compound binding;GO:0005515//protein binding;GO:0005488//binding;GO:0097159//organic cyclic compound binding;GO:0043565//sequence-specific DNA binding;GO:0003677//DNA binding;GO:0003676//nucleic acid binding;GO:0003700//transcription factor activity, sequence-specific DNA binding;GO:0046983//protein dimerizati…	GO:0019222//regulation of metabolic process;GO:1903506//regulation of nucleic acid-templated transcription;GO:0031326//regulation of cellular biosynthetic process;GO:0009889//regulation of biosynthetic process;GO:0051171//regulation of nitrogen compound metabolic process;GO:0006355//regulation of transcription, DNA-templated;GO:0010556//regulation of macromolecule biosynthetic process;GO:0051252/…
H.erectus.001672	26.1767	10.8267	-1.27369	1.88039e-05	0.000620764	yes	Farp1	PREDICTED: FERM, RhoGEF and pleckstrin domain-containing protein 1-like isoform X3 [Lates calcarifer]	-	-	-	-	GO:0005622//intracellular;GO:0005623//cell;GO:0044464//cell part	GO:0005088//Ras guanyl-nucleotide exchange factor activity;GO:0005085//guanyl-nucleotide exchange factor activity;GO:0005089//Rho guanyl-nucleotide exchange factor activity;GO:0098772//molecular function regulator;GO:0005515//protein binding;GO:0005488//binding	GO:0065007//biological regulation;GO:0046578//regulation of Ras protein signal transduction;GO:0048583//regulation of response to stimulus;GO:0009966//regulation of signal transduction;GO:0050794//regulation of cellular process;GO:0035023//regulation of Rho protein signal transduction;GO:0050789//regulation of biological process;GO:0051056//regulation of small GTPase mediated signal transduction;…
H.erectus.001675	147.72	64.05	-1.20559	0.00121655	0.014138	yes	SLC6A6	PREDICTED: sodium- and chloride-dependent taurine transporter-like [Hippocampus comes]	-	-	-	-	GO:0016020//membrane;GO:0031224//intrinsic component of membrane;GO:0005887//integral component of plasma membrane;GO:0044459//plasma membrane part;GO:0005886//plasma membrane;GO:0044464//cell part;GO:0044425//membrane part;GO:0071944//cell periphery;GO:0005623//cell;GO:0031226//intrinsic component of plasma membrane;GO:0016021//integral component of membrane	GO:0022857//transmembrane transporter activity;GO:0015294//solute:cation symporter activity;GO:0015075//ion transmembrane transporter activity;GO:0015081//sodium ion transmembrane transporter activity;GO:0005215//transporter activity;GO:0015077//monovalent inorganic cation transmembrane transporter activity;GO:0046873//metal ion transmembrane transporter activity;GO:0005343//organic acid:sodium s…	GO:0051179//localization;GO:1902578//single-organism localization;GO:0044765//single-organism transport;GO:0051234//establishment of localization;GO:0044699//single-organism process;GO:0006810//transport;GO:0006836//neurotransmitter transport
H.erectus.001695	9.24667	4.12	-1.16629	0.000336654	0.00536647	yes	SYP	PREDICTED: synaptophysin-like [Hippocampus comes]	-	-	-	-	GO:0031410//cytoplasmic vesicle;GO:0043229//intracellular organelle;GO:0043227//membrane-bounded organelle;GO:0044424//intracellular part;GO:0098793//presynapse;GO:0005737//cytoplasm;GO:0016020//membrane;GO:0016021//integral component of membrane;GO:0005623//cell;GO:0043226//organelle;GO:0070382//exocytic vesicle;GO:0031988//membrane-bounded vesicle;GO:0097458//neuron part;GO:0099503//secretory v…	GO:0005215//transporter activity	GO:0051179//localization;GO:0051234//establishment of localization;GO:0006810//transport
H.erectus.001696	5.63	1.99333	-1.49795	0.0062295	0.0463503	yes	LHFPL3	PREDICTED: lipoma HMGIC fusion partner-like 3 protein [Hippocampus comes]	-	-	-	-	-	-	-
H.erectus.001697	9.93667	4.77333	-1.05776	0.00119262	0.0139294	yes	Hdac6	PREDICTED: histone deacetylase 6 isoform X1 [Hippocampus comes]	-	-	-	-	GO:0043229//intracellular organelle;GO:0044464//cell part;GO:0005623//cell;GO:0043231//intracellular membrane-bounded organelle;GO:0044424//intracellular part;GO:0005634//nucleus;GO:0043227//membrane-bounded organelle;GO:0043226//organelle;GO:0005622//intracellular	GO:0043167//ion binding;GO:0043169//cation binding;GO:0005488//binding;GO:0008270//zinc ion binding;GO:0046914//transition metal ion binding;GO:0046872//metal ion binding	-
H.erectus.001703	0.656667	0.0333333	-4.30012	0.00312934	0.0286138	yes	GM2	PREDICTED: gamma-crystallin M2-like [Hippocampus comes]	-	-	-	-	-	-	-
H.erectus.001712	1.64333	0.356667	-2.20398	0.000632335	0.00877056	yes	ADORA1	PREDICTED: adenosine receptor A1 [Notothenia coriiceps]	Environmental Information Processing	Signaling molecules and interaction	ko04080//Neuroactive ligand-receptor interaction	K04265	GO:0016021//integral component of membrane;GO:0031224//intrinsic component of membrane;GO:0016020//membrane;GO:0044425//membrane part	GO:0001609//G-protein coupled adenosine receptor activity;GO:0099600//transmembrane receptor activity;GO:0038023//signaling receptor activity;GO:0035586//purinergic receptor activity;GO:0004930//G-protein coupled receptor activity;GO:0004888//transmembrane signaling receptor activity;GO:0004872//receptor activity;GO:0060089//molecular transducer activity;GO:0004871//signal transducer activity	GO:0007186//G-protein coupled receptor signaling pathway;GO:0044700//single organism signaling;GO:0051716//cellular response to stimulus;GO:0044699//single-organism process;GO:0050789//regulation of biological process;GO:0007154//cell communication;GO:0044763//single-organism cellular process;GO:0050896//response to stimulus;GO:0023052//signaling;GO:0065007//biological regulation;GO:0009987//cell…
H.erectus.001715	0.65	0.001	-9.3443	0.00575531	0.0440006	yes	MMP9	matrix metalloproteinase-9 [Siniperca chuatsi]	-	-	-	-	GO:0031012//extracellular matrix	GO:0070011//peptidase activity, acting on L-amino acid peptides;GO:0046872//metal ion binding;GO:0004222//metalloendopeptidase activity;GO:0003824//catalytic activity;GO:0043169//cation binding;GO:0008233//peptidase activity;GO:0043167//ion binding;GO:0046914//transition metal ion binding;GO:0016787//hydrolase activity;GO:0005488//binding;GO:0008237//metallopeptidase activity;GO:0004175//endopept…	GO:0071704//organic substance metabolic process;GO:0043170//macromolecule metabolic process;GO:0006508//proteolysis;GO:0008152//metabolic process;GO:0044238//primary metabolic process;GO:0019538//protein metabolic process
H.erectus.001744	7.93667	3.91333	-1.02014	0.000305511	0.00501516	yes	plxna3	PREDICTED: plexin-A3 [Hippocampus comes]	-	-	-	-	GO:0016020//membrane;GO:0012505//endomembrane system;GO:0005622//intracellular;GO:0043226//organelle;GO:0043227//membrane-bounded organelle;GO:0044444//cytoplasmic part;GO:0031224//intrinsic component of membrane;GO:0043229//intracellular organelle;GO:0016021//integral component of membrane;GO:0005623//cell;GO:0005783//endoplasmic reticulum;GO:0005737//cytoplasm;GO:0044464//cell part;GO:0044424//…	GO:0005515//protein binding;GO:0005488//binding	GO:0008104//protein localization;GO:0033036//macromolecule localization;GO:0045184//establishment of protein localization;GO:0046907//intracellular transport;GO:0034613//cellular protein localization;GO:0070727//cellular macromolecule localization;GO:0071702//organic substance transport;GO:0051179//localization;GO:0051649//establishment of localization in cell;GO:0051641//cellular localization;GO…
H.erectus.001745	5.53	1.62333	-1.76832	2.92774e-06	0.000140545	yes	SLC6A8	PREDICTED: sodium- and chloride-dependent creatine transporter 1-like [Hippocampus comes]	-	-	-	-	GO:0005623//cell;GO:0031226//intrinsic component of plasma membrane;GO:0031224//intrinsic component of membrane;GO:0005887//integral component of plasma membrane;GO:0016021//integral component of membrane;GO:0005886//plasma membrane;GO:0071944//cell periphery;GO:0044425//membrane part;GO:0044459//plasma membrane part;GO:0044464//cell part;GO:0016020//membrane	GO:0008324//cation transmembrane transporter activity;GO:0022857//transmembrane transporter activity;GO:0005215//transporter activity;GO:0015077//monovalent inorganic cation transmembrane transporter activity;GO:0015075//ion transmembrane transporter activity;GO:0005328//neurotransmitter:sodium symporter activity;GO:0015293//symporter activity;GO:0022890//inorganic cation transmembrane transporte…	GO:0051234//establishment of localization;GO:0044699//single-organism process;GO:0044765//single-organism transport;GO:0051179//localization;GO:0006836//neurotransmitter transport;GO:0006810//transport;GO:1902578//single-organism localization
H.erectus.001758	16.0233	6.64667	-1.26947	0.00039606	0.00606484	yes	SLC22A6	PREDICTED: LOW QUALITY PROTEIN: solute carrier family 22 member 6-like [Hippocampus comes]	-	-	-	-	-	-	GO:0051179//localization;GO:0044765//single-organism transport;GO:0055085//transmembrane transport;GO:0044699//single-organism process;GO:0044763//single-organism cellular process;GO:0051234//establishment of localization;GO:1902578//single-organism localization;GO:0009987//cellular process;GO:0006810//transport
H.erectus.001762	1.99333	5.28333	1.40627	0.003715	0.0321301	yes	Bco1	PREDICTED: beta,beta-carotene 15,15'-dioxygenase-like [Hippocampus comes]	Metabolism	Metabolism of cofactors and vitamins	ko00830//Retinol metabolism	K00515	-	-	-
H.erectus.001763	3.86	1.56	-1.30705	0.000183775	0.00343737	yes	Kalrn	PREDICTED: kalirin-like isoform X1 [Hippocampus comes]	-	-	-	-	GO:0005622//intracellular;GO:0005623//cell;GO:0044464//cell part	GO:0005089//Rho guanyl-nucleotide exchange factor activity;GO:0098772//molecular function regulator;GO:0005088//Ras guanyl-nucleotide exchange factor activity;GO:0005488//binding;GO:0005515//protein binding;GO:0005085//guanyl-nucleotide exchange factor activity	GO:0051056//regulation of small GTPase mediated signal transduction;GO:0065007//biological regulation;GO:0023051//regulation of signaling;GO:0035023//regulation of Rho protein signal transduction;GO:1902531//regulation of intracellular signal transduction;GO:0046578//regulation of Ras protein signal transduction;GO:0010646//regulation of cell communication;GO:0050794//regulation of cellular proce…
H.erectus.001765	33.3433	0.776667	-5.42396	1.1474e-27	3.43073e-24	yes	pomcb	PREDICTED: pro-opiomelanocortin-like [Hippocampus comes]	Organismal Systems	Endocrine system	ko04916//Melanogenesis;ko04920//Adipocytokine signaling pathway	K05228	GO:0005576//extracellular region	GO:0005488//binding;GO:0005102//receptor binding;GO:0005515//protein binding;GO:0005179//hormone activity	-
H.erectus.001767	4.47	1.84667	-1.27535	0.000857867	0.0109349	yes	SENP7	PREDICTED: sentrin-specific protease 7-like isoform X2 [Hippocampus comes]	-	-	-	-	-	GO:0008233//peptidase activity;GO:0016787//hydrolase activity;GO:0070011//peptidase activity, acting on L-amino acid peptides;GO:0008234//cysteine-type peptidase activity;GO:0003824//catalytic activity	GO:0043170//macromolecule metabolic process;GO:0071704//organic substance metabolic process;GO:0044238//primary metabolic process;GO:0008152//metabolic process;GO:0019538//protein metabolic process;GO:0006508//proteolysis
H.erectus.001768	1.18667	0.316667	-1.90588	0.00171061	0.0181007	yes	IMPG2	PREDICTED: interphotoreceptor matrix proteoglycan 2-like isoform X1 [Hippocampus comes]	-	-	-	-	-	GO:0005515//protein binding;GO:0005488//binding	-
H.erectus.001782	2.95	0.733333	-2.00817	9.81526e-06	0.000367502	yes	FMNL2	PREDICTED: formin-like protein 2 isoform X3 [Hippocampus comes]	-	-	-	-	-	GO:0017016//Ras GTPase binding;GO:0031267//small GTPase binding;GO:0005515//protein binding;GO:0005488//binding;GO:0008092//cytoskeletal protein binding;GO:0003779//actin binding;GO:0017048//Rho GTPase binding;GO:0019899//enzyme binding;GO:0051020//GTPase binding	GO:1902589//single-organism organelle organization;GO:0030029//actin filament-based process;GO:0071840//cellular component organization or biogenesis;GO:0030036//actin cytoskeleton organization;GO:0044699//single-organism process;GO:0007010//cytoskeleton organization;GO:0006996//organelle organization;GO:0009987//cellular process;GO:0016043//cellular component organization;GO:0044763//single-orga…
H.erectus.001783	28.3067	11.4867	-1.30118	2.99838e-05	0.000882645	yes	ABCC4	PREDICTED: multidrug resistance-associated protein 4-like isoform X1 [Hippocampus comes]	Environmental Information Processing	Membrane transport	ko02010//ABC transporters	K05673	GO:0044425//membrane part;GO:0016021//integral component of membrane;GO:0031224//intrinsic component of membrane;GO:0016020//membrane	GO:0015405//P-P-bond-hydrolysis-driven transmembrane transporter activity;GO:0001883//purine nucleoside binding;GO:0097159//organic cyclic compound binding;GO:0016820//hydrolase activity, acting on acid anhydrides, catalyzing transmembrane movement of substances;GO:0022838//substrate-specific channel activity;GO:0036094//small molecule binding;GO:0032550//purine ribonucleoside binding;GO:0016818/…	GO:0044763//single-organism cellular process;GO:0009987//cellular process;GO:0051234//establishment of localization;GO:0055085//transmembrane transport;GO:0006810//transport;GO:0044765//single-organism transport;GO:0006811//ion transport;GO:0051179//localization;GO:0044699//single-organism process;GO:1902578//single-organism localization
H.erectus.001809	1.56667	7.69	2.29529	2.4622e-05	0.00076194	yes	Fosl1	PREDICTED: fos-related antigen 1-like isoform X1 [Hippocampus comes]	Environmental Information Processing	Signal transduction	ko04310//Wnt signaling pathway	K04502	GO:0044424//intracellular part;GO:0005634//nucleus;GO:0043227//membrane-bounded organelle;GO:0043229//intracellular organelle;GO:0005622//intracellular;GO:0043226//organelle;GO:0005623//cell;GO:0044464//cell part;GO:0043231//intracellular membrane-bounded organelle	GO:0005515//protein binding;GO:0046983//protein dimerization activity;GO:0003677//DNA binding;GO:0003700//transcription factor activity, sequence-specific DNA binding;GO:1901363//heterocyclic compound binding;GO:0001071//nucleic acid binding transcription factor activity;GO:0003676//nucleic acid binding;GO:0097159//organic cyclic compound binding;GO:0043565//sequence-specific DNA binding;GO:00054…	GO:0031323//regulation of cellular metabolic process;GO:0010556//regulation of macromolecule biosynthetic process;GO:0019219//regulation of nucleobase-containing compound metabolic process;GO:0051171//regulation of nitrogen compound metabolic process;GO:0031326//regulation of cellular biosynthetic process;GO:1903506//regulation of nucleic acid-templated transcription;GO:0050789//regulation of bio…
H.erectus.001830	13.1433	28.5033	1.1168	0.00108019	0.0129784	yes	Stard10	PREDICTED: PCTP-like protein [Hippocampus comes]	-	-	-	-	-	-	-
H.erectus.001840	8.32667	3.46	-1.26697	0.000497504	0.00723109	yes	MCF2	PREDICTED: proto-oncogene DBL isoform X1 [Hippocampus comes]	-	-	-	-	GO:0044464//cell part;GO:0005623//cell;GO:0005622//intracellular	GO:0005089//Rho guanyl-nucleotide exchange factor activity;GO:0005088//Ras guanyl-nucleotide exchange factor activity;GO:0098772//molecular function regulator;GO:0005085//guanyl-nucleotide exchange factor activity	GO:0065007//biological regulation;GO:0035023//regulation of Rho protein signal transduction;GO:0046578//regulation of Ras protein signal transduction;GO:1902531//regulation of intracellular signal transduction;GO:0051056//regulation of small GTPase mediated signal transduction;GO:0050789//regulation of biological process;GO:0048583//regulation of response to stimulus;GO:0009966//regulation of sig…
H.erectus.001842	57.1467	114.67	1.00475	0.00565384	0.0434923	yes	F10	PREDICTED: coagulation factor IX [Hippocampus comes]	-	-	-	-	-	GO:0016787//hydrolase activity;GO:0005488//binding;GO:0008233//peptidase activity;GO:0070011//peptidase activity, acting on L-amino acid peptides;GO:0004252//serine-type endopeptidase activity;GO:0004175//endopeptidase activity;GO:0005515//protein binding;GO:0003824//catalytic activity;GO:0017171//serine hydrolase activity;GO:0008236//serine-type peptidase activity	GO:0043170//macromolecule metabolic process;GO:0044238//primary metabolic process;GO:0071704//organic substance metabolic process;GO:0008152//metabolic process;GO:0006508//proteolysis;GO:0019538//protein metabolic process
H.erectus.001852	39.8633	13.1967	-1.59489	0.000550055	0.00784775	yes	gpr126	PREDICTED: adhesion G-protein coupled receptor G4-like isoform X1 [Hippocampus comes]	-	-	-	-	GO:0016020//membrane	GO:0004888//transmembrane signaling receptor activity;GO:0038023//signaling receptor activity;GO:0004871//signal transducer activity;GO:0004872//receptor activity;GO:0004930//G-protein coupled receptor activity;GO:0099600//transmembrane receptor activity;GO:0060089//molecular transducer activity	GO:0009987//cellular process;GO:0065007//biological regulation;GO:0007186//G-protein coupled receptor signaling pathway;GO:0050896//response to stimulus;GO:0050789//regulation of biological process;GO:0044699//single-organism process;GO:0007154//cell communication;GO:0023052//signaling;GO:0051716//cellular response to stimulus;GO:0044700//single organism signaling;GO:0050794//regulation of cellul…
H.erectus.001854	356.523	72.02	-2.30753	6.58235e-11	1.96092e-08	yes	Fhl1	PREDICTED: four and a half LIM domains protein 1 isoform X1 [Hippocampus comes]	Environmental Information Processing	Signal transduction	ko04630//Jak-STAT signaling pathway	K14365	-	GO:0046914//transition metal ion binding;GO:0043169//cation binding;GO:0043167//ion binding;GO:0005488//binding;GO:0008270//zinc ion binding;GO:0046872//metal ion binding	-
H.erectus.001873	1.33667	0.266667	-2.32553	0.000199704	0.00364413	yes	Gpc6	PREDICTED: glypican-2 [Stegastes partitus]	-	-	-	-	GO:0016020//membrane;GO:0005578//proteinaceous extracellular matrix;GO:0005576//extracellular region;GO:0044421//extracellular region part;GO:0031012//extracellular matrix	GO:0001948//glycoprotein binding;GO:0043394//proteoglycan binding;GO:0005488//binding;GO:0043395//heparan sulfate proteoglycan binding;GO:1901681//sulfur compound binding;GO:0043167//ion binding;GO:0005515//protein binding;GO:0043168//anion binding;GO:0097367//carbohydrate derivative binding	-
H.erectus.001874	20.8867	9.09333	-1.1997	0.00219114	0.021828	yes	ITGA6	PREDICTED: integrin alpha-6-like isoform X2 [Hippocampus comes]	Environmental Information Processing;Cellular Processes	Cellular commiunity;Signaling molecules and interaction;Cell motility	ko04510//Focal adhesion;ko04810//Regulation of actin cytoskeleton;ko04514//Cell adhesion molecules (CAMs);ko04512//ECM-receptor interaction	K06485	GO:0016020//membrane;GO:0098802//plasma membrane receptor complex;GO:0043235//receptor complex;GO:0044425//membrane part;GO:0071944//cell periphery;GO:0032991//macromolecular complex;GO:0098796//membrane protein complex;GO:0005886//plasma membrane;GO:0098797//plasma membrane protein complex;GO:0031224//intrinsic component of membrane;GO:0044459//plasma membrane part;GO:0044464//cell part;GO:00312…	-	GO:0022610//biological adhesion;GO:0007155//cell adhesion
H.erectus.001888	15.24	4.13333	-1.88249	1.49358e-08	1.93057e-06	yes	Synpo2l	PREDICTED: synaptopodin 2-like protein isoform X1 [Hippocampus comes]	-	-	-	-	-	GO:0005515//protein binding;GO:0005488//binding	-
H.erectus.001889	66.11	13.3933	-2.30335	3.13801e-12	1.31357e-09	yes	MYOZ1	PREDICTED: myozenin-1 isoform X1 [Hippocampus comes]	-	-	-	-	-	-	-
H.erectus.001891	2.11333	0.773333	-1.45036	0.000552936	0.00787811	yes	Kcnh1	PREDICTED: potassium voltage-gated channel subfamily H member 1-like isoform X2 [Hippocampus comes]	-	-	-	-	GO:0016020//membrane	GO:0004672//protein kinase activity;GO:0022892//substrate-specific transporter activity;GO:0005267//potassium channel activity;GO:0016301//kinase activity;GO:0015267//channel activity;GO:0022836//gated channel activity;GO:0046873//metal ion transmembrane transporter activity;GO:0005216//ion channel activity;GO:0005057//receptor signaling protein activity;GO:0003824//catalytic activity;GO:0008324/…	GO:0019222//regulation of metabolic process;GO:0010468//regulation of gene expression;GO:0007154//cell communication;GO:0060255//regulation of macromolecule metabolic process;GO:0031326//regulation of cellular biosynthetic process;GO:0051716//cellular response to stimulus;GO:2000112//regulation of cellular macromolecule biosynthetic process;GO:0007165//signal transduction;GO:0044765//single-organ…
H.erectus.001893	199.253	85.8933	-1.21399	0.00137794	0.0155222	yes	cyp3a30	PREDICTED: cytochrome P450 3A30-like [Hippocampus comes]	Metabolism	Metabolism of cofactors and vitamins;Lipid metabolism	ko00140//Steroid hormone biosynthesis;ko00830//Retinol metabolism;ko00591//Linoleic acid metabolism	K07424	-	GO:0004497//monooxygenase activity;GO:1901363//heterocyclic compound binding;GO:0005488//binding;GO:0097159//organic cyclic compound binding;GO:0016491//oxidoreductase activity;GO:0009055//electron carrier activity;GO:0005506//iron ion binding;GO:0046872//metal ion binding;GO:0046906//tetrapyrrole binding;GO:0043167//ion binding;GO:0020037//heme binding;GO:0043169//cation binding;GO:0046914//tran…	-
H.erectus.001909	5.18333	1.26667	-2.03284	0.00162908	0.0174141	yes	MAL	PREDICTED: myelin and lymphocyte protein-like [Hippocampus comes]	-	-	-	-	GO:0016020//membrane	-	-
H.erectus.001926	1.67667	0.42	-1.99713	0.000396112	0.00606484	yes	DDX43	PREDICTED: probable ATP-dependent RNA helicase DDX43 [Hippocampus comes]	-	-	-	-	-	GO:0035639//purine ribonucleoside triphosphate binding;GO:0005488//binding;GO:0097367//carbohydrate derivative binding;GO:0036094//small molecule binding;GO:0032550//purine ribonucleoside binding;GO:0017111//nucleoside-triphosphatase activity;GO:0016887//ATPase activity;GO:0032549//ribonucleoside binding;GO:0043168//anion binding;GO:0042623//ATPase activity, coupled;GO:0043167//ion binding;GO:000…	-
H.erectus.001927	11.57	4.57667	-1.33802	0.00086343	0.0109858	yes	EEF1A1	PREDICTED: elongation factor 1-alpha 1 [Hippocampus comes]	Genetic Information Processing	Translation	ko03013//RNA transport	K03231	-	GO:0003924//GTPase activity;GO:0016817//hydrolase activity, acting on acid anhydrides;GO:0036094//small molecule binding;GO:0003824//catalytic activity;GO:0019001//guanyl nucleotide binding;GO:0016818//hydrolase activity, acting on acid anhydrides, in phosphorus-containing anhydrides;GO:0032555//purine ribonucleotide binding;GO:0016787//hydrolase activity;GO:1901265//nucleoside phosphate binding;…	-
H.erectus.001932	2.26667	0.94	-1.26984	0.00565122	0.0434923	yes	Wdpcp	PREDICTED: WD repeat-containing and planar cell polarity effector protein fritz homolog isoform X1 [Hippocampus comes]	-	-	-	-	-	-	-
H.erectus.001977	1.31667	0.23	-2.51718	4.18179e-05	0.001125	yes	MUSK	PREDICTED: muscle, skeletal receptor tyrosine-protein kinase [Larimichthys crocea]	-	-	-	-	GO:0071944//cell periphery;GO:0044425//membrane part;GO:0005886//plasma membrane;GO:0044464//cell part;GO:0005623//cell;GO:0005887//integral component of plasma membrane;GO:0031224//intrinsic component of membrane;GO:0016020//membrane;GO:0031226//intrinsic component of plasma membrane;GO:0044459//plasma membrane part;GO:0016021//integral component of membrane	GO:1901363//heterocyclic compound binding;GO:0032559//adenyl ribonucleotide binding;GO:0043168//anion binding;GO:0004713//protein tyrosine kinase activity;GO:0097159//organic cyclic compound binding;GO:0060089//molecular transducer activity;GO:0001882//nucleoside binding;GO:0035639//purine ribonucleoside triphosphate binding;GO:0019199//transmembrane receptor protein kinase activity;GO:0005488//b…	GO:0009987//cellular process;GO:0051716//cellular response to stimulus;GO:0044260//cellular macromolecule metabolic process;GO:0007166//cell surface receptor signaling pathway;GO:0043170//macromolecule metabolic process;GO:0019538//protein metabolic process;GO:0007528//neuromuscular junction development;GO:0044700//single organism signaling;GO:0016310//phosphorylation;GO:0006468//protein phosphor…
H.erectus.001984	14.02	6.82	-1.03964	0.00657906	0.0482441	yes	Prkab1	PREDICTED: 5'-AMP-activated protein kinase subunit beta-1 isoform X1 [Hippocampus comes]	Environmental Information Processing;Organismal Systems	Endocrine system;Signal transduction	ko04068//FoxO signaling pathway;ko04910//Insulin signaling pathway;ko04920//Adipocytokine signaling pathway	K07199	-	GO:0005488//binding;GO:0005515//protein binding	-
H.erectus.001997	4.01	1.09333	-1.87487	0.00607441	0.0455364	yes	-	-	-	-	-	-	-	-	-
H.erectus.001998	5.44333	1.17333	-2.21388	0.000610661	0.00853498	yes	-	-	-	-	-	-	-	-	-
H.erectus.002005	4.01	1.09333	-1.87487	0.00606992	0.045519	yes	-	-	-	-	-	-	-	-	-
H.erectus.002006	5.44333	1.17333	-2.21388	0.000611272	0.00853498	yes	-	-	-	-	-	-	-	-	-
H.erectus.002014	12.4967	3.39333	-1.88077	8.17804e-07	4.99027e-05	yes	TTN	PREDICTED: titin isoform X1 [Hippocampus comes]	-	-	-	-	-	GO:0032555//purine ribonucleotide binding;GO:0032559//adenyl ribonucleotide binding;GO:0035639//purine ribonucleoside triphosphate binding;GO:0043168//anion binding;GO:0036094//small molecule binding;GO:0097367//carbohydrate derivative binding;GO:0004672//protein kinase activity;GO:0032550//purine ribonucleoside binding;GO:0004713//protein tyrosine kinase activity;GO:0032553//ribonucleotide bindi…	GO:0043412//macromolecule modification;GO:0071704//organic substance metabolic process;GO:0006464//cellular protein modification process;GO:0006468//protein phosphorylation;GO:0008152//metabolic process;GO:0044237//cellular metabolic process;GO:0043170//macromolecule metabolic process;GO:0009987//cellular process;GO:0044260//cellular macromolecule metabolic process;GO:0044267//cellular protein me…
H.erectus.002020	19.4633	8.46667	-1.20089	6.96587e-05	0.00164927	yes	LACC1	PREDICTED: laccase domain-containing protein 1 [Hippocampus comes]	-	-	-	-	-	-	-
H.erectus.002021	3.53	0.896667	-1.97702	3.96529e-09	6.53804e-07	yes	Ttn	Titin [Larimichthys crocea]	-	-	-	-	-	GO:0003676//nucleic acid binding;GO:1901363//heterocyclic compound binding;GO:0005488//binding;GO:0005515//protein binding;GO:0097159//organic cyclic compound binding	-
H.erectus.002022	13.25	3.69333	-1.843	2.40644e-06	0.00011879	yes	Ttn	PREDICTED: LOW QUALITY PROTEIN: titin-like [Hippocampus comes]	-	-	-	-	-	GO:0043167//ion binding;GO:1901265//nucleoside phosphate binding;GO:0000166//nucleotide binding;GO:0016773//phosphotransferase activity, alcohol group as acceptor;GO:0032555//purine ribonucleotide binding;GO:1901363//heterocyclic compound binding;GO:0005524//ATP binding;GO:0001882//nucleoside binding;GO:0017076//purine nucleotide binding;GO:0030554//adenyl nucleotide binding;GO:0005488//binding;G…	GO:0006468//protein phosphorylation;GO:0019538//protein metabolic process;GO:0044260//cellular macromolecule metabolic process;GO:0043170//macromolecule metabolic process;GO:0044267//cellular protein metabolic process;GO:0044238//primary metabolic process;GO:0071704//organic substance metabolic process;GO:0043412//macromolecule modification;GO:0008152//metabolic process;GO:0006464//cellular prote…
H.erectus.002043	1.32333	0.23	-2.52447	0.00599527	0.0451696	yes	-	RNA-directed DNA polymerase from mobile element jockey [Larimichthys crocea]	-	-	-	-	-	GO:0016772//transferase activity, transferring phosphorus-containing groups;GO:0003676//nucleic acid binding;GO:0097159//organic cyclic compound binding;GO:1901363//heterocyclic compound binding;GO:0016740//transferase activity;GO:0003964//RNA-directed DNA polymerase activity;GO:0005488//binding;GO:0016779//nucleotidyltransferase activity;GO:0034061//DNA polymerase activity;GO:0003723//RNA bindin…	GO:0043170//macromolecule metabolic process;GO:0044238//primary metabolic process;GO:0009058//biosynthetic process;GO:0006139//nucleobase-containing compound metabolic process;GO:0006260//DNA replication;GO:0006278//RNA-dependent DNA replication;GO:0044249//cellular biosynthetic process;GO:0008152//metabolic process;GO:0090304//nucleic acid metabolic process;GO:0006807//nitrogen compound metaboli…
H.erectus.002055	20.87	6.34667	-1.71736	1.24019e-06	6.94043e-05	yes	AMPD1	PREDICTED: AMP deaminase 1 isoform X2 [Hippocampus comes]	Metabolism	Nucleotide metabolism	ko00230//Purine metabolism	K01490	-	GO:0003824//catalytic activity;GO:0019239//deaminase activity	GO:0009124//nucleoside monophosphate biosynthetic process;GO:1901293//nucleoside phosphate biosynthetic process;GO:0006139//nucleobase-containing compound metabolic process;GO:0044710//single-organism metabolic process;GO:0019438//aromatic compound biosynthetic process;GO:0006793//phosphorus metabolic process;GO:1901576//organic substance biosynthetic process;GO:0009126//purine nucleoside monopho…
H.erectus.002087	0.94	0.22	-2.09516	0.000313412	0.00510087	yes	PERM1	PREDICTED: PGC-1 and ERR-induced regulator in muscle protein 1 [Hippocampus comes]	-	-	-	-	-	-	-
H.erectus.002106	14.47	2.8	-2.36957	3.548e-10	8.1604e-08	yes	AMPD2	PREDICTED: AMP deaminase 2-like [Hippocampus comes]	Metabolism	Nucleotide metabolism	ko00230//Purine metabolism	K01490	-	GO:0003824//catalytic activity;GO:0019239//deaminase activity	GO:0006725//cellular aromatic compound metabolic process;GO:0019438//aromatic compound biosynthetic process;GO:0044711//single-organism biosynthetic process;GO:0009987//cellular process;GO:0009058//biosynthetic process;GO:0018130//heterocycle biosynthetic process;GO:0044249//cellular biosynthetic process;GO:0044763//single-organism cellular process;GO:0009127//purine nucleoside monophosphate bios…
H.erectus.002117	64.46	17.13	-1.91188	5.00413e-05	0.0012804	yes	-	PREDICTED: uncharacterized protein LOC109516984 [Hippocampus comes]	-	-	-	-	-	-	-
H.erectus.002134	8.34333	42.3367	2.34321	6.48901e-12	2.38272e-09	yes	RASD2	PREDICTED: GTP-binding protein Rhes-like [Stegastes partitus]	-	-	-	-	GO:0005622//intracellular;GO:0005623//cell;GO:0016020//membrane;GO:0044464//cell part	GO:0032561//guanyl ribonucleotide binding;GO:0036094//small molecule binding;GO:0005525//GTP binding;GO:0032555//purine ribonucleotide binding;GO:1901265//nucleoside phosphate binding;GO:0016818//hydrolase activity, acting on acid anhydrides, in phosphorus-containing anhydrides;GO:0000166//nucleotide binding;GO:0035639//purine ribonucleoside triphosphate binding;GO:0016462//pyrophosphatase activi…	GO:0050896//response to stimulus;GO:0009987//cellular process;GO:0044699//single-organism process;GO:0007264//small GTPase mediated signal transduction;GO:0071702//organic substance transport;GO:0051716//cellular response to stimulus;GO:0023052//signaling;GO:0044700//single organism signaling;GO:0035556//intracellular signal transduction;GO:0008104//protein localization;GO:0050789//regulation of …
H.erectus.002135	22.6933	8.54	-1.40996	0.000118814	0.00247441	yes	-	PREDICTED: uncharacterized protein LOC109511407 isoform X1 [Hippocampus comes]	-	-	-	-	-	-	-
H.erectus.002141	9.05	3.70333	-1.28909	0.000294229	0.00486047	yes	Myh10	PREDICTED: myosin-10 isoform X2 [Hippocampus comes]	Cellular Processes	Cellular commiunity	ko04530//Tight junction	K10352	GO:0043229//intracellular organelle;GO:0015629//actin cytoskeleton;GO:0044424//intracellular part;GO:0016459//myosin complex;GO:0016020//membrane;GO:0043228//non-membrane-bounded organelle;GO:0031224//intrinsic component of membrane;GO:0005856//cytoskeleton;GO:0016021//integral component of membrane;GO:0043226//organelle;GO:0005622//intracellular;GO:0032991//macromolecular complex;GO:0044422//org…	GO:0032555//purine ribonucleotide binding;GO:1901363//heterocyclic compound binding;GO:0016817//hydrolase activity, acting on acid anhydrides;GO:0003774//motor activity;GO:0036094//small molecule binding;GO:0005515//protein binding;GO:0017076//purine nucleotide binding;GO:0043168//anion binding;GO:0003824//catalytic activity;GO:0032550//purine ribonucleoside binding;GO:0016462//pyrophosphatase ac…	GO:0044765//single-organism transport;GO:0044763//single-organism cellular process;GO:0051234//establishment of localization;GO:0051179//localization;GO:0006810//transport;GO:0055085//transmembrane transport;GO:0044699//single-organism process;GO:0009987//cellular process;GO:1902578//single-organism localization
H.erectus.002144	2.4	0.98	-1.29218	0.00434768	0.0359775	yes	Gucy1a3	PREDICTED: guanylate cyclase soluble subunit alpha-3 [Hippocampus comes]	Organismal Systems;Cellular Processes;Metabolism	Circulatory system;Nucleotide metabolism;Cellular commiunity	ko00230//Purine metabolism;ko04270//Vascular smooth muscle contraction;ko04540//Gap junction	K12318	-	GO:0016849//phosphorus-oxygen lyase activity;GO:0016829//lyase activity;GO:0004383//guanylate cyclase activity;GO:0009975//cyclase activity;GO:0003824//catalytic activity	GO:1901293//nucleoside phosphate biosynthetic process;GO:0055086//nucleobase-containing small molecule metabolic process;GO:0046068//cGMP metabolic process;GO:1901362//organic cyclic compound biosynthetic process;GO:0009058//biosynthetic process;GO:0006725//cellular aromatic compound metabolic process;GO:0009165//nucleotide biosynthetic process;GO:0050789//regulation of biological process;GO:0050…
H.erectus.002145	27.7633	7.79333	-1.83287	7.69982e-08	7.4266e-06	yes	SLC25A4	PREDICTED: ADP/ATP translocase 1 [Hippocampus comes]	Environmental Information Processing	Signal transduction	ko04020//Calcium signaling pathway	K05863	GO:0044444//cytoplasmic part;GO:0031090//organelle membrane;GO:0005739//mitochondrion;GO:0044464//cell part;GO:0031966//mitochondrial membrane;GO:0019866//organelle inner membrane;GO:0016020//membrane;GO:0043227//membrane-bounded organelle;GO:0005740//mitochondrial envelope;GO:0005743//mitochondrial inner membrane;GO:0044422//organelle part;GO:0043226//organelle;GO:0043231//intracellular membrane…	GO:0005488//binding;GO:0005215//transporter activity	GO:1902578//single-organism localization;GO:0044763//single-organism cellular process;GO:0044699//single-organism process;GO:0044765//single-organism transport;GO:0055085//transmembrane transport;GO:0051234//establishment of localization;GO:0009987//cellular process;GO:0051179//localization;GO:0006810//transport
H.erectus.002149	24.34	10.4133	-1.2249	0.000829852	0.0106754	yes	Art2b	PREDICTED: T-cell ecto-ADP-ribosyltransferase 1-like [Hippocampus comes]	-	-	-	-	-	GO:0016757//transferase activity, transferring glycosyl groups;GO:0003956//NAD(P)+-protein-arginine ADP-ribosyltransferase activity;GO:0016763//transferase activity, transferring pentosyl groups;GO:0003824//catalytic activity;GO:0016740//transferase activity	GO:0044723//single-organism carbohydrate metabolic process;GO:0071704//organic substance metabolic process;GO:0009100//glycoprotein metabolic process;GO:0070085//glycosylation;GO:0009059//macromolecule biosynthetic process;GO:0043412//macromolecule modification;GO:0044267//cellular protein metabolic process;GO:0009987//cellular process;GO:1901137//carbohydrate derivative biosynthetic process;GO:0…
H.erectus.002156	97.8167	26.74	-1.87108	2.43831e-09	4.32491e-07	yes	PDCD4	PREDICTED: programmed cell death protein 4-like [Hippocampus comes]	-	-	-	-	-	-	-
H.erectus.002203	11.03	4.03667	-1.4502	0.0026615	0.0253161	yes	Tmem238	PREDICTED: transmembrane protein 238-like [Hippocampus comes]	-	-	-	-	-	-	-
H.erectus.002204	11.03	4.03667	-1.4502	0.00266224	0.0253161	yes	Tmem238	PREDICTED: transmembrane protein 238-like [Hippocampus comes]	-	-	-	-	-	-	-
H.erectus.002210	2.96	1.14333	-1.37235	0.00631934	0.0468025	yes	Jup	PREDICTED: junction plakoglobin-like isoform X1 [Hippocampus comes]	-	-	-	-	-	GO:0005488//binding;GO:0005515//protein binding	-
H.erectus.002216	5.14333	1.18667	-2.11579	2.72672e-05	0.000824286	yes	Gtf2ird2	PREDICTED: general transcription factor II-I repeat domain-containing protein 2B-like [Pygocentrus nattereri]	-	-	-	-	-	-	-
H.erectus.002239	336.593	58.6233	-2.52146	1.46573e-08	1.91736e-06	yes	FHL2	PREDICTED: four and a half LIM domains protein 2 [Hippocampus comes]	-	-	-	-	-	GO:0046914//transition metal ion binding;GO:0046872//metal ion binding;GO:0043167//ion binding;GO:0005488//binding;GO:0043169//cation binding;GO:0008270//zinc ion binding	-
H.erectus.002248	68.2433	12.36	-2.46501	7.70003e-12	2.77865e-09	yes	IUNH	PREDICTED: inosine-uridine preferring nucleoside hydrolase-like isoform X1 [Hippocampus comes]	-	-	-	-	-	-	-
H.erectus.002254	45.0833	17.5067	-1.36469	0.000430657	0.00644753	yes	KIAA1211L	MIT domain-containing protein 1 [Larimichthys crocea]	-	-	-	-	-	-	-
H.erectus.002276	98.74	41.64	-1.24566	0.000276302	0.00462757	yes	TMEM30C	PREDICTED: cell cycle control protein 50C-like [Hippocampus comes]	-	-	-	-	GO:0016020//membrane	-	-
H.erectus.002288	0.72	4.75667	2.72388	3.35362e-06	0.000157027	yes	IRG1	PREDICTED: cis-aconitate decarboxylase [Hippocampus comes]	-	-	-	-	-	GO:0003824//catalytic activity;GO:0016829//lyase activity;GO:0016835//carbon-oxygen lyase activity;GO:0016836//hydro-lyase activity;GO:0047547//2-methylcitrate dehydratase activity	GO:0044242//cellular lipid catabolic process;GO:0044248//cellular catabolic process;GO:0044699//single-organism process;GO:0009062//fatty acid catabolic process;GO:0009987//cellular process;GO:0071704//organic substance metabolic process;GO:0008152//metabolic process;GO:0006629//lipid metabolic process;GO:0009056//catabolic process;GO:0044255//cellular lipid metabolic process;GO:0044710//single-o…
H.erectus.002290	9.37667	2.91	-1.68806	2.45436e-07	1.85451e-05	yes	ABCA12	PREDICTED: LOW QUALITY PROTEIN: ATP-binding cassette sub-family A member 12-like [Lates calcarifer]	Environmental Information Processing	Membrane transport	ko02010//ABC transporters	K05646	-	-	-
H.erectus.002291	18.9233	9.03667	-1.0663	0.00126504	0.014548	yes	ABCA12	PREDICTED: LOW QUALITY PROTEIN: ATP-binding cassette sub-family A member 12-like [Lates calcarifer]	Environmental Information Processing	Membrane transport	ko02010//ABC transporters	K05646	-	GO:0016887//ATPase activity;GO:0005488//binding;GO:0043168//anion binding;GO:0017111//nucleoside-triphosphatase activity;GO:0016817//hydrolase activity, acting on acid anhydrides;GO:0030554//adenyl nucleotide binding;GO:0043167//ion binding;GO:0036094//small molecule binding;GO:0032553//ribonucleotide binding;GO:0016462//pyrophosphatase activity;GO:0016787//hydrolase activity;GO:0032550//purine r…	-
H.erectus.002297	0.46	0.06	-2.9386	0.000144867	0.00289084	yes	Cps1	PREDICTED: carbamoyl-phosphate synthase [ammonia], mitochondrial [Hippocampus comes]	Metabolism	Global and Overview;Energy metabolism;Amino acid metabolism	ko01200//Carbon metabolism;ko01230//Biosynthesis of amino acids;ko00250//Alanine, aspartate and glutamate metabolism;ko00220//Arginine biosynthesis;ko00910//Nitrogen metabolism	K01948	-	GO:1901363//heterocyclic compound binding;GO:0032553//ribonucleotide binding;GO:0032559//adenyl ribonucleotide binding;GO:0032549//ribonucleoside binding;GO:0036094//small molecule binding;GO:0032555//purine ribonucleotide binding;GO:0001883//purine nucleoside binding;GO:0032550//purine ribonucleoside binding;GO:0003824//catalytic activity;GO:0043167//ion binding;GO:0005488//binding;GO:0097159//o…	GO:0071704//organic substance metabolic process;GO:0009064//glutamine family amino acid metabolic process;GO:0044763//single-organism cellular process;GO:0044238//primary metabolic process;GO:0006541//glutamine metabolic process;GO:0043436//oxoacid metabolic process;GO:1901564//organonitrogen compound metabolic process;GO:1901605//alpha-amino acid metabolic process;GO:0044237//cellular metabolic …
H.erectus.002298	218.223	39.1667	-2.47811	7.91428e-11	2.26912e-08	yes	MYL1	PREDICTED: myosin light chain 1, skeletal muscle isoform [Hippocampus comes]	-	-	-	-	-	-	-
H.erectus.002299	6.59	2.46667	-1.41772	3.68538e-05	0.00101627	yes	Map2	PREDICTED: microtubule-associated protein 2-like [Hippocampus comes]	-	-	-	-	-	-	GO:0031111//negative regulation of microtubule polymerization or depolymerization;GO:0048519//negative regulation of biological process;GO:0051128//regulation of cellular component organization;GO:0070507//regulation of microtubule cytoskeleton organization;GO:0007026//negative regulation of microtubule depolymerization;GO:0051494//negative regulation of cytoskeleton organization;GO:0048523//nega…
H.erectus.002304	1.27	0.273333	-2.2161	0.00114002	0.0135112	yes	DHRSX	PREDICTED: dehydrogenase/reductase SDR family member on chromosome X-like isoform X1 [Hippocampus comes]	-	-	-	-	-	GO:0003824//catalytic activity;GO:0016491//oxidoreductase activity	GO:0044710//single-organism metabolic process;GO:0008152//metabolic process;GO:0044699//single-organism process;GO:0055114//oxidation-reduction process
H.erectus.002327	4.98333	2.19667	-1.1818	0.00138774	0.0155758	yes	ADAM23	PREDICTED: disintegrin and metalloproteinase domain-containing protein 23 isoform X1 [Hippocampus comes]	-	-	-	-	-	GO:0046914//transition metal ion binding;GO:0070011//peptidase activity, acting on L-amino acid peptides;GO:0004175//endopeptidase activity;GO:0008270//zinc ion binding;GO:0016787//hydrolase activity;GO:0005488//binding;GO:0008233//peptidase activity;GO:0008237//metallopeptidase activity;GO:0043167//ion binding;GO:0003824//catalytic activity;GO:0043169//cation binding;GO:0046872//metal ion bindin…	GO:0071704//organic substance metabolic process;GO:0019538//protein metabolic process;GO:0006508//proteolysis;GO:0043170//macromolecule metabolic process;GO:0044238//primary metabolic process;GO:0008152//metabolic process
H.erectus.002380	1.91667	0.64	-1.58246	1.7069e-06	8.95373e-05	yes	LRP2	PREDICTED: LOW QUALITY PROTEIN: low-density lipoprotein receptor-related protein 2 [Lates calcarifer]	Environmental Information Processing	Signal transduction	ko04340//Hedgehog signaling pathway	K06233	GO:0016020//membrane	GO:0046872//metal ion binding;GO:0043169//cation binding;GO:0005515//protein binding;GO:0043167//ion binding;GO:0005509//calcium ion binding;GO:0005488//binding	-
H.erectus.002388	39.1233	14.7367	-1.40862	0.000172604	0.00328285	yes	NOSTRIN	PREDICTED: nostrin [Hippocampus comes]	-	-	-	-	-	GO:0005488//binding;GO:0005515//protein binding	-
H.erectus.002392	5.63	2.01667	-1.48116	0.000169783	0.00324422	yes	XIRP2	PREDICTED: xin actin-binding repeat-containing protein 2-like [Hippocampus comes]	-	-	-	-	GO:0030054//cell junction	GO:0008092//cytoskeletal protein binding;GO:0005488//binding;GO:0005515//protein binding;GO:0003779//actin binding	GO:0044763//single-organism cellular process;GO:0009987//cellular process;GO:0007010//cytoskeleton organization;GO:0030036//actin cytoskeleton organization;GO:0030029//actin filament-based process;GO:0071840//cellular component organization or biogenesis;GO:0016043//cellular component organization;GO:1902589//single-organism organelle organization;GO:0006996//organelle organization;GO:0044699//si…
H.erectus.002397	2.36333	0.956667	-1.30473	0.00015651	0.0030529	yes	SCN2A	PREDICTED: sodium channel protein type 2 subunit alpha-like isoform X1 [Hippocampus comes]	-	-	-	-	GO:0031226//intrinsic component of plasma membrane;GO:0016021//integral component of membrane;GO:0098796//membrane protein complex;GO:0034706//sodium channel complex;GO:1902495//transmembrane transporter complex;GO:0034702//ion channel complex;GO:0098797//plasma membrane protein complex;GO:0005623//cell;GO:0044459//plasma membrane part;GO:0034703//cation channel complex;GO:1990351//transporter co…	GO:0005515//protein binding;GO:0015081//sodium ion transmembrane transporter activity;GO:0005248//voltage-gated sodium channel activity;GO:0008324//cation transmembrane transporter activity;GO:0022836//gated channel activity;GO:0005216//ion channel activity;GO:0005272//sodium channel activity;GO:0022890//inorganic cation transmembrane transporter activity;GO:0022857//transmembrane transporter act…	GO:0044699//single-organism process;GO:0030001//metal ion transport;GO:0006812//cation transport;GO:0006811//ion transport;GO:0051234//establishment of localization;GO:0044763//single-organism cellular process;GO:0009987//cellular process;GO:0015672//monovalent inorganic cation transport;GO:0006810//transport;GO:0006814//sodium ion transport;GO:0055085//transmembrane transport;GO:0044765//single-…
H.erectus.002403	25.2733	51.03	1.01373	0.00179615	0.0187964	yes	IFIH1	PREDICTED: interferon-induced helicase C domain-containing protein 1 isoform X4 [Hippocampus comes]	Organismal Systems	Immune system	ko04622//RIG-I-like receptor signaling pathway	K12647	-	GO:0030554//adenyl nucleotide binding;GO:0097159//organic cyclic compound binding;GO:0004386//helicase activity;GO:0032559//adenyl ribonucleotide binding;GO:0043168//anion binding;GO:0005488//binding;GO:0016887//ATPase activity;GO:0003676//nucleic acid binding;GO:0016818//hydrolase activity, acting on acid anhydrides, in phosphorus-containing anhydrides;GO:0016817//hydrolase activity, acting on a…	-
H.erectus.002440	9.93333	3.91	-1.34511	4.20709e-05	0.00112602	yes	FZD5	PREDICTED: frizzled-5-like [Hippocampus comes]	Organismal Systems;Environmental Information Processing	Signal transduction;Endocrine system	ko04310//Wnt signaling pathway;ko04916//Melanogenesis	K02375	GO:0016020//membrane	GO:0004888//transmembrane signaling receptor activity;GO:0099600//transmembrane receptor activity;GO:0004871//signal transducer activity;GO:0004872//receptor activity;GO:0038023//signaling receptor activity;GO:0005488//binding;GO:0005515//protein binding;GO:0060089//molecular transducer activity	GO:0051716//cellular response to stimulus;GO:0009987//cellular process;GO:0050794//regulation of cellular process;GO:0044763//single-organism cellular process;GO:0065007//biological regulation;GO:0007165//signal transduction;GO:0050789//regulation of biological process;GO:0023052//signaling;GO:0044699//single-organism process;GO:0007154//cell communication;GO:0044700//single organism signaling;GO…
H.erectus.002450	1.92667	0.443333	-2.11964	0.00069654	0.00942987	yes	Nek5	PREDICTED: serine/threonine-protein kinase Nek5 isoform X2 [Hippocampus comes]	-	-	-	-	-	GO:0032555//purine ribonucleotide binding;GO:0035639//purine ribonucleoside triphosphate binding;GO:0004672//protein kinase activity;GO:0004674//protein serine/threonine kinase activity;GO:0005488//binding;GO:0016773//phosphotransferase activity, alcohol group as acceptor;GO:0032553//ribonucleotide binding;GO:0003824//catalytic activity;GO:0001882//nucleoside binding;GO:1901265//nucleoside phosph…	GO:0043412//macromolecule modification;GO:0044238//primary metabolic process;GO:0006464//cellular protein modification process;GO:0071704//organic substance metabolic process;GO:0019538//protein metabolic process;GO:0044260//cellular macromolecule metabolic process;GO:0043170//macromolecule metabolic process;GO:0006793//phosphorus metabolic process;GO:0009987//cellular process;GO:0006796//phospha…
H.erectus.002453	11.2	5.32667	-1.07219	0.00050302	0.00730111	yes	INTS6	PREDICTED: integrator complex subunit 6-like [Hippocampus comes]	-	-	-	-	-	GO:0005515//protein binding;GO:0005488//binding	-
H.erectus.002461	15.8633	3.66	-2.11578	2.87624e-05	0.000857249	yes	Slc15a2	Solute carrier family 15 member 2, partial [Larimichthys crocea]	-	-	-	-	GO:0016020//membrane	GO:0005215//transporter activity	GO:0044765//single-organism transport;GO:0051179//localization;GO:0051234//establishment of localization;GO:0006810//transport;GO:1902578//single-organism localization;GO:0006857//oligopeptide transport;GO:0071705//nitrogen compound transport;GO:0042886//amide transport;GO:0071702//organic substance transport;GO:0044699//single-organism process;GO:0015833//peptide transport
H.erectus.002464	6.13	2.96667	-1.04704	0.00296673	0.0274994	yes	Sema5b	PREDICTED: semaphorin-5B isoform X2 [Hippocampus comes]	-	-	-	-	-	-	-
H.erectus.002470	18.2233	4.62333	-1.97878	1.03249e-07	9.31469e-06	yes	NEB	PREDICTED: nebulin [Hippocampus comes]	-	-	-	-	-	GO:0005488//binding;GO:0005515//protein binding	-
H.erectus.002471	19.8267	7.48333	-1.40569	4.96372e-06	0.00021116	yes	TBC1D8	PREDICTED: TBC1 domain family member 8 isoform X1 [Hippocampus comes]	-	-	-	-	GO:0005622//intracellular;GO:0044464//cell part;GO:0005623//cell	GO:0008047//enzyme activator activity;GO:0030695//GTPase regulator activity;GO:0005096//GTPase activator activity;GO:0098772//molecular function regulator;GO:0060589//nucleoside-triphosphatase regulator activity;GO:0030234//enzyme regulator activity	GO:0050790//regulation of catalytic activity;GO:0019222//regulation of metabolic process;GO:0065009//regulation of molecular function;GO:0043087//regulation of GTPase activity;GO:0065007//biological regulation;GO:0050789//regulation of biological process;GO:0051336//regulation of hydrolase activity
H.erectus.002477	10.1333	27.2767	1.42856	2.25694e-05	0.000714641	yes	IL1R1	PREDICTED: interleukin-1 receptor type 1-like isoform X2 [Hippocampus comes]	Cellular Processes;Environmental Information Processing	Signaling molecules and interaction;Signal transduction;Cell growth and death	ko04010//MAPK signaling pathway;ko04060//Cytokine-cytokine receptor interaction;ko04210//Apoptosis	K04386	GO:0044425//membrane part;GO:0016020//membrane;GO:0031224//intrinsic component of membrane	GO:0060089//molecular transducer activity;GO:0099600//transmembrane receptor activity;GO:0004872//receptor activity;GO:0038023//signaling receptor activity;GO:0004896//cytokine receptor activity;GO:0004871//signal transducer activity;GO:0004908//interleukin-1 receptor activity;GO:0004888//transmembrane signaling receptor activity;GO:0005515//protein binding;GO:0005488//binding	GO:0051716//cellular response to stimulus;GO:0007165//signal transduction;GO:0006952//defense response;GO:0023052//signaling;GO:0002376//immune system process;GO:0006950//response to stress;GO:0007154//cell communication;GO:0006955//immune response;GO:0044699//single-organism process;GO:0050896//response to stimulus;GO:0050789//regulation of biological process;GO:0044700//single organism signalin…
H.erectus.002482	0.926667	0.193333	-2.26096	0.00137119	0.0154628	yes	Rnf17	PREDICTED: RING finger protein 17 [Hippocampus comes]	-	-	-	-	-	GO:0005488//binding;GO:1901363//heterocyclic compound binding;GO:0097159//organic cyclic compound binding;GO:0003676//nucleic acid binding	-
H.erectus.002525	2.52	1.02667	-1.29546	0.00373182	0.0322623	yes	Tdp1	PREDICTED: tyrosyl-DNA phosphodiesterase 1 [Hippocampus comes]	-	-	-	-	GO:0005623//cell;GO:0005622//intracellular;GO:0044424//intracellular part;GO:0044464//cell part;GO:0005634//nucleus;GO:0043231//intracellular membrane-bounded organelle;GO:0043226//organelle;GO:0043227//membrane-bounded organelle;GO:0043229//intracellular organelle	GO:0016788//hydrolase activity, acting on ester bonds;GO:0008081//phosphoric diester hydrolase activity;GO:0016787//hydrolase activity;GO:0042578//phosphoric ester hydrolase activity;GO:0003824//catalytic activity	GO:0033554//cellular response to stress;GO:0006139//nucleobase-containing compound metabolic process;GO:0044699//single-organism process;GO:0051716//cellular response to stimulus;GO:0043170//macromolecule metabolic process;GO:0050896//response to stimulus;GO:0046483//heterocycle metabolic process;GO:0006950//response to stress;GO:0006281//DNA repair;GO:0009987//cellular process;GO:0044238//primar…
H.erectus.002560	7.48	3.41	-1.13327	0.00113226	0.0134344	yes	INA	PREDICTED: low molecular weight neuronal intermediate filament-like [Hippocampus comes]	-	-	-	-	GO:0099513//polymeric cytoskeletal fiber;GO:0044424//intracellular part;GO:0005882//intermediate filament;GO:0044430//cytoskeletal part;GO:0043232//intracellular non-membrane-bounded organelle;GO:0005622//intracellular;GO:0099512//supramolecular fiber;GO:0005856//cytoskeleton;GO:0043229//intracellular organelle;GO:0044422//organelle part;GO:0045111//intermediate filament cytoskeleton;GO:0044464//…	GO:0005198//structural molecule activity	-
H.erectus.002564	4.01333	10.55	1.39437	0.00032227	0.00519255	yes	ch25h	PREDICTED: cholesterol 25-hydroxylase-like protein [Hippocampus comes]	Metabolism	Lipid metabolism	ko00120//Primary bile acid biosynthesis	K10223	GO:0005622//intracellular;GO:0044424//intracellular part;GO:0005783//endoplasmic reticulum;GO:0005737//cytoplasm;GO:0043226//organelle;GO:0043229//intracellular organelle;GO:0044444//cytoplasmic part;GO:0043227//membrane-bounded organelle;GO:0012505//endomembrane system;GO:0005623//cell;GO:0043231//intracellular membrane-bounded organelle;GO:0044464//cell part	GO:0003824//catalytic activity;GO:0005488//binding;GO:0046872//metal ion binding;GO:0016491//oxidoreductase activity;GO:0005506//iron ion binding;GO:0043167//ion binding;GO:0046914//transition metal ion binding;GO:0043169//cation binding	GO:1901576//organic substance biosynthetic process;GO:0044710//single-organism metabolic process;GO:0072330//monocarboxylic acid biosynthetic process;GO:0044281//small molecule metabolic process;GO:0009987//cellular process;GO:0016053//organic acid biosynthetic process;GO:0043436//oxoacid metabolic process;GO:0044238//primary metabolic process;GO:0006629//lipid metabolic process;GO:0006633//fatty…
H.erectus.002586	3.15	1.16	-1.44123	5.08997e-05	0.00129602	yes	Cit	PREDICTED: citron Rho-interacting kinase-like isoform X6 [Hippocampus comes]	-	-	-	-	-	GO:0098772//molecular function regulator;GO:0030234//enzyme regulator activity;GO:0030695//GTPase regulator activity;GO:0005488//binding;GO:0060589//nucleoside-triphosphatase regulator activity;GO:0005515//protein binding	GO:0023052//signaling;GO:0065007//biological regulation;GO:0007154//cell communication;GO:0051716//cellular response to stimulus;GO:0050896//response to stimulus;GO:0044699//single-organism process;GO:0035556//intracellular signal transduction;GO:0044700//single organism signaling;GO:0009987//cellular process;GO:0044763//single-organism cellular process;GO:0050789//regulation of biological proces…
H.erectus.002624	2.87333	0.31	-3.21239	5.72239e-05	0.00142369	yes	Vgll2	PREDICTED: transcription cofactor vestigial-like protein 2 [Stegastes partitus]	-	-	-	-	GO:0043229//intracellular organelle;GO:0044424//intracellular part;GO:0044464//cell part;GO:0043227//membrane-bounded organelle;GO:0005623//cell;GO:0005622//intracellular;GO:0043231//intracellular membrane-bounded organelle;GO:0043226//organelle;GO:0005634//nucleus	-	GO:2001141//regulation of RNA biosynthetic process;GO:0060255//regulation of macromolecule metabolic process;GO:0019219//regulation of nucleobase-containing compound metabolic process;GO:0010468//regulation of gene expression;GO:0009889//regulation of biosynthetic process;GO:0065007//biological regulation;GO:0051252//regulation of RNA metabolic process;GO:0010556//regulation of macromolecule bios…
H.erectus.002625	16.43	283.72	4.11006	0.000916709	0.0114959	yes	Cp1	PREDICTED: cathepsin L1-like [Hippocampus comes]	-	-	-	-	-	GO:0003824//catalytic activity;GO:0004175//endopeptidase activity;GO:0016787//hydrolase activity;GO:0070011//peptidase activity, acting on L-amino acid peptides;GO:0004197//cysteine-type endopeptidase activity;GO:0008234//cysteine-type peptidase activity;GO:0008233//peptidase activity	GO:0071704//organic substance metabolic process;GO:0008152//metabolic process;GO:0019538//protein metabolic process;GO:0006508//proteolysis;GO:0044238//primary metabolic process;GO:0043170//macromolecule metabolic process
H.erectus.002650	4.94333	2.20667	-1.16362	0.00601622	0.0452762	yes	FANCM	PREDICTED: Fanconi anemia group M protein isoform X4 [Hippocampus comes]	Genetic Information Processing	Replication and repair	ko03460//Fanconi anemia pathway	K10896	-	GO:0032555//purine ribonucleotide binding;GO:0043168//anion binding;GO:0030554//adenyl nucleotide binding;GO:0005524//ATP binding;GO:0017076//purine nucleotide binding;GO:1901265//nucleoside phosphate binding;GO:0016787//hydrolase activity;GO:0003824//catalytic activity;GO:0036094//small molecule binding;GO:0001882//nucleoside binding;GO:0004386//helicase activity;GO:0097159//organic cyclic compo…	-
H.erectus.002652	6.83667	2.98	-1.19798	3.39034e-05	0.000956331	yes	Fancm	PREDICTED: Fanconi anemia group M protein isoform X1 [Hippocampus comes]	Genetic Information Processing	Replication and repair	ko03460//Fanconi anemia pathway	K10896	-	GO:0035639//purine ribonucleoside triphosphate binding;GO:0016818//hydrolase activity, acting on acid anhydrides, in phosphorus-containing anhydrides;GO:0036094//small molecule binding;GO:0016817//hydrolase activity, acting on acid anhydrides;GO:0000166//nucleotide binding;GO:0032549//ribonucleoside binding;GO:1901363//heterocyclic compound binding;GO:0097367//carbohydrate derivative binding;GO:0…	GO:0008152//metabolic process;GO:0043170//macromolecule metabolic process;GO:0071704//organic substance metabolic process;GO:0006807//nitrogen compound metabolic process;GO:1901360//organic cyclic compound metabolic process;GO:0090304//nucleic acid metabolic process;GO:0046483//heterocycle metabolic process;GO:0034641//cellular nitrogen compound metabolic process;GO:0006725//cellular aromatic com…
H.erectus.002654	6.99	2.80667	-1.31643	0.00156056	0.0169464	yes	Wdr25	PREDICTED: WD repeat-containing protein 25 [Hippocampus comes]	-	-	-	-	-	GO:0005515//protein binding;GO:0005488//binding	-
H.erectus.002655	1.61667	0.513333	-1.65505	0.000123314	0.00255289	yes	Begain	Brain-enriched guanylate kinase-associated protein [Larimichthys crocea]	-	-	-	-	-	-	-
H.erectus.002656	4.26667	1.53667	-1.47331	0.00309199	0.0283591	yes	DLK1	PREDICTED: protein delta homolog 1 isoform X2 [Hippocampus comes]	-	-	-	-	-	GO:0046872//metal ion binding;GO:0005515//protein binding;GO:0043167//ion binding;GO:0005488//binding;GO:0005509//calcium ion binding;GO:0043169//cation binding	-
H.erectus.002712	1.58333	0.38	-2.05889	7.94662e-06	0.000307436	yes	Sall2	PREDICTED: sal-like protein 1 [Hippocampus comes]	-	-	-	-	GO:0044464//cell part;GO:0005622//intracellular;GO:0005623//cell	GO:0008270//zinc ion binding;GO:0043167//ion binding;GO:0043169//cation binding;GO:0046914//transition metal ion binding;GO:0046872//metal ion binding;GO:0005488//binding	-
H.erectus.002718	53.98	9.75667	-2.46796	2.04933e-11	6.91816e-09	yes	Casq1	PREDICTED: calsequestrin-1-like [Hippocampus comes]	-	-	-	-	GO:0044464//cell part;GO:0005622//intracellular;GO:0005623//cell	GO:0008270//zinc ion binding;GO:0046914//transition metal ion binding;GO:0043169//cation binding;GO:0046872//metal ion binding;GO:0005488//binding;GO:0043167//ion binding;GO:0005509//calcium ion binding	-
H.erectus.002720	101.173	32.7033	-1.62932	3.14935e-07	2.26583e-05	yes	PLCD1	PREDICTED: 1-phosphatidylinositol 4,5-bisphosphate phosphodiesterase delta-1-like isoform X2 [Hippocampus comes]	Metabolism;Environmental Information Processing	Signal transduction;Carbohydrate metabolism	ko04020//Calcium signaling pathway;ko04070//Phosphatidylinositol signaling system;ko00562//Inositol phosphate metabolism	K05857	-	GO:0008081//phosphoric diester hydrolase activity;GO:0016788//hydrolase activity, acting on ester bonds;GO:0004629//phospholipase C activity;GO:0042578//phosphoric ester hydrolase activity;GO:0003824//catalytic activity;GO:0005488//binding;GO:0016787//hydrolase activity;GO:0016298//lipase activity;GO:0004435//phosphatidylinositol phospholipase C activity;GO:0005515//protein binding;GO:0004620//ph…	GO:0007154//cell communication;GO:0007165//signal transduction;GO:0044238//primary metabolic process;GO:0008152//metabolic process;GO:0051716//cellular response to stimulus;GO:0035556//intracellular signal transduction;GO:0023052//signaling;GO:0071704//organic substance metabolic process;GO:0050896//response to stimulus;GO:0044699//single-organism process;GO:0006629//lipid metabolic process;GO:00…
H.erectus.002723	7.07667	1.56333	-2.17844	6.73145e-08	6.74111e-06	yes	Hhatl	PREDICTED: protein-cysteine N-palmitoyltransferase HHAT-like protein isoform X2 [Hippocampus comes]	-	-	-	-	-	-	-
H.erectus.002730	8.10667	3.61333	-1.16578	0.000277507	0.00463916	yes	xirp1	PREDICTED: xin actin-binding repeat-containing protein 1-like isoform X2 [Hippocampus comes]	-	-	-	-	GO:0030054//cell junction	GO:0005515//protein binding;GO:0005488//binding;GO:0003779//actin binding;GO:0008092//cytoskeletal protein binding	GO:0016043//cellular component organization;GO:0044763//single-organism cellular process;GO:0071840//cellular component organization or biogenesis;GO:0009987//cellular process;GO:0030029//actin filament-based process;GO:0007010//cytoskeleton organization;GO:0044699//single-organism process;GO:1902589//single-organism organelle organization;GO:0006996//organelle organization;GO:0030036//actin cyto…
H.erectus.002734	1.07	0.233333	-2.19715	0.000746721	0.00988543	yes	Scn1a	PREDICTED: sodium channel protein type 4 subunit alpha-like isoform X3 [Hippocampus comes]	-	-	-	-	GO:1990351//transporter complex;GO:0034702//ion channel complex;GO:0071944//cell periphery;GO:0031224//intrinsic component of membrane;GO:0034706//sodium channel complex;GO:0016020//membrane;GO:0034703//cation channel complex;GO:0005623//cell;GO:0031226//intrinsic component of plasma membrane;GO:0098796//membrane protein complex;GO:0032991//macromolecular complex;GO:1902495//transmembrane transpo…	GO:0022892//substrate-specific transporter activity;GO:0005248//voltage-gated sodium channel activity;GO:0022832//voltage-gated channel activity;GO:0005216//ion channel activity;GO:0005272//sodium channel activity;GO:0015077//monovalent inorganic cation transmembrane transporter activity;GO:0022890//inorganic cation transmembrane transporter activity;GO:0022891//substrate-specific transmembrane t…	GO:1902578//single-organism localization;GO:0044763//single-organism cellular process;GO:0051179//localization;GO:0015672//monovalent inorganic cation transport;GO:0044699//single-organism process;GO:0030001//metal ion transport;GO:0051234//establishment of localization;GO:0055085//transmembrane transport;GO:0006811//ion transport;GO:0006812//cation transport;GO:0044765//single-organism transport…
H.erectus.002752	3.58667	0.4	-3.16457	2.11131e-05	0.000679843	yes	LECT1	PREDICTED: leukocyte cell-derived chemotaxin 1 [Hippocampus comes]	-	-	-	-	-	-	-
H.erectus.002756	12.1833	5.38333	-1.17834	0.00322739	0.0292547	yes	GAD1	PREDICTED: glutamate decarboxylase 1-like isoform X2 [Hippocampus comes]	Metabolism	Metabolism of other amino acids;Carbohydrate metabolism;Amino acid metabolism	ko00250//Alanine, aspartate and glutamate metabolism;ko00410//beta-Alanine metabolism;ko00650//Butanoate metabolism;ko00430//Taurine and hypotaurine metabolism	K01580	-	GO:0005488//binding;GO:0043168//anion binding;GO:0016831//carboxy-lyase activity;GO:0003824//catalytic activity;GO:0043167//ion binding;GO:0030170//pyridoxal phosphate binding;GO:0016830//carbon-carbon lyase activity;GO:0097159//organic cyclic compound binding;GO:0048037//cofactor binding;GO:1901363//heterocyclic compound binding;GO:0016829//lyase activity	GO:0043436//oxoacid metabolic process;GO:0044237//cellular metabolic process;GO:0044699//single-organism process;GO:0008152//metabolic process;GO:0044281//small molecule metabolic process;GO:0009987//cellular process;GO:0019752//carboxylic acid metabolic process;GO:0044763//single-organism cellular process;GO:0006082//organic acid metabolic process;GO:0044710//single-organism metabolic process;GO…
H.erectus.002759	80.4133	21.6133	-1.89551	1.41938e-07	1.18357e-05	yes	Myo7a	PREDICTED: unconventional myosin-VIIa-like isoform X1 [Hippocampus comes]	-	-	-	-	GO:0044424//intracellular part;GO:0032991//macromolecular complex;GO:0016459//myosin complex;GO:0043228//non-membrane-bounded organelle;GO:0005856//cytoskeleton;GO:0044422//organelle part;GO:0005623//cell;GO:0043234//protein complex;GO:0043232//intracellular non-membrane-bounded organelle;GO:0044430//cytoskeletal part;GO:0043226//organelle;GO:0044464//cell part;GO:0015629//actin cytoskeleton;GO:0…	GO:0005515//protein binding;GO:0043167//ion binding;GO:0017111//nucleoside-triphosphatase activity;GO:0005488//binding;GO:0097367//carbohydrate derivative binding;GO:0016817//hydrolase activity, acting on acid anhydrides;GO:0003774//motor activity;GO:0032550//purine ribonucleoside binding;GO:0032549//ribonucleoside binding;GO:0001883//purine nucleoside binding;GO:1901363//heterocyclic compound bi…	-
H.erectus.002761	2.55667	0.866667	-1.56071	0.000134593	0.00274629	yes	Gpr158	PREDICTED: probable G-protein coupled receptor 158 [Hippocampus comes]	-	-	-	-	GO:0016020//membrane;GO:0044425//membrane part;GO:0016021//integral component of membrane;GO:0031224//intrinsic component of membrane	GO:0099600//transmembrane receptor activity;GO:0004930//G-protein coupled receptor activity;GO:0004888//transmembrane signaling receptor activity;GO:0060089//molecular transducer activity;GO:0004871//signal transducer activity;GO:0038023//signaling receptor activity;GO:0004872//receptor activity	GO:0050794//regulation of cellular process;GO:0044699//single-organism process;GO:0044763//single-organism cellular process;GO:0007186//G-protein coupled receptor signaling pathway;GO:0051716//cellular response to stimulus;GO:0065007//biological regulation;GO:0023052//signaling;GO:0007154//cell communication;GO:0009987//cellular process;GO:0044700//single organism signaling;GO:0007165//signal tra…
H.erectus.002772	121.007	429.783	1.82852	3.30344e-05	0.000935601	yes	TFRC	PREDICTED: transferrin receptor protein 1-like [Hippocampus comes]	Cellular Processes	Transport and catabolism	ko04144//Endocytosis;ko04145//Phagosome	K06503	-	-	-
H.erectus.002777	128.96	288.753	1.16291	0.00103434	0.0125865	yes	C8A	PREDICTED: complement component C8 alpha chain [Hippocampus comes]	-	-	-	-	GO:0031226//intrinsic component of plasma membrane;GO:0044459//plasma membrane part;GO:0071944//cell periphery;GO:0016021//integral component of membrane;GO:0032991//macromolecular complex;GO:0031224//intrinsic component of membrane;GO:0005579//membrane attack complex;GO:0046930//pore complex;GO:0044425//membrane part;GO:0043234//protein complex;GO:0016020//membrane;GO:0005887//integral component…	GO:0005488//binding;GO:0005515//protein binding	GO:0006955//immune response;GO:0002376//immune system process;GO:0050896//response to stimulus
H.erectus.002779	1.89	0.65	-1.53987	0.0033687	0.0300683	yes	DAB1	PREDICTED: disabled homolog 1-like isoform X2 [Hippocampus comes]	-	-	-	-	-	GO:0005515//protein binding;GO:0005488//binding	-
H.erectus.002794	5.84	0.883333	-2.72494	2.43733e-06	0.000119772	yes	KCNMB3	PREDICTED: calcium-activated potassium channel subunit beta-3-like [Hippocampus comes]	Organismal Systems	Circulatory system	ko04270//Vascular smooth muscle contraction	K04939	GO:0016020//membrane	GO:0022839//ion gated channel activity;GO:0005227//calcium activated cation channel activity;GO:0015077//monovalent inorganic cation transmembrane transporter activity;GO:0015079//potassium ion transmembrane transporter activity;GO:0022892//substrate-specific transporter activity;GO:0022803//passive transmembrane transporter activity;GO:0022836//gated channel activity;GO:0022857//transmembrane tr…	GO:0015672//monovalent inorganic cation transport;GO:0044765//single-organism transport;GO:1902578//single-organism localization;GO:0044699//single-organism process;GO:0051234//establishment of localization;GO:0051179//localization;GO:0006812//cation transport;GO:0006813//potassium ion transport;GO:0006810//transport;GO:0030001//metal ion transport;GO:0006811//ion transport
H.erectus.002801	0.656667	0.166667	-1.9782	0.00102342	0.0124851	yes	ccdc39	PREDICTED: coiled-coil domain-containing protein 39-like isoform X2 [Hippocampus comes]	-	-	-	-	-	-	-
H.erectus.002802	7.22333	1.51333	-2.25493	6.33552e-08	6.50012e-06	yes	slc7a6	PREDICTED: Y+L amino acid transporter 2-like [Hippocampus comes]	-	-	-	-	GO:0016020//membrane	GO:0022892//substrate-specific transporter activity;GO:0046943//carboxylic acid transmembrane transporter activity;GO:0008509//anion transmembrane transporter activity;GO:0015075//ion transmembrane transporter activity;GO:0008514//organic anion transmembrane transporter activity;GO:0015171//amino acid transmembrane transporter activity;GO:0005215//transporter activity;GO:0022857//transmembrane tr…	GO:0055085//transmembrane transport;GO:0006810//transport;GO:0015711//organic anion transport;GO:0006865//amino acid transport;GO:0071702//organic substance transport;GO:0051234//establishment of localization;GO:0015849//organic acid transport;GO:0006811//ion transport;GO:0006820//anion transport;GO:0044763//single-organism cellular process;GO:0046942//carboxylic acid transport;GO:0044765//single…
H.erectus.002805	1.56333	0.503333	-1.63504	3.23365e-05	0.000926512	yes	Rfabg	PREDICTED: apolipophorins-like isoform X1 [Hippocampus comes]	-	-	-	-	-	GO:0005319//lipid transporter activity;GO:0005215//transporter activity;GO:0022892//substrate-specific transporter activity	GO:0006869//lipid transport;GO:0033036//macromolecule localization;GO:0071702//organic substance transport;GO:0044699//single-organism process;GO:0051179//localization;GO:0051234//establishment of localization;GO:0010876//lipid localization;GO:0006810//transport;GO:1902578//single-organism localization;GO:0044765//single-organism transport
H.erectus.002817	19.42	8.09333	-1.26274	7.15074e-05	0.00167786	yes	ZNF326	PREDICTED: DBIRD complex subunit ZNF326 [Hippocampus comes]	-	-	-	-	GO:0005623//cell;GO:0043226//organelle;GO:0005622//intracellular;GO:0043231//intracellular membrane-bounded organelle;GO:0005634//nucleus;GO:0044424//intracellular part;GO:0043229//intracellular organelle;GO:0043227//membrane-bounded organelle;GO:0044464//cell part	GO:1901363//heterocyclic compound binding;GO:0003677//DNA binding;GO:0046914//transition metal ion binding;GO:0043169//cation binding;GO:0043167//ion binding;GO:0097159//organic cyclic compound binding;GO:0046872//metal ion binding;GO:0003676//nucleic acid binding;GO:0005488//binding;GO:0008270//zinc ion binding	-
H.erectus.002839	2.16	0.956667	-1.17494	0.00557974	0.0431096	yes	PASK	PREDICTED: PAS domain-containing serine/threonine-protein kinase isoform X2 [Hippocampus comes]	-	-	-	-	-	GO:0004674//protein serine/threonine kinase activity;GO:0097159//organic cyclic compound binding;GO:0030554//adenyl nucleotide binding;GO:0017076//purine nucleotide binding;GO:0004672//protein kinase activity;GO:0005488//binding;GO:0032555//purine ribonucleotide binding;GO:0043167//ion binding;GO:0032559//adenyl ribonucleotide binding;GO:0016740//transferase activity;GO:0000166//nucleotide bindin…	GO:0006796//phosphate-containing compound metabolic process;GO:0043170//macromolecule metabolic process;GO:0044237//cellular metabolic process;GO:0009987//cellular process;GO:0016310//phosphorylation;GO:0036211//protein modification process;GO:0071704//organic substance metabolic process;GO:0008152//metabolic process;GO:0044238//primary metabolic process;GO:0043412//macromolecule modification;GO:…
H.erectus.002848	28.7367	9.51333	-1.59487	6.34083e-06	0.000254641	yes	SCG2	PREDICTED: secretogranin-2-like isoform X1 [Hippocampus comes]	-	-	-	-	-	-	-
H.erectus.002864	4.66333	1.22333	-1.93054	0.00208439	0.0209843	yes	Mvb12b	PREDICTED: multivesicular body subunit 12B-like [Hippocampus comes]	Cellular Processes	Transport and catabolism	ko04144//Endocytosis	K12186	-	-	-
H.erectus.002865	6.22333	1.81667	-1.77639	0.0013266	0.0150983	yes	Angptl2	PREDICTED: angiopoietin-related protein 2 [Hippocampus comes]	-	-	-	-	-	GO:0005102//receptor binding;GO:0005515//protein binding;GO:0005488//binding	GO:0044699//single-organism process;GO:0044700//single organism signaling;GO:0050794//regulation of cellular process;GO:0051716//cellular response to stimulus;GO:0050789//regulation of biological process;GO:0050896//response to stimulus;GO:0023052//signaling;GO:0007165//signal transduction;GO:0065007//biological regulation;GO:0009987//cellular process;GO:0007154//cell communication;GO:0044763//si…
H.erectus.002866	1.93	0.703333	-1.45632	1.94732e-05	0.000638831	yes	Hmcn2	PREDICTED: hemicentin-1-like isoform X2 [Hippocampus comes]	-	-	-	-	-	GO:0005509//calcium ion binding;GO:0046872//metal ion binding;GO:0043167//ion binding;GO:0005488//binding;GO:0043169//cation binding;GO:0005515//protein binding	-
H.erectus.002878	1.88	0.693333	-1.43911	0.000446163	0.00661793	yes	RIMBP2	PREDICTED: RIMS-binding protein 2 isoform X4 [Hippocampus comes]	-	-	-	-	-	GO:0005515//protein binding;GO:0005488//binding	-
H.erectus.002887	20.9667	7.01333	-1.57993	1.29011e-06	7.10578e-05	yes	slc25a34	PREDICTED: solute carrier family 25 member 34 [Hippocampus comes]	-	-	-	-	GO:0016020//membrane	GO:0005488//binding	GO:0044765//single-organism transport;GO:0055085//transmembrane transport;GO:0044699//single-organism process;GO:0006810//transport;GO:0009987//cellular process;GO:1902578//single-organism localization;GO:0044763//single-organism cellular process;GO:0051234//establishment of localization;GO:0051179//localization
H.erectus.002906	1.93	0.746667	-1.37006	0.000595818	0.00837507	yes	CACNA1D	PREDICTED: voltage-dependent L-type calcium channel subunit alpha-1D-like isoform X7 [Hippocampus comes]	Environmental Information Processing;Organismal Systems	Endocrine system;Circulatory system;Signal transduction	ko04010//MAPK signaling pathway;ko04020//Calcium signaling pathway;ko04261//Adrenergic signaling in cardiomyocytes;ko04270//Vascular smooth muscle contraction;ko04912//GnRH signaling pathway;ko04260//Cardiac muscle contraction	K04851	GO:0005886//plasma membrane;GO:0044464//cell part;GO:0071944//cell periphery;GO:0005623//cell;GO:0044425//membrane part;GO:0043234//protein complex;GO:0005891//voltage-gated calcium channel complex;GO:0034703//cation channel complex;GO:0016021//integral component of membrane;GO:0031224//intrinsic component of membrane;GO:0098796//membrane protein complex;GO:0098797//plasma membrane protein comple…	GO:0015075//ion transmembrane transporter activity;GO:0022891//substrate-specific transmembrane transporter activity;GO:0015267//channel activity;GO:0005244//voltage-gated ion channel activity;GO:0005262//calcium channel activity;GO:0022832//voltage-gated channel activity;GO:0022836//gated channel activity;GO:0022843//voltage-gated cation channel activity;GO:0022892//substrate-specific transporte…	GO:0051234//establishment of localization;GO:0072511//divalent inorganic cation transport;GO:0044699//single-organism process;GO:0055085//transmembrane transport;GO:0006816//calcium ion transport;GO:0009987//cellular process;GO:1902578//single-organism localization;GO:0044763//single-organism cellular process;GO:0030001//metal ion transport;GO:0006812//cation transport;GO:0006811//ion transport;G…
H.erectus.002908	1.53667	0.21	-2.87134	6.37392e-06	0.000255079	yes	TKT	PREDICTED: transketolase-like [Hippocampus comes]	Metabolism	Carbohydrate metabolism;Global and Overview	ko01200//Carbon metabolism;ko01230//Biosynthesis of amino acids;ko00030//Pentose phosphate pathway	K00615	-	GO:0003824//catalytic activity	GO:0008152//metabolic process
H.erectus.002911	10.9933	5.28	-1.05802	0.000442757	0.00659097	yes	WNK2	PREDICTED: serine/threonine-protein kinase WNK2-like isoform X4 [Hippocampus comes]	-	-	-	-	-	GO:0043168//anion binding;GO:0005524//ATP binding;GO:0036094//small molecule binding;GO:0032555//purine ribonucleotide binding;GO:0035639//purine ribonucleoside triphosphate binding;GO:0097159//organic cyclic compound binding;GO:0004672//protein kinase activity;GO:0017076//purine nucleotide binding;GO:0001883//purine nucleoside binding;GO:0016773//phosphotransferase activity, alcohol group as acc…	GO:0044260//cellular macromolecule metabolic process;GO:0009987//cellular process;GO:0044267//cellular protein metabolic process;GO:0043170//macromolecule metabolic process;GO:0019538//protein metabolic process;GO:0006793//phosphorus metabolic process;GO:0036211//protein modification process;GO:0008152//metabolic process;GO:0006468//protein phosphorylation;GO:0016310//phosphorylation;GO:0071704//…
H.erectus.002913	2.59	0.72	-1.84688	0.000310497	0.0050692	yes	Erc2	PREDICTED: ERC protein 2-like [Notothenia coriiceps]	-	-	-	-	-	-	-
H.erectus.002914	2.51333	1.25333	-1.00383	0.00500056	0.0398256	yes	BSN	PREDICTED: protein bassoon-like isoform X2 [Hippocampus comes]	-	-	-	-	-	-	-
H.erectus.002922	7.82333	3.41333	-1.1966	0.000902491	0.0113516	yes	Cacna2d2	PREDICTED: voltage-dependent calcium channel subunit alpha-2/delta-2-like [Hippocampus comes]	Organismal Systems;Environmental Information Processing	Circulatory system;Signal transduction	ko04010//MAPK signaling pathway;ko04261//Adrenergic signaling in cardiomyocytes;ko04260//Cardiac muscle contraction	K04859	GO:0016020//membrane	GO:0005515//protein binding;GO:0005488//binding	-
H.erectus.002924	584.667	136.137	-2.10256	0.000165005	0.0031713	yes	MYH4	PREDICTED: myosin heavy chain, fast skeletal muscle-like [Hippocampus comes]	Cellular Processes	Cellular commiunity	ko04530//Tight junction	K10352	GO:0044464//cell part;GO:0015629//actin cytoskeleton;GO:0005856//cytoskeleton;GO:0043229//intracellular organelle;GO:0043226//organelle;GO:0043228//non-membrane-bounded organelle;GO:0005623//cell;GO:0044430//cytoskeletal part;GO:0044424//intracellular part;GO:0043232//intracellular non-membrane-bounded organelle;GO:0016459//myosin complex;GO:0043234//protein complex;GO:0044446//intracellular orga…	GO:0030554//adenyl nucleotide binding;GO:0003824//catalytic activity;GO:0005488//binding;GO:0017111//nucleoside-triphosphatase activity;GO:0032559//adenyl ribonucleotide binding;GO:1901265//nucleoside phosphate binding;GO:0043167//ion binding;GO:0032550//purine ribonucleoside binding;GO:0017076//purine nucleotide binding;GO:0035639//purine ribonucleoside triphosphate binding;GO:0043168//anion bin…	-
H.erectus.002926	6.24	2.55	-1.29105	0.000209486	0.00377002	yes	ELMO2	PREDICTED: engulfment and cell motility protein 2 isoform X3 [Hippocampus comes]	-	-	-	-	GO:0044424//intracellular part;GO:0043229//intracellular organelle;GO:0005856//cytoskeleton;GO:0043232//intracellular non-membrane-bounded organelle;GO:0005623//cell;GO:0005622//intracellular;GO:0043228//non-membrane-bounded organelle;GO:0043226//organelle;GO:0044464//cell part	-	GO:0006810//transport;GO:0044699//single-organism process;GO:0044765//single-organism transport;GO:1902578//single-organism localization;GO:0016192//vesicle-mediated transport;GO:0006909//phagocytosis;GO:0006897//endocytosis;GO:0051179//localization;GO:0051234//establishment of localization
H.erectus.002927	3.39	1.35667	-1.32122	0.00246927	0.0239046	yes	LRRN2	PREDICTED: leucine-rich repeat neuronal protein 2-like [Hippocampus comes]	-	-	-	-	GO:0016020//membrane;GO:0044459//plasma membrane part;GO:0044425//membrane part;GO:0031226//intrinsic component of plasma membrane;GO:0071944//cell periphery;GO:0005887//integral component of plasma membrane;GO:0031224//intrinsic component of membrane;GO:0016021//integral component of membrane;GO:0005623//cell;GO:0005886//plasma membrane;GO:0044464//cell part	GO:0005326//neurotransmitter transporter activity;GO:0015081//sodium ion transmembrane transporter activity;GO:0005328//neurotransmitter:sodium symporter activity;GO:0015294//solute:cation symporter activity;GO:0015075//ion transmembrane transporter activity;GO:0005488//binding;GO:0046873//metal ion transmembrane transporter activity;GO:0015293//symporter activity;GO:0005215//transporter activity…	GO:1902578//single-organism localization;GO:0044699//single-organism process;GO:0051234//establishment of localization;GO:0044765//single-organism transport;GO:0006836//neurotransmitter transport;GO:0051179//localization;GO:0006810//transport
H.erectus.002929	3.52	0.803333	-2.1315	0.000821045	0.0106077	yes	Lum	PREDICTED: lumican-like [Hippocampus comes]	-	-	-	-	-	GO:0005488//binding;GO:0005515//protein binding	-
H.erectus.002947	1.86333	0.803333	-1.21382	0.00502965	0.0399815	yes	PPFIA2	PREDICTED: liprin-alpha-4 isoform X4 [Hippocampus comes]	-	-	-	-	-	GO:0005515//protein binding;GO:0005488//binding	-
H.erectus.002960	2.64	0.436667	-2.59593	0.00263238	0.0251797	yes	Cpne5	PREDICTED: copine-5-like [Neolamprologus brichardi]	-	-	-	-	-	-	-
H.erectus.002964	11.0933	5.17	-1.10146	0.00248131	0.0239879	yes	mapk14a	PREDICTED: mitogen-activated protein kinase 14A isoform X1 [Hippocampus comes]	Environmental Information Processing;Organismal Systems	Signal transduction;Endocrine system;Circulatory system;Immune system	ko04010//MAPK signaling pathway;ko04261//Adrenergic signaling in cardiomyocytes;ko04068//FoxO signaling pathway;ko04912//GnRH signaling pathway;ko04914//Progesterone-mediated oocyte maturation;ko04620//Toll-like receptor signaling pathway;ko04370//VEGF signaling pathway;ko04622//RIG-I-like receptor signaling pathway;ko04621//NOD-like receptor signaling pathway	K04441	-	GO:0004707//MAP kinase activity;GO:0032559//adenyl ribonucleotide binding;GO:0001882//nucleoside binding;GO:0004871//signal transducer activity;GO:0000166//nucleotide binding;GO:0036094//small molecule binding;GO:0005524//ATP binding;GO:0004672//protein kinase activity;GO:1901265//nucleoside phosphate binding;GO:0016773//phosphotransferase activity, alcohol group as acceptor;GO:0097367//carbohydr…	GO:0016310//phosphorylation;GO:0009987//cellular process;GO:0006468//protein phosphorylation;GO:0043412//macromolecule modification;GO:0006796//phosphate-containing compound metabolic process;GO:0006793//phosphorus metabolic process;GO:0044238//primary metabolic process;GO:0006464//cellular protein modification process;GO:0008152//metabolic process;GO:0043170//macromolecule metabolic process;GO:0…
H.erectus.002976	4.60667	2.04667	-1.17045	0.00219957	0.0218911	yes	Camta1	PREDICTED: LOW QUALITY PROTEIN: calmodulin-binding transcription activator 1-like [Hippocampus comes]	-	-	-	-	GO:0043226//organelle;GO:0044464//cell part;GO:0005623//cell;GO:0005622//intracellular;GO:0005634//nucleus;GO:0043231//intracellular membrane-bounded organelle;GO:0043227//membrane-bounded organelle;GO:0044424//intracellular part;GO:0043229//intracellular organelle	GO:0005516//calmodulin binding;GO:0005488//binding;GO:0005515//protein binding	GO:1903506//regulation of nucleic acid-templated transcription;GO:0050789//regulation of biological process;GO:0080090//regulation of primary metabolic process;GO:0060255//regulation of macromolecule metabolic process;GO:0065007//biological regulation;GO:0031323//regulation of cellular metabolic process;GO:0010468//regulation of gene expression;GO:0051252//regulation of RNA metabolic process;GO:2…
H.erectus.002985	3.36667	1.25667	-1.42172	6.52545e-05	0.00156267	yes	TNS2	PREDICTED: tensin-2-like isoform X2 [Larimichthys crocea]	-	-	-	-	-	GO:0005488//binding;GO:0005515//protein binding	-
H.erectus.002988	3.25333	0.32	-3.34577	0.000543916	0.00777607	yes	krt8	PREDICTED: keratin, type II cytoskeletal 8-like isoform X1 [Hippocampus comes]	-	-	-	-	GO:0043226//organelle;GO:0043232//intracellular non-membrane-bounded organelle;GO:0005623//cell;GO:0044464//cell part;GO:0043228//non-membrane-bounded organelle;GO:0044422//organelle part;GO:0044424//intracellular part;GO:0043229//intracellular organelle;GO:0045111//intermediate filament cytoskeleton;GO:0044446//intracellular organelle part;GO:0005856//cytoskeleton;GO:0045095//keratin filament;GO…	GO:0005198//structural molecule activity	-
H.erectus.002990	21.5533	4.30667	-2.32327	2.88886e-06	0.00013951	yes	krt8	PREDICTED: intermediate filament protein ON3-like isoform X5 [Hippocampus comes]	-	-	-	-	GO:0099513//polymeric cytoskeletal fiber;GO:0005622//intracellular;GO:0044446//intracellular organelle part;GO:0045111//intermediate filament cytoskeleton;GO:0043228//non-membrane-bounded organelle;GO:0005623//cell;GO:0044464//cell part;GO:0044424//intracellular part;GO:0043226//organelle;GO:0043229//intracellular organelle;GO:0099512//supramolecular fiber;GO:0043232//intracellular non-membrane-b…	GO:0005198//structural molecule activity	-
H.erectus.002993	17.18	8.45	-1.02371	0.00163615	0.0174806	yes	PLEKHG4B	PREDICTED: LOW QUALITY PROTEIN: puratrophin-1-like [Pundamilia nyererei]	-	-	-	-	GO:0005622//intracellular;GO:0005623//cell;GO:0044464//cell part	GO:0005488//binding;GO:0005515//protein binding;GO:0005085//guanyl-nucleotide exchange factor activity;GO:0098772//molecular function regulator;GO:0005089//Rho guanyl-nucleotide exchange factor activity;GO:0005088//Ras guanyl-nucleotide exchange factor activity	GO:0051056//regulation of small GTPase mediated signal transduction;GO:0010646//regulation of cell communication;GO:0046578//regulation of Ras protein signal transduction;GO:1902531//regulation of intracellular signal transduction;GO:0048583//regulation of response to stimulus;GO:0050789//regulation of biological process;GO:0050794//regulation of cellular process;GO:0009966//regulation of signal …
H.erectus.002994	2.99667	0.866667	-1.78981	1.56036e-05	0.000532062	yes	DLGAP4	PREDICTED: disks large-associated protein 4-like isoform X2 [Hippocampus comes]	-	-	-	-	-	-	GO:0044763//single-organism cellular process;GO:0023052//signaling;GO:0009987//cellular process;GO:0044700//single organism signaling;GO:0007154//cell communication;GO:0007267//cell-cell signaling;GO:0044699//single-organism process
H.erectus.003002	1.09333	45.4533	5.37758	3.50092e-23	5.7911e-20	yes	CEL	PREDICTED: bile salt-activated lipase-like [Hippocampus comes]	Metabolism	Lipid metabolism	ko00561//Glycerolipid metabolism;ko00100//Steroid biosynthesis	K12298	-	-	-
H.erectus.003010	3.23667	1.12667	-1.52245	0.00275504	0.0259656	yes	Rgs6	PREDICTED: regulator of G-protein signaling 6-like isoform X2 [Hippocampus comes]	-	-	-	-	GO:0071944//cell periphery;GO:0016020//membrane;GO:0044424//intracellular part;GO:0031234//extrinsic component of cytoplasmic side of plasma membrane;GO:0043234//protein complex;GO:0098797//plasma membrane protein complex;GO:0005834//heterotrimeric G-protein complex;GO:0044459//plasma membrane part;GO:0032991//macromolecular complex;GO:0005623//cell;GO:0019898//extrinsic component of membrane;GO:…	GO:0004871//signal transducer activity	GO:0065007//biological regulation;GO:0023052//signaling;GO:0009987//cellular process;GO:0044699//single-organism process;GO:0007186//G-protein coupled receptor signaling pathway;GO:0044763//single-organism cellular process;GO:0051716//cellular response to stimulus;GO:0007165//signal transduction;GO:0050896//response to stimulus;GO:0050794//regulation of cellular process;GO:0007154//cell communica…
H.erectus.003017	5.99667	13.2133	1.13976	0.000475689	0.0069575	yes	thbs1	PREDICTED: thrombospondin-1-like [Hippocampus comes]	Environmental Information Processing;Cellular Processes	Cellular commiunity;Signaling molecules and interaction;Signal transduction;Cell growth and death;Transport and catabolism	ko04510//Focal adhesion;ko04145//Phagosome;ko04512//ECM-receptor interaction;ko04350//TGF-beta signaling pathway;ko04115//p53 signaling pathway	K16857	GO:0005576//extracellular region	GO:0005198//structural molecule activity;GO:0043167//ion binding;GO:0005488//binding;GO:0005509//calcium ion binding;GO:0043169//cation binding;GO:0005515//protein binding;GO:0046872//metal ion binding	GO:0022610//biological adhesion;GO:0007155//cell adhesion
H.erectus.003073	32.1167	15.4367	-1.05696	0.000910018	0.0114307	yes	PADI2	PREDICTED: protein-arginine deiminase type-2 isoform X1 [Hippocampus comes]	-	-	-	-	GO:0044464//cell part;GO:0005622//intracellular;GO:0044424//intracellular part;GO:0005623//cell;GO:0005737//cytoplasm	GO:0043167//ion binding;GO:0005509//calcium ion binding;GO:0016810//hydrolase activity, acting on carbon-nitrogen (but not peptide) bonds;GO:0016787//hydrolase activity;GO:0043169//cation binding;GO:0046872//metal ion binding;GO:0005488//binding;GO:0016813//hydrolase activity, acting on carbon-nitrogen (but not peptide) bonds, in linear amidines;GO:0004668//protein-arginine deiminase activity;GO:…	GO:0036211//protein modification process;GO:0018101//protein citrullination;GO:0019240//citrulline biosynthetic process;GO:1901564//organonitrogen compound metabolic process;GO:0016053//organic acid biosynthetic process;GO:0044237//cellular metabolic process;GO:0044763//single-organism cellular process;GO:1901607//alpha-amino acid biosynthetic process;GO:1901566//organonitrogen compound biosynthe…
H.erectus.003082	35.9167	15.9667	-1.16959	0.000841441	0.010768	yes	pacsin1b	PREDICTED: protein kinase C and casein kinase substrate in neurons protein 1-like isoform X1 [Hippocampus comes]	-	-	-	-	-	GO:0005515//protein binding;GO:0005488//binding	-
H.erectus.003086	1.82	0.14	-3.70044	6.24051e-07	4.08168e-05	yes	Igfn1	PREDICTED: immunoglobulin-like and fibronectin type III domain-containing protein 1 isoform X5 [Hippocampus comes]	-	-	-	-	-	GO:0005488//binding;GO:0005515//protein binding	-
H.erectus.003087	0.89	0.0266667	-5.0607	0.000137628	0.00279579	yes	IGFN1	PREDICTED: immunoglobulin-like and fibronectin type III domain-containing protein 1 isoform X2 [Hippocampus comes]	-	-	-	-	-	GO:0005515//protein binding;GO:0005488//binding	-
H.erectus.003089	44.03	11.8233	-1.89685	1.01474e-05	0.000374578	yes	TNNI1	PREDICTED: troponin I, slow skeletal muscle-like [Hippocampus comes]	-	-	-	-	-	-	-
H.erectus.003106	1.27	0.213333	-2.57365	0.000724212	0.00966497	yes	Cadps	PREDICTED: calcium-dependent secretion activator 1 isoform X21 [Hippocampus comes]	-	-	-	-	-	-	-
H.erectus.003111	3.44	1.10333	-1.64054	0.000317744	0.00515134	yes	KBTBD3	PREDICTED: kelch repeat and BTB domain-containing protein 3 isoform X1 [Hippocampus comes]	-	-	-	-	-	GO:0005515//protein binding;GO:0005488//binding	-
H.erectus.003146	5.35667	1.80667	-1.56801	0.0030329	0.0279765	yes	ZFP36L1	PREDICTED: mRNA decay activator protein ZFP36L1-like isoform X2 [Hippocampus comes]	-	-	-	-	-	GO:0097159//organic cyclic compound binding;GO:0005488//binding;GO:0043169//cation binding;GO:0008270//zinc ion binding;GO:0003676//nucleic acid binding;GO:0046872//metal ion binding;GO:1901363//heterocyclic compound binding;GO:0046914//transition metal ion binding;GO:0043167//ion binding	-
H.erectus.003174	19.18	9.16667	-1.06513	0.000437818	0.00653605	yes	2020-09-04	PREDICTED: septin-5-like isoform X1 [Hippocampus comes]	-	-	-	-	-	GO:0035639//purine ribonucleoside triphosphate binding;GO:0036094//small molecule binding;GO:0032561//guanyl ribonucleotide binding;GO:0032555//purine ribonucleotide binding;GO:0019001//guanyl nucleotide binding;GO:0097159//organic cyclic compound binding;GO:1901363//heterocyclic compound binding;GO:0043167//ion binding;GO:0000166//nucleotide binding;GO:0097367//carbohydrate derivative binding;GO…	GO:0007049//cell cycle;GO:0044763//single-organism cellular process;GO:0009987//cellular process;GO:0044699//single-organism process
H.erectus.003180	1.93333	0.436667	-2.14649	0.00190793	0.019652	yes	Scn4b	PREDICTED: sodium channel subunit beta-4 [Hippocampus comes]	Organismal Systems	Circulatory system	ko04261//Adrenergic signaling in cardiomyocytes	K04848	-	GO:0005515//protein binding;GO:0005488//binding	-
H.erectus.003182	19.78	1.34333	-3.88015	3.03726e-13	1.63e-10	yes	BCHE	PREDICTED: acetylcholinesterase-like [Hippocampus comes]	-	-	-	-	-	GO:0004104//cholinesterase activity;GO:0052689//carboxylic ester hydrolase activity;GO:0003824//catalytic activity;GO:0016787//hydrolase activity;GO:0016788//hydrolase activity, acting on ester bonds	-
H.erectus.003183	51.7633	13.36	-1.95401	0.00559357	0.0431687	yes	SI	PREDICTED: maltase-glucoamylase, intestinal-like [Hippocampus comes]	Metabolism	Carbohydrate metabolism	ko00500//Starch and sucrose metabolism;ko00052//Galactose metabolism	K12047	-	GO:0004553//hydrolase activity, hydrolyzing O-glycosyl compounds;GO:0016787//hydrolase activity;GO:0005515//protein binding;GO:0003824//catalytic activity;GO:0016798//hydrolase activity, acting on glycosyl bonds;GO:0005488//binding	GO:0008152//metabolic process;GO:0071704//organic substance metabolic process;GO:0005975//carbohydrate metabolic process;GO:0044238//primary metabolic process
H.erectus.003185	0.3	0.0366667	-3.03242	0.00301597	0.0278448	yes	WDR49	PREDICTED: WD repeat-containing protein 49 isoform X1 [Hippocampus comes]	-	-	-	-	-	GO:0005515//protein binding;GO:0005488//binding	-
H.erectus.003187	4.83	1.42333	-1.76275	0.000351411	0.00555097	yes	Serpini1	PREDICTED: neuroserpin isoform X1 [Hippocampus comes]	-	-	-	-	-	GO:0004857//enzyme inhibitor activity;GO:0030414//peptidase inhibitor activity;GO:0004867//serine-type endopeptidase inhibitor activity;GO:0061135//endopeptidase regulator activity;GO:0061134//peptidase regulator activity;GO:0004866//endopeptidase inhibitor activity;GO:0098772//molecular function regulator;GO:0030234//enzyme regulator activity	-
H.erectus.003188	21.64	10.1833	-1.08749	0.00049036	0.00715205	yes	GOLIM4	PREDICTED: Golgi integral membrane protein 4 isoform X1 [Hippocampus comes]	-	-	-	-	-	-	-
H.erectus.003214	12.6833	3.92667	-1.69156	3.56337e-05	0.000985223	yes	SGCG	PREDICTED: gamma-sarcoglycan [Hippocampus comes]	-	-	-	-	GO:0098797//plasma membrane protein complex;GO:0044459//plasma membrane part;GO:0031224//intrinsic component of membrane;GO:0016012//sarcoglycan complex;GO:0005886//plasma membrane;GO:0005623//cell;GO:0016010//dystrophin-associated glycoprotein complex;GO:0044464//cell part;GO:0044425//membrane part;GO:0071944//cell periphery;GO:0098796//membrane protein complex;GO:0016011//dystroglycan complex;G…	-	GO:0009987//cellular process;GO:0016043//cellular component organization;GO:0006996//organelle organization;GO:0071840//cellular component organization or biogenesis;GO:0007010//cytoskeleton organization
H.erectus.003217	59.59	29.3333	-1.02253	0.00160328	0.0173062	yes	SLC37A4	PREDICTED: glucose-6-phosphate exchanger SLC37A4 isoform X1 [Hippocampus comes]	-	-	-	-	-	-	GO:0055085//transmembrane transport;GO:0051179//localization;GO:0009987//cellular process;GO:0006810//transport;GO:0051234//establishment of localization;GO:0044699//single-organism process;GO:0044763//single-organism cellular process;GO:0044765//single-organism transport;GO:1902578//single-organism localization
H.erectus.003218	1.19	0.183333	-2.69842	0.000166211	0.00318864	yes	CFAP45	PREDICTED: cilia- and flagella-associated protein 45-like [Hippocampus comes]	-	-	-	-	-	-	-
H.erectus.003224	1.28667	0.273333	-2.23491	0.000384155	0.00594263	yes	KIRREL3	PREDICTED: kin of IRRE-like protein 3 isoform X4 [Hippocampus comes]	-	-	-	-	-	GO:0005515//protein binding;GO:0005488//binding	-
H.erectus.003225	74.7467	0.156667	-8.89817	1.2445e-52	2.60475e-48	yes	gh	PREDICTED: somatolactin-like [Hippocampus comes]	Environmental Information Processing	Signaling molecules and interaction;Signal transduction	ko04080//Neuroactive ligand-receptor interaction;ko04060//Cytokine-cytokine receptor interaction;ko04630//Jak-STAT signaling pathway	K05438	GO:0005576//extracellular region	GO:0005102//receptor binding;GO:0005179//hormone activity;GO:0005515//protein binding;GO:0005488//binding	-
H.erectus.003243	11.8933	5.00333	-1.24919	0.00056529	0.00801751	yes	SERPINH1	PREDICTED: serpin H1-like [Hippocampus comes]	-	-	-	-	-	GO:0061134//peptidase regulator activity;GO:0004867//serine-type endopeptidase inhibitor activity;GO:0004866//endopeptidase inhibitor activity;GO:0004857//enzyme inhibitor activity;GO:0030234//enzyme regulator activity;GO:0030414//peptidase inhibitor activity;GO:0098772//molecular function regulator;GO:0061135//endopeptidase regulator activity	-
H.erectus.003247	8.45333	2.13667	-1.98416	1.05697e-05	0.000386079	yes	P2rx5	PREDICTED: LOW QUALITY PROTEIN: P2X purinoceptor 5-like [Hippocampus comes]	Environmental Information Processing	Signaling molecules and interaction;Signal transduction	ko04080//Neuroactive ligand-receptor interaction;ko04020//Calcium signaling pathway	K05219	GO:0016020//membrane	GO:0036094//small molecule binding;GO:0032559//adenyl ribonucleotide binding;GO:0022838//substrate-specific channel activity;GO:0017076//purine nucleotide binding;GO:0030554//adenyl nucleotide binding;GO:1901363//heterocyclic compound binding;GO:0060089//molecular transducer activity;GO:0097367//carbohydrate derivative binding;GO:0001883//purine nucleoside binding;GO:0022857//transmembrane transp…	GO:1902578//single-organism localization;GO:0044765//single-organism transport;GO:0044699//single-organism process;GO:0051234//establishment of localization;GO:0051179//localization;GO:0006811//ion transport;GO:0006810//transport
H.erectus.003261	1.65667	0.346667	-2.25666	0.000138165	0.00279671	yes	cntn5	PREDICTED: contactin-5 [Hippocampus comes]	-	-	-	-	-	GO:0005515//protein binding;GO:0005488//binding	-
H.erectus.003269	2.76333	1.09333	-1.33768	2.87831e-05	0.000857249	yes	tenm4	PREDICTED: teneurin-4 isoform X4 [Lates calcarifer]	-	-	-	-	GO:0005737//cytoplasm;GO:0044464//cell part;GO:0044424//intracellular part;GO:0031224//intrinsic component of membrane;GO:0016021//integral component of membrane;GO:0005623//cell;GO:0044425//membrane part;GO:0016020//membrane;GO:0005622//intracellular	GO:0032553//ribonucleotide binding;GO:0097367//carbohydrate derivative binding;GO:0004815//aspartate-tRNA ligase activity;GO:0000166//nucleotide binding;GO:0004812//aminoacyl-tRNA ligase activity;GO:0030554//adenyl nucleotide binding;GO:1901265//nucleoside phosphate binding;GO:0016874//ligase activity;GO:0036094//small molecule binding;GO:0005524//ATP binding;GO:0035639//purine ribonucleoside tri…	GO:0023052//signaling;GO:0010467//gene expression;GO:0008152//metabolic process;GO:1901566//organonitrogen compound biosynthetic process;GO:0007165//signal transduction;GO:0006422//aspartyl-tRNA aminoacylation;GO:0016070//RNA metabolic process;GO:0019752//carboxylic acid metabolic process;GO:0006082//organic acid metabolic process;GO:0043039//tRNA aminoacylation;GO:0043603//cellular amide metabol…
H.erectus.003287	5.89333	2.4	-1.29605	0.00451289	0.0369541	yes	STOM	PREDICTED: erythrocyte band 7 integral membrane protein-like isoform X1 [Hippocampus comes]	-	-	-	-	GO:0016020//membrane	-	-
H.erectus.003288	4.80667	2.12	-1.18097	0.00228862	0.0225628	yes	Mtus2	PREDICTED: microtubule-associated tumor suppressor candidate 2 homolog isoform X2 [Hippocampus comes]	-	-	-	-	-	-	-
H.erectus.003302	1.87667	0.73	-1.3622	0.000298008	0.00491513	yes	Dchs1	PREDICTED: protocadherin-16-like [Hippocampus comes]	-	-	-	-	GO:0016020//membrane;GO:0044464//cell part;GO:0005886//plasma membrane;GO:0005623//cell;GO:0071944//cell periphery	GO:0046872//metal ion binding;GO:0043169//cation binding;GO:0005488//binding;GO:0043167//ion binding;GO:0005509//calcium ion binding	GO:0007155//cell adhesion;GO:0022610//biological adhesion;GO:0098742//cell-cell adhesion via plasma-membrane adhesion molecules;GO:0007156//homophilic cell adhesion via plasma membrane adhesion molecules;GO:0098609//cell-cell adhesion
H.erectus.003307	1.57333	0.593333	-1.40691	0.00381748	0.0327592	yes	FREM2	PREDICTED: FRAS1-related extracellular matrix protein 2-like isoform X2 [Hippocampus comes]	-	-	-	-	-	-	-
H.erectus.003309	23.9133	5.07	-2.23776	1.74315e-05	0.000584681	yes	POSTN	PREDICTED: periostin-like [Hippocampus comes]	-	-	-	-	-	GO:0005515//protein binding;GO:0005488//binding	-
H.erectus.003311	1.63667	0.503333	-1.70117	0.00186316	0.0192763	yes	DCLK1	PREDICTED: serine/threonine-protein kinase DCLK1-like [Hippocampus comes]	-	-	-	-	-	GO:0005524//ATP binding;GO:1901265//nucleoside phosphate binding;GO:0032555//purine ribonucleotide binding;GO:0032559//adenyl ribonucleotide binding;GO:0043168//anion binding;GO:0032549//ribonucleoside binding;GO:0001883//purine nucleoside binding;GO:0017076//purine nucleotide binding;GO:0016773//phosphotransferase activity, alcohol group as acceptor;GO:0004674//protein serine/threonine kinase ac…	GO:0009987//cellular process;GO:0006793//phosphorus metabolic process;GO:0007165//signal transduction;GO:0043170//macromolecule metabolic process;GO:0006464//cellular protein modification process;GO:0036211//protein modification process;GO:0019538//protein metabolic process;GO:0016310//phosphorylation;GO:0008152//metabolic process;GO:0044763//single-organism cellular process;GO:0044238//primary m…
H.erectus.003312	3.00333	0.926667	-1.69644	0.000155227	0.00303921	yes	Nbea	PREDICTED: neurobeachin-like isoform X2 [Neolamprologus brichardi]	-	-	-	-	-	GO:0005515//protein binding;GO:0005488//binding	-
H.erectus.003321	14.24	4.09333	-1.7986	3.5342e-08	4.06433e-06	yes	GRIN1	PREDICTED: glutamate receptor ionotropic, NMDA 1 isoform X4 [Hippocampus comes]	Environmental Information Processing	Signaling molecules and interaction;Signal transduction	ko04080//Neuroactive ligand-receptor interaction;ko04020//Calcium signaling pathway	K05208	GO:0016020//membrane	GO:0022857//transmembrane transporter activity;GO:0038023//signaling receptor activity;GO:0004888//transmembrane signaling receptor activity;GO:0099600//transmembrane receptor activity;GO:0005231//excitatory extracellular ligand-gated ion channel activity;GO:0004872//receptor activity;GO:0015075//ion transmembrane transporter activity;GO:0015276//ligand-gated ion channel activity;GO:0008066//glut…	GO:0006810//transport;GO:0051179//localization;GO:0051234//establishment of localization;GO:0044765//single-organism transport;GO:1902578//single-organism localization;GO:0044699//single-organism process;GO:0006811//ion transport
H.erectus.003324	151.423	55.7433	-1.44172	0.00367516	0.031944	yes	GLUL	PREDICTED: apical endosomal glycoprotein isoform X1 [Hippocampus comes]	-	-	-	-	GO:0016020//membrane	GO:0016874//ligase activity;GO:0003824//catalytic activity;GO:0004356//glutamate-ammonia ligase activity;GO:0016879//ligase activity, forming carbon-nitrogen bonds;GO:0016211//ammonia ligase activity;GO:0005488//binding;GO:0005515//protein binding;GO:0016880//acid-ammonia (or amide) ligase activity	GO:0006807//nitrogen compound metabolic process;GO:0009084//glutamine family amino acid biosynthetic process;GO:0006520//cellular amino acid metabolic process;GO:0006082//organic acid metabolic process;GO:1901566//organonitrogen compound biosynthetic process;GO:0044238//primary metabolic process;GO:0008152//metabolic process;GO:0009987//cellular process;GO:0006542//glutamine biosynthetic process;…
H.erectus.003327	8.36667	18.41	1.13776	0.000407147	0.00617506	yes	ONECUT2	PREDICTED: one cut domain family member 2 [Hippocampus comes]	-	-	-	-	-	GO:1901363//heterocyclic compound binding;GO:0097159//organic cyclic compound binding;GO:0005488//binding;GO:0003677//DNA binding;GO:0003676//nucleic acid binding	-
H.erectus.003328	4.11333	1.46	-1.49434	0.00491202	0.039345	yes	ST8SIA3	PREDICTED: sia-alpha-2,3-Gal-beta-1,4-GlcNAc-R:alpha 2,8-sialyltransferase-like [Hippocampus comes]	-	-	-	-	GO:0000139//Golgi membrane;GO:0031301//integral component of organelle membrane;GO:0016021//integral component of membrane;GO:0031090//organelle membrane;GO:0016020//membrane;GO:0031224//intrinsic component of membrane;GO:0044464//cell part;GO:0044444//cytoplasmic part;GO:0012505//endomembrane system;GO:0043226//organelle;GO:0031300//intrinsic component of organelle membrane;GO:0030173//integral …	GO:0016757//transferase activity, transferring glycosyl groups;GO:0016740//transferase activity;GO:0008373//sialyltransferase activity;GO:0003824//catalytic activity	GO:0034645//cellular macromolecule biosynthetic process;GO:0009101//glycoprotein biosynthetic process;GO:0009059//macromolecule biosynthetic process;GO:0009058//biosynthetic process;GO:0043413//macromolecule glycosylation;GO:0044260//cellular macromolecule metabolic process;GO:0009100//glycoprotein metabolic process;GO:0006464//cellular protein modification process;GO:0008152//metabolic process;G…
H.erectus.003342	3.51333	1.08333	-1.69736	0.00568902	0.0436898	yes	-	PREDICTED: nucleolin-like [Hippocampus comes]	-	-	-	-	-	-	-
H.erectus.003366	12.36	33.9267	1.45674	8.37378e-07	5.08009e-05	yes	Npr1	PREDICTED: atrial natriuretic peptide receptor 2 isoform X1 [Esox lucius]	Organismal Systems;Metabolism;Environmental Information Processing	Signal transduction;Nucleotide metabolism;Circulatory system;Endocrine system	ko00230//Purine metabolism;ko04270//Vascular smooth muscle contraction;ko04024//cAMP signaling pathway;ko04022//cGMP - PKG signaling pathway;ko04921//Oxytocin signaling pathway;ko04925//Aldosterone synthesis and secretion;ko04924//Renin secretion;ko04923//Regulation of lipolysis in adipocyte	K12323	GO:0016020//membrane	GO:0005524//ATP binding;GO:0001883//purine nucleoside binding;GO:0003824//catalytic activity;GO:0004871//signal transducer activity;GO:0001882//nucleoside binding;GO:0004674//protein serine/threonine kinase activity;GO:0017076//purine nucleotide binding;GO:0036094//small molecule binding;GO:0043168//anion binding;GO:0016301//kinase activity;GO:0016773//phosphotransferase activity, alcohol group a…	GO:0065007//biological regulation;GO:0019438//aromatic compound biosynthetic process;GO:1901293//nucleoside phosphate biosynthetic process;GO:0055086//nucleobase-containing small molecule metabolic process;GO:0043170//macromolecule metabolic process;GO:0044238//primary metabolic process;GO:0044281//small molecule metabolic process;GO:0050794//regulation of cellular process;GO:0008152//metabolic p…
H.erectus.003369	14.44	5.62333	-1.36057	8.51405e-05	0.00190996	yes	Tprn	PREDICTED: taperin [Hippocampus comes]	-	-	-	-	-	-	-
H.erectus.003374	23.0533	9.93667	-1.21414	0.00014024	0.00282777	yes	Stxbp1	PREDICTED: syntaxin-binding protein 1 isoform X1 [Hippocampus comes]	-	-	-	-	-	-	GO:0006887//exocytosis;GO:0006810//transport;GO:1902578//single-organism localization;GO:0009987//cellular process;GO:0046903//secretion;GO:0022406//membrane docking;GO:0044699//single-organism process;GO:0048278//vesicle docking;GO:0051179//localization;GO:0051649//establishment of localization in cell;GO:0016192//vesicle-mediated transport;GO:0006904//vesicle docking involved in exocytosis;GO:0…
H.erectus.003380	3.68667	0.516667	-2.83501	9.9578e-06	0.000370848	yes	GIMAP7	PREDICTED: GTPase IMAP family member 8-like [Hippocampus comes]	-	-	-	-	-	GO:0001883//purine nucleoside binding;GO:0035639//purine ribonucleoside triphosphate binding;GO:0005488//binding;GO:0097159//organic cyclic compound binding;GO:0032553//ribonucleotide binding;GO:0032561//guanyl ribonucleotide binding;GO:0019001//guanyl nucleotide binding;GO:0005525//GTP binding;GO:0000166//nucleotide binding;GO:0036094//small molecule binding;GO:1901363//heterocyclic compound bin…	-
H.erectus.003381	11.7733	0.996667	-3.56227	2.90617e-12	1.24135e-09	yes	GIMAP7	PREDICTED: GTPase IMAP family member 8-like [Hippocampus comes]	-	-	-	-	-	GO:0032555//purine ribonucleotide binding;GO:0032549//ribonucleoside binding;GO:0043167//ion binding;GO:0032553//ribonucleotide binding;GO:0005488//binding;GO:0001883//purine nucleoside binding;GO:0043168//anion binding;GO:0035639//purine ribonucleoside triphosphate binding;GO:0001882//nucleoside binding;GO:0032550//purine ribonucleoside binding;GO:0097159//organic cyclic compound binding;GO:1901…	-
H.erectus.003384	12.0467	5.11667	-1.23536	0.00337723	0.0301173	yes	-	PREDICTED: nucleolin-like [Hippocampus comes]	-	-	-	-	-	-	-
H.erectus.003388	6.95333	15.64	1.16946	0.0010488	0.0127181	yes	LIFR	PREDICTED: leukemia inhibitory factor receptor-like [Hippocampus comes]	Environmental Information Processing	Signaling molecules and interaction;Signal transduction	ko04060//Cytokine-cytokine receptor interaction;ko04630//Jak-STAT signaling pathway	K05058	GO:0016020//membrane	GO:0005515//protein binding;GO:0060089//molecular transducer activity;GO:0099600//transmembrane receptor activity;GO:0038023//signaling receptor activity;GO:0004888//transmembrane signaling receptor activity;GO:0005488//binding;GO:0004872//receptor activity;GO:0004896//cytokine receptor activity;GO:0004871//signal transducer activity	-
H.erectus.003396	11.89	5.88	-1.01586	0.00146025	0.0161221	yes	thnsl2	PREDICTED: threonine synthase-like 2 isoform X2 [Hippocampus comes]	-	-	-	-	-	GO:0005488//binding;GO:0043167//ion binding;GO:1901363//heterocyclic compound binding;GO:0097159//organic cyclic compound binding;GO:0043168//anion binding;GO:0048037//cofactor binding;GO:0003824//catalytic activity;GO:0030170//pyridoxal phosphate binding	GO:0008152//metabolic process
H.erectus.003402	1.92333	0.623333	-1.62553	0.00147223	0.0161922	yes	ADAMTS6	PREDICTED: A disintegrin and metalloproteinase with thrombospondin motifs 6 isoform X5 [Hippocampus comes]	-	-	-	-	GO:0005578//proteinaceous extracellular matrix;GO:0044421//extracellular region part;GO:0005576//extracellular region;GO:0031012//extracellular matrix	GO:0008233//peptidase activity;GO:0005488//binding;GO:0016787//hydrolase activity;GO:0046914//transition metal ion binding;GO:0003824//catalytic activity;GO:0004222//metalloendopeptidase activity;GO:0008237//metallopeptidase activity;GO:0046872//metal ion binding;GO:0043167//ion binding;GO:0070011//peptidase activity, acting on L-amino acid peptides;GO:0008270//zinc ion binding;GO:0004175//endope…	GO:0071704//organic substance metabolic process;GO:0008152//metabolic process;GO:0019538//protein metabolic process;GO:0043170//macromolecule metabolic process;GO:0006508//proteolysis;GO:0044238//primary metabolic process
H.erectus.003418	11.46	2.99667	-1.93518	4.33697e-06	0.000191357	yes	TNC	PREDICTED: tenascin-like isoform X1 [Lates calcarifer]	Cellular Processes;Environmental Information Processing	Signaling molecules and interaction;Cellular commiunity	ko04510//Focal adhesion;ko04512//ECM-receptor interaction	K06252	-	GO:0005102//receptor binding;GO:0005515//protein binding;GO:0005488//binding	GO:0009987//cellular process;GO:0007165//signal transduction;GO:0044763//single-organism cellular process;GO:0044699//single-organism process;GO:0050794//regulation of cellular process;GO:0044700//single organism signaling;GO:0051716//cellular response to stimulus;GO:0023052//signaling;GO:0065007//biological regulation;GO:0050789//regulation of biological process;GO:0007154//cell communication;GO…
H.erectus.003427	11.1933	4.34667	-1.36466	3.3552e-05	0.000948977	yes	LAMC3	PREDICTED: laminin subunit gamma-3-like [Hippocampus comes]	Cellular Processes;Environmental Information Processing	Cellular commiunity;Signaling molecules and interaction	ko04510//Focal adhesion;ko04512//ECM-receptor interaction	K06247	GO:0005578//proteinaceous extracellular matrix;GO:0044421//extracellular region part;GO:0005576//extracellular region;GO:0031012//extracellular matrix	GO:0005488//binding;GO:0005515//protein binding	GO:0022610//biological adhesion;GO:0007155//cell adhesion
H.erectus.003431	16.2433	7.83	-1.05276	0.000468446	0.00686595	yes	Ttll11	PREDICTED: tubulin polyglutamylase TTLL11 isoform X1 [Hippocampus comes]	-	-	-	-	-	GO:0016881//acid-amino acid ligase activity;GO:0016874//ligase activity;GO:0016879//ligase activity, forming carbon-nitrogen bonds;GO:0004835//tubulin-tyrosine ligase activity;GO:0003824//catalytic activity	GO:0009987//cellular process;GO:0071704//organic substance metabolic process;GO:0008152//metabolic process;GO:0044260//cellular macromolecule metabolic process;GO:0044238//primary metabolic process;GO:0043412//macromolecule modification;GO:0043170//macromolecule metabolic process;GO:0036211//protein modification process;GO:0006464//cellular protein modification process;GO:0044267//cellular protei…
H.erectus.003434	15.1967	3.87	-1.97335	4.12623e-08	4.56942e-06	yes	Olfm1	PREDICTED: noelin isoform X1 [Hippocampus comes]	-	-	-	-	-	GO:0005488//binding;GO:0005515//protein binding	-
H.erectus.003435	46.7067	18.18	-1.36128	0.000442402	0.00659037	yes	COL5A1	PREDICTED: collagen alpha-1(XI) chain-like isoform X1 [Hippocampus comes]	-	-	-	-	GO:0043234//protein complex;GO:0005581//collagen trimer;GO:0032991//macromolecular complex	GO:0005201//extracellular matrix structural constituent;GO:0005198//structural molecule activity	-
H.erectus.003446	0.316667	0.01	-4.98489	0.00010124	0.00219126	yes	KANK1	PREDICTED: KN motif and ankyrin repeat domain-containing protein 1-like [Hippocampus comes]	-	-	-	-	-	-	-
H.erectus.003460	4.62	2.17667	-1.08577	0.00498007	0.0397078	yes	PDE4D	PREDICTED: cAMP-specific 3',5'-cyclic phosphodiesterase 4C-like isoform X2 [Hippocampus comes]	Metabolism	Nucleotide metabolism	ko00230//Purine metabolism	K13293	-	GO:0004112//cyclic-nucleotide phosphodiesterase activity;GO:0016788//hydrolase activity, acting on ester bonds;GO:0042578//phosphoric ester hydrolase activity;GO:0004114//3',5'-cyclic-nucleotide phosphodiesterase activity;GO:0003824//catalytic activity;GO:0016787//hydrolase activity;GO:0008081//phosphoric diester hydrolase activity	GO:0044763//single-organism cellular process;GO:0050896//response to stimulus;GO:0007165//signal transduction;GO:0007154//cell communication;GO:0065007//biological regulation;GO:0009987//cellular process;GO:0023052//signaling;GO:0051716//cellular response to stimulus;GO:0044699//single-organism process;GO:0050794//regulation of cellular process;GO:0050789//regulation of biological process;GO:0044…
H.erectus.003486	8.56667	23.97	1.48442	1.04734e-05	0.000383233	yes	ELOVL7	PREDICTED: elongation of very long chain fatty acids protein 7 isoform X2 [Hippocampus comes]	Metabolism	Lipid metabolism	ko00062//Fatty acid elongation	K10250	GO:0031224//intrinsic component of membrane;GO:0016020//membrane;GO:0044425//membrane part;GO:0016021//integral component of membrane	-	-
H.erectus.003492	29.5267	12.1	-1.28701	1.07289e-05	0.000390532	yes	Pgm5	PREDICTED: phosphoglucomutase-like protein 5 [Hippocampus comes]	-	-	-	-	-	GO:0016866//intramolecular transferase activity;GO:0046872//metal ion binding;GO:0043169//cation binding;GO:0000287//magnesium ion binding;GO:0043167//ion binding;GO:0016868//intramolecular transferase activity, phosphotransferases;GO:0016853//isomerase activity;GO:0005488//binding;GO:0003824//catalytic activity	GO:0071704//organic substance metabolic process;GO:0044238//primary metabolic process;GO:0005975//carbohydrate metabolic process;GO:0008152//metabolic process
H.erectus.003499	5.01667	2.15333	-1.22016	0.000590727	0.00831467	yes	Ptch1	PREDICTED: protein patched homolog 1 isoform X1 [Hippocampus comes]	Environmental Information Processing	Signal transduction	ko04340//Hedgehog signaling pathway	K06225	GO:0016021//integral component of membrane;GO:0031224//intrinsic component of membrane;GO:0044425//membrane part;GO:0016020//membrane	GO:0008158//hedgehog receptor activity;GO:0004888//transmembrane signaling receptor activity;GO:0004872//receptor activity;GO:0004871//signal transducer activity;GO:0099600//transmembrane receptor activity;GO:0038023//signaling receptor activity;GO:0060089//molecular transducer activity	-
H.erectus.003538	134.313	60.4267	-1.15235	0.00203289	0.0205548	yes	pepA	PREDICTED: putative aminopeptidase W07G4.4 [Hippocampus comes]	Metabolism	Metabolism of other amino acids	ko00480//Glutathione metabolism	K01255	GO:0044464//cell part;GO:0005622//intracellular;GO:0005623//cell;GO:0005737//cytoplasm;GO:0044424//intracellular part	GO:0016787//hydrolase activity;GO:0043167//ion binding;GO:0070011//peptidase activity, acting on L-amino acid peptides;GO:0046914//transition metal ion binding;GO:0003824//catalytic activity;GO:0004177//aminopeptidase activity;GO:0008233//peptidase activity;GO:0030145//manganese ion binding;GO:0046872//metal ion binding;GO:0008238//exopeptidase activity;GO:0005488//binding;GO:0008235//metalloexop…	GO:0071704//organic substance metabolic process;GO:0019538//protein metabolic process;GO:0006508//proteolysis;GO:0008152//metabolic process;GO:0043170//macromolecule metabolic process;GO:0044238//primary metabolic process
H.erectus.003558	167.377	569.123	1.76564	7.34485e-05	0.0017138	yes	cdo1	PREDICTED: cysteine dioxygenase type 1 [Hippocampus comes]	Metabolism	Metabolism of other amino acids;Amino acid metabolism	ko00270//Cysteine and methionine metabolism;ko00430//Taurine and hypotaurine metabolism	K00456	-	GO:0051213//dioxygenase activity;GO:0016491//oxidoreductase activity;GO:0043167//ion binding;GO:0005488//binding;GO:0016701//oxidoreductase activity, acting on single donors with incorporation of molecular oxygen;GO:0043169//cation binding;GO:0003824//catalytic activity;GO:0016702//oxidoreductase activity, acting on single donors with incorporation of molecular oxygen, incorporation of two atoms …	GO:0006082//organic acid metabolic process;GO:0006790//sulfur compound metabolic process;GO:0046439//L-cysteine metabolic process;GO:0009069//serine family amino acid metabolic process;GO:0008152//metabolic process;GO:0044710//single-organism metabolic process;GO:0019752//carboxylic acid metabolic process;GO:0044763//single-organism cellular process;GO:0006807//nitrogen compound metabolic process…
H.erectus.003561	6.17333	2.49667	-1.30605	0.00079893	0.0103796	yes	SEMA6A	PREDICTED: semaphorin-6A [Hippocampus comes]	-	-	-	-	GO:0016020//membrane	-	-
H.erectus.003611	13	41.24	1.66553	1.00165e-07	9.15486e-06	yes	hsd11b1l	PREDICTED: hydroxysteroid 11-beta-dehydrogenase 1-like protein [Hippocampus comes]	-	-	-	-	-	GO:0016491//oxidoreductase activity;GO:0003824//catalytic activity	GO:0008152//metabolic process;GO:0044710//single-organism metabolic process;GO:0055114//oxidation-reduction process;GO:0044699//single-organism process
H.erectus.003617	1.32	0.426667	-1.62936	0.000839591	0.0107551	yes	Unc13a	PREDICTED: protein unc-13 homolog A isoform X3 [Hippocampus comes]	-	-	-	-	-	GO:0005488//binding;GO:0005515//protein binding	GO:0044700//single organism signaling;GO:0044699//single-organism process;GO:0035556//intracellular signal transduction;GO:0065007//biological regulation;GO:0050789//regulation of biological process;GO:0007154//cell communication;GO:0051716//cellular response to stimulus;GO:0050896//response to stimulus;GO:0050794//regulation of cellular process;GO:0044763//single-organism cellular process;GO:002…
H.erectus.003644	5.36	0.933333	-2.52177	2.25124e-06	0.000113204	yes	C2cd4cC2CD4 family	PREDICTED: C2 calcium-dependent domain-containing protein 4C [Hippocampus comes]	-	-	-	-	-	GO:0005488//binding;GO:0005515//protein binding	-
H.erectus.003653	0.586667	0.176667	-1.73151	0.006498	0.0477372	yes	ANKRD24	PREDICTED: LOW QUALITY PROTEIN: ankyrin repeat domain-containing protein 24 [Hippocampus comes]	-	-	-	-	-	GO:0005488//binding;GO:0005515//protein binding	-
H.erectus.003692	57.8967	28.56	-1.01948	0.000557663	0.00792928	yes	ehhadh	PREDICTED: peroxisomal bifunctional enzyme [Hippocampus comes]	Metabolism;Cellular Processes;Organismal Systems	Transport and catabolism;Metabolism of other amino acids;Global and Overview;Endocrine system;Carbohydrate metabolism;Lipid metabolism;Amino acid metabolism	ko01200//Carbon metabolism;ko04146//Peroxisome;ko03320//PPAR signaling pathway;ko00310//Lysine degradation;ko00280//Valine, leucine and isoleucine degradation;ko01212//Fatty acid metabolism;ko00380//Tryptophan metabolism;ko00071//Fatty acid degradation;ko00640//Propanoate metabolism;ko00410//beta-Alanine metabolism;ko00650//Butanoate metabolism	K07514	-	GO:0016491//oxidoreductase activity;GO:0003824//catalytic activity	GO:0044281//small molecule metabolic process;GO:0006082//organic acid metabolic process;GO:0044238//primary metabolic process;GO:0044237//cellular metabolic process;GO:0032787//monocarboxylic acid metabolic process;GO:0043436//oxoacid metabolic process;GO:0008152//metabolic process;GO:0044255//cellular lipid metabolic process;GO:0071704//organic substance metabolic process;GO:0044763//single-orga…
H.erectus.003705	0.826667	0.0966667	-3.09622	2.17754e-05	0.00069688	yes	TRPM2	PREDICTED: LOW QUALITY PROTEIN: transient receptor potential cation channel subfamily M member 2 [Hippocampus comes]	-	-	-	-	GO:0016020//membrane	GO:0022857//transmembrane transporter activity;GO:0022803//passive transmembrane transporter activity;GO:0022892//substrate-specific transporter activity;GO:0005215//transporter activity;GO:0022891//substrate-specific transmembrane transporter activity;GO:0015075//ion transmembrane transporter activity;GO:0022838//substrate-specific channel activity;GO:0005216//ion channel activity;GO:0015267//ch…	GO:0006810//transport;GO:0006811//ion transport;GO:0044699//single-organism process;GO:0009987//cellular process;GO:0044765//single-organism transport;GO:0051234//establishment of localization;GO:0055085//transmembrane transport;GO:1902578//single-organism localization;GO:0051179//localization;GO:0044763//single-organism cellular process
H.erectus.003706	34.6333	16.42	-1.07671	0.00112161	0.0133459	yes	Fam126b	PREDICTED: protein FAM126B isoform X1 [Hippocampus comes]	-	-	-	-	-	-	-
H.erectus.003711	22.4433	216.273	3.2685	2.21567e-07	1.68633e-05	yes	SACS	PREDICTED: sacsin-like [Hippocampus comes]	-	-	-	-	-	-	-
H.erectus.003719	15.87	6.42667	-1.30416	1.10474e-05	0.000399348	yes	ARSD	PREDICTED: arylsulfatase D-like [Stegastes partitus]	-	-	-	-	-	GO:0005543//phospholipid binding;GO:0005488//binding;GO:0008484//sulfuric ester hydrolase activity;GO:0005515//protein binding;GO:0043167//ion binding;GO:0016787//hydrolase activity;GO:0043168//anion binding;GO:0003824//catalytic activity;GO:0035091//phosphatidylinositol binding;GO:0008289//lipid binding;GO:0016788//hydrolase activity, acting on ester bonds	GO:0009987//cellular process;GO:0008152//metabolic process;GO:0007154//cell communication;GO:0044699//single-organism process;GO:0044763//single-organism cellular process
H.erectus.003732	5.14333	1.18667	-2.11579	2.72495e-05	0.000824286	yes	Gtf2ird2	PREDICTED: general transcription factor II-I repeat domain-containing protein 2B-like [Pygocentrus nattereri]	-	-	-	-	-	-	-
H.erectus.003739	7.5	2.04333	-1.87597	0.000116787	0.00244435	yes	Gabra6	PREDICTED: gamma-aminobutyric acid receptor subunit alpha-6-like [Hippocampus comes]	Environmental Information Processing	Signaling molecules and interaction	ko04080//Neuroactive ligand-receptor interaction	K05175	GO:0098589//membrane region;GO:0044456//synapse part;GO:0005623//cell;GO:0005886//plasma membrane;GO:0031224//intrinsic component of membrane;GO:0016021//integral component of membrane;GO:0045202//synapse;GO:0098794//postsynapse;GO:0044464//cell part;GO:0044425//membrane part;GO:0098590//plasma membrane region;GO:0097060//synaptic membrane;GO:0044459//plasma membrane part;GO:0098805//whole membra…	GO:0060089//molecular transducer activity;GO:0005215//transporter activity;GO:0022838//substrate-specific channel activity;GO:0015276//ligand-gated ion channel activity;GO:0004871//signal transducer activity;GO:0022836//gated channel activity;GO:0022891//substrate-specific transmembrane transporter activity;GO:0038023//signaling receptor activity;GO:0022803//passive transmembrane transporter acti…	GO:0044699//single-organism process;GO:0006811//ion transport;GO:0051234//establishment of localization;GO:1902578//single-organism localization;GO:0006810//transport;GO:0051179//localization;GO:0044765//single-organism transport
H.erectus.003740	2.44333	0.62	-1.97851	0.000198422	0.00362705	yes	GABRB2	PREDICTED: gamma-aminobutyric acid receptor subunit beta-2 isoform X2 [Hippocampus comes]	Environmental Information Processing	Signaling molecules and interaction	ko04080//Neuroactive ligand-receptor interaction	K05181	GO:0097060//synaptic membrane;GO:0044464//cell part;GO:0016020//membrane;GO:0016021//integral component of membrane;GO:0045211//postsynaptic membrane;GO:0045202//synapse;GO:0071944//cell periphery;GO:0031224//intrinsic component of membrane;GO:0044459//plasma membrane part;GO:0098590//plasma membrane region;GO:0005886//plasma membrane;GO:0098805//whole membrane;GO:0098794//postsynapse;GO:0098589/…	GO:0005216//ion channel activity;GO:0005215//transporter activity;GO:0038023//signaling receptor activity;GO:0022803//passive transmembrane transporter activity;GO:0004871//signal transducer activity;GO:0022838//substrate-specific channel activity;GO:0015075//ion transmembrane transporter activity;GO:0022857//transmembrane transporter activity;GO:0022892//substrate-specific transporter activity;G…	GO:0006810//transport;GO:0051179//localization;GO:1902578//single-organism localization;GO:0044765//single-organism transport;GO:0006811//ion transport;GO:0051234//establishment of localization;GO:0044699//single-organism process
H.erectus.003747	0.913333	0.1	-3.19114	0.00373836	0.0323055	yes	Slc6a13	PREDICTED: sodium- and chloride-dependent GABA transporter 2-like isoform X1 [Hippocampus comes]	-	-	-	-	GO:0016020//membrane;GO:0005887//integral component of plasma membrane;GO:0044464//cell part;GO:0031224//intrinsic component of membrane;GO:0031226//intrinsic component of plasma membrane;GO:0044459//plasma membrane part;GO:0005623//cell;GO:0005886//plasma membrane;GO:0071944//cell periphery;GO:0044425//membrane part;GO:0016021//integral component of membrane	GO:0015077//monovalent inorganic cation transmembrane transporter activity;GO:0022890//inorganic cation transmembrane transporter activity;GO:0005326//neurotransmitter transporter activity;GO:0022857//transmembrane transporter activity;GO:0022804//active transmembrane transporter activity;GO:0022891//substrate-specific transmembrane transporter activity;GO:0008324//cation transmembrane transporte…	GO:1902578//single-organism localization;GO:0006810//transport;GO:0051179//localization;GO:0044765//single-organism transport;GO:0044699//single-organism process;GO:0006836//neurotransmitter transport;GO:0051234//establishment of localization
H.erectus.003760	3.34	0.91	-1.87591	0.000898319	0.0113264	yes	FGL1	PREDICTED: fibrinogen-like protein 1 [Hippocampus comes]	-	-	-	-	GO:0005615//extracellular space;GO:0044421//extracellular region part;GO:0005576//extracellular region	GO:0005102//receptor binding;GO:0005488//binding;GO:0005515//protein binding	GO:0050794//regulation of cellular process;GO:0050896//response to stimulus;GO:0009987//cellular process;GO:0007165//signal transduction;GO:0065007//biological regulation;GO:0044700//single organism signaling;GO:0007154//cell communication;GO:0023052//signaling;GO:0050789//regulation of biological process;GO:0044699//single-organism process;GO:0051716//cellular response to stimulus;GO:0044763//si…
H.erectus.003767	254.19	709.533	1.48096	0.000155649	0.00304176	yes	CFB	PREDICTED: complement factor B-like isoform X3 [Hippocampus comes]	-	-	-	-	-	GO:0070011//peptidase activity, acting on L-amino acid peptides;GO:0005488//binding;GO:0016787//hydrolase activity;GO:0008233//peptidase activity;GO:0017171//serine hydrolase activity;GO:0005515//protein binding;GO:0004252//serine-type endopeptidase activity;GO:0008236//serine-type peptidase activity;GO:0004175//endopeptidase activity;GO:0003824//catalytic activity	GO:0071704//organic substance metabolic process;GO:0008152//metabolic process;GO:0006508//proteolysis;GO:0043170//macromolecule metabolic process;GO:0019538//protein metabolic process;GO:0044238//primary metabolic process
H.erectus.003773	3.02667	0.583333	-2.37534	0.0020239	0.0205035	yes	MIA	PREDICTED: melanoma-derived growth regulatory protein [Hippocampus comes]	-	-	-	-	-	GO:0005488//binding;GO:0005515//protein binding	-
H.erectus.003782	12.23	2.02	-2.598	0.0004437	0.00659556	yes	-	PREDICTED: netrin-4 [Aotus nancymaae]	-	-	-	-	-	-	-
H.erectus.003789	1.15333	3.91333	1.76259	0.000942857	0.0117534	yes	Paqr3	PREDICTED: progestin and adipoQ receptor family member 3-like [Hippocampus comes]	-	-	-	-	GO:0044425//membrane part;GO:0016020//membrane;GO:0016021//integral component of membrane;GO:0031224//intrinsic component of membrane	-	-
H.erectus.003790	13.1833	6.43333	-1.03508	0.00523805	0.0412462	yes	Antxr1	PREDICTED: anthrax toxin receptor 2-like isoform X1 [Hippocampus comes]	-	-	-	-	GO:0016020//membrane;GO:0016021//integral component of membrane;GO:0044425//membrane part;GO:0031224//intrinsic component of membrane	GO:0005488//binding;GO:0005515//protein binding;GO:0060089//molecular transducer activity;GO:0004872//receptor activity	-
H.erectus.003795	0.18	3.94667	4.45457	1.35758e-07	1.15226e-05	yes	DUSP4	PREDICTED: dual specificity protein phosphatase 4-like [Hippocampus comes]	Environmental Information Processing	Signal transduction	ko04010//MAPK signaling pathway	K04459	-	GO:0008138//protein tyrosine/serine/threonine phosphatase activity;GO:0004725//protein tyrosine phosphatase activity;GO:0016791//phosphatase activity;GO:0033549//MAP kinase phosphatase activity;GO:0042578//phosphoric ester hydrolase activity;GO:0017017//MAP kinase tyrosine/serine/threonine phosphatase activity;GO:0016787//hydrolase activity;GO:0016788//hydrolase activity, acting on ester bonds;GO…	GO:0044238//primary metabolic process;GO:0044267//cellular protein metabolic process;GO:0009987//cellular process;GO:0044260//cellular macromolecule metabolic process;GO:0016311//dephosphorylation;GO:0006464//cellular protein modification process;GO:0036211//protein modification process;GO:0006793//phosphorus metabolic process;GO:0043412//macromolecule modification;GO:0019538//protein metabolic p…
H.erectus.003801	179.55	47.3333	-1.92346	2.9247e-08	3.45841e-06	yes	PGAM2	PREDICTED: phosphoglycerate mutase 2 [Hippocampus comes]	Metabolism	Global and Overview;Amino acid metabolism;Carbohydrate metabolism	ko01200//Carbon metabolism;ko01230//Biosynthesis of amino acids;ko00010//Glycolysis / Gluconeogenesis;ko00260//Glycine, serine and threonine metabolism	K01834	-	GO:0003824//catalytic activity;GO:0016866//intramolecular transferase activity;GO:0016868//intramolecular transferase activity, phosphotransferases;GO:0016853//isomerase activity	GO:0009126//purine nucleoside monophosphate metabolic process;GO:0009144//purine nucleoside triphosphate metabolic process;GO:0006139//nucleobase-containing compound metabolic process;GO:0009179//purine ribonucleoside diphosphate metabolic process;GO:0051186//cofactor metabolic process;GO:0009987//cellular process;GO:0071704//organic substance metabolic process;GO:0009135//purine nucleoside dipho…
H.erectus.003810	21.0633	10.4533	-1.01077	0.000524845	0.00754983	yes	SFSWAP	PREDICTED: splicing factor, suppressor of white-apricot homolog isoform X2 [Hippocampus comes]	-	-	-	-	-	GO:0003676//nucleic acid binding;GO:1901363//heterocyclic compound binding;GO:0097159//organic cyclic compound binding;GO:0005488//binding;GO:0003723//RNA binding	GO:0016070//RNA metabolic process;GO:0006807//nitrogen compound metabolic process;GO:0009987//cellular process;GO:0090304//nucleic acid metabolic process;GO:0006396//RNA processing;GO:0034641//cellular nitrogen compound metabolic process;GO:0044237//cellular metabolic process;GO:0071704//organic substance metabolic process;GO:1901360//organic cyclic compound metabolic process;GO:0006725//cellular…
H.erectus.003876	5.35333	2.28667	-1.22719	0.00634194	0.0469336	yes	Dlg4	PREDICTED: disks large homolog 4-like isoform X2 [Lates calcarifer]	-	-	-	-	-	GO:0005488//binding;GO:0005515//protein binding	-
H.erectus.003889	1.81333	0.346667	-2.38702	2.1873e-10	5.32327e-08	yes	RYR3	PREDICTED: ryanodine receptor 1-like isoform X6 [Hippocampus comes]	Environmental Information Processing	Signal transduction	ko04020//Calcium signaling pathway	K04961	GO:0016020//membrane;GO:0044425//membrane part;GO:0031224//intrinsic component of membrane;GO:0016021//integral component of membrane	GO:0022892//substrate-specific transporter activity;GO:0072509//divalent inorganic cation transmembrane transporter activity;GO:0046873//metal ion transmembrane transporter activity;GO:0022890//inorganic cation transmembrane transporter activity;GO:0005215//transporter activity;GO:0004871//signal transducer activity;GO:0015267//channel activity;GO:0008324//cation transmembrane transporter activit…	GO:0050801//ion homeostasis;GO:0072511//divalent inorganic cation transport;GO:0055080//cation homeostasis;GO:0030001//metal ion transport;GO:0006875//cellular metal ion homeostasis;GO:0009987//cellular process;GO:0065008//regulation of biological quality;GO:0042592//homeostatic process;GO:0055065//metal ion homeostasis;GO:0055082//cellular chemical homeostasis;GO:0006816//calcium ion transport;G…
H.erectus.003894	7.22333	2.53	-1.51353	0.00012951	0.00266533	yes	PPP3CA	PREDICTED: serine/threonine-protein phosphatase 2B catalytic subunit alpha isoform-like isoform X1 [Hippocampus comes]	Cellular Processes;Environmental Information Processing	Signal transduction;Cell growth and death	ko04010//MAPK signaling pathway;ko04020//Calcium signaling pathway;ko04310//Wnt signaling pathway;ko04114//Oocyte meiosis;ko04210//Apoptosis;ko04370//VEGF signaling pathway	K04348	-	GO:0016787//hydrolase activity;GO:0003824//catalytic activity	-
H.erectus.003898	67.8833	32.3067	-1.07123	0.00088059	0.011156	yes	SLC22A6	PREDICTED: solute carrier family 22 member 6-like [Hippocampus comes]	-	-	-	-	GO:0016020//membrane;GO:0031224//intrinsic component of membrane;GO:0044425//membrane part;GO:0016021//integral component of membrane	GO:0005215//transporter activity	GO:0055085//transmembrane transport;GO:0009987//cellular process;GO:0044699//single-organism process;GO:0044763//single-organism cellular process;GO:1902578//single-organism localization;GO:0051179//localization;GO:0006810//transport;GO:0051234//establishment of localization;GO:0044765//single-organism transport
H.erectus.003899	116.63	22.0867	-2.40069	3.8291e-08	4.34948e-06	yes	PYGM	PREDICTED: glycogen phosphorylase, muscle form [Hippocampus comes]	Metabolism;Organismal Systems	Carbohydrate metabolism;Endocrine system	ko04910//Insulin signaling pathway;ko00500//Starch and sucrose metabolism	K00688	-	GO:0016757//transferase activity, transferring glycosyl groups;GO:0004645//phosphorylase activity;GO:0003824//catalytic activity;GO:0016758//transferase activity, transferring hexosyl groups;GO:0016740//transferase activity	GO:0008152//metabolic process;GO:0044238//primary metabolic process;GO:0071704//organic substance metabolic process;GO:0005975//carbohydrate metabolic process
H.erectus.003942	5.19667	81.8433	3.97721	8.61526e-17	9.49039e-14	yes	CYP24A1	PREDICTED: 1,25-dihydroxyvitamin D(3) 24-hydroxylase, mitochondrial [Hippocampus comes]	Metabolism	Lipid metabolism	ko00100//Steroid biosynthesis	K07436	-	GO:0043169//cation binding;GO:0016491//oxidoreductase activity;GO:1901363//heterocyclic compound binding;GO:0004497//monooxygenase activity;GO:0046906//tetrapyrrole binding;GO:0046914//transition metal ion binding;GO:0003824//catalytic activity;GO:0097159//organic cyclic compound binding;GO:0005506//iron ion binding;GO:0005488//binding;GO:0043167//ion binding;GO:0009055//electron carrier activity…	GO:0044710//single-organism metabolic process;GO:0055114//oxidation-reduction process;GO:0008152//metabolic process;GO:0044699//single-organism process
H.erectus.003953	19.1	5.25	-1.86318	6.88847e-09	1.02983e-06	yes	gpd1	PREDICTED: glycerol-3-phosphate dehydrogenase [NAD(+)], cytoplasmic [Hippocampus comes]	Metabolism	Lipid metabolism	ko00564//Glycerophospholipid metabolism	K00006	GO:0044424//intracellular part;GO:0044444//cytoplasmic part;GO:1990204//oxidoreductase complex;GO:0005623//cell;GO:0044464//cell part;GO:0005622//intracellular;GO:0043234//protein complex;GO:0009331//glycerol-3-phosphate dehydrogenase complex;GO:0032991//macromolecular complex;GO:0005737//cytoplasm;GO:1902494//catalytic complex	GO:0005488//binding;GO:1901363//heterocyclic compound binding;GO:0004367//glycerol-3-phosphate dehydrogenase [NAD+] activity;GO:0036094//small molecule binding;GO:0051287//NAD binding;GO:0050662//coenzyme binding;GO:0097159//organic cyclic compound binding;GO:0016491//oxidoreductase activity;GO:0016614//oxidoreductase activity, acting on CH-OH group of donors;GO:1901265//nucleoside phosphate bind…	GO:0005975//carbohydrate metabolic process;GO:1901136//carbohydrate derivative catabolic process;GO:0019637//organophosphate metabolic process;GO:0055114//oxidation-reduction process;GO:0044238//primary metabolic process;GO:0008152//metabolic process;GO:0006793//phosphorus metabolic process;GO:0046168//glycerol-3-phosphate catabolic process;GO:0052646//alditol phosphate metabolic process;GO:00447…
H.erectus.003972	7.61333	3.11333	-1.29007	0.00161236	0.0173235	yes	Mccc2	PREDICTED: methylcrotonoyl-CoA carboxylase beta chain, mitochondrial-like isoform X1 [Hippocampus comes]	Metabolism	Amino acid metabolism	ko00280//Valine, leucine and isoleucine degradation	K01969	-	GO:0016874//ligase activity;GO:0003824//catalytic activity	-
H.erectus.003976	9.87	47.8	2.27589	5.55203e-10	1.16448e-07	yes	CFHR2	PREDICTED: complement factor H-related protein 2-like [Hippocampus comes]	-	-	-	-	-	-	-
H.erectus.003977	350.23	870.903	1.31421	7.49118e-05	0.00174018	yes	CFH	PREDICTED: complement factor H-like [Hippocampus comes]	-	-	-	-	-	-	-
H.erectus.003979	26.1867	12.16	-1.10669	0.000182036	0.00341464	yes	Plcg1	PREDICTED: 1-phosphatidylinositol 4,5-bisphosphate phosphodiesterase gamma-1-like isoform X4 [Hippocampus comes]	Environmental Information Processing;Metabolism	Signal transduction;Carbohydrate metabolism	ko04020//Calcium signaling pathway;ko04070//Phosphatidylinositol signaling system;ko04012//ErbB signaling pathway;ko00562//Inositol phosphate metabolism;ko04370//VEGF signaling pathway	K01116	-	GO:0016787//hydrolase activity;GO:0003824//catalytic activity;GO:0004620//phospholipase activity;GO:0004629//phospholipase C activity;GO:0005488//binding;GO:0042578//phosphoric ester hydrolase activity;GO:0005515//protein binding;GO:0016298//lipase activity;GO:0008081//phosphoric diester hydrolase activity;GO:0016788//hydrolase activity, acting on ester bonds;GO:0004435//phosphatidylinositol phos…	GO:0023052//signaling;GO:0044710//single-organism metabolic process;GO:0006629//lipid metabolic process;GO:0050789//regulation of biological process;GO:0044763//single-organism cellular process;GO:0051716//cellular response to stimulus;GO:0044700//single organism signaling;GO:0009987//cellular process;GO:0007154//cell communication;GO:0050794//regulation of cellular process;GO:0044238//primary me…
H.erectus.003988	234.607	93.7767	-1.32294	0.000881608	0.011156	yes	SERPINB1	PREDICTED: leukocyte elastase inhibitor isoform X1 [Hippocampus comes]	-	-	-	-	-	GO:0030234//enzyme regulator activity;GO:0004857//enzyme inhibitor activity;GO:0098772//molecular function regulator;GO:0030414//peptidase inhibitor activity;GO:0004867//serine-type endopeptidase inhibitor activity;GO:0004866//endopeptidase inhibitor activity;GO:0061134//peptidase regulator activity;GO:0061135//endopeptidase regulator activity	-
H.erectus.003991	13.7667	5.59333	-1.2994	0.000648539	0.00894788	yes	GMDS	PREDICTED: GDP-mannose 4,6 dehydratase [Hippocampus comes]	Metabolism	Carbohydrate metabolism	ko00520//Amino sugar and nucleotide sugar metabolism;ko00051//Fructose and mannose metabolism	K01711	GO:0005623//cell;GO:0005622//intracellular;GO:0044464//cell part	GO:0003824//catalytic activity;GO:0008446//GDP-mannose 4,6-dehydratase activity;GO:0016835//carbon-oxygen lyase activity;GO:0050662//coenzyme binding;GO:0016829//lyase activity;GO:0048037//cofactor binding;GO:0016836//hydro-lyase activity;GO:0005488//binding	GO:1901135//carbohydrate derivative metabolic process;GO:0046483//heterocycle metabolic process;GO:0044237//cellular metabolic process;GO:0009987//cellular process;GO:0008152//metabolic process;GO:0019673//GDP-mannose metabolic process;GO:0044238//primary metabolic process;GO:0034641//cellular nitrogen compound metabolic process;GO:0071704//organic substance metabolic process;GO:0006725//cellular…
H.erectus.004000	2.28333	0.88	-1.37557	0.00443561	0.036507	yes	ADCY1	PREDICTED: adenylate cyclase type 1-like isoform X3 [Hippocampus comes]	Environmental Information Processing;Metabolism;Cellular Processes;Organismal Systems	Cellular commiunity;Nucleotide metabolism;Signal transduction;Endocrine system;Circulatory system;Cell growth and death	ko04020//Calcium signaling pathway;ko04261//Adrenergic signaling in cardiomyocytes;ko00230//Purine metabolism;ko04270//Vascular smooth muscle contraction;ko04916//Melanogenesis;ko04540//Gap junction;ko04912//GnRH signaling pathway;ko04114//Oocyte meiosis;ko04914//Progesterone-mediated oocyte maturation	K08041	GO:0016020//membrane;GO:0016021//integral component of membrane;GO:0044425//membrane part;GO:0031224//intrinsic component of membrane	GO:0004016//adenylate cyclase activity;GO:0009975//cyclase activity;GO:0003824//catalytic activity;GO:0016829//lyase activity;GO:0016849//phosphorus-oxygen lyase activity	GO:0009165//nucleotide biosynthetic process;GO:0044281//small molecule metabolic process;GO:0065007//biological regulation;GO:1901576//organic substance biosynthetic process;GO:0007165//signal transduction;GO:0009190//cyclic nucleotide biosynthetic process;GO:0034654//nucleobase-containing compound biosynthetic process;GO:0018130//heterocycle biosynthetic process;GO:0009187//cyclic nucleotide met…
H.erectus.004001	3.11667	17.7133	2.50676	1.33793e-05	0.000465164	yes	IGFBP1	PREDICTED: insulin-like growth factor-binding protein 1 [Hippocampus comes]	-	-	-	-	GO:0005576//extracellular region	GO:0005520//insulin-like growth factor binding;GO:0005515//protein binding;GO:0005488//binding;GO:0019838//growth factor binding	GO:0001558//regulation of cell growth;GO:0050789//regulation of biological process;GO:0051128//regulation of cellular component organization;GO:0065007//biological regulation;GO:0050794//regulation of cellular process;GO:0040008//regulation of growth
H.erectus.004011	0.9	0.23	-1.96829	0.000321814	0.00518919	yes	BRINP3	PREDICTED: BMP/retinoic acid-inducible neural-specific protein 3-like [Hippocampus comes]	-	-	-	-	-	-	-
H.erectus.004030	0.353333	0.001	-8.46489	0.00383374	0.032845	yes	tc1a	paired box protein and transposase domain containing protein [Lasius niger]	-	-	-	-	-	GO:0001071//nucleic acid binding transcription factor activity;GO:0097159//organic cyclic compound binding;GO:0003824//catalytic activity;GO:0016987//sigma factor activity;GO:0005488//binding;GO:0004803//transposase activity;GO:0000996//core DNA-dependent RNA polymerase binding promoter specificity activity;GO:0003676//nucleic acid binding;GO:0000988//transcription factor activity, protein bindin…	GO:0034641//cellular nitrogen compound metabolic process;GO:0051252//regulation of RNA metabolic process;GO:0034645//cellular macromolecule biosynthetic process;GO:0050794//regulation of cellular process;GO:0080090//regulation of primary metabolic process;GO:0016070//RNA metabolic process;GO:0031326//regulation of cellular biosynthetic process;GO:0018130//heterocycle biosynthetic process;GO:00650…
H.erectus.004065	2.87	1.34	-1.09882	0.0012377	0.0142806	yes	KIAA1549	UPF0606 protein [Larimichthys crocea]	-	-	-	-	-	-	-
H.erectus.004068	16.9267	3.33333	-2.34426	5.95538e-10	1.23412e-07	yes	ttc38	PREDICTED: tetratricopeptide repeat protein 38 [Hippocampus comes]	-	-	-	-	-	-	-
H.erectus.004072	27.15	7.59	-1.83878	0.00034231	0.00542769	yes	slc23a2	PREDICTED: solute carrier family 23 member 1-like [Hippocampus comes]	-	-	-	-	GO:0016020//membrane	GO:0005215//transporter activity	GO:0044699//single-organism process;GO:0006810//transport;GO:0009987//cellular process;GO:0044763//single-organism cellular process;GO:0055085//transmembrane transport;GO:0051179//localization;GO:0051234//establishment of localization;GO:0044765//single-organism transport;GO:1902578//single-organism localization
H.erectus.004110	1.10333	0.106667	-3.37069	0.000148834	0.0029555	yes	NMUR1	PREDICTED: neuromedin-U receptor 1-like [Hippocampus comes]	Environmental Information Processing	Signaling molecules and interaction	ko04080//Neuroactive ligand-receptor interaction	K05052	GO:0044425//membrane part;GO:0016020//membrane;GO:0031224//intrinsic component of membrane;GO:0016021//integral component of membrane	GO:0004871//signal transducer activity;GO:0038023//signaling receptor activity;GO:0099600//transmembrane receptor activity;GO:0008188//neuropeptide receptor activity;GO:0001653//peptide receptor activity;GO:0008528//G-protein coupled peptide receptor activity;GO:0004930//G-protein coupled receptor activity;GO:0001607//neuromedin U receptor activity;GO:0004888//transmembrane signaling receptor act…	GO:0044699//single-organism process;GO:0044700//single organism signaling;GO:0050789//regulation of biological process;GO:0065007//biological regulation;GO:0009987//cellular process;GO:0007186//G-protein coupled receptor signaling pathway;GO:0050794//regulation of cellular process;GO:0050896//response to stimulus;GO:0007154//cell communication;GO:0007165//signal transduction;GO:0051716//cellular …
H.erectus.004130	14.9633	7.34667	-1.02627	0.00115852	0.0136607	yes	PTGER3	PREDICTED: prostaglandin E2 receptor EP3 subtype-like [Hippocampus comes]	Environmental Information Processing	Signal transduction;Signaling molecules and interaction	ko04080//Neuroactive ligand-receptor interaction;ko04020//Calcium signaling pathway	K04260	GO:0044425//membrane part;GO:0031224//intrinsic component of membrane;GO:0016021//integral component of membrane;GO:0044464//cell part;GO:0005622//intracellular;GO:0016020//membrane;GO:0005623//cell	GO:0004888//transmembrane signaling receptor activity;GO:0046872//metal ion binding;GO:0004954//prostanoid receptor activity;GO:0038023//signaling receptor activity;GO:0099600//transmembrane receptor activity;GO:0004872//receptor activity;GO:0043169//cation binding;GO:0004953//icosanoid receptor activity;GO:0004957//prostaglandin E receptor activity;GO:0060089//molecular transducer activity;GO:00…	GO:0007165//signal transduction;GO:0044700//single organism signaling;GO:0050789//regulation of biological process;GO:0009987//cellular process;GO:0050794//regulation of cellular process;GO:0007154//cell communication;GO:0051716//cellular response to stimulus;GO:0050896//response to stimulus;GO:0044763//single-organism cellular process;GO:0007186//G-protein coupled receptor signaling pathway;GO:0…
H.erectus.004131	1.17667	8.3	2.81841	1.49386e-10	3.95777e-08	yes	hykk	PREDICTED: hydroxylysine kinase-like isoform X1 [Hippocampus comes]	Metabolism	Amino acid metabolism	ko00310//Lysine degradation	K18201	-	-	-
H.erectus.004133	2.32667	0.646667	-1.84717	0.00350369	0.0308898	yes	TTLL7	PREDICTED: tubulin polyglutamylase TTLL7 isoform X3 [Hippocampus comes]	-	-	-	-	-	GO:0003824//catalytic activity;GO:0004835//tubulin-tyrosine ligase activity;GO:0016874//ligase activity;GO:0016879//ligase activity, forming carbon-nitrogen bonds;GO:0016881//acid-amino acid ligase activity	GO:0044260//cellular macromolecule metabolic process;GO:0043170//macromolecule metabolic process;GO:0044237//cellular metabolic process;GO:0036211//protein modification process;GO:0044238//primary metabolic process;GO:0008152//metabolic process;GO:0009987//cellular process;GO:0043412//macromolecule modification;GO:0019538//protein metabolic process;GO:0006464//cellular protein modification proces…
H.erectus.004136	83.4367	22.16	-1.91272	8.84452e-05	0.00196722	yes	UOX	PREDICTED: uricase-like isoform X1 [Hippocampus comes]	Metabolism	Nucleotide metabolism;Biosynthesis of other secondary metabolites	ko00230//Purine metabolism;ko00232//Caffeine metabolism	K00365	-	GO:0003824//catalytic activity;GO:0016491//oxidoreductase activity	GO:0071704//organic substance metabolic process;GO:0009987//cellular process;GO:0006139//nucleobase-containing compound metabolic process;GO:0009112//nucleobase metabolic process;GO:0044699//single-organism process;GO:1901564//organonitrogen compound metabolic process;GO:0072521//purine-containing compound metabolic process;GO:0044281//small molecule metabolic process;GO:0006807//nitrogen compoun…
H.erectus.004139	22	10.5367	-1.06208	0.000657428	0.00903478	yes	Ctbs	PREDICTED: di-N-acetylchitobiase [Hippocampus comes]	-	-	-	-	-	GO:0016787//hydrolase activity;GO:0004553//hydrolase activity, hydrolyzing O-glycosyl compounds;GO:0016798//hydrolase activity, acting on glycosyl bonds;GO:0004568//chitinase activity;GO:0003824//catalytic activity	GO:0006032//chitin catabolic process;GO:1901072//glucosamine-containing compound catabolic process;GO:0006022//aminoglycan metabolic process;GO:0046348//amino sugar catabolic process;GO:0043170//macromolecule metabolic process;GO:1901135//carbohydrate derivative metabolic process;GO:0006026//aminoglycan catabolic process;GO:0009057//macromolecule catabolic process;GO:0071704//organic substance me…
H.erectus.004142	5.61	1.61	-1.80094	3.24663e-07	2.31918e-05	yes	ssx2ip	Atrial natriuretic peptide receptor 2 [Larimichthys crocea]	-	-	-	-	-	GO:0032553//ribonucleotide binding;GO:0035639//purine ribonucleoside triphosphate binding;GO:0043168//anion binding;GO:0017076//purine nucleotide binding;GO:0001883//purine nucleoside binding;GO:0032549//ribonucleoside binding;GO:0032550//purine ribonucleoside binding;GO:0016829//lyase activity;GO:1901363//heterocyclic compound binding;GO:0097159//organic cyclic compound binding;GO:0097367//carbo…	GO:0044711//single-organism biosynthetic process;GO:0043170//macromolecule metabolic process;GO:0050896//response to stimulus;GO:0006793//phosphorus metabolic process;GO:0044281//small molecule metabolic process;GO:0016310//phosphorylation;GO:0090407//organophosphate biosynthetic process;GO:1901293//nucleoside phosphate biosynthetic process;GO:0009187//cyclic nucleotide metabolic process;GO:00064…
H.erectus.004146	0.04	1.55333	5.27922	0.00348556	0.0307948	yes	-	PREDICTED: RNA-directed DNA polymerase from mobile element jockey-like [Cyprinus carpio]	-	-	-	-	-	-	-
H.erectus.004149	1.07667	0.001	-10.0724	0.00686623	0.0497784	yes	-	PREDICTED: RNA-directed DNA polymerase from mobile element jockey-like [Oryzias latipes]	-	-	-	-	-	-	-
H.erectus.004202	51.15	146.947	1.52249	2.32662e-06	0.000115943	yes	zgc:92818	PREDICTED: organic solute transporter subunit beta [Hippocampus comes]	-	-	-	-	-	-	-
H.erectus.004213	0.663333	0.176667	-1.9087	0.00406607	0.0343018	yes	NHS	PREDICTED: Nance-Horan syndrome protein-like [Hippocampus comes]	-	-	-	-	-	-	-
H.erectus.004215	1.34	0.433333	-1.62868	0.00399879	0.0338708	yes	CDKL5	PREDICTED: cyclin-dependent kinase-like 5 [Hippocampus comes]	-	-	-	-	-	GO:0043167//ion binding;GO:0017076//purine nucleotide binding;GO:0001883//purine nucleoside binding;GO:0004672//protein kinase activity;GO:0000166//nucleotide binding;GO:1901265//nucleoside phosphate binding;GO:0001882//nucleoside binding;GO:0016773//phosphotransferase activity, alcohol group as acceptor;GO:0016772//transferase activity, transferring phosphorus-containing groups;GO:0032549//ribon…	GO:0006468//protein phosphorylation;GO:0043412//macromolecule modification;GO:0019538//protein metabolic process;GO:0006793//phosphorus metabolic process;GO:0044238//primary metabolic process;GO:0006464//cellular protein modification process;GO:0008152//metabolic process;GO:0016310//phosphorylation;GO:0036211//protein modification process;GO:0044260//cellular macromolecule metabolic process;GO:00…
H.erectus.004218	0.686667	0.113333	-2.59904	0.00165221	0.0176073	yes	Ppef1	PREDICTED: serine/threonine-protein phosphatase with EF-hands 1 [Notothenia coriiceps]	-	-	-	-	-	GO:0046872//metal ion binding;GO:0005488//binding;GO:0004722//protein serine/threonine phosphatase activity;GO:0004721//phosphoprotein phosphatase activity;GO:0016788//hydrolase activity, acting on ester bonds;GO:0042578//phosphoric ester hydrolase activity;GO:0043169//cation binding;GO:0016791//phosphatase activity;GO:0016787//hydrolase activity;GO:0043167//ion binding;GO:0003824//catalytic acti…	-
H.erectus.004222	2.31333	0.263333	-3.13501	8.02089e-05	0.00182345	yes	TM6SF1	PREDICTED: transmembrane 6 superfamily member 1 [Hippocampus comes]	-	-	-	-	-	-	-
H.erectus.004240	1.19333	0.46	-1.37529	0.00459107	0.0374187	yes	KIAA1549L	PREDICTED: UPF0606 protein KIAA1549L homolog [Hippocampus comes]	-	-	-	-	-	-	-
H.erectus.004241	1.06	0.14	-2.92057	0.000617126	0.00860523	yes	SPON1	PREDICTED: spondin-1-like isoform X1 [Hippocampus comes]	-	-	-	-	-	-	-
H.erectus.004271	2.93	0.706667	-2.0518	0.00467677	0.0378958	yes	FBLN7	PREDICTED: fibulin-7-like [Hippocampus comes]	-	-	-	-	-	GO:0046872//metal ion binding;GO:0005488//binding;GO:0043169//cation binding;GO:0043167//ion binding;GO:0005509//calcium ion binding;GO:0005515//protein binding	-
H.erectus.004276	129.843	270.58	1.05928	0.00388739	0.0331553	yes	furin	PREDICTED: furin-1-like [Hippocampus comes]	-	-	-	-	-	GO:0003824//catalytic activity;GO:0008236//serine-type peptidase activity;GO:0004175//endopeptidase activity;GO:0004252//serine-type endopeptidase activity;GO:0008233//peptidase activity;GO:0070011//peptidase activity, acting on L-amino acid peptides;GO:0016787//hydrolase activity;GO:0017171//serine hydrolase activity	GO:0044238//primary metabolic process;GO:0071704//organic substance metabolic process;GO:0008152//metabolic process;GO:0006508//proteolysis;GO:0019538//protein metabolic process;GO:0043170//macromolecule metabolic process
H.erectus.004279	12.1867	5.60667	-1.12009	0.00168555	0.0178806	yes	slc38a6	PREDICTED: putative sodium-coupled neutral amino acid transporter 7 [Hippocampus comes]	-	-	-	-	-	-	-
H.erectus.004287	8.97667	3.53333	-1.34515	0.000646327	0.00893502	yes	GNAO1	PREDICTED: guanine nucleotide-binding protein G(o) subunit alpha-like [Hippocampus comes]	Organismal Systems	Endocrine system	ko04916//Melanogenesis	K04534	-	GO:0019001//guanyl nucleotide binding;GO:0043168//anion binding;GO:0097367//carbohydrate derivative binding;GO:0000166//nucleotide binding;GO:0032550//purine ribonucleoside binding;GO:0017076//purine nucleotide binding;GO:0032553//ribonucleotide binding;GO:0001882//nucleoside binding;GO:0005525//GTP binding;GO:0001883//purine nucleoside binding;GO:0005488//binding;GO:0036094//small molecule bindi…	GO:0050794//regulation of cellular process;GO:0050789//regulation of biological process;GO:0044700//single organism signaling;GO:0044763//single-organism cellular process;GO:0009987//cellular process;GO:0007165//signal transduction;GO:0023052//signaling;GO:0050896//response to stimulus;GO:0007186//G-protein coupled receptor signaling pathway;GO:0044699//single-organism process;GO:0007154//cell co…
H.erectus.004291	6.06333	2.09667	-1.53201	0.000231107	0.00403425	yes	Rltpr	PREDICTED: mucin-5AC-like [Hippocampus comes]	-	-	-	-	-	-	-
H.erectus.004315	6.84667	3.19333	-1.10034	0.00134475	0.0152303	yes	NEO1	PREDICTED: neogenin isoform X13 [Hippocampus comes]	Environmental Information Processing	Signaling molecules and interaction	ko04514//Cell adhesion molecules (CAMs)	K06766	GO:0044425//membrane part;GO:0016020//membrane;GO:0016021//integral component of membrane;GO:0031224//intrinsic component of membrane	GO:0005488//binding;GO:0005515//protein binding	-
H.erectus.004323	30.7033	87.4233	1.50962	2.63737e-05	0.000803496	yes	Trip4	PREDICTED: activating signal cointegrator 1 isoform X2 [Hippocampus comes]	-	-	-	-	GO:0045202//synapse;GO:0097060//synaptic membrane;GO:0044459//plasma membrane part;GO:0044456//synapse part;GO:0016021//integral component of membrane;GO:0098590//plasma membrane region;GO:0043227//membrane-bounded organelle;GO:0005886//plasma membrane;GO:0005622//intracellular;GO:0016020//membrane;GO:0098589//membrane region;GO:0005634//nucleus;GO:0005623//cell;GO:0044464//cell part;GO:0045211//…	GO:0015276//ligand-gated ion channel activity;GO:0099600//transmembrane receptor activity;GO:0005230//extracellular ligand-gated ion channel activity;GO:0022838//substrate-specific channel activity;GO:0005216//ion channel activity;GO:0022891//substrate-specific transmembrane transporter activity;GO:0043169//cation binding;GO:0005488//binding;GO:0022857//transmembrane transporter activity;GO:00228…	GO:0019222//regulation of metabolic process;GO:0051171//regulation of nitrogen compound metabolic process;GO:1902578//single-organism localization;GO:0009889//regulation of biosynthetic process;GO:0010556//regulation of macromolecule biosynthetic process;GO:0060255//regulation of macromolecule metabolic process;GO:0044699//single-organism process;GO:0019219//regulation of nucleobase-containing co…
H.erectus.004325	38.11	11.5467	-1.72269	0.000272995	0.00458202	yes	CALML4	PREDICTED: calmodulin-like protein 4 isoform X1 [Hippocampus comes]	-	-	-	-	-	GO:0005488//binding;GO:0046872//metal ion binding;GO:0043169//cation binding;GO:0005509//calcium ion binding;GO:0043167//ion binding	-
H.erectus.004326	1.55	0.633333	-1.29123	0.00215711	0.0216124	yes	ADAMTS7	PREDICTED: A disintegrin and metalloproteinase with thrombospondin motifs 7-like [Hippocampus comes]	-	-	-	-	GO:0005578//proteinaceous extracellular matrix;GO:0005576//extracellular region;GO:0044421//extracellular region part;GO:0031012//extracellular matrix	GO:0043167//ion binding;GO:0008237//metallopeptidase activity;GO:0005488//binding;GO:0008233//peptidase activity;GO:0004175//endopeptidase activity;GO:0070011//peptidase activity, acting on L-amino acid peptides;GO:0046914//transition metal ion binding;GO:0043169//cation binding;GO:0008270//zinc ion binding;GO:0003824//catalytic activity;GO:0004222//metalloendopeptidase activity;GO:0046872//metal…	GO:0043170//macromolecule metabolic process;GO:0044238//primary metabolic process;GO:0019538//protein metabolic process;GO:0008152//metabolic process;GO:0071704//organic substance metabolic process;GO:0006508//proteolysis
H.erectus.004330	30.9633	8.41333	-1.87981	7.02017e-08	6.93076e-06	yes	Pbld1	PREDICTED: phenazine biosynthesis-like domain-containing protein isoform X2 [Hippocampus comes]	-	-	-	-	-	GO:0003824//catalytic activity	GO:0009058//biosynthetic process;GO:0008152//metabolic process
H.erectus.004333	38.1033	5.11667	-2.89664	1.13544e-06	6.44911e-05	yes	-	hypothetical protein N332_11732, partial [Mesitornis unicolor]	-	-	-	-	-	-	-
H.erectus.004341	19.12	3.17333	-2.59101	4.72116e-11	1.43209e-08	yes	OIT3	PREDICTED: CUB and zona pellucida-like domain-containing protein 1 [Fundulus heteroclitus]	-	-	-	-	-	-	-
H.erectus.004344	1.93333	0.593333	-1.70418	0.000272728	0.00458122	yes	SHANK2	PREDICTED: SH3 and multiple ankyrin repeat domains protein 2 isoform X2 [Hippocampus comes]	-	-	-	-	-	GO:0005488//binding;GO:0005515//protein binding	-
H.erectus.004370	1430.5	191.95	-2.89771	3.77791e-10	8.50233e-08	yes	acta1	PREDICTED: actin, alpha skeletal muscle [Oreochromis niloticus]	Organismal Systems	Circulatory system	ko04261//Adrenergic signaling in cardiomyocytes;ko04260//Cardiac muscle contraction	K12314	-	GO:0032559//adenyl ribonucleotide binding;GO:0001883//purine nucleoside binding;GO:0000166//nucleotide binding;GO:0032553//ribonucleotide binding;GO:0035639//purine ribonucleoside triphosphate binding;GO:0005524//ATP binding;GO:0005488//binding;GO:0032555//purine ribonucleotide binding;GO:0032550//purine ribonucleoside binding;GO:0001882//nucleoside binding;GO:1901363//heterocyclic compound bindi…	-
H.erectus.004397	1.65667	0.0566667	-4.86964	4.05796e-08	4.51771e-06	yes	MYOM2	PREDICTED: myomesin-2-like [Hippocampus comes]	-	-	-	-	-	GO:0005515//protein binding;GO:0005488//binding	-
H.erectus.004405	2.11	0.76	-1.47317	0.00339969	0.0302018	yes	KCNA3	PREDICTED: potassium voltage-gated channel subfamily A member 3-like [Hippocampus comes]	-	-	-	-	GO:0005887//integral component of plasma membrane;GO:0005886//plasma membrane;GO:0005623//cell;GO:0034705//potassium channel complex;GO:0071944//cell periphery;GO:1990351//transporter complex;GO:1902495//transmembrane transporter complex;GO:0031224//intrinsic component of membrane;GO:0032991//macromolecular complex;GO:0098796//membrane protein complex;GO:0044459//plasma membrane part;GO:0034703//…	GO:0022838//substrate-specific channel activity;GO:0022890//inorganic cation transmembrane transporter activity;GO:0022803//passive transmembrane transporter activity;GO:0022832//voltage-gated channel activity;GO:0005488//binding;GO:0005515//protein binding;GO:0005267//potassium channel activity;GO:0022836//gated channel activity;GO:0046873//metal ion transmembrane transporter activity;GO:0008324…	GO:0006813//potassium ion transport;GO:0006810//transport;GO:0044765//single-organism transport;GO:0051179//localization;GO:0044699//single-organism process;GO:1902578//single-organism localization;GO:0051234//establishment of localization;GO:0006811//ion transport;GO:0015672//monovalent inorganic cation transport;GO:0006812//cation transport;GO:0055085//transmembrane transport;GO:0030001//metal …
H.erectus.004407	3.99	0.0933333	-5.41785	5.5637e-10	1.16448e-07	yes	SLC25A22	PREDICTED: mitochondrial glutamate carrier 1-like [Hippocampus comes]	-	-	-	-	GO:0044446//intracellular organelle part;GO:0016020//membrane;GO:0019866//organelle inner membrane;GO:0005737//cytoplasm;GO:0031966//mitochondrial membrane;GO:0005623//cell;GO:0044429//mitochondrial part;GO:0005740//mitochondrial envelope;GO:0043229//intracellular organelle;GO:0043227//membrane-bounded organelle;GO:0044422//organelle part;GO:0005739//mitochondrion;GO:0005743//mitochondrial inner …	GO:0005488//binding	GO:0009987//cellular process;GO:0044763//single-organism cellular process;GO:0051179//localization;GO:1902578//single-organism localization;GO:0051234//establishment of localization;GO:0044699//single-organism process;GO:0055085//transmembrane transport;GO:0044765//single-organism transport;GO:0006810//transport
H.erectus.004413	5.60667	1.43	-1.97113	6.27532e-05	0.00152037	yes	BGN	PREDICTED: biglycan [Hippocampus comes]	-	-	-	-	-	GO:0005515//protein binding;GO:0005488//binding	-
H.erectus.004414	5.56667	1.39667	-1.99483	5.0842e-06	0.000214541	yes	B4GALT3	PREDICTED: beta-1,4-galactosyltransferase 3-like [Hippocampus comes]	Metabolism	Glycan biosynthesis and metabolism	ko00510//N-Glycan biosynthesis;ko00514//Other types of O-glycan biosynthesis;ko00601//Glycosphingolipid biosynthesis - lacto and neolacto series;ko00533//Glycosaminoglycan biosynthesis - keratan sulfate	K07968	-	GO:0003824//catalytic activity;GO:0016757//transferase activity, transferring glycosyl groups;GO:0016740//transferase activity	GO:0008152//metabolic process;GO:0005975//carbohydrate metabolic process;GO:0071704//organic substance metabolic process;GO:0044238//primary metabolic process
H.erectus.004415	4.35	1.46333	-1.57176	0.00517532	0.0409216	yes	ATP6AP1	PREDICTED: V-type proton ATPase subunit S1-like [Hippocampus comes]	-	-	-	-	GO:0016020//membrane;GO:0016469//proton-transporting two-sector ATPase complex;GO:0043234//protein complex;GO:0033180//proton-transporting V-type ATPase, V1 domain;GO:0033178//proton-transporting two-sector ATPase complex, catalytic domain;GO:0032991//macromolecular complex;GO:0033176//proton-transporting V-type ATPase complex;GO:0044425//membrane part;GO:0098796//membrane protein complex	GO:0016887//ATPase activity;GO:0005215//transporter activity;GO:0016818//hydrolase activity, acting on acid anhydrides, in phosphorus-containing anhydrides;GO:0008324//cation transmembrane transporter activity;GO:0015405//P-P-bond-hydrolysis-driven transmembrane transporter activity;GO:0022891//substrate-specific transmembrane transporter activity;GO:0019829//cation-transporting ATPase activity;G…	GO:0051179//localization;GO:0019693//ribose phosphate metabolic process;GO:0009167//purine ribonucleoside monophosphate metabolic process;GO:0009987//cellular process;GO:0006754//ATP biosynthetic process;GO:0044249//cellular biosynthetic process;GO:0006753//nucleoside phosphate metabolic process;GO:0009145//purine nucleoside triphosphate biosynthetic process;GO:0009124//nucleoside monophosphate b…
H.erectus.004430	36.6367	0.176667	-7.69611	2.0841e-30	7.27002e-27	yes	cgbb	PREDICTED: gonadotropin subunit beta-2-like isoform X1 [Hippocampus comes]	Organismal Systems;Environmental Information Processing	Endocrine system;Signaling molecules and interaction	ko04080//Neuroactive ligand-receptor interaction;ko04912//GnRH signaling pathway	K08521	GO:0005576//extracellular region	GO:0005488//binding;GO:0005515//protein binding;GO:0005102//receptor binding;GO:0005179//hormone activity	-
H.erectus.004443	3.86667	8.96667	1.21348	8.07344e-05	0.00182876	yes	Tf2-6	Pol polyprotein [Dicentrarchus labrax]	-	-	-	-	GO:0043227//membrane-bounded organelle;GO:0044446//intracellular organelle part;GO:0005694//chromosome;GO:0044422//organelle part;GO:0044464//cell part;GO:0043232//intracellular non-membrane-bounded organelle;GO:0043228//non-membrane-bounded organelle;GO:0043226//organelle;GO:0032991//macromolecular complex;GO:0005622//intracellular;GO:0005623//cell;GO:0044424//intracellular part;GO:0044427//chro…	GO:0044877//macromolecular complex binding;GO:0046872//metal ion binding;GO:0008270//zinc ion binding;GO:0016779//nucleotidyltransferase activity;GO:0016740//transferase activity;GO:0003682//chromatin binding;GO:0003677//DNA binding;GO:0046914//transition metal ion binding;GO:0005488//binding;GO:1901363//heterocyclic compound binding;GO:0034061//DNA polymerase activity;GO:0003964//RNA-directed DN…	GO:0006996//organelle organization;GO:0006259//DNA metabolic process;GO:1901576//organic substance biosynthetic process;GO:0046483//heterocycle metabolic process;GO:0071704//organic substance metabolic process;GO:0044249//cellular biosynthetic process;GO:0043170//macromolecule metabolic process;GO:0044237//cellular metabolic process;GO:1901360//organic cyclic compound metabolic process;GO:0051276…
H.erectus.004471	22.5867	9.39333	-1.26576	0.0039658	0.0337117	yes	slc47a1	PREDICTED: multidrug and toxin extrusion protein 1-like [Hippocampus comes]	-	-	-	-	GO:0016020//membrane	GO:0015238//drug transmembrane transporter activity;GO:0015291//secondary active transmembrane transporter activity;GO:0022857//transmembrane transporter activity;GO:0015297//antiporter activity;GO:0090484//drug transporter activity;GO:0022804//active transmembrane transporter activity;GO:0005215//transporter activity	GO:0042221//response to chemical;GO:0055085//transmembrane transport;GO:0044763//single-organism cellular process;GO:1902578//single-organism localization;GO:0051234//establishment of localization;GO:0051179//localization;GO:0044765//single-organism transport;GO:0006810//transport;GO:0006855//drug transmembrane transport;GO:0044699//single-organism process;GO:0050896//response to stimulus;GO:0015…
H.erectus.004480	1.11	0.256667	-2.11259	0.00467467	0.0378934	yes	Frmpd1	PREDICTED: FERM and PDZ domain-containing protein 1-like isoform X1 [Hippocampus comes]	-	-	-	-	GO:0043229//intracellular organelle;GO:0043232//intracellular non-membrane-bounded organelle;GO:0005856//cytoskeleton;GO:0043226//organelle;GO:0005622//intracellular;GO:0044424//intracellular part;GO:0005623//cell;GO:0043228//non-membrane-bounded organelle;GO:0044464//cell part	GO:0005488//binding;GO:0005515//protein binding	-
H.erectus.004487	13.9567	28.1	1.00962	0.00620535	0.0462858	yes	Trim25	PREDICTED: E3 ubiquitin/ISG15 ligase TRIM25 [Hippocampus comes]	Organismal Systems	Immune system	ko04622//RIG-I-like receptor signaling pathway	K10652	GO:0005623//cell;GO:0044464//cell part;GO:0005622//intracellular	GO:0046872//metal ion binding;GO:0043169//cation binding;GO:0008270//zinc ion binding;GO:0043167//ion binding;GO:0046914//transition metal ion binding;GO:0005488//binding;GO:0005515//protein binding	-
H.erectus.004509	261.88	64.5433	-2.02057	0.00161149	0.0173235	yes	Vwa7	PREDICTED: von Willebrand factor A domain-containing protein 7-like [Hippocampus comes]	-	-	-	-	-	-	-
H.erectus.004511	8.73	2.82333	-1.62858	0.000592843	0.00833885	yes	THAP4	PREDICTED: THAP domain-containing protein 4 [Hippocampus comes]	-	-	-	-	-	-	-
H.erectus.004543	4.01667	1.75333	-1.1959	0.00210427	0.0211438	yes	Kirrel	PREDICTED: kin of IRRE-like protein 1 isoform X3 [Hippocampus comes]	-	-	-	-	-	GO:0005515//protein binding;GO:0005488//binding	-
H.erectus.004545	4.31667	1.26333	-1.77268	0.00313391	0.0286431	yes	cadm3	PREDICTED: cell adhesion molecule 3 isoform X2 [Lates calcarifer]	Environmental Information Processing	Signaling molecules and interaction	ko04514//Cell adhesion molecules (CAMs)	K06780	-	-	-
H.erectus.004556	9.32333	3.17333	-1.55485	0.00377753	0.0325633	yes	Rab6b	PREDICTED: ras-related protein Rab-6B-like [Hippocampus comes]	-	-	-	-	GO:0044464//cell part;GO:0005622//intracellular;GO:0005623//cell	GO:0036094//small molecule binding;GO:1901265//nucleoside phosphate binding;GO:1901363//heterocyclic compound binding;GO:0001883//purine nucleoside binding;GO:0035639//purine ribonucleoside triphosphate binding;GO:0000166//nucleotide binding;GO:0097367//carbohydrate derivative binding;GO:0032561//guanyl ribonucleotide binding;GO:0032549//ribonucleoside binding;GO:0017076//purine nucleotide bindin…	GO:0007165//signal transduction;GO:0044699//single-organism process;GO:0071702//organic substance transport;GO:0009987//cellular process;GO:0035556//intracellular signal transduction;GO:0065007//biological regulation;GO:0050789//regulation of biological process;GO:0050896//response to stimulus;GO:0015031//protein transport;GO:0044763//single-organism cellular process;GO:0033036//macromolecule loc…
H.erectus.004557	11.19	4.49	-1.31742	3.71383e-05	0.00102277	yes	KIF1A	PREDICTED: kinesin-like protein KIF1A isoform X2 [Stegastes partitus]	-	-	-	-	-	GO:0032553//ribonucleotide binding;GO:0043168//anion binding;GO:0000166//nucleotide binding;GO:0016462//pyrophosphatase activity;GO:0017076//purine nucleotide binding;GO:0003824//catalytic activity;GO:0032555//purine ribonucleotide binding;GO:0005524//ATP binding;GO:0016817//hydrolase activity, acting on acid anhydrides;GO:1901265//nucleoside phosphate binding;GO:0005515//protein binding;GO:00167…	GO:0007018//microtubule-based movement;GO:0009987//cellular process;GO:0006928//movement of cell or subcellular component;GO:0007017//microtubule-based process;GO:0044699//single-organism process;GO:0044763//single-organism cellular process
H.erectus.004569	3.94667	0.783333	-2.33294	0.00118829	0.0138943	yes	slc12a9	PREDICTED: solute carrier family 12 member 9-like isoform X1 [Hippocampus comes]	-	-	-	-	GO:0016020//membrane	-	GO:0051234//establishment of localization;GO:0051179//localization;GO:0009987//cellular process;GO:0006810//transport;GO:0044763//single-organism cellular process;GO:0044699//single-organism process;GO:0055085//transmembrane transport;GO:1902578//single-organism localization;GO:0044765//single-organism transport
H.erectus.004591	37.49	18.22	-1.04098	0.00199394	0.0202294	yes	aldh9a1b	PREDICTED: aldehyde dehydrogenase family 9 member A1-B-like isoform X2 [Hippocampus comes]	Metabolism	Metabolism of other amino acids;Carbohydrate metabolism;Lipid metabolism;Amino acid metabolism	ko00010//Glycolysis / Gluconeogenesis;ko00310//Lysine degradation;ko00561//Glycerolipid metabolism;ko00330//Arginine and proline metabolism;ko00280//Valine, leucine and isoleucine degradation;ko00380//Tryptophan metabolism;ko00620//Pyruvate metabolism;ko00071//Fatty acid degradation;ko00410//beta-Alanine metabolism;ko00053//Ascorbate and aldarate metabolism;ko00340//Histidine metabolism	K00149	-	GO:0003824//catalytic activity;GO:0016491//oxidoreductase activity	GO:0008152//metabolic process;GO:0044710//single-organism metabolic process;GO:0044699//single-organism process;GO:0055114//oxidation-reduction process
H.erectus.004596	38.29	14.0533	-1.44606	3.14525e-05	0.000910512	yes	gpt2	PREDICTED: alanine aminotransferase 2-like isoform X3 [Hippocampus comes]	Metabolism	Global and Overview;Amino acid metabolism	ko01200//Carbon metabolism;ko01230//Biosynthesis of amino acids;ko00250//Alanine, aspartate and glutamate metabolism;ko00220//Arginine biosynthesis;ko01210//2-Oxocarboxylic acid metabolism	K00814	-	GO:0097159//organic cyclic compound binding;GO:0048037//cofactor binding;GO:0003824//catalytic activity;GO:1901363//heterocyclic compound binding;GO:0005488//binding;GO:0016740//transferase activity;GO:0016769//transferase activity, transferring nitrogenous groups;GO:0043168//anion binding;GO:0030170//pyridoxal phosphate binding;GO:0043167//ion binding	GO:0008152//metabolic process;GO:0009058//biosynthetic process
H.erectus.004605	27.67	13.2033	-1.06742	0.000318519	0.00515991	yes	SRSF11	PREDICTED: serine/arginine-rich splicing factor 11-like isoform X2 [Hippocampus comes]	-	-	-	-	-	-	-
H.erectus.004608	5.01	1.29333	-1.95372	2.07367e-07	1.60155e-05	yes	Cacna1b	PREDICTED: voltage-dependent R-type calcium channel subunit alpha-1E-like isoform X6 [Hippocampus comes]	-	-	-	-	GO:0005623//cell;GO:1902495//transmembrane transporter complex;GO:0044425//membrane part;GO:0043234//protein complex;GO:0016021//integral component of membrane;GO:0034703//cation channel complex;GO:0034702//ion channel complex;GO:0034704//calcium channel complex;GO:0032991//macromolecular complex;GO:0005891//voltage-gated calcium channel complex;GO:0098797//plasma membrane protein complex;GO:0005…	GO:0015075//ion transmembrane transporter activity;GO:0005215//transporter activity;GO:0046873//metal ion transmembrane transporter activity;GO:0022891//substrate-specific transmembrane transporter activity;GO:0022832//voltage-gated channel activity;GO:0005245//voltage-gated calcium channel activity;GO:0005262//calcium channel activity;GO:0022892//substrate-specific transporter activity;GO:002284…	GO:0051234//establishment of localization;GO:0006812//cation transport;GO:0044699//single-organism process;GO:0030001//metal ion transport;GO:0006810//transport;GO:0072511//divalent inorganic cation transport;GO:0070838//divalent metal ion transport;GO:0051179//localization;GO:0006816//calcium ion transport;GO:0055085//transmembrane transport;GO:0006811//ion transport;GO:0009987//cellular process…
H.erectus.004634	2.85333	1.09333	-1.38391	0.0016238	0.0173665	yes	phactr1	PREDICTED: phosphatase and actin regulator 1-like isoform X1 [Hippocampus comes]	-	-	-	-	-	-	-
H.erectus.004638	14.0467	5.27333	-1.41344	3.2339e-05	0.000926512	yes	Tubb2a	PREDICTED: tubulin beta chain-like isoform X1 [Hippocampus comes]	Cellular Processes	Transport and catabolism;Cellular commiunity	ko04145//Phagosome;ko04540//Gap junction	K07375	GO:0043234//protein complex;GO:0099513//polymeric cytoskeletal fiber;GO:0044464//cell part;GO:0043232//intracellular non-membrane-bounded organelle;GO:0043229//intracellular organelle;GO:0005623//cell;GO:0044430//cytoskeletal part;GO:0032991//macromolecular complex;GO:0005874//microtubule;GO:0044422//organelle part;GO:0043226//organelle;GO:0044446//intracellular organelle part;GO:0005622//intrace…	GO:0097159//organic cyclic compound binding;GO:0017111//nucleoside-triphosphatase activity;GO:0019001//guanyl nucleotide binding;GO:0005488//binding;GO:0016787//hydrolase activity;GO:0036094//small molecule binding;GO:0035639//purine ribonucleoside triphosphate binding;GO:0017076//purine nucleotide binding;GO:0016817//hydrolase activity, acting on acid anhydrides;GO:0005198//structural molecule a…	GO:0065003//macromolecular complex assembly;GO:0022607//cellular component assembly;GO:0043623//cellular protein complex assembly;GO:0007018//microtubule-based movement;GO:0043933//macromolecular complex subunit organization;GO:0006461//protein complex assembly;GO:0034622//cellular macromolecular complex assembly;GO:0051258//protein polymerization;GO:0044699//single-organism process;GO:0070271//p…
H.erectus.004642	10.39	4.87333	-1.09221	0.00196306	0.0200156	yes	Hrh3	PREDICTED: histamine H3 receptor isoform X1 [Hippocampus comes]	Environmental Information Processing	Signaling molecules and interaction	ko04080//Neuroactive ligand-receptor interaction	K04151	GO:0016020//membrane;GO:0044425//membrane part;GO:0016021//integral component of membrane;GO:0031224//intrinsic component of membrane	GO:0038023//signaling receptor activity;GO:0004969//histamine receptor activity;GO:0099600//transmembrane receptor activity;GO:0008227//G-protein coupled amine receptor activity;GO:0004888//transmembrane signaling receptor activity;GO:0004930//G-protein coupled receptor activity;GO:0004872//receptor activity;GO:0060089//molecular transducer activity;GO:0004871//signal transducer activity	GO:0050794//regulation of cellular process;GO:0044700//single organism signaling;GO:0044699//single-organism process;GO:0007154//cell communication;GO:0051716//cellular response to stimulus;GO:0009987//cellular process;GO:0050896//response to stimulus;GO:0065007//biological regulation;GO:0007165//signal transduction;GO:0007186//G-protein coupled receptor signaling pathway;GO:0023052//signaling;GO…
H.erectus.004644	40.3467	15.3367	-1.39546	6.01933e-05	0.00148117	yes	LAMA3	PREDICTED: laminin subunit alpha-3-like [Hippocampus comes]	Cellular Processes;Environmental Information Processing	Cellular commiunity;Signaling molecules and interaction	ko04510//Focal adhesion;ko04512//ECM-receptor interaction	K06240	GO:0044420//extracellular matrix component;GO:0005578//proteinaceous extracellular matrix;GO:0031012//extracellular matrix;GO:0044421//extracellular region part;GO:0005604//basement membrane;GO:0005576//extracellular region	-	GO:0007155//cell adhesion;GO:0022610//biological adhesion
H.erectus.004671	2.52667	0.86	-1.55483	6.94294e-06	0.000276266	yes	SDK2	PREDICTED: protein sidekick-2 isoform X7 [Hippocampus comes]	-	-	-	-	-	GO:0005488//binding;GO:0005515//protein binding	-
H.erectus.004710	2.94667	0.216667	-3.76553	0.00667445	0.0487086	yes	HMGB1	PREDICTED: high mobility group protein B1-like [Hippocampus comes]	Genetic Information Processing	Replication and repair	ko03410//Base excision repair	K10802	GO:0043229//intracellular organelle;GO:0005622//intracellular;GO:0043227//membrane-bounded organelle;GO:0043226//organelle;GO:0044424//intracellular part;GO:0044464//cell part;GO:0005623//cell;GO:0043231//intracellular membrane-bounded organelle;GO:0005634//nucleus	GO:0005488//binding;GO:0097159//organic cyclic compound binding;GO:0003676//nucleic acid binding;GO:1901363//heterocyclic compound binding;GO:0003677//DNA binding	-
H.erectus.004711	2.55333	0.323333	-2.98129	7.53974e-06	0.000295518	yes	OR52B2	PREDICTED: olfactory receptor 8D1-like [Hippocampus comes]	-	-	-	-	GO:0031224//intrinsic component of membrane;GO:0044425//membrane part;GO:0016021//integral component of membrane;GO:0016020//membrane	GO:0004888//transmembrane signaling receptor activity;GO:0099600//transmembrane receptor activity;GO:0004871//signal transducer activity;GO:0004872//receptor activity;GO:0004984//olfactory receptor activity;GO:0038023//signaling receptor activity;GO:0060089//molecular transducer activity	GO:0009987//cellular process;GO:0023052//signaling;GO:0050896//response to stimulus;GO:0044699//single-organism process;GO:0050789//regulation of biological process;GO:0050794//regulation of cellular process;GO:0051716//cellular response to stimulus;GO:0065007//biological regulation;GO:0007165//signal transduction;GO:0007186//G-protein coupled receptor signaling pathway;GO:0044700//single organis…
H.erectus.004712	0.86	0.0266667	-5.01123	0.000316015	0.00513525	yes	Olfr139	PREDICTED: olfactory receptor 3A3-like [Hippocampus comes]	-	-	-	-	GO:0031224//intrinsic component of membrane;GO:0016020//membrane;GO:0044425//membrane part;GO:0016021//integral component of membrane	GO:0038023//signaling receptor activity;GO:0004871//signal transducer activity;GO:0004984//olfactory receptor activity;GO:0004872//receptor activity;GO:0004888//transmembrane signaling receptor activity;GO:0060089//molecular transducer activity;GO:0099600//transmembrane receptor activity	GO:0007165//signal transduction;GO:0007154//cell communication;GO:0050789//regulation of biological process;GO:0009987//cellular process;GO:0065007//biological regulation;GO:0023052//signaling;GO:0044700//single organism signaling;GO:0044699//single-organism process;GO:0044763//single-organism cellular process;GO:0051716//cellular response to stimulus;GO:0007186//G-protein coupled receptor signal…
H.erectus.004715	3.82333	1.08	-1.8238	3.26174e-05	0.00092882	yes	SEL1L3	PREDICTED: protein sel-1 homolog 3 isoform X1 [Hippocampus comes]	-	-	-	-	-	-	-
H.erectus.004729	11.8733	5.93	-1.00162	0.00134084	0.015214	yes	Ltbp4	PREDICTED: latent-transforming growth factor beta-binding protein 4-like isoform X4 [Hippocampus comes]	-	-	-	-	-	GO:0005515//protein binding;GO:0005488//binding;GO:0043169//cation binding;GO:0005509//calcium ion binding;GO:0046872//metal ion binding;GO:0043167//ion binding	-
H.erectus.004732	10.81	4.82667	-1.16327	4.61419e-05	0.00120568	yes	PLEKHG3	PREDICTED: pleckstrin homology domain-containing family G member 2 isoform X6 [Oreochromis niloticus]	-	-	-	-	GO:0005622//intracellular;GO:0044464//cell part;GO:0005623//cell	GO:0005488//binding;GO:0005085//guanyl-nucleotide exchange factor activity;GO:0005088//Ras guanyl-nucleotide exchange factor activity;GO:0005515//protein binding;GO:0098772//molecular function regulator;GO:0005089//Rho guanyl-nucleotide exchange factor activity	GO:0051056//regulation of small GTPase mediated signal transduction;GO:1902531//regulation of intracellular signal transduction;GO:0050789//regulation of biological process;GO:0050794//regulation of cellular process;GO:0023051//regulation of signaling;GO:0048583//regulation of response to stimulus;GO:0046578//regulation of Ras protein signal transduction;GO:0009966//regulation of signal transduct…
H.erectus.004733	15.4967	7.12333	-1.12133	0.00055392	0.00788141	yes	-	PREDICTED: mucin-5AC-like isoform X4 [Hippocampus comes]	-	-	-	-	-	-	-
H.erectus.004761	9.30333	3.26333	-1.5114	0.00454671	0.0371294	yes	sdhdb	PREDICTED: succinate dehydrogenase [ubiquinone] cytochrome b small subunit, mitochondrial [Hippocampus comes]	Metabolism	Global and Overview;Energy metabolism;Carbohydrate metabolism	ko01200//Carbon metabolism;ko00190//Oxidative phosphorylation;ko00020//Citrate cycle (TCA cycle)	K00237	GO:0031975//envelope;GO:0043231//intracellular membrane-bounded organelle;GO:0031967//organelle envelope;GO:0016021//integral component of membrane;GO:0044444//cytoplasmic part;GO:0044429//mitochondrial part;GO:0043226//organelle;GO:0044464//cell part;GO:0044422//organelle part;GO:0005740//mitochondrial envelope;GO:0044425//membrane part;GO:0005623//cell;GO:0043227//membrane-bounded organelle;GO:…	GO:0046914//transition metal ion binding;GO:1901363//heterocyclic compound binding;GO:0043167//ion binding;GO:0046872//metal ion binding;GO:0020037//heme binding;GO:0005506//iron ion binding;GO:0046906//tetrapyrrole binding;GO:0097159//organic cyclic compound binding;GO:0043169//cation binding;GO:0005488//binding	GO:0072350//tricarboxylic acid metabolic process;GO:0045333//cellular respiration;GO:0044281//small molecule metabolic process;GO:0009060//aerobic respiration;GO:0043436//oxoacid metabolic process;GO:0006082//organic acid metabolic process;GO:0071704//organic substance metabolic process;GO:0009987//cellular process;GO:0044763//single-organism cellular process;GO:0006099//tricarboxylic acid cycle;…
H.erectus.004762	24.4167	0.183333	-7.05725	3.76327e-13	1.96913e-10	yes	BCO2	PREDICTED: beta,beta-carotene 9',10'-oxygenase isoform X2 [Hippocampus comes]	-	-	-	-	-	-	-
H.erectus.004781	1.57333	3.97333	1.33653	0.000338094	0.00537935	yes	chd	PREDICTED: chordin isoform X2 [Hippocampus comes]	Environmental Information Processing	Signal transduction	ko04350//TGF-beta signaling pathway	K04657	-	GO:0005488//binding;GO:0005515//protein binding	-
H.erectus.004789	14.7133	4.62	-1.67116	5.01863e-06	0.000213063	yes	DHRS12	PREDICTED: dehydrogenase/reductase SDR family member 12-like [Hippocampus comes]	-	-	-	-	-	GO:0016491//oxidoreductase activity;GO:0003824//catalytic activity	GO:0008152//metabolic process;GO:0044699//single-organism process;GO:0055114//oxidation-reduction process;GO:0044710//single-organism metabolic process
H.erectus.004790	39.0933	9.20667	-2.08617	8.50322e-08	7.90988e-06	yes	Ap1s3	PREDICTED: AP-1 complex subunit sigma-3 [Hippocampus comes]	Cellular Processes	Transport and catabolism	ko04142//Lysosome	K12394	GO:0005794//Golgi apparatus;GO:0043226//organelle;GO:0043231//intracellular membrane-bounded organelle;GO:0044425//membrane part;GO:0098588//bounding membrane of organelle;GO:0030660//Golgi-associated vesicle membrane;GO:0098805//whole membrane;GO:0043229//intracellular organelle;GO:0030130//clathrin coat of trans-Golgi network vesicle;GO:0044446//intracellular organelle part;GO:0012510//trans-Go…	-	GO:0045184//establishment of protein localization;GO:0070727//cellular macromolecule localization;GO:0051234//establishment of localization;GO:0008104//protein localization;GO:0006810//transport;GO:0016192//vesicle-mediated transport;GO:0033036//macromolecule localization;GO:0034613//cellular protein localization;GO:0051641//cellular localization;GO:0015031//protein transport;GO:0051179//localiza…
H.erectus.004794	27.33	5.45	-2.32616	9.45272e-15	7.06591e-12	yes	ACSL3	PREDICTED: long-chain-fatty-acid--CoA ligase 3 isoform X2 [Hippocampus comes]	Cellular Processes;Organismal Systems;Metabolism	Endocrine system;Global and Overview;Lipid metabolism;Transport and catabolism	ko04920//Adipocytokine signaling pathway;ko04146//Peroxisome;ko03320//PPAR signaling pathway;ko01212//Fatty acid metabolism;ko00071//Fatty acid degradation;ko00061//Fatty acid biosynthesis	K01897	-	GO:0003824//catalytic activity	GO:0008152//metabolic process
H.erectus.004796	16.6	7.60333	-1.12648	0.00123692	0.0142806	yes	SGPP2	PREDICTED: sphingosine-1-phosphate phosphatase 2 [Hippocampus comes]	Metabolism	Lipid metabolism	ko00600//Sphingolipid metabolism	K04717	GO:0016020//membrane	GO:0003824//catalytic activity	-
H.erectus.004800	10.1833	3.37	-1.59539	3.90714e-05	0.00106476	yes	Tf2-9	Pol polyprotein [Dicentrarchus labrax]	-	-	-	-	GO:0043229//intracellular organelle;GO:0043226//organelle;GO:0043232//intracellular non-membrane-bounded organelle;GO:0044427//chromosomal part;GO:0044464//cell part;GO:0044422//organelle part;GO:0005623//cell;GO:0032991//macromolecular complex;GO:0044446//intracellular organelle part;GO:0043227//membrane-bounded organelle;GO:0043228//non-membrane-bounded organelle;GO:0000785//chromatin;GO:000562…	GO:0008270//zinc ion binding;GO:0044877//macromolecular complex binding;GO:0016740//transferase activity;GO:0043169//cation binding;GO:0003676//nucleic acid binding;GO:1901363//heterocyclic compound binding;GO:0003723//RNA binding;GO:0043167//ion binding;GO:0046914//transition metal ion binding;GO:0003824//catalytic activity;GO:0003677//DNA binding;GO:0034061//DNA polymerase activity;GO:0003682//…	GO:0006325//chromatin organization;GO:0009058//biosynthetic process;GO:0006725//cellular aromatic compound metabolic process;GO:0044249//cellular biosynthetic process;GO:0034641//cellular nitrogen compound metabolic process;GO:0044238//primary metabolic process;GO:0006259//DNA metabolic process;GO:0008152//metabolic process;GO:0015074//DNA integration;GO:0006260//DNA replication;GO:0043933//macro…
H.erectus.004816	75.7967	223.593	1.56067	0.000268374	0.00453355	yes	Cars	PREDICTED: cysteine--tRNA ligase, cytoplasmic isoform X1 [Hippocampus comes]	Genetic Information Processing	Translation	ko00970//Aminoacyl-tRNA biosynthesis	K01883	GO:0044464//cell part;GO:0005623//cell;GO:0005737//cytoplasm;GO:0005622//intracellular;GO:0044424//intracellular part	GO:0032550//purine ribonucleoside binding;GO:0016876//ligase activity, forming aminoacyl-tRNA and related compounds;GO:0043167//ion binding;GO:0032553//ribonucleotide binding;GO:0005524//ATP binding;GO:0016874//ligase activity;GO:0005488//binding;GO:0030554//adenyl nucleotide binding;GO:0017076//purine nucleotide binding;GO:0036094//small molecule binding;GO:0001883//purine nucleoside binding;GO:…	GO:0044271//cellular nitrogen compound biosynthetic process;GO:0044281//small molecule metabolic process;GO:0008152//metabolic process;GO:0043038//amino acid activation;GO:0034645//cellular macromolecule biosynthetic process;GO:0043603//cellular amide metabolic process;GO:0009987//cellular process;GO:0010467//gene expression;GO:0043604//amide biosynthetic process;GO:0044238//primary metabolic pro…
H.erectus.004866	9.17333	2.66667	-1.78241	5.36261e-05	0.00135555	yes	NKPD1	PREDICTED: NTPase KAP family P-loop domain-containing protein 1 [Hippocampus comes]	-	-	-	-	-	-	-
H.erectus.004885	1.15667	0.15	-2.94694	0.0048999	0.0392877	yes	CA7	PREDICTED: carbonic anhydrase 7 isoform X2 [Hippocampus comes]	Metabolism	Energy metabolism	ko00910//Nitrogen metabolism	K01672	-	GO:0016835//carbon-oxygen lyase activity;GO:0043167//ion binding;GO:0016829//lyase activity;GO:0043169//cation binding;GO:0004089//carbonate dehydratase activity;GO:0003824//catalytic activity;GO:0016836//hydro-lyase activity;GO:0046914//transition metal ion binding;GO:0005488//binding;GO:0046872//metal ion binding;GO:0008270//zinc ion binding	GO:0044237//cellular metabolic process;GO:0009987//cellular process;GO:0006730//one-carbon metabolic process;GO:0044281//small molecule metabolic process;GO:0044763//single-organism cellular process;GO:0044699//single-organism process;GO:0044710//single-organism metabolic process;GO:0008152//metabolic process
H.erectus.004906	3.86	1.59667	-1.27354	0.00019909	0.00363608	yes	Wdr35	PREDICTED: WD repeat-containing protein 35 [Hippocampus comes]	-	-	-	-	-	GO:0005515//protein binding;GO:0005488//binding	-
H.erectus.004945	1.89	0.656667	-1.52515	0.0014147	0.0157415	yes	Mtcl1	PREDICTED: LOW QUALITY PROTEIN: microtubule cross-linking factor 1 [Hippocampus comes]	-	-	-	-	-	-	-
H.erectus.004950	6.08	2.46667	-1.30151	0.00677428	0.0492482	yes	GNAS	PREDICTED: guanine nucleotide-binding protein G(olf) subunit alpha isoform X3 [Hippocampus comes]	Environmental Information Processing	Signal transduction	ko04020//Calcium signaling pathway	K04633	-	GO:0001883//purine nucleoside binding;GO:0001882//nucleoside binding;GO:0004871//signal transducer activity;GO:0032555//purine ribonucleotide binding;GO:0035639//purine ribonucleoside triphosphate binding;GO:0032549//ribonucleoside binding;GO:0000166//nucleotide binding;GO:0032550//purine ribonucleoside binding;GO:0043167//ion binding;GO:0043168//anion binding;GO:0097159//organic cyclic compound …	GO:0009987//cellular process;GO:0007154//cell communication;GO:0050789//regulation of biological process;GO:0044700//single organism signaling;GO:0007165//signal transduction;GO:0050896//response to stimulus;GO:0065007//biological regulation;GO:0023052//signaling;GO:0007186//G-protein coupled receptor signaling pathway;GO:0050794//regulation of cellular process;GO:0044763//single-organism cellula…
H.erectus.004956	0.646667	2.48	1.93925	0.00184154	0.0191473	yes	Gdf15	PREDICTED: growth/differentiation factor 15-like [Hippocampus comes]	-	-	-	-	GO:0005576//extracellular region	GO:0005488//binding;GO:0005515//protein binding;GO:0008083//growth factor activity;GO:0005102//receptor binding	-
H.erectus.004958	13.1733	3.50333	-1.91082	8.59572e-07	5.16978e-05	yes	Jph1	PREDICTED: junctophilin-1-like [Hippocampus comes]	-	-	-	-	-	-	-
H.erectus.004966	0.93	0.243333	-1.9343	0.00127296	0.014607	yes	dlgap1	PREDICTED: disks large-associated protein 1-like isoform X1 [Hippocampus comes]	-	-	-	-	-	-	-
H.erectus.004967	10.6267	3.33667	-1.67121	0.000446465	0.00661793	yes	GAD1	PREDICTED: glutamate decarboxylase 1-like isoform X3 [Hippocampus comes]	Metabolism	Amino acid metabolism;Carbohydrate metabolism;Metabolism of other amino acids	ko00250//Alanine, aspartate and glutamate metabolism;ko00410//beta-Alanine metabolism;ko00650//Butanoate metabolism;ko00430//Taurine and hypotaurine metabolism	K01580	-	GO:0016829//lyase activity;GO:0043168//anion binding;GO:0043167//ion binding;GO:0097159//organic cyclic compound binding;GO:1901363//heterocyclic compound binding;GO:0003824//catalytic activity;GO:0016830//carbon-carbon lyase activity;GO:0048037//cofactor binding;GO:0005488//binding;GO:0030170//pyridoxal phosphate binding;GO:0016831//carboxy-lyase activity	GO:0044281//small molecule metabolic process;GO:0044710//single-organism metabolic process;GO:0008152//metabolic process;GO:0044763//single-organism cellular process;GO:0071704//organic substance metabolic process;GO:0006082//organic acid metabolic process;GO:0043436//oxoacid metabolic process;GO:0044237//cellular metabolic process;GO:0019752//carboxylic acid metabolic process;GO:0044699//single-…
H.erectus.004969	3.22	1.18	-1.44827	0.00014284	0.00286364	yes	MAPT	PREDICTED: microtubule-associated protein 4-like [Hippocampus comes]	-	-	-	-	-	-	GO:1901880//negative regulation of protein depolymerization;GO:0032886//regulation of microtubule-based process;GO:0033043//regulation of organelle organization;GO:0007026//negative regulation of microtubule depolymerization;GO:0031111//negative regulation of microtubule polymerization or depolymerization;GO:0051128//regulation of cellular component organization;GO:0010639//negative regulation of…
H.erectus.004990	21.0933	54.3667	1.36594	4.01274e-06	0.000181006	yes	cldnd	PREDICTED: claudin-4-like [Hippocampus comes]	Environmental Information Processing;Cellular Processes	Cellular commiunity;Signaling molecules and interaction	ko04530//Tight junction;ko04514//Cell adhesion molecules (CAMs)	K06087	GO:0043296//apical junction complex;GO:0070160//occluding junction;GO:0016020//membrane;GO:0030054//cell junction;GO:0005923//bicellular tight junction;GO:0005911//cell-cell junction	GO:0005198//structural molecule activity	-
H.erectus.005007	115.353	52.75	-1.12882	0.000971418	0.0119985	yes	Pdzd3	PREDICTED: Na(+)/H(+) exchange regulatory cofactor NHE-RF4-like [Hippocampus comes]	-	-	-	-	-	GO:0005515//protein binding;GO:0005488//binding	-
H.erectus.005011	1.14333	9.99333	3.12772	0.000327341	0.00525402	yes	MUC5AC	PREDICTED: mucin-5AC-like isoform X2 [Hippocampus comes]	-	-	-	-	-	-	-
H.erectus.005017	39.33	13.9533	-1.49502	1.11081e-06	6.38121e-05	yes	PIPOX	PREDICTED: peroxisomal sarcosine oxidase [Hippocampus comes]	Metabolism;Cellular Processes	Transport and catabolism;Amino acid metabolism	ko04146//Peroxisome;ko00310//Lysine degradation;ko00260//Glycine, serine and threonine metabolism	K00306	-	GO:0003824//catalytic activity;GO:0016491//oxidoreductase activity	-
H.erectus.005030	5.22333	19.5867	1.90683	0.000317495	0.0051513	yes	Srsf3	PREDICTED: serine/arginine-rich splicing factor 3-like [Hippocampus comes]	Genetic Information Processing	Transcription	ko03040//Spliceosome	K12892	-	GO:0097159//organic cyclic compound binding;GO:0005488//binding;GO:0003676//nucleic acid binding;GO:1901363//heterocyclic compound binding	-
H.erectus.005057	8.94333	3.78333	-1.24115	0.000866718	0.0110009	yes	Pde1b	PREDICTED: calcium/calmodulin-dependent 3',5'-cyclic nucleotide phosphodiesterase 1B [Hippocampus comes]	Metabolism;Environmental Information Processing	Nucleotide metabolism;Signal transduction	ko04020//Calcium signaling pathway;ko00230//Purine metabolism	K13755	-	GO:0016787//hydrolase activity;GO:0003824//catalytic activity;GO:0004114//3',5'-cyclic-nucleotide phosphodiesterase activity;GO:0008081//phosphoric diester hydrolase activity;GO:0042578//phosphoric ester hydrolase activity;GO:0004112//cyclic-nucleotide phosphodiesterase activity;GO:0016788//hydrolase activity, acting on ester bonds	GO:0044699//single-organism process;GO:0007154//cell communication;GO:0050896//response to stimulus;GO:0044700//single organism signaling;GO:0009987//cellular process;GO:0065007//biological regulation;GO:0050794//regulation of cellular process;GO:0050789//regulation of biological process;GO:0044763//single-organism cellular process;GO:0007165//signal transduction;GO:0023052//signaling;GO:0051716/…
H.erectus.005059	2.76667	0.506667	-2.44904	3.78591e-06	0.00017377	yes	col2a1	PREDICTED: collagen alpha-1(II) chain [Cynoglossus semilaevis]	Cellular Processes;Environmental Information Processing	Cellular commiunity;Signaling molecules and interaction	ko04510//Focal adhesion;ko04512//ECM-receptor interaction	K19719	-	GO:0005488//binding;GO:0005515//protein binding	-
H.erectus.005060	7.34667	1.18	-2.6383	1.77102e-08	2.2064e-06	yes	COL2A1	PREDICTED: collagen alpha-1(II) chain, partial [Hippocampus comes]	Cellular Processes;Environmental Information Processing	Signaling molecules and interaction;Cellular commiunity	ko04510//Focal adhesion;ko04512//ECM-receptor interaction	K19719	GO:0043234//protein complex;GO:0032991//macromolecular complex;GO:0005581//collagen trimer	GO:0005198//structural molecule activity;GO:0005201//extracellular matrix structural constituent	-
H.erectus.005077	22.3533	6.39333	-1.80585	1.12106e-07	9.93956e-06	yes	KBP	PREDICTED: probable glutamate receptor isoform X1 [Hippocampus comes]	-	-	-	-	GO:0016020//membrane	GO:0022834//ligand-gated channel activity;GO:0004872//receptor activity;GO:0004871//signal transducer activity;GO:0060089//molecular transducer activity;GO:0005230//extracellular ligand-gated ion channel activity;GO:0022838//substrate-specific channel activity;GO:0015267//channel activity;GO:0022836//gated channel activity;GO:0005231//excitatory extracellular ligand-gated ion channel activity;GO:…	GO:0006810//transport;GO:1902578//single-organism localization;GO:0044699//single-organism process;GO:0044765//single-organism transport;GO:0051234//establishment of localization;GO:0051179//localization;GO:0006811//ion transport
H.erectus.005115	5.47	1.75667	-1.6387	0.000329636	0.00527468	yes	Slc6a11	PREDICTED: sodium- and chloride-dependent GABA transporter 3 [Hippocampus comes]	-	-	-	-	GO:0044464//cell part;GO:0005623//cell;GO:0005887//integral component of plasma membrane;GO:0044459//plasma membrane part;GO:0031224//intrinsic component of membrane;GO:0016020//membrane;GO:0031226//intrinsic component of plasma membrane;GO:0071944//cell periphery;GO:0005886//plasma membrane;GO:0016021//integral component of membrane;GO:0044425//membrane part	GO:0005326//neurotransmitter transporter activity;GO:0022890//inorganic cation transmembrane transporter activity;GO:0022804//active transmembrane transporter activity;GO:0046873//metal ion transmembrane transporter activity;GO:0015291//secondary active transmembrane transporter activity;GO:0015293//symporter activity;GO:0005328//neurotransmitter:sodium symporter activity;GO:0022892//substrate-sp…	GO:0044765//single-organism transport;GO:0051234//establishment of localization;GO:0006810//transport;GO:0051179//localization;GO:1902578//single-organism localization;GO:0006836//neurotransmitter transport;GO:0044699//single-organism process
H.erectus.005120	1.74333	0.44	-1.98627	7.58499e-05	0.00175792	yes	PERM1	PREDICTED: dentin sialophosphoprotein-like isoform X1 [Paralichthys olivaceus]	-	-	-	-	-	-	-
H.erectus.005123	8.30667	2.61	-1.67022	4.03735e-05	0.00108894	yes	SLC6A13	PREDICTED: sodium- and chloride-dependent GABA transporter 2-like [Hippocampus comes]	-	-	-	-	GO:0005887//integral component of plasma membrane;GO:0044425//membrane part;GO:0016020//membrane;GO:0016021//integral component of membrane;GO:0005886//plasma membrane;GO:0071944//cell periphery;GO:0044459//plasma membrane part;GO:0044464//cell part;GO:0031224//intrinsic component of membrane;GO:0031226//intrinsic component of plasma membrane;GO:0005623//cell	GO:0046873//metal ion transmembrane transporter activity;GO:0005215//transporter activity;GO:0015081//sodium ion transmembrane transporter activity;GO:0022890//inorganic cation transmembrane transporter activity;GO:0015077//monovalent inorganic cation transmembrane transporter activity;GO:0015293//symporter activity;GO:0015294//solute:cation symporter activity;GO:0022857//transmembrane transporte…	GO:0006810//transport;GO:0051179//localization;GO:0044699//single-organism process;GO:0044765//single-organism transport;GO:0051234//establishment of localization;GO:1902578//single-organism localization;GO:0006836//neurotransmitter transport
H.erectus.005131	9.23667	1.40667	-2.71509	1.88167e-06	9.60568e-05	yes	SLC2A11	PREDICTED: LOW QUALITY PROTEIN: solute carrier family 2, facilitated glucose transporter member 5-like [Hippocampus comes]	-	-	-	-	GO:0016021//integral component of membrane;GO:0031224//intrinsic component of membrane;GO:0016020//membrane;GO:0044425//membrane part	GO:0005215//transporter activity	GO:0006810//transport;GO:1902578//single-organism localization;GO:0051234//establishment of localization;GO:0009987//cellular process;GO:0044763//single-organism cellular process;GO:0051179//localization;GO:0044765//single-organism transport;GO:0055085//transmembrane transport;GO:0044699//single-organism process
H.erectus.005136	6.60667	2.62333	-1.33252	0.00525141	0.0413048	yes	Slc6a13	PREDICTED: sodium- and chloride-dependent GABA transporter 2-like [Hippocampus comes]	-	-	-	-	GO:0005886//plasma membrane;GO:0031224//intrinsic component of membrane;GO:0005887//integral component of plasma membrane;GO:0044459//plasma membrane part;GO:0044464//cell part;GO:0005623//cell;GO:0071944//cell periphery;GO:0031226//intrinsic component of plasma membrane;GO:0016021//integral component of membrane;GO:0044425//membrane part;GO:0016020//membrane	GO:0022892//substrate-specific transporter activity;GO:0015081//sodium ion transmembrane transporter activity;GO:0022857//transmembrane transporter activity;GO:0046873//metal ion transmembrane transporter activity;GO:0022890//inorganic cation transmembrane transporter activity;GO:0015294//solute:cation symporter activity;GO:0005215//transporter activity;GO:0008324//cation transmembrane transporte…	GO:0044699//single-organism process;GO:1902578//single-organism localization;GO:0051179//localization;GO:0044765//single-organism transport;GO:0051234//establishment of localization;GO:0006836//neurotransmitter transport;GO:0006810//transport
H.erectus.005142	16.0567	6.90333	-1.21781	3.2288e-05	0.000926512	yes	PTPRG	PREDICTED: receptor-type tyrosine-protein phosphatase gamma [Hippocampus comes]	-	-	-	-	-	GO:0004721//phosphoprotein phosphatase activity;GO:0005515//protein binding;GO:0004725//protein tyrosine phosphatase activity;GO:0003824//catalytic activity;GO:0005488//binding;GO:0042578//phosphoric ester hydrolase activity;GO:0016787//hydrolase activity;GO:0016788//hydrolase activity, acting on ester bonds;GO:0016791//phosphatase activity	GO:0043170//macromolecule metabolic process;GO:0006470//protein dephosphorylation;GO:0009987//cellular process;GO:0006796//phosphate-containing compound metabolic process;GO:0044238//primary metabolic process;GO:0043412//macromolecule modification;GO:0044260//cellular macromolecule metabolic process;GO:0006793//phosphorus metabolic process;GO:0006464//cellular protein modification process;GO:0019…
H.erectus.005153	2.71333	0.356667	-2.92742	0.00240447	0.0234501	yes	CAV2	PREDICTED: caveolin-2-like [Hippocampus comes]	Cellular Processes	Transport and catabolism;Cellular commiunity	ko04144//Endocytosis;ko04510//Focal adhesion	K12958	-	-	-
H.erectus.005159	27.7633	137.023	2.30317	9.78665e-10	1.90192e-07	yes	MCT7	PREDICTED: serine protease 33-like [Hippocampus comes]	-	-	-	-	-	GO:0016787//hydrolase activity;GO:0004175//endopeptidase activity;GO:0004252//serine-type endopeptidase activity;GO:0008233//peptidase activity;GO:0070011//peptidase activity, acting on L-amino acid peptides;GO:0003824//catalytic activity;GO:0008236//serine-type peptidase activity;GO:0017171//serine hydrolase activity	GO:0008152//metabolic process;GO:0043170//macromolecule metabolic process;GO:0019538//protein metabolic process;GO:0044238//primary metabolic process;GO:0071704//organic substance metabolic process;GO:0006508//proteolysis
H.erectus.005172	8.05333	2.8	-1.52416	3.75891e-05	0.00102977	yes	Atp2b3	Plasma membrane calcium-transporting ATPase 2 [Larimichthys crocea]	Organismal Systems;Environmental Information Processing	Circulatory system;Signal transduction	ko04020//Calcium signaling pathway;ko04261//Adrenergic signaling in cardiomyocytes	K05850	GO:0016020//membrane	GO:0035639//purine ribonucleoside triphosphate binding;GO:0015085//calcium ion transmembrane transporter activity;GO:0005488//binding;GO:0022857//transmembrane transporter activity;GO:0001883//purine nucleoside binding;GO:0030554//adenyl nucleotide binding;GO:0032549//ribonucleoside binding;GO:0022892//substrate-specific transporter activity;GO:0001882//nucleoside binding;GO:0097367//carbohydrate…	GO:0009126//purine nucleoside monophosphate metabolic process;GO:0009205//purine ribonucleoside triphosphate metabolic process;GO:0051234//establishment of localization;GO:0009119//ribonucleoside metabolic process;GO:0046128//purine ribonucleoside metabolic process;GO:0009127//purine nucleoside monophosphate biosynthetic process;GO:0009144//purine nucleoside triphosphate metabolic process;GO:1901…
H.erectus.005177	3.16667	0.876667	-1.85286	0.00323541	0.0292791	yes	Acot1	PREDICTED: acyl-coenzyme A thioesterase 4-like isoform X2 [Hippocampus comes]	Metabolism	Lipid metabolism	ko00062//Fatty acid elongation;ko01040//Biosynthesis of unsaturated fatty acids	K01068	-	-	-
H.erectus.005183	2.61	0.926667	-1.49393	0.0011959	0.0139599	yes	nr4a1	PREDICTED: probable nuclear hormone receptor HR38 [Hippocampus comes]	Environmental Information Processing	Signal transduction	ko04010//MAPK signaling pathway	K04465	GO:0005623//cell;GO:0044424//intracellular part;GO:0005622//intracellular;GO:0043231//intracellular membrane-bounded organelle;GO:0005634//nucleus;GO:0043226//organelle;GO:0043227//membrane-bounded organelle;GO:0044464//cell part;GO:0043229//intracellular organelle	GO:0000981//RNA polymerase II transcription factor activity, sequence-specific DNA binding;GO:0001071//nucleic acid binding transcription factor activity;GO:0004879//RNA polymerase II transcription factor activity, ligand-activated sequence-specific DNA binding;GO:0098531//transcription factor activity, direct ligand regulated sequence-specific DNA binding;GO:0004872//receptor activity;GO:0043565…	GO:0051171//regulation of nitrogen compound metabolic process;GO:0010556//regulation of macromolecule biosynthetic process;GO:1903506//regulation of nucleic acid-templated transcription;GO:0031323//regulation of cellular metabolic process;GO:0009889//regulation of biosynthetic process;GO:2000112//regulation of cellular macromolecule biosynthetic process;GO:0065007//biological regulation;GO:001922…
H.erectus.005201	4.2	1.8	-1.22239	0.00676836	0.0492223	yes	tmem198	PREDICTED: transmembrane protein 198-like isoform X1 [Hippocampus comes]	-	-	-	-	-	-	-
H.erectus.005216	56.1767	17.09	-1.71682	3.3849e-08	3.91414e-06	yes	Nr1d2	PREDICTED: nuclear receptor subfamily 1 group D member 1-like [Hippocampus comes]	-	-	-	-	GO:0043231//intracellular membrane-bounded organelle;GO:0005623//cell;GO:0043229//intracellular organelle;GO:0043226//organelle;GO:0044424//intracellular part;GO:0044464//cell part;GO:0043227//membrane-bounded organelle;GO:0005622//intracellular;GO:0005634//nucleus	GO:0004871//signal transducer activity;GO:0046872//metal ion binding;GO:0000981//RNA polymerase II transcription factor activity, sequence-specific DNA binding;GO:0004879//RNA polymerase II transcription factor activity, ligand-activated sequence-specific DNA binding;GO:0060089//molecular transducer activity;GO:0003700//transcription factor activity, sequence-specific DNA binding;GO:0008270//zinc…	GO:0051171//regulation of nitrogen compound metabolic process;GO:0010468//regulation of gene expression;GO:0050789//regulation of biological process;GO:0050794//regulation of cellular process;GO:0031326//regulation of cellular biosynthetic process;GO:2001141//regulation of RNA biosynthetic process;GO:0019222//regulation of metabolic process;GO:0010556//regulation of macromolecule biosynthetic pro…
H.erectus.005220	11.49	2.90333	-1.9846	0.000173889	0.00330264	yes	Galr2	PREDICTED: galanin receptor type 2-like [Hippocampus comes]	Environmental Information Processing	Signaling molecules and interaction	ko04080//Neuroactive ligand-receptor interaction	K04230	GO:0044425//membrane part;GO:0016021//integral component of membrane;GO:0031224//intrinsic component of membrane;GO:0016020//membrane	-	GO:0007186//G-protein coupled receptor signaling pathway;GO:0050794//regulation of cellular process;GO:0009987//cellular process;GO:0050789//regulation of biological process;GO:0007154//cell communication;GO:0065007//biological regulation;GO:0044699//single-organism process;GO:0050896//response to stimulus;GO:0051716//cellular response to stimulus;GO:0007165//signal transduction;GO:0044700//singl…
H.erectus.005224	9.59667	3.84667	-1.31892	0.000441439	0.0065854	yes	Dnajb9	PREDICTED: sorting nexin-6-like [Hippocampus comes]	Cellular Processes	Transport and catabolism	ko04144//Endocytosis	K17920	-	GO:0051082//unfolded protein binding;GO:0043167//ion binding;GO:0005515//protein binding;GO:0005543//phospholipid binding;GO:0043168//anion binding;GO:0035091//phosphatidylinositol binding;GO:0031072//heat shock protein binding;GO:0005488//binding;GO:0008289//lipid binding	GO:0006457//protein folding;GO:0009987//cellular process;GO:0007154//cell communication;GO:0044699//single-organism process;GO:0044763//single-organism cellular process
H.erectus.005230	15.24	5.73333	-1.41042	1.09745e-06	6.36276e-05	yes	Sash1	PREDICTED: SAM and SH3 domain-containing protein 1 isoform X4 [Oryzias latipes]	-	-	-	-	-	GO:0005515//protein binding;GO:0005488//binding	-
H.erectus.005237	6.14	1.83	-1.7464	7.56847e-06	0.00029609	yes	GRM1	PREDICTED: metabotropic glutamate receptor 1-like [Stegastes partitus]	Environmental Information Processing;Cellular Processes	Cellular commiunity;Signal transduction;Signaling molecules and interaction	ko04080//Neuroactive ligand-receptor interaction;ko04020//Calcium signaling pathway;ko04068//FoxO signaling pathway;ko04540//Gap junction	K04603	GO:0016021//integral component of membrane;GO:0016020//membrane;GO:0031224//intrinsic component of membrane;GO:0044425//membrane part	GO:0060089//molecular transducer activity;GO:0004930//G-protein coupled receptor activity;GO:0099600//transmembrane receptor activity;GO:0004872//receptor activity;GO:0038023//signaling receptor activity;GO:0004871//signal transducer activity;GO:0004888//transmembrane signaling receptor activity	GO:0007165//signal transduction;GO:0044763//single-organism cellular process;GO:0007154//cell communication;GO:0065007//biological regulation;GO:0044700//single organism signaling;GO:0023052//signaling;GO:0044699//single-organism process;GO:0051716//cellular response to stimulus;GO:0050789//regulation of biological process;GO:0050896//response to stimulus;GO:0009987//cellular process;GO:0007186//…
H.erectus.005250	2.31667	0.746667	-1.63351	0.00145084	0.0160667	yes	BEGAIN	PREDICTED: brain-enriched guanylate kinase-associated protein-like isoform X1 [Hippocampus comes]	-	-	-	-	-	-	-
H.erectus.005259	4.20667	1.27667	-1.7203	0.000143759	0.00287655	yes	KCNF1	PREDICTED: potassium voltage-gated channel subfamily F member 1-like [Hippocampus comes]	-	-	-	-	GO:0098797//plasma membrane protein complex;GO:0043234//protein complex;GO:0031226//intrinsic component of plasma membrane;GO:0071944//cell periphery;GO:0016020//membrane;GO:1990351//transporter complex;GO:0034705//potassium channel complex;GO:0016021//integral component of membrane;GO:0005623//cell;GO:0034703//cation channel complex;GO:0034702//ion channel complex;GO:0032991//macromolecular comp…	GO:0022890//inorganic cation transmembrane transporter activity;GO:0005244//voltage-gated ion channel activity;GO:0022892//substrate-specific transporter activity;GO:0022836//gated channel activity;GO:0022857//transmembrane transporter activity;GO:0005215//transporter activity;GO:0022832//voltage-gated channel activity;GO:0005261//cation channel activity;GO:0015267//channel activity;GO:0022838//s…	GO:0044763//single-organism cellular process;GO:0044765//single-organism transport;GO:0044699//single-organism process;GO:0030001//metal ion transport;GO:0051179//localization;GO:0006810//transport;GO:0006811//ion transport;GO:1902578//single-organism localization;GO:0055085//transmembrane transport;GO:0009987//cellular process;GO:0015672//monovalent inorganic cation transport;GO:0006812//cation …
H.erectus.005263	15.1	7.02667	-1.10364	0.000836347	0.0107351	yes	Rtn4ip1	PREDICTED: reticulon-4-interacting protein 1 homolog, mitochondrial-like isoform X1 [Hippocampus comes]	-	-	-	-	-	GO:0043169//cation binding;GO:0046872//metal ion binding;GO:0016747//transferase activity, transferring acyl groups other than amino-acyl groups;GO:0016491//oxidoreductase activity;GO:0003824//catalytic activity;GO:0043167//ion binding;GO:0016740//transferase activity;GO:0008270//zinc ion binding;GO:0005488//binding;GO:0016746//transferase activity, transferring acyl groups;GO:0046914//transition…	GO:0044699//single-organism process;GO:0044710//single-organism metabolic process;GO:0008152//metabolic process;GO:0055114//oxidation-reduction process
H.erectus.005268	3.3	0.98	-1.75161	0.0019518	0.0199468	yes	Grik2	PREDICTED: glutamate receptor ionotropic, kainate 2-like isoform X2 [Hippocampus comes]	Environmental Information Processing	Signaling molecules and interaction	ko04080//Neuroactive ligand-receptor interaction	K05202	-	-	-
H.erectus.005269	3.78	1.26	-1.58496	0.000580224	0.00817784	yes	GRIK2	PREDICTED: glutamate receptor ionotropic, kainate 2-like isoform X2 [Hippocampus comes]	Environmental Information Processing	Signaling molecules and interaction	ko04080//Neuroactive ligand-receptor interaction	K05202	GO:0016020//membrane	GO:0022892//substrate-specific transporter activity;GO:0038023//signaling receptor activity;GO:0022891//substrate-specific transmembrane transporter activity;GO:0008066//glutamate receptor activity;GO:0005231//excitatory extracellular ligand-gated ion channel activity;GO:0015276//ligand-gated ion channel activity;GO:0022836//gated channel activity;GO:0005215//transporter activity;GO:0015075//ion …	GO:0006810//transport;GO:0051179//localization;GO:0044699//single-organism process;GO:1902578//single-organism localization;GO:0006811//ion transport;GO:0051234//establishment of localization;GO:0044765//single-organism transport
H.erectus.005271	6.48667	14.81	1.19102	7.16754e-05	0.00167804	yes	Prdm1	PREDICTED: PR domain zinc finger protein 1-like [Hippocampus comes]	-	-	-	-	GO:0044464//cell part;GO:0005622//intracellular;GO:0005623//cell	GO:0046872//metal ion binding;GO:0008270//zinc ion binding;GO:0043169//cation binding;GO:0005515//protein binding;GO:0043167//ion binding;GO:0046914//transition metal ion binding;GO:0005488//binding	-
H.erectus.005286	8.19	3.91	-1.06669	0.000599333	0.00840753	yes	Mllt10	PREDICTED: protein AF-17 isoform X1 [Hippocampus comes]	-	-	-	-	GO:0044464//cell part;GO:0043231//intracellular membrane-bounded organelle;GO:0044424//intracellular part;GO:0043226//organelle;GO:0005623//cell;GO:0043227//membrane-bounded organelle;GO:0043229//intracellular organelle;GO:0005622//intracellular	GO:0046872//metal ion binding;GO:0051536//iron-sulfur cluster binding;GO:0043167//ion binding;GO:0046914//transition metal ion binding;GO:0005488//binding;GO:0051540//metal cluster binding;GO:0005515//protein binding;GO:0051537//2 iron, 2 sulfur cluster binding;GO:0008270//zinc ion binding;GO:0043169//cation binding	-
H.erectus.005299	7.01	0.78	-3.16787	1.78876e-05	0.000598063	yes	qprt	PREDICTED: nicotinate-nucleotide pyrophosphorylase [carboxylating] isoform X1 [Hippocampus comes]	Metabolism	Metabolism of cofactors and vitamins	ko00760//Nicotinate and nicotinamide metabolism	K00767	-	GO:0016757//transferase activity, transferring glycosyl groups;GO:0004514//nicotinate-nucleotide diphosphorylase (carboxylating) activity;GO:0016740//transferase activity;GO:0016763//transferase activity, transferring pentosyl groups;GO:0003824//catalytic activity	GO:0009108//coenzyme biosynthetic process;GO:1901362//organic cyclic compound biosynthetic process;GO:0046496//nicotinamide nucleotide metabolic process;GO:0009987//cellular process;GO:0006733//oxidoreduction coenzyme metabolic process;GO:0006725//cellular aromatic compound metabolic process;GO:0044281//small molecule metabolic process;GO:0006139//nucleobase-containing compound metabolic process;…
H.erectus.005318	16.7667	35.71	1.09073	0.00259394	0.0248472	yes	CD9	PREDICTED: CD81 antigen-like isoform X2 [Hippocampus comes]	-	-	-	-	GO:0044425//membrane part;GO:0016021//integral component of membrane;GO:0016020//membrane;GO:0031224//intrinsic component of membrane	-	-
H.erectus.005334	1.87	0.453333	-2.04439	9.57528e-06	0.000359804	yes	ANKFN1	PREDICTED: GTPase IMAP family member 7-like [Hippocampus comes]	-	-	-	-	-	GO:0019001//guanyl nucleotide binding;GO:0036094//small molecule binding;GO:0043168//anion binding;GO:0001882//nucleoside binding;GO:1901265//nucleoside phosphate binding;GO:0000166//nucleotide binding;GO:0097367//carbohydrate derivative binding;GO:0032561//guanyl ribonucleotide binding;GO:0043167//ion binding;GO:0032553//ribonucleotide binding;GO:0005525//GTP binding;GO:0032549//ribonucleoside b…	-
H.erectus.005348	36.1367	12.3367	-1.55051	0.000450673	0.00665673	yes	GUCY2C	PREDICTED: heat-stable enterotoxin receptor-like [Fundulus heteroclitus]	Metabolism	Nucleotide metabolism	ko00230//Purine metabolism	K12320	-	GO:0032549//ribonucleoside binding;GO:0001882//nucleoside binding;GO:0005524//ATP binding;GO:0016849//phosphorus-oxygen lyase activity;GO:0032555//purine ribonucleotide binding;GO:0035639//purine ribonucleoside triphosphate binding;GO:0016829//lyase activity;GO:0005488//binding;GO:0032553//ribonucleotide binding;GO:1901363//heterocyclic compound binding;GO:0032559//adenyl ribonucleotide binding;G…	GO:0009165//nucleotide biosynthetic process;GO:0044710//single-organism metabolic process;GO:0006796//phosphate-containing compound metabolic process;GO:0051716//cellular response to stimulus;GO:0036211//protein modification process;GO:0043412//macromolecule modification;GO:0050794//regulation of cellular process;GO:0043170//macromolecule metabolic process;GO:0044260//cellular macromolecule metab…
H.erectus.005354	10.3633	23.3267	1.17049	0.000456305	0.00672568	yes	ZC3H7B	PREDICTED: zinc finger CCCH domain-containing protein 7B-like [Hippocampus comes]	-	-	-	-	-	GO:0005515//protein binding;GO:0005488//binding	-
H.erectus.005364	71.47	28.0767	-1.34797	4.19903e-05	0.0011253	yes	GYS1	PREDICTED: glycogen [starch] synthase, muscle [Hippocampus comes]	Metabolism;Organismal Systems	Endocrine system;Carbohydrate metabolism	ko04910//Insulin signaling pathway;ko00500//Starch and sucrose metabolism	K00693	-	GO:0016757//transferase activity, transferring glycosyl groups;GO:0046527//glucosyltransferase activity;GO:0004373//glycogen (starch) synthase activity;GO:0008194//UDP-glycosyltransferase activity;GO:0003824//catalytic activity;GO:0016740//transferase activity;GO:0035251//UDP-glucosyltransferase activity;GO:0016758//transferase activity, transferring hexosyl groups	GO:0034637//cellular carbohydrate biosynthetic process;GO:0044262//cellular carbohydrate metabolic process;GO:0009987//cellular process;GO:0009059//macromolecule biosynthetic process;GO:0005978//glycogen biosynthetic process;GO:0044237//cellular metabolic process;GO:0015980//energy derivation by oxidation of organic compounds;GO:0044711//single-organism biosynthetic process;GO:0006091//generation…
H.erectus.005366	32.32	7.94	-2.02522	0.000119408	0.0024843	yes	TMEM86B	PREDICTED: lysoplasmalogenase-like [Hippocampus comes]	Metabolism	Lipid metabolism	ko00565//Ether lipid metabolism	K18575	GO:0016021//integral component of membrane;GO:0016020//membrane;GO:0031224//intrinsic component of membrane;GO:0044425//membrane part	-	-
H.erectus.005369	0.48	0.0766667	-2.64636	6.48561e-05	0.0015584	yes	KCNJ12	PREDICTED: trichohyalin-like [Hippocampus comes]	-	-	-	-	GO:0016020//membrane	GO:0008324//cation transmembrane transporter activity;GO:0005261//cation channel activity;GO:0022892//substrate-specific transporter activity;GO:0022890//inorganic cation transmembrane transporter activity;GO:0022832//voltage-gated channel activity;GO:0015079//potassium ion transmembrane transporter activity;GO:0060089//molecular transducer activity;GO:0022891//substrate-specific transmembrane tr…	GO:0006810//transport;GO:1902578//single-organism localization;GO:0006813//potassium ion transport;GO:0006812//cation transport;GO:0044765//single-organism transport;GO:0044699//single-organism process;GO:0015672//monovalent inorganic cation transport;GO:0051179//localization;GO:0006811//ion transport;GO:0051234//establishment of localization;GO:0030001//metal ion transport
H.erectus.005376	3.35667	1.45	-1.21098	0.000824088	0.0106404	yes	MAPK8IP3	PREDICTED: C-Jun-amino-terminal kinase-interacting protein 3 [Hippocampus comes]	Environmental Information Processing	Signal transduction	ko04010//MAPK signaling pathway	K04436	-	-	-
H.erectus.005379	13.9267	1.41	-3.30408	5.13005e-15	4.47383e-12	yes	ypel3	PREDICTED: glycerophosphodiester phosphodiesterase domain-containing protein 1-like [Notothenia coriiceps]	-	-	-	-	-	GO:0008889//glycerophosphodiester phosphodiesterase activity;GO:0042578//phosphoric ester hydrolase activity;GO:0004629//phospholipase C activity;GO:0008081//phosphoric diester hydrolase activity;GO:0003824//catalytic activity;GO:0016787//hydrolase activity;GO:0004620//phospholipase activity;GO:0016788//hydrolase activity, acting on ester bonds;GO:0016298//lipase activity	GO:0007165//signal transduction;GO:0044237//cellular metabolic process;GO:0071704//organic substance metabolic process;GO:0023052//signaling;GO:0006066//alcohol metabolic process;GO:0019751//polyol metabolic process;GO:0044281//small molecule metabolic process;GO:0019400//alditol metabolic process;GO:0044262//cellular carbohydrate metabolic process;GO:0044763//single-organism cellular process;GO:…
H.erectus.005383	6.52667	1.10333	-2.56448	5.60779e-06	0.000231045	yes	atp2a1	PREDICTED: sarcoplasmic/endoplasmic reticulum calcium ATPase 1-like isoform X1 [Hippocampus comes]	Environmental Information Processing	Signal transduction	ko04020//Calcium signaling pathway	K05853	GO:0016020//membrane	GO:0016817//hydrolase activity, acting on acid anhydrides;GO:0097159//organic cyclic compound binding;GO:0015075//ion transmembrane transporter activity;GO:0030554//adenyl nucleotide binding;GO:0042623//ATPase activity, coupled;GO:0017076//purine nucleotide binding;GO:0097367//carbohydrate derivative binding;GO:0032549//ribonucleoside binding;GO:0005524//ATP binding;GO:0005215//transporter activi…	GO:0009123//nucleoside monophosphate metabolic process;GO:0009260//ribonucleotide biosynthetic process;GO:0044763//single-organism cellular process;GO:0008152//metabolic process;GO:1901360//organic cyclic compound metabolic process;GO:0009150//purine ribonucleotide metabolic process;GO:0006812//cation transport;GO:0044765//single-organism transport;GO:0009058//biosynthetic process;GO:0009141//nuc…
H.erectus.005388	2.7	1.02667	-1.39499	0.00482683	0.0387665	yes	cdr2l	PREDICTED: cerebellar degeneration-related protein 2-like isoform X2 [Hippocampus comes]	-	-	-	-	-	-	-
H.erectus.005394	1.31	0.356667	-1.87692	0.00239636	0.0233936	yes	MGAT5B	PREDICTED: alpha-1,6-mannosylglycoprotein 6-beta-N-acetylglucosaminyltransferase B-like [Hippocampus comes]	Metabolism	Glycan biosynthesis and metabolism	ko00510//N-Glycan biosynthesis;ko00514//Other types of O-glycan biosynthesis	K09661	-	-	-
H.erectus.005406	3.65667	1.65	-1.14806	0.000136464	0.00278111	yes	Cacna1h	PREDICTED: voltage-dependent T-type calcium channel subunit alpha-1H-like isoform X2 [Fundulus heteroclitus]	Environmental Information Processing	Signal transduction	ko04010//MAPK signaling pathway;ko04020//Calcium signaling pathway	K04855	GO:0044425//membrane part;GO:0031224//intrinsic component of membrane;GO:0016021//integral component of membrane;GO:0016020//membrane	GO:0008324//cation transmembrane transporter activity;GO:0005245//voltage-gated calcium channel activity;GO:0005244//voltage-gated ion channel activity;GO:0022832//voltage-gated channel activity;GO:0005215//transporter activity;GO:0022857//transmembrane transporter activity;GO:0022890//inorganic cation transmembrane transporter activity;GO:0005262//calcium channel activity;GO:0022891//substrate-s…	GO:0044765//single-organism transport;GO:0044763//single-organism cellular process;GO:0044699//single-organism process;GO:0006811//ion transport;GO:0006810//transport;GO:0006816//calcium ion transport;GO:0070838//divalent metal ion transport;GO:0072511//divalent inorganic cation transport;GO:0009987//cellular process;GO:0030001//metal ion transport;GO:0051179//localization;GO:1902578//single-orga…
H.erectus.005412	4.52667	16.11	1.83144	3.18868e-06	0.000150313	yes	Socs1	PREDICTED: suppressor of cytokine signaling 1 [Hippocampus comes]	Organismal Systems;Environmental Information Processing;Genetic Information Processing	Signal transduction;Folding, sorting and degradation;Endocrine system	ko04910//Insulin signaling pathway;ko04630//Jak-STAT signaling pathway;ko04120//Ubiquitin mediated proteolysis	K04694	-	GO:0005515//protein binding;GO:0005488//binding	GO:0051716//cellular response to stimulus;GO:0009987//cellular process;GO:0035556//intracellular signal transduction;GO:0044700//single organism signaling;GO:0050789//regulation of biological process;GO:0023052//signaling;GO:0065007//biological regulation;GO:0050896//response to stimulus;GO:0044763//single-organism cellular process;GO:0007154//cell communication;GO:0007165//signal transduction;GO…
H.erectus.005420	4.42	9.59	1.11748	0.00665241	0.0485986	yes	-	PREDICTED: lipopolysaccharide-induced tumor necrosis factor-alpha factor homolog [Hippocampus comes]	-	-	-	-	-	-	-
H.erectus.005421	0.766667	2.52333	1.71866	0.00388614	0.0331553	yes	SLC2A6	PREDICTED: solute carrier family 2, facilitated glucose transporter member 6-like [Hippocampus comes]	-	-	-	-	GO:0016020//membrane;GO:0044425//membrane part;GO:0031224//intrinsic component of membrane;GO:0016021//integral component of membrane	GO:0005215//transporter activity;GO:0022857//transmembrane transporter activity;GO:0022892//substrate-specific transporter activity;GO:0022891//substrate-specific transmembrane transporter activity	GO:0051234//establishment of localization;GO:0009987//cellular process;GO:0055085//transmembrane transport;GO:0044765//single-organism transport;GO:0006810//transport;GO:0051179//localization;GO:1902578//single-organism localization;GO:0044763//single-organism cellular process;GO:0044699//single-organism process
H.erectus.005430	0.446667	0.17	-1.39366	0.00562678	0.043377	yes	MYO15A	PREDICTED: LOW QUALITY PROTEIN: unconventional myosin-XV [Lates calcarifer]	-	-	-	-	GO:0005622//intracellular;GO:0043226//organelle;GO:0032991//macromolecular complex;GO:0044464//cell part;GO:0044424//intracellular part;GO:0043232//intracellular non-membrane-bounded organelle;GO:0005623//cell;GO:0043234//protein complex;GO:0044430//cytoskeletal part;GO:0043229//intracellular organelle;GO:0005856//cytoskeleton;GO:0016459//myosin complex;GO:0043228//non-membrane-bounded organelle;…	GO:0003774//motor activity;GO:0035639//purine ribonucleoside triphosphate binding;GO:0032550//purine ribonucleoside binding;GO:0032559//adenyl ribonucleotide binding;GO:1901363//heterocyclic compound binding;GO:0005515//protein binding;GO:0097159//organic cyclic compound binding;GO:0032555//purine ribonucleotide binding;GO:0016817//hydrolase activity, acting on acid anhydrides;GO:0000166//nucleot…	-
H.erectus.005437	2.06	0.433333	-2.2491	0.000777004	0.0101911	yes	-	PREDICTED: mucin-19-like [Stegastes partitus]	-	-	-	-	-	-	-
H.erectus.005441	32.0933	15.72	-1.02967	0.000365042	0.00572309	yes	baiap2l2	PREDICTED: brain-specific angiogenesis inhibitor 1-associated protein 2-like protein 2 [Hippocampus comes]	-	-	-	-	-	GO:0017124//SH3 domain binding;GO:0030674//protein binding, bridging;GO:0019904//protein domain specific binding;GO:0008093//cytoskeletal adaptor activity;GO:0005515//protein binding;GO:0008092//cytoskeletal protein binding;GO:0060090//binding, bridging;GO:0005488//binding	GO:0044700//single organism signaling;GO:0023052//signaling;GO:0009987//cellular process;GO:0051716//cellular response to stimulus;GO:0030030//cell projection organization;GO:0030031//cell projection assembly;GO:0016043//cellular component organization;GO:0046847//filopodium assembly;GO:0050789//regulation of biological process;GO:0065007//biological regulation;GO:0007154//cell communication;GO:0…
H.erectus.005446	5.05	2.25667	-1.16209	0.00374525	0.0323383	yes	GIMAP8	PREDICTED: GTPase IMAP family member 8-like isoform X1 [Hippocampus comes]	-	-	-	-	-	GO:1901265//nucleoside phosphate binding;GO:0043168//anion binding;GO:0000166//nucleotide binding;GO:0019001//guanyl nucleotide binding;GO:0036094//small molecule binding;GO:0017076//purine nucleotide binding;GO:0032555//purine ribonucleotide binding;GO:0001883//purine nucleoside binding;GO:0032561//guanyl ribonucleotide binding;GO:0032550//purine ribonucleoside binding;GO:0035639//purine ribonuc…	-
H.erectus.005453	4.93333	1.67667	-1.55697	0.000281434	0.00469187	yes	C1qtnf1	PREDICTED: complement C1q tumor necrosis factor-related protein 1-like [Hippocampus comes]	-	-	-	-	-	-	-
H.erectus.005461	13.14	4.86667	-1.43296	2.51581e-05	0.000773214	yes	FSCN1	PREDICTED: fascin [Hippocampus comes]	-	-	-	-	-	GO:0008092//cytoskeletal protein binding;GO:0044877//macromolecular complex binding;GO:0005515//protein binding;GO:0030674//protein binding, bridging;GO:0032403//protein complex binding;GO:0003779//actin binding;GO:0051015//actin filament binding;GO:0060090//binding, bridging;GO:0005488//binding	-
H.erectus.005488	4.10333	1.71667	-1.25719	0.000379963	0.0058952	yes	CACNA1A	PREDICTED: voltage-dependent P/Q-type calcium channel subunit alpha-1A-like isoform X24 [Hippocampus comes]	-	-	-	-	GO:1902495//transmembrane transporter complex;GO:0005891//voltage-gated calcium channel complex;GO:0016021//integral component of membrane;GO:0071944//cell periphery;GO:0098796//membrane protein complex;GO:0005886//plasma membrane;GO:0005623//cell;GO:0044464//cell part;GO:0034702//ion channel complex;GO:0032991//macromolecular complex;GO:1990351//transporter complex;GO:0034703//cation channel com…	GO:0022891//substrate-specific transmembrane transporter activity;GO:0005262//calcium channel activity;GO:0015267//channel activity;GO:0005215//transporter activity;GO:0046873//metal ion transmembrane transporter activity;GO:0022843//voltage-gated cation channel activity;GO:0005261//cation channel activity;GO:0022892//substrate-specific transporter activity;GO:0022838//substrate-specific channel …	GO:0006811//ion transport;GO:0072511//divalent inorganic cation transport;GO:0055085//transmembrane transport;GO:0070838//divalent metal ion transport;GO:0006812//cation transport;GO:0051179//localization;GO:0051234//establishment of localization;GO:0009987//cellular process;GO:0006816//calcium ion transport;GO:1902578//single-organism localization;GO:0044699//single-organism process;GO:0006810//…
H.erectus.005497	70.0867	22.1567	-1.6614	2.47184e-05	0.00076194	yes	LGALS1	PREDICTED: beta-galactoside-binding lectin-like [Hippocampus comes]	-	-	-	-	-	GO:0030246//carbohydrate binding;GO:0005488//binding	-
H.erectus.005499	3.67667	1.04333	-1.8172	1.16577e-07	1.01665e-05	yes	CACNA1I	PREDICTED: voltage-dependent T-type calcium channel subunit alpha-1I-like [Hippocampus comes]	Environmental Information Processing	Signal transduction	ko04010//MAPK signaling pathway;ko04020//Calcium signaling pathway	K04856	GO:0044425//membrane part;GO:0005886//plasma membrane;GO:0043234//protein complex;GO:0031224//intrinsic component of membrane;GO:0044464//cell part;GO:0098797//plasma membrane protein complex;GO:0032991//macromolecular complex;GO:0034702//ion channel complex;GO:0034703//cation channel complex;GO:0016021//integral component of membrane;GO:0071944//cell periphery;GO:1990351//transporter complex;GO:…	GO:0022836//gated channel activity;GO:0005244//voltage-gated ion channel activity;GO:0022843//voltage-gated cation channel activity;GO:0015075//ion transmembrane transporter activity;GO:0005262//calcium channel activity;GO:0022892//substrate-specific transporter activity;GO:0072509//divalent inorganic cation transmembrane transporter activity;GO:0005245//voltage-gated calcium channel activity;GO:…	GO:0009987//cellular process;GO:0006812//cation transport;GO:0055085//transmembrane transport;GO:0070838//divalent metal ion transport;GO:0006816//calcium ion transport;GO:0072511//divalent inorganic cation transport;GO:0030001//metal ion transport;GO:0051179//localization;GO:0051234//establishment of localization;GO:1902578//single-organism localization;GO:0044763//single-organism cellular proce…
H.erectus.005502	5.38333	1.52	-1.82443	0.000522451	0.00752574	yes	WFIKKN2	PREDICTED: WAP, Kazal, immunoglobulin, Kunitz and NTR domain-containing protein 2 [Hippocampus comes]	-	-	-	-	GO:0005576//extracellular region	GO:0004866//endopeptidase inhibitor activity;GO:0061135//endopeptidase regulator activity;GO:0061134//peptidase regulator activity;GO:0005488//binding;GO:0098772//molecular function regulator;GO:0030414//peptidase inhibitor activity;GO:0004857//enzyme inhibitor activity;GO:0004867//serine-type endopeptidase inhibitor activity;GO:0030234//enzyme regulator activity;GO:0005515//protein binding	-
H.erectus.005515	1.56	0.593333	-1.39463	0.00127669	0.0146337	yes	Sema5b	PREDICTED: semaphorin-5B-like [Hippocampus comes]	-	-	-	-	GO:0016020//membrane	-	-
H.erectus.005523	7.79	2.33	-1.74129	7.69717e-08	7.4266e-06	yes	Zc3h12c	PREDICTED: probable ribonuclease ZC3H12C isoform X2 [Hippocampus comes]	-	-	-	-	-	GO:0043169//cation binding;GO:0046914//transition metal ion binding;GO:1901363//heterocyclic compound binding;GO:0005488//binding;GO:0003676//nucleic acid binding;GO:0046872//metal ion binding;GO:0097159//organic cyclic compound binding;GO:0043167//ion binding;GO:0008270//zinc ion binding	-
H.erectus.005562	19.4167	6.73	-1.52862	8.73086e-05	0.00194815	yes	Casz1	PREDICTED: zinc finger protein castor homolog 1 isoform X7 [Hippocampus comes]	-	-	-	-	-	-	-
H.erectus.005563	23.7267	8.27333	-1.51997	2.58876e-05	0.000792144	yes	Casz1	PREDICTED: zinc finger protein castor homolog 1 isoform X3 [Hippocampus comes]	-	-	-	-	GO:0044464//cell part;GO:0005622//intracellular;GO:0005623//cell	GO:0005488//binding;GO:0046872//metal ion binding;GO:0043167//ion binding;GO:0043169//cation binding;GO:0046914//transition metal ion binding;GO:0008270//zinc ion binding	-
H.erectus.005564	21.6267	7.37667	-1.55177	5.45355e-06	0.000226924	yes	Casz1	PREDICTED: zinc finger protein castor homolog 1 isoform X5 [Hippocampus comes]	-	-	-	-	GO:0044464//cell part;GO:0005622//intracellular;GO:0005623//cell	GO:0046872//metal ion binding;GO:0046914//transition metal ion binding;GO:0043167//ion binding;GO:0005488//binding;GO:0043169//cation binding;GO:0008270//zinc ion binding	-
H.erectus.005571	3.73333	12.1533	1.70282	1.70172e-08	2.13275e-06	yes	CHL1	PREDICTED: neural cell adhesion molecule L1-like protein isoform X1 [Hippocampus comes]	-	-	-	-	-	GO:0005515//protein binding;GO:0005488//binding	-
H.erectus.005572	2.00667	0.646667	-1.63371	0.00113923	0.0135094	yes	Cntn4	PREDICTED: contactin-4-like isoform X2 [Hippocampus comes]	-	-	-	-	-	GO:0005488//binding;GO:0005515//protein binding	-
H.erectus.005573	3.65667	1.26	-1.53711	0.000122103	0.00253283	yes	Epb41l1	PREDICTED: band 4.1-like protein 1 isoform X6 [Hippocampus comes]	Cellular Processes	Cellular commiunity	ko04530//Tight junction	K06107	GO:0043232//intracellular non-membrane-bounded organelle;GO:0043228//non-membrane-bounded organelle;GO:0044425//membrane part;GO:0043229//intracellular organelle;GO:0005856//cytoskeleton;GO:0005737//cytoplasm;GO:0005623//cell;GO:0019898//extrinsic component of membrane;GO:0016020//membrane;GO:0043226//organelle;GO:0044464//cell part;GO:0005622//intracellular;GO:0044424//intracellular part	GO:0005515//protein binding;GO:0005198//structural molecule activity;GO:0003779//actin binding;GO:0005488//binding;GO:0008092//cytoskeletal protein binding	GO:0044763//single-organism cellular process;GO:0006996//organelle organization;GO:0071840//cellular component organization or biogenesis;GO:0016043//cellular component organization;GO:0030865//cortical cytoskeleton organization;GO:0044699//single-organism process;GO:0030036//actin cytoskeleton organization;GO:0030866//cortical actin cytoskeleton organization;GO:1902589//single-organism organelle…
H.erectus.005579	13.28	6.07667	-1.1279	0.000101629	0.00219287	yes	SLC7A5	PREDICTED: large neutral amino acids transporter small subunit 1-like [Hippocampus comes]	-	-	-	-	GO:0016020//membrane	GO:0046943//carboxylic acid transmembrane transporter activity;GO:0008514//organic anion transmembrane transporter activity;GO:0022891//substrate-specific transmembrane transporter activity;GO:0005215//transporter activity;GO:0008509//anion transmembrane transporter activity;GO:0022857//transmembrane transporter activity;GO:0005342//organic acid transmembrane transporter activity;GO:0015171//amin…	GO:0071705//nitrogen compound transport;GO:0051234//establishment of localization;GO:1902578//single-organism localization;GO:0006865//amino acid transport;GO:0009987//cellular process;GO:0044763//single-organism cellular process;GO:0015849//organic acid transport;GO:0044765//single-organism transport;GO:0071702//organic substance transport;GO:0055085//transmembrane transport;GO:0006820//anion tr…
H.erectus.005581	121.3	262.863	1.11573	0.00477732	0.0385098	yes	alas2	PREDICTED: 5-aminolevulinate synthase, erythroid-specific, mitochondrial-like [Austrofundulus limnaeus]	Metabolism	Amino acid metabolism;Metabolism of cofactors and vitamins	ko00260//Glycine, serine and threonine metabolism;ko00860//Porphyrin and chlorophyll metabolism	K00643	GO:0044444//cytoplasmic part;GO:0005737//cytoplasm;GO:0044464//cell part;GO:0005739//mitochondrion;GO:0044422//organelle part;GO:0044446//intracellular organelle part;GO:0044429//mitochondrial part;GO:0005759//mitochondrial matrix;GO:0043229//intracellular organelle;GO:0070013//intracellular organelle lumen;GO:0043227//membrane-bounded organelle;GO:0043233//organelle lumen;GO:0005622//intracellul…	GO:0003870//5-aminolevulinate synthase activity;GO:0016410//N-acyltransferase activity;GO:0016749//N-succinyltransferase activity;GO:0043167//ion binding;GO:0030170//pyridoxal phosphate binding;GO:0016746//transferase activity, transferring acyl groups;GO:0048037//cofactor binding;GO:0016769//transferase activity, transferring nitrogenous groups;GO:0016747//transferase activity, transferring acyl…	GO:0006807//nitrogen compound metabolic process;GO:0071704//organic substance metabolic process;GO:0044237//cellular metabolic process;GO:0006778//porphyrin-containing compound metabolic process;GO:0033013//tetrapyrrole metabolic process;GO:0046483//heterocycle metabolic process;GO:1901360//organic cyclic compound metabolic process;GO:0051186//cofactor metabolic process;GO:0009987//cellular proce…
H.erectus.005583	1.64	0.293333	-2.48308	0.00110333	0.013184	yes	TNFRSF1A	PREDICTED: tumor necrosis factor receptor superfamily member 1A-like isoform X2 [Paralichthys olivaceus]	Organismal Systems;Cellular Processes;Environmental Information Processing	Cell growth and death;Signal transduction;Signaling molecules and interaction;Endocrine system	ko04010//MAPK signaling pathway;ko04060//Cytokine-cytokine receptor interaction;ko04920//Adipocytokine signaling pathway;ko04210//Apoptosis	K03158	-	GO:0005515//protein binding;GO:0005488//binding	GO:0007154//cell communication;GO:0044700//single organism signaling;GO:0044699//single-organism process;GO:0007165//signal transduction;GO:0044763//single-organism cellular process;GO:0023052//signaling;GO:0009987//cellular process;GO:0051716//cellular response to stimulus;GO:0050794//regulation of cellular process;GO:0050789//regulation of biological process;GO:0065007//biological regulation;GO…
H.erectus.005585	1.70333	0.703333	-1.27608	0.00271488	0.0256814	yes	CCDC30	PREDICTED: coiled-coil domain-containing protein 30 isoform X1 [Hippocampus comes]	-	-	-	-	-	-	-
H.erectus.005592	5.17	2.51333	-1.04056	0.00240769	0.0234584	yes	KAZN	PREDICTED: kazrin isoform X1 [Paralichthys olivaceus]	-	-	-	-	-	GO:0005515//protein binding;GO:0005488//binding	-
H.erectus.005627	4.98333	2.13333	-1.224	0.000407863	0.00618145	yes	SCN2A	PREDICTED: sodium channel protein type 2 subunit alpha-like isoform X4 [Hippocampus comes]	-	-	-	-	GO:0001518//voltage-gated sodium channel complex;GO:0005887//integral component of plasma membrane;GO:0016020//membrane;GO:1990351//transporter complex;GO:0031226//intrinsic component of plasma membrane;GO:0031224//intrinsic component of membrane;GO:0098797//plasma membrane protein complex;GO:0005623//cell;GO:0044464//cell part;GO:0034702//ion channel complex;GO:0044425//membrane part;GO:0005886/…	GO:0022832//voltage-gated channel activity;GO:0015081//sodium ion transmembrane transporter activity;GO:0005215//transporter activity;GO:0022892//substrate-specific transporter activity;GO:0005216//ion channel activity;GO:0005261//cation channel activity;GO:0022890//inorganic cation transmembrane transporter activity;GO:0008324//cation transmembrane transporter activity;GO:0015075//ion transmembr…	GO:0006810//transport;GO:0055085//transmembrane transport;GO:0009987//cellular process;GO:0006811//ion transport;GO:0015672//monovalent inorganic cation transport;GO:0044763//single-organism cellular process;GO:0006812//cation transport;GO:0044765//single-organism transport;GO:0006814//sodium ion transport;GO:0044699//single-organism process;GO:1902578//single-organism localization;GO:0030001//me…
H.erectus.005633	3.04333	0.916667	-1.73118	0.000984022	0.0121079	yes	CHRM4	PREDICTED: muscarinic acetylcholine receptor M4 [Hippocampus comes]	Environmental Information Processing;Cellular Processes	Signaling molecules and interaction;Cell motility	ko04080//Neuroactive ligand-receptor interaction;ko04810//Regulation of actin cytoskeleton	K04132	GO:0044425//membrane part;GO:0031224//intrinsic component of membrane;GO:0016020//membrane;GO:0016021//integral component of membrane	GO:0015464//acetylcholine receptor activity;GO:0004930//G-protein coupled receptor activity;GO:0004872//receptor activity;GO:0060089//molecular transducer activity;GO:0004871//signal transducer activity;GO:0038023//signaling receptor activity;GO:0016907//G-protein coupled acetylcholine receptor activity;GO:0099600//transmembrane receptor activity;GO:0004888//transmembrane signaling receptor activ…	GO:0065007//biological regulation;GO:0051716//cellular response to stimulus;GO:0007165//signal transduction;GO:0044763//single-organism cellular process;GO:0023052//signaling;GO:0044700//single organism signaling;GO:0044699//single-organism process;GO:0050896//response to stimulus;GO:0007186//G-protein coupled receptor signaling pathway;GO:0009987//cellular process;GO:0050789//regulation of biolo…
H.erectus.005638	0.703333	0.0566667	-3.63364	0.00153969	0.0167668	yes	HSF2BP	PREDICTED: heat shock factor 2-binding protein [Hippocampus comes]	-	-	-	-	-	-	-
H.erectus.005653	33.5167	16.4967	-1.0227	0.00124996	0.0144142	yes	HDHD1	PREDICTED: pseudouridine-5'-phosphatase isoform X1 [Hippocampus comes]	-	-	-	-	-	GO:0003824//catalytic activity	GO:0008152//metabolic process
H.erectus.005673	7.83333	3.13	-1.32346	0.00578195	0.0440899	yes	Actn2	PREDICTED: alpha-actinin-2 [Hippocampus comes]	Cellular Processes	Cell motility;Cellular commiunity	ko04510//Focal adhesion;ko04810//Regulation of actin cytoskeleton;ko04530//Tight junction;ko04520//Adherens junction	K05699	-	GO:0043167//ion binding;GO:0043169//cation binding;GO:0005509//calcium ion binding;GO:0046872//metal ion binding;GO:0005515//protein binding;GO:0005488//binding	-
H.erectus.005674	12.0067	5.63	-1.09263	0.000251923	0.00432833	yes	ACTN2	PREDICTED: alpha-actinin-2 [Hippocampus comes]	Cellular Processes	Cell motility;Cellular commiunity	ko04510//Focal adhesion;ko04810//Regulation of actin cytoskeleton;ko04530//Tight junction;ko04520//Adherens junction	K05699	GO:0043229//intracellular organelle;GO:0012505//endomembrane system;GO:0044464//cell part;GO:0005622//intracellular;GO:0043227//membrane-bounded organelle;GO:0005623//cell;GO:0044444//cytoplasmic part;GO:0005737//cytoplasm;GO:0044424//intracellular part;GO:0043226//organelle;GO:0043231//intracellular membrane-bounded organelle;GO:0005783//endoplasmic reticulum	GO:0031543//peptidyl-proline dioxygenase activity;GO:0036094//small molecule binding;GO:0016702//oxidoreductase activity, acting on single donors with incorporation of molecular oxygen, incorporation of two atoms of oxygen;GO:0031545//peptidyl-proline 4-dioxygenase activity;GO:0016705//oxidoreductase activity, acting on paired donors, with incorporation or reduction of molecular oxygen;GO:0005488…	GO:0044710//single-organism metabolic process;GO:0044699//single-organism process;GO:0008152//metabolic process;GO:0055114//oxidation-reduction process
H.erectus.005682	2.65333	0.61	-2.12092	0.00678681	0.0493222	yes	Grid1	PREDICTED: glutamate receptor ionotropic, delta-1 isoform X3 [Hippocampus comes]	Environmental Information Processing	Signaling molecules and interaction	ko04080//Neuroactive ligand-receptor interaction	K05206	-	-	-
H.erectus.005683	2.65	0.77	-1.78306	0.000800015	0.0103873	yes	Grid1	PREDICTED: glutamate receptor ionotropic, delta-1 isoform X2 [Hippocampus comes]	Environmental Information Processing	Signaling molecules and interaction	ko04080//Neuroactive ligand-receptor interaction	K05206	GO:0044464//cell part;GO:0042597//periplasmic space;GO:0005623//cell;GO:0030313//cell envelope;GO:0030288//outer membrane-bounded periplasmic space;GO:0016020//membrane;GO:0031975//envelope	GO:0060089//molecular transducer activity;GO:0015276//ligand-gated ion channel activity;GO:0022803//passive transmembrane transporter activity;GO:0004872//receptor activity;GO:0005216//ion channel activity;GO:0022834//ligand-gated channel activity;GO:0022838//substrate-specific channel activity;GO:0008066//glutamate receptor activity;GO:0005234//extracellular-glutamate-gated ion channel activity;…	GO:0051179//localization;GO:0006811//ion transport;GO:0044765//single-organism transport;GO:0051234//establishment of localization;GO:0006810//transport;GO:1902578//single-organism localization;GO:0044699//single-organism process
H.erectus.005692	2.36	1.14667	-1.04134	0.00253102	0.0243559	yes	Pcnxl2	PREDICTED: pecanex-like protein 2 [Hippocampus comes]	-	-	-	-	GO:0016020//membrane;GO:0044425//membrane part;GO:0016021//integral component of membrane;GO:0031224//intrinsic component of membrane	-	-
H.erectus.005726	3.83667	0.97	-1.9838	0.000149039	0.00295677	yes	mxi1	PREDICTED: max-interacting protein 1-like [Hippocampus comes]	-	-	-	-	-	-	-
H.erectus.005731	27.0933	11.9033	-1.18657	0.000145204	0.0028944	yes	COL17A1	PREDICTED: collagen alpha-1(I) chain-like isoform X2 [Hippocampus comes]	-	-	-	-	-	-	-
H.erectus.005739	11.9667	4.44333	-1.42931	2.47541e-06	0.000121052	yes	PAPSS2	PREDICTED: bifunctional 3'-phosphoadenosine 5'-phosphosulfate synthase 2-like [Hippocampus comes]	Metabolism	Metabolism of other amino acids;Energy metabolism;Nucleotide metabolism	ko00230//Purine metabolism;ko00450//Selenocompound metabolism;ko00920//Sulfur metabolism	K13811	-	GO:0001883//purine nucleoside binding;GO:0004781//sulfate adenylyltransferase (ATP) activity;GO:0097367//carbohydrate derivative binding;GO:0016301//kinase activity;GO:0032553//ribonucleotide binding;GO:0005524//ATP binding;GO:0030554//adenyl nucleotide binding;GO:1901265//nucleoside phosphate binding;GO:0043168//anion binding;GO:0004779//sulfate adenylyltransferase activity;GO:0000166//nucleotid…	GO:0006790//sulfur compound metabolic process;GO:0009987//cellular process;GO:0008152//metabolic process;GO:0000103//sulfate assimilation;GO:0044237//cellular metabolic process
H.erectus.005743	2.67333	0.263333	-3.34368	0.00265322	0.0253108	yes	PRKG1	PREDICTED: cGMP-dependent protein kinase 1-like [Notothenia coriiceps]	-	-	-	-	-	-	-
H.erectus.005747	1.22667	0.253333	-2.27563	0.000136934	0.00278797	yes	Pcdh15	PREDICTED: protocadherin-15 isoform X1 [Hippocampus comes]	-	-	-	-	GO:0005623//cell;GO:0044464//cell part;GO:0071944//cell periphery;GO:0005886//plasma membrane;GO:0016020//membrane	GO:0043167//ion binding;GO:0005488//binding;GO:0043169//cation binding;GO:0005509//calcium ion binding;GO:0046872//metal ion binding	GO:0022610//biological adhesion;GO:0007156//homophilic cell adhesion via plasma membrane adhesion molecules;GO:0098609//cell-cell adhesion;GO:0098742//cell-cell adhesion via plasma-membrane adhesion molecules;GO:0007155//cell adhesion
H.erectus.005765	13.7667	5.24333	-1.39262	0.000837418	0.0107397	yes	POL	GagPol [Mya arenaria]	-	-	-	-	-	GO:0003723//RNA binding;GO:0005488//binding;GO:0034061//DNA polymerase activity;GO:0003824//catalytic activity;GO:0016779//nucleotidyltransferase activity;GO:0003676//nucleic acid binding;GO:0003964//RNA-directed DNA polymerase activity;GO:1901363//heterocyclic compound binding;GO:0016740//transferase activity;GO:0097159//organic cyclic compound binding;GO:0016772//transferase activity, transferr…	GO:0006725//cellular aromatic compound metabolic process;GO:0043170//macromolecule metabolic process;GO:0044260//cellular macromolecule metabolic process;GO:1901360//organic cyclic compound metabolic process;GO:0044238//primary metabolic process;GO:0009058//biosynthetic process;GO:0008152//metabolic process;GO:0006278//RNA-dependent DNA replication;GO:0046483//heterocycle metabolic process;GO:004…
H.erectus.005774	3.23333	1.02333	-1.65975	0.00194795	0.0199231	yes	LRRTM1	PREDICTED: leucine-rich repeat transmembrane neuronal protein 1 [Hippocampus comes]	-	-	-	-	-	GO:0005515//protein binding;GO:0005488//binding	-
H.erectus.005776	0.336667	0.001	-8.39518	0.00196886	0.0200538	yes	HTR4	PREDICTED: 5-hydroxytryptamine receptor 4-like [Hippocampus comes]	Environmental Information Processing	Signal transduction;Signaling molecules and interaction	ko04080//Neuroactive ligand-receptor interaction;ko04020//Calcium signaling pathway	K04160	GO:0031224//intrinsic component of membrane;GO:0016020//membrane;GO:0044425//membrane part;GO:0016021//integral component of membrane	-	GO:0050794//regulation of cellular process;GO:0007186//G-protein coupled receptor signaling pathway;GO:0007165//signal transduction;GO:0051716//cellular response to stimulus;GO:0044763//single-organism cellular process;GO:0044699//single-organism process;GO:0009987//cellular process;GO:0007154//cell communication;GO:0023052//signaling;GO:0050896//response to stimulus;GO:0044700//single organism s…
H.erectus.005778	2.44	0.586667	-2.05627	0.00011872	0.00247441	yes	PRSS12	PREDICTED: neurotrypsin [Hippocampus comes]	-	-	-	-	GO:0016020//membrane	GO:0017171//serine hydrolase activity;GO:0070011//peptidase activity, acting on L-amino acid peptides;GO:0008233//peptidase activity;GO:0004252//serine-type endopeptidase activity;GO:0004872//receptor activity;GO:0004175//endopeptidase activity;GO:0005044//scavenger receptor activity;GO:0060089//molecular transducer activity;GO:0008236//serine-type peptidase activity;GO:0003824//catalytic activit…	GO:0008152//metabolic process;GO:0019538//protein metabolic process;GO:0043170//macromolecule metabolic process;GO:0044238//primary metabolic process;GO:0006508//proteolysis;GO:0071704//organic substance metabolic process
H.erectus.005789	18.8967	5.03333	-1.90855	5.17643e-08	5.61361e-06	yes	Srl	PREDICTED: sarcalumenin-like [Hippocampus comes]	-	-	-	-	-	GO:0001883//purine nucleoside binding;GO:0016462//pyrophosphatase activity;GO:0032555//purine ribonucleotide binding;GO:1901265//nucleoside phosphate binding;GO:0035639//purine ribonucleoside triphosphate binding;GO:0005488//binding;GO:0016787//hydrolase activity;GO:0032553//ribonucleotide binding;GO:0017111//nucleoside-triphosphatase activity;GO:0019001//guanyl nucleotide binding;GO:0043167//ion…	-
H.erectus.005790	2.73667	1.1	-1.31492	0.000813424	0.0105418	yes	Wdr19	PREDICTED: WD repeat-containing protein 19 [Hippocampus comes]	-	-	-	-	-	GO:0005488//binding;GO:0005515//protein binding	-
H.erectus.005809	5.81	18.6933	1.68591	1.12978e-06	6.44311e-05	yes	tubb1	PREDICTED: tubulin beta-2B chain [Bubalus bubalis]	Cellular Processes	Transport and catabolism;Cellular commiunity	ko04145//Phagosome;ko04540//Gap junction	K07375	GO:0005874//microtubule;GO:0043229//intracellular organelle;GO:0005623//cell;GO:0044424//intracellular part;GO:0099512//supramolecular fiber;GO:0015630//microtubule cytoskeleton;GO:0044422//organelle part;GO:0043228//non-membrane-bounded organelle;GO:0043234//protein complex;GO:0005622//intracellular;GO:0005856//cytoskeleton;GO:0044446//intracellular organelle part;GO:0099513//polymeric cytoskele…	GO:0097367//carbohydrate derivative binding;GO:0001882//nucleoside binding;GO:0017076//purine nucleotide binding;GO:0019001//guanyl nucleotide binding;GO:0005525//GTP binding;GO:0032553//ribonucleotide binding;GO:0043167//ion binding;GO:0005488//binding;GO:1901265//nucleoside phosphate binding;GO:1901363//heterocyclic compound binding;GO:0036094//small molecule binding;GO:0032549//ribonucleoside …	GO:0044699//single-organism process;GO:0007017//microtubule-based process;GO:0044085//cellular component biogenesis;GO:0051258//protein polymerization;GO:0009987//cellular process;GO:0016043//cellular component organization;GO:0007018//microtubule-based movement;GO:0022607//cellular component assembly;GO:0043933//macromolecular complex subunit organization;GO:0071822//protein complex subunit orga…
H.erectus.005815	2.15667	0.533333	-2.01569	0.000104599	0.00224769	yes	Epn3	PREDICTED: epsin-3-like isoform X8 [Hippocampus comes]	Cellular Processes	Transport and catabolism	ko04144//Endocytosis	K12471	-	-	-
H.erectus.005816	4.29333	1.71	-1.3281	0.00417363	0.0349836	yes	B3gntl1	PREDICTED: UDP-GlcNAc:betaGal beta-1,3-N-acetylglucosaminyltransferase-like protein 1 isoform X1 [Hippocampus comes]	-	-	-	-	-	-	-
H.erectus.005818	1.52	0.346667	-2.13245	3.07828e-05	0.000897955	yes	LOXL4	PREDICTED: lysyl oxidase homolog 4-like [Hippocampus comes]	-	-	-	-	GO:0043228//non-membrane-bounded organelle;GO:0044424//intracellular part;GO:0005856//cytoskeleton;GO:0005874//microtubule;GO:0044430//cytoskeletal part;GO:0015630//microtubule cytoskeleton;GO:0016020//membrane;GO:0099512//supramolecular fiber;GO:0005623//cell;GO:0044422//organelle part;GO:0099513//polymeric cytoskeletal fiber;GO:0044446//intracellular organelle part;GO:0043229//intracellular org…	GO:0038024//cargo receptor activity;GO:0043167//ion binding;GO:0060089//molecular transducer activity;GO:0004872//receptor activity;GO:0003824//catalytic activity;GO:0016638//oxidoreductase activity, acting on the CH-NH2 group of donors;GO:0046914//transition metal ion binding;GO:0016491//oxidoreductase activity;GO:0005044//scavenger receptor activity;GO:0046872//metal ion binding;GO:0005488//bin…	GO:0044710//single-organism metabolic process;GO:0000226//microtubule cytoskeleton organization;GO:0016043//cellular component organization;GO:0055114//oxidation-reduction process;GO:0044699//single-organism process;GO:0071840//cellular component organization or biogenesis;GO:0009987//cellular process;GO:0007017//microtubule-based process;GO:0007010//cytoskeleton organization;GO:1902589//single-o…
H.erectus.005828	11.7767	4.57667	-1.36356	4.16547e-06	0.000185892	yes	Tsc2	PREDICTED: tuberin isoform X2 [Hippocampus comes]	Environmental Information Processing;Organismal Systems;Cellular Processes	Cell growth and death;Signal transduction;Endocrine system	ko04910//Insulin signaling pathway;ko04150//mTOR signaling pathway;ko04115//p53 signaling pathway	K07207	GO:0044464//cell part;GO:0005623//cell;GO:0005622//intracellular	GO:0005096//GTPase activator activity;GO:0060589//nucleoside-triphosphatase regulator activity;GO:0030234//enzyme regulator activity;GO:0098772//molecular function regulator;GO:0030695//GTPase regulator activity;GO:0008047//enzyme activator activity	GO:0043087//regulation of GTPase activity;GO:0019222//regulation of metabolic process;GO:0043547//positive regulation of GTPase activity;GO:0051336//regulation of hydrolase activity;GO:0010646//regulation of cell communication;GO:1902531//regulation of intracellular signal transduction;GO:0050789//regulation of biological process;GO:0044093//positive regulation of molecular function;GO:0009893//p…
H.erectus.005846	34.45	13.6433	-1.33631	9.99076e-06	0.000370912	yes	TJAP1	PREDICTED: tight junction-associated protein 1 isoform X1 [Hippocampus comes]	Cellular Processes	Cellular commiunity	ko04530//Tight junction	K06105	-	-	-
H.erectus.005871	12.5433	5.94	-1.07839	0.000299105	0.00492546	yes	CEP170	PREDICTED: LOW QUALITY PROTEIN: centrosomal protein of 170 kDa-like [Hippocampus comes]	-	-	-	-	-	GO:0005488//binding;GO:0005515//protein binding	-
H.erectus.005876	403.533	81.7933	-2.30263	1.63999e-05	0.000553629	yes	ABCG5	PREDICTED: ATP-binding cassette sub-family G member 5 isoform X1 [Hippocampus comes]	Environmental Information Processing	Membrane transport	ko02010//ABC transporters	K05683	GO:0016020//membrane	GO:0097159//organic cyclic compound binding;GO:1901363//heterocyclic compound binding;GO:0016462//pyrophosphatase activity;GO:1901265//nucleoside phosphate binding;GO:0032559//adenyl ribonucleotide binding;GO:0097367//carbohydrate derivative binding;GO:0043168//anion binding;GO:0000166//nucleotide binding;GO:0032550//purine ribonucleoside binding;GO:0017076//purine nucleotide binding;GO:0032553//…	-
H.erectus.005877	123.767	35.5033	-1.8016	0.000111885	0.00236552	yes	Abcg8	PREDICTED: ATP-binding cassette sub-family G member 8 isoform X2 [Hippocampus comes]	Environmental Information Processing	Membrane transport	ko02010//ABC transporters	K05684	GO:0016020//membrane	GO:0043168//anion binding;GO:0016818//hydrolase activity, acting on acid anhydrides, in phosphorus-containing anhydrides;GO:0032553//ribonucleotide binding;GO:0097159//organic cyclic compound binding;GO:0016787//hydrolase activity;GO:0000166//nucleotide binding;GO:0035639//purine ribonucleoside triphosphate binding;GO:0005488//binding;GO:0016887//ATPase activity;GO:0032549//ribonucleoside binding…	-
H.erectus.005880	56.52	17.7033	-1.67474	1.10794e-06	6.38121e-05	yes	PPM1B	PREDICTED: neutral and basic amino acid transport protein rBAT [Hippocampus comes]	-	-	-	-	GO:0032991//macromolecular complex;GO:1902494//catalytic complex;GO:0043234//protein complex;GO:0005623//cell;GO:0044464//cell part;GO:0008287//protein serine/threonine phosphatase complex;GO:1903293//phosphatase complex	GO:0016788//hydrolase activity, acting on ester bonds;GO:0004721//phosphoprotein phosphatase activity;GO:0004722//protein serine/threonine phosphatase activity;GO:0043167//ion binding;GO:0046914//transition metal ion binding;GO:0043169//cation binding;GO:0003824//catalytic activity;GO:0000287//magnesium ion binding;GO:0016787//hydrolase activity;GO:0046872//metal ion binding;GO:0030145//manganese…	GO:0044267//cellular protein metabolic process;GO:0006793//phosphorus metabolic process;GO:0009987//cellular process;GO:0008152//metabolic process;GO:0006470//protein dephosphorylation;GO:0005975//carbohydrate metabolic process;GO:0036211//protein modification process;GO:0044238//primary metabolic process;GO:0071704//organic substance metabolic process;GO:0043412//macromolecule modification;GO:00…
H.erectus.005887	8.82	2.03333	-2.11693	1.79296e-06	9.24301e-05	yes	six1b	PREDICTED: homeobox protein SIX2 isoform X1 [Hippocampus comes]	-	-	-	-	GO:0043231//intracellular membrane-bounded organelle;GO:0044464//cell part;GO:0005623//cell;GO:0043227//membrane-bounded organelle;GO:0043229//intracellular organelle;GO:0043226//organelle;GO:0044424//intracellular part;GO:0005622//intracellular;GO:0005634//nucleus	GO:0003676//nucleic acid binding;GO:0003700//transcription factor activity, sequence-specific DNA binding;GO:0003677//DNA binding;GO:0005488//binding;GO:0097159//organic cyclic compound binding;GO:0001071//nucleic acid binding transcription factor activity;GO:0043565//sequence-specific DNA binding;GO:1901363//heterocyclic compound binding	GO:0010556//regulation of macromolecule biosynthetic process;GO:0019222//regulation of metabolic process;GO:0050789//regulation of biological process;GO:0050794//regulation of cellular process;GO:0019219//regulation of nucleobase-containing compound metabolic process;GO:1903506//regulation of nucleic acid-templated transcription;GO:0060255//regulation of macromolecule metabolic process;GO:0031323…
H.erectus.005891	2.06333	0.653333	-1.65909	0.00304116	0.0280156	yes	Pld5	PREDICTED: inactive phospholipase D5-like isoform X2 [Lates calcarifer]	-	-	-	-	-	GO:0003824//catalytic activity	GO:0008152//metabolic process
H.erectus.005897	4.97333	1.99667	-1.31662	4.42972e-05	0.00117291	yes	Plcb1	PREDICTED: 1-phosphatidylinositol 4,5-bisphosphate phosphodiesterase beta-1 isoform X1 [Oreochromis niloticus]	Cellular Processes;Organismal Systems;Metabolism;Environmental Information Processing	Cellular commiunity;Signal transduction;Carbohydrate metabolism;Endocrine system;Circulatory system	ko04020//Calcium signaling pathway;ko04261//Adrenergic signaling in cardiomyocytes;ko04270//Vascular smooth muscle contraction;ko04310//Wnt signaling pathway;ko04916//Melanogenesis;ko04540//Gap junction;ko04912//GnRH signaling pathway;ko04070//Phosphatidylinositol signaling system;ko00562//Inositol phosphate metabolism	K05858	-	GO:0008081//phosphoric diester hydrolase activity;GO:0005515//protein binding;GO:0003824//catalytic activity;GO:0004629//phospholipase C activity;GO:0043167//ion binding;GO:0004620//phospholipase activity;GO:0005509//calcium ion binding;GO:0004435//phosphatidylinositol phospholipase C activity;GO:0016298//lipase activity;GO:0046872//metal ion binding;GO:0016787//hydrolase activity;GO:0042578//pho…	GO:0009987//cellular process;GO:0050896//response to stimulus;GO:0044700//single organism signaling;GO:0044712//single-organism catabolic process;GO:0044238//primary metabolic process;GO:0044699//single-organism process;GO:0023052//signaling;GO:0065007//biological regulation;GO:0071704//organic substance metabolic process;GO:0044763//single-organism cellular process;GO:0007154//cell communication…
H.erectus.005898	25.2633	9.83333	-1.36129	0.000255012	0.00436196	yes	Napb	PREDICTED: beta-soluble NSF attachment protein [Hippocampus comes]	-	-	-	-	GO:0043229//intracellular organelle;GO:0005622//intracellular;GO:0043231//intracellular membrane-bounded organelle;GO:0043227//membrane-bounded organelle;GO:0044424//intracellular part;GO:0044444//cytoplasmic part;GO:0005737//cytoplasm;GO:0044464//cell part;GO:0005623//cell;GO:0005783//endoplasmic reticulum;GO:0043226//organelle;GO:0012505//endomembrane system;GO:0005794//Golgi apparatus	-	GO:0008104//protein localization;GO:0015031//protein transport;GO:0046907//intracellular transport;GO:0051641//cellular localization;GO:0051649//establishment of localization in cell;GO:0006886//intracellular protein transport;GO:0071702//organic substance transport;GO:0033036//macromolecule localization;GO:0070727//cellular macromolecule localization;GO:0051179//localization;GO:0051234//establis…
H.erectus.005902	7.76	3.51667	-1.14185	0.00492689	0.0394112	yes	GJA5	PREDICTED: gap junction alpha-5 protein-like [Hippocampus comes]	-	-	-	-	GO:0098796//membrane protein complex;GO:0032991//macromolecular complex;GO:0005911//cell-cell junction;GO:0044464//cell part;GO:0005886//plasma membrane;GO:0071944//cell periphery;GO:0044425//membrane part;GO:0043234//protein complex;GO:0005921//gap junction;GO:0005922//connexon complex;GO:0044459//plasma membrane part;GO:0016020//membrane;GO:0030054//cell junction;GO:0005623//cell;GO:0098797//pl…	-	GO:0009987//cellular process;GO:0007154//cell communication;GO:0044699//single-organism process;GO:0044763//single-organism cellular process
H.erectus.005920	12.2767	2.31667	-2.4058	7.69265e-13	3.74435e-10	yes	Ldb3	PREDICTED: LIM domain-binding protein 3-like isoform X2 [Hippocampus comes]	-	-	-	-	-	GO:0046914//transition metal ion binding;GO:0005488//binding;GO:0005515//protein binding;GO:0043169//cation binding;GO:0043167//ion binding;GO:0008270//zinc ion binding;GO:0046872//metal ion binding	-
H.erectus.005952	111.363	36.3233	-1.61631	9.87792e-07	5.79117e-05	yes	SPTBN1	PREDICTED: spectrin beta chain, non-erythrocytic 1 isoform X2 [Hippocampus comes]	-	-	-	-	-	GO:0005515//protein binding;GO:0005488//binding;GO:0003779//actin binding;GO:0008092//cytoskeletal protein binding	-
H.erectus.005960	39.56	103.22	1.38361	0.000308316	0.00504933	yes	ppp1r3cb	PREDICTED: protein phosphatase 1 regulatory subunit 3C [Hippocampus comes]	Organismal Systems	Endocrine system	ko04910//Insulin signaling pathway	K07189	-	GO:0005488//binding;GO:0005515//protein binding	-
H.erectus.005988	5.03	1.53	-1.71703	1.77046e-06	9.14956e-05	yes	STOX2	PREDICTED: LOW QUALITY PROTEIN: storkhead-box protein 2-like [Hippocampus comes]	-	-	-	-	-	-	-
H.erectus.005990	1.35333	7.39333	2.44971	1.35983e-07	1.15226e-05	yes	Tnip2	PREDICTED: TNFAIP3-interacting protein 2 [Hippocampus comes]	-	-	-	-	-	-	-
H.erectus.005993	3.62	1.08333	-1.74051	6.01715e-06	0.000244542	yes	Fhdc1	PREDICTED: FH2 domain-containing protein 1 [Hippocampus comes]	-	-	-	-	-	GO:0005488//binding;GO:0008092//cytoskeletal protein binding;GO:0003779//actin binding;GO:0005515//protein binding	GO:0044699//single-organism process;GO:0030036//actin cytoskeleton organization;GO:0030029//actin filament-based process;GO:0006996//organelle organization;GO:0009987//cellular process;GO:0071840//cellular component organization or biogenesis;GO:0016043//cellular component organization;GO:0007010//cytoskeleton organization;GO:1902589//single-organism organelle organization;GO:0044763//single-orga…
H.erectus.006014	7.51	2.05667	-1.8685	0.00011035	0.00234479	yes	Nkx2-3	PREDICTED: homeobox protein Nkx-2.3-like [Hippocampus comes]	-	-	-	-	GO:0005634//nucleus;GO:0043227//membrane-bounded organelle;GO:0043231//intracellular membrane-bounded organelle;GO:0043229//intracellular organelle;GO:0005623//cell;GO:0043226//organelle;GO:0005622//intracellular;GO:0044424//intracellular part;GO:0044464//cell part	GO:1901363//heterocyclic compound binding;GO:0003700//transcription factor activity, sequence-specific DNA binding;GO:0097159//organic cyclic compound binding;GO:0001071//nucleic acid binding transcription factor activity;GO:0003677//DNA binding;GO:0003676//nucleic acid binding;GO:0043565//sequence-specific DNA binding;GO:0005488//binding	GO:0010556//regulation of macromolecule biosynthetic process;GO:2000112//regulation of cellular macromolecule biosynthetic process;GO:0050794//regulation of cellular process;GO:0050789//regulation of biological process;GO:0080090//regulation of primary metabolic process;GO:2001141//regulation of RNA biosynthetic process;GO:0065007//biological regulation;GO:0031323//regulation of cellular metaboli…
H.erectus.006018	72.34	28.47	-1.34535	5.77603e-06	0.000236118	yes	zgc:77082	PREDICTED: 4-hydroxy-2-oxoglutarate aldolase, mitochondrial [Hippocampus comes]	Metabolism	Amino acid metabolism;Carbohydrate metabolism	ko00330//Arginine and proline metabolism;ko00630//Glyoxylate and dicarboxylate metabolism	K18123	-	GO:0016829//lyase activity;GO:0003824//catalytic activity	GO:0008152//metabolic process
H.erectus.006020	5.04667	1.98667	-1.34498	0.00356141	0.0312407	yes	Lcor	PREDICTED: ligand-dependent corepressor [Hippocampus comes]	-	-	-	-	-	GO:0003677//DNA binding;GO:0003676//nucleic acid binding;GO:1901363//heterocyclic compound binding;GO:0005488//binding;GO:0097159//organic cyclic compound binding	-
H.erectus.006024	274.37	636.083	1.21309	0.00150255	0.0164737	yes	C3	PREDICTED: complement C3-like [Hippocampus comes]	Cellular Processes	Transport and catabolism	ko04145//Phagosome	K03990	GO:0005615//extracellular space;GO:0044421//extracellular region part;GO:0005576//extracellular region	GO:0061135//endopeptidase regulator activity;GO:0030234//enzyme regulator activity;GO:0098772//molecular function regulator;GO:0005488//binding;GO:0061134//peptidase regulator activity;GO:0004857//enzyme inhibitor activity;GO:0030414//peptidase inhibitor activity;GO:0004866//endopeptidase inhibitor activity;GO:0005515//protein binding	-
H.erectus.006035	2.50667	0.83	-1.59459	0.000708372	0.00953455	yes	NACC1	PREDICTED: nucleus accumbens-associated protein 1 isoform X2 [Hippocampus comes]	-	-	-	-	-	GO:0005085//guanyl-nucleotide exchange factor activity;GO:0098772//molecular function regulator;GO:0032553//ribonucleotide binding;GO:0051020//GTPase binding;GO:1901265//nucleoside phosphate binding;GO:0001883//purine nucleoside binding;GO:1901363//heterocyclic compound binding;GO:0097367//carbohydrate derivative binding;GO:0032549//ribonucleoside binding;GO:0019899//enzyme binding;GO:0043167//io…	-
H.erectus.006038	12.25	5.52	-1.15004	0.00036413	0.00571307	yes	Trim25	PREDICTED: E3 ubiquitin/ISG15 ligase TRIM25-like isoform X2 [Hippocampus comes]	-	-	-	-	-	GO:0005488//binding;GO:0008270//zinc ion binding;GO:0043167//ion binding;GO:0046914//transition metal ion binding;GO:0043169//cation binding;GO:0046872//metal ion binding;GO:0005515//protein binding	-
H.erectus.006042	547.103	218.817	-1.32209	0.000685038	0.0093233	yes	Lgals2	PREDICTED: galectin-2-like [Hippocampus comes]	-	-	-	-	-	GO:0030246//carbohydrate binding;GO:0005488//binding	-
H.erectus.006043	15.33	5.21667	-1.55516	1.87081e-05	0.000619558	yes	ADAP1	PREDICTED: arf-GAP with dual PH domain-containing protein 1-like [Hippocampus comes]	-	-	-	-	GO:0016020//membrane;GO:0044425//membrane part;GO:0016021//integral component of membrane;GO:0031224//intrinsic component of membrane	GO:0060089//molecular transducer activity;GO:0004871//signal transducer activity;GO:0060589//nucleoside-triphosphatase regulator activity;GO:0098772//molecular function regulator;GO:0030695//GTPase regulator activity;GO:0004888//transmembrane signaling receptor activity;GO:0099600//transmembrane receptor activity;GO:0043167//ion binding;GO:0001604//urotensin II receptor activity;GO:0005096//GTPas…	GO:0009987//cellular process;GO:0019222//regulation of metabolic process;GO:0050790//regulation of catalytic activity;GO:0007165//signal transduction;GO:0023052//signaling;GO:0051336//regulation of hydrolase activity;GO:0044763//single-organism cellular process;GO:0050794//regulation of cellular process;GO:0065009//regulation of molecular function;GO:0051716//cellular response to stimulus;GO:0044…
H.erectus.006044	1.39667	0.543333	-1.36208	0.00110948	0.0132297	yes	Cacna1i	PREDICTED: voltage-dependent T-type calcium channel subunit alpha-1I-like [Hippocampus comes]	Environmental Information Processing	Signal transduction	ko04010//MAPK signaling pathway;ko04020//Calcium signaling pathway	K04856	GO:0034702//ion channel complex;GO:0005891//voltage-gated calcium channel complex;GO:0032991//macromolecular complex;GO:0043234//protein complex;GO:0034704//calcium channel complex;GO:0098797//plasma membrane protein complex;GO:0071944//cell periphery;GO:0034703//cation channel complex;GO:0016020//membrane;GO:0044459//plasma membrane part;GO:1990351//transporter complex;GO:1902495//transmembrane …	GO:0022857//transmembrane transporter activity;GO:0005216//ion channel activity;GO:0005245//voltage-gated calcium channel activity;GO:0022891//substrate-specific transmembrane transporter activity;GO:0072509//divalent inorganic cation transmembrane transporter activity;GO:0005261//cation channel activity;GO:0005244//voltage-gated ion channel activity;GO:0005262//calcium channel activity;GO:004687…	GO:1902578//single-organism localization;GO:0044699//single-organism process;GO:0006811//ion transport;GO:0009987//cellular process;GO:0072511//divalent inorganic cation transport;GO:0070838//divalent metal ion transport;GO:0006812//cation transport;GO:0044765//single-organism transport;GO:0051179//localization;GO:0055085//transmembrane transport;GO:0044763//single-organism cellular process;GO:00…
H.erectus.006065	1.80333	0.276667	-2.70445	0.000159491	0.00309088	yes	radil	PREDICTED: LOW QUALITY PROTEIN: ras-associating and dilute domain-containing protein-like [Hippocampus comes]	-	-	-	-	-	GO:0005488//binding;GO:0005515//protein binding	-
H.erectus.006067	1.17333	0.363333	-1.69125	0.00161718	0.01734	yes	radil	PREDICTED: LOW QUALITY PROTEIN: ras-associating and dilute domain-containing protein-like [Hippocampus comes]	-	-	-	-	-	GO:0005515//protein binding;GO:0005488//binding	GO:0050896//response to stimulus;GO:0050789//regulation of biological process;GO:0050794//regulation of cellular process;GO:0007154//cell communication;GO:0023052//signaling;GO:0007165//signal transduction;GO:0044763//single-organism cellular process;GO:0044700//single organism signaling;GO:0051716//cellular response to stimulus;GO:0065007//biological regulation;GO:0009987//cellular process;GO:00…
H.erectus.006070	40.2733	8.46667	-2.24996	2.6212e-06	0.000127883	yes	ABCG2	PREDICTED: ATP-binding cassette sub-family G member 2-like isoform X1 [Hippocampus comes]	Environmental Information Processing	Membrane transport	ko02010//ABC transporters	K05681	GO:0016020//membrane	GO:0001883//purine nucleoside binding;GO:0043167//ion binding;GO:0017111//nucleoside-triphosphatase activity;GO:0032553//ribonucleotide binding;GO:0032555//purine ribonucleotide binding;GO:0043168//anion binding;GO:0035639//purine ribonucleoside triphosphate binding;GO:0097367//carbohydrate derivative binding;GO:0016817//hydrolase activity, acting on acid anhydrides;GO:0016787//hydrolase activity…	-
H.erectus.006078	0.903333	0.186667	-2.27479	0.00233866	0.0229142	yes	LGI3	PREDICTED: leucine-rich repeat LGI family member 3 [Hippocampus comes]	-	-	-	-	-	GO:0005515//protein binding;GO:0005488//binding	-
H.erectus.006079	37.3133	18.57	-1.00672	0.00142612	0.0158516	yes	fgfr1a	PREDICTED: fibroblast growth factor receptor 1-A-like isoform X3 [Hippocampus comes]	Cellular Processes;Environmental Information Processing	Cell motility;Cellular commiunity;Signal transduction	ko04010//MAPK signaling pathway;ko04810//Regulation of actin cytoskeleton;ko04520//Adherens junction	K04362	GO:0031224//intrinsic component of membrane;GO:0044425//membrane part;GO:0016020//membrane;GO:0016021//integral component of membrane	GO:0004674//protein serine/threonine kinase activity;GO:0001882//nucleoside binding;GO:0016301//kinase activity;GO:0001883//purine nucleoside binding;GO:0036094//small molecule binding;GO:0097367//carbohydrate derivative binding;GO:0016772//transferase activity, transferring phosphorus-containing groups;GO:0032549//ribonucleoside binding;GO:0004872//receptor activity;GO:0016773//phosphotransferas…	GO:0050789//regulation of biological process;GO:0065007//biological regulation;GO:0043412//macromolecule modification;GO:0051716//cellular response to stimulus;GO:0044763//single-organism cellular process;GO:0007165//signal transduction;GO:0009987//cellular process;GO:0044238//primary metabolic process;GO:0048518//positive regulation of biological process;GO:0006793//phosphorus metabolic process;…
H.erectus.006082	11.8833	3.61667	-1.71621	8.13392e-06	0.000312372	yes	NPY1R	PREDICTED: neuropeptide Y receptor type 1-like [Hippocampus comes]	Environmental Information Processing	Signaling molecules and interaction	ko04080//Neuroactive ligand-receptor interaction	K04204	GO:0016021//integral component of membrane;GO:0016020//membrane;GO:0044425//membrane part;GO:0031224//intrinsic component of membrane	GO:0038023//signaling receptor activity;GO:0001653//peptide receptor activity;GO:0008188//neuropeptide receptor activity;GO:0004930//G-protein coupled receptor activity;GO:0004872//receptor activity;GO:0008528//G-protein coupled peptide receptor activity;GO:0004888//transmembrane signaling receptor activity;GO:0099600//transmembrane receptor activity;GO:0060089//molecular transducer activity;GO:0…	GO:0007186//G-protein coupled receptor signaling pathway;GO:0050896//response to stimulus;GO:0044699//single-organism process;GO:0044700//single organism signaling;GO:0007165//signal transduction;GO:0044763//single-organism cellular process;GO:0009987//cellular process;GO:0007154//cell communication;GO:0023052//signaling;GO:0050789//regulation of biological process;GO:0065007//biological regulati…
H.erectus.006114	11.7	2.68333	-2.12441	3.68157e-09	6.19334e-07	yes	IDUA	PREDICTED: alpha-L-iduronidase isoform X1 [Hippocampus comes]	Metabolism;Cellular Processes	Glycan biosynthesis and metabolism;Transport and catabolism	ko04142//Lysosome;ko00531//Glycosaminoglycan degradation	K01217	-	GO:0016798//hydrolase activity, acting on glycosyl bonds;GO:0016787//hydrolase activity;GO:0004553//hydrolase activity, hydrolyzing O-glycosyl compounds;GO:0003824//catalytic activity	GO:0071704//organic substance metabolic process;GO:0044238//primary metabolic process;GO:0008152//metabolic process;GO:0005975//carbohydrate metabolic process
H.erectus.006135	119.553	354.087	1.56645	2.89284e-06	0.00013951	yes	EPX	PREDICTED: eosinophil peroxidase-like [Hippocampus comes]	-	-	-	-	-	GO:0016491//oxidoreductase activity;GO:0004601//peroxidase activity;GO:0020037//heme binding;GO:0005488//binding;GO:0097159//organic cyclic compound binding;GO:0003824//catalytic activity;GO:0016684//oxidoreductase activity, acting on peroxide as acceptor;GO:0016209//antioxidant activity;GO:0046906//tetrapyrrole binding;GO:1901363//heterocyclic compound binding	GO:0006950//response to stress;GO:0006979//response to oxidative stress;GO:0008152//metabolic process;GO:0044699//single-organism process;GO:0044710//single-organism metabolic process;GO:0055114//oxidation-reduction process;GO:0050896//response to stimulus
H.erectus.006162	15.0533	32.5133	1.11095	0.000239698	0.00417031	yes	junb	PREDICTED: transcription factor jun-B-like isoform X1 [Hippocampus comes]	-	-	-	-	GO:0005622//intracellular;GO:0043227//membrane-bounded organelle;GO:0043226//organelle;GO:0044424//intracellular part;GO:0005634//nucleus;GO:0043231//intracellular membrane-bounded organelle;GO:0005623//cell;GO:0044464//cell part;GO:0043229//intracellular organelle	GO:0003677//DNA binding;GO:0001071//nucleic acid binding transcription factor activity;GO:0005515//protein binding;GO:0005488//binding;GO:0043565//sequence-specific DNA binding;GO:0046983//protein dimerization activity;GO:0003676//nucleic acid binding;GO:0003700//transcription factor activity, sequence-specific DNA binding;GO:1901363//heterocyclic compound binding;GO:0097159//organic cyclic compo…	GO:0031326//regulation of cellular biosynthetic process;GO:0050789//regulation of biological process;GO:2001141//regulation of RNA biosynthetic process;GO:0009889//regulation of biosynthetic process;GO:0031323//regulation of cellular metabolic process;GO:0010556//regulation of macromolecule biosynthetic process;GO:0080090//regulation of primary metabolic process;GO:0065007//biological regulation;…
H.erectus.006168	4.16	1.96	-1.08573	0.00203652	0.0205797	yes	RGS12	PREDICTED: regulator of G-protein signaling 12 isoform X3 [Hippocampus comes]	-	-	-	-	-	GO:0005515//protein binding;GO:0005488//binding	-
H.erectus.006192	37.7733	15.7933	-1.25805	0.00017698	0.00334615	yes	Ddx17	PREDICTED: probable ATP-dependent RNA helicase DDX17 isoform X1 [Hippocampus comes]	-	-	-	-	-	GO:0017111//nucleoside-triphosphatase activity;GO:0001882//nucleoside binding;GO:0000166//nucleotide binding;GO:0043167//ion binding;GO:0070035//purine NTP-dependent helicase activity;GO:0016462//pyrophosphatase activity;GO:0004386//helicase activity;GO:0032559//adenyl ribonucleotide binding;GO:0005488//binding;GO:0016818//hydrolase activity, acting on acid anhydrides, in phosphorus-containing an…	-
H.erectus.006203	1.96	0.693333	-1.49923	0.00203733	0.0205797	yes	XYLT1	PREDICTED: xylosyltransferase 1 [Hippocampus comes]	Metabolism	Glycan biosynthesis and metabolism	ko00534//Glycosaminoglycan biosynthesis - heparan sulfate / heparin;ko00532//Glycosaminoglycan biosynthesis - chondroitin sulfate / dermatan sulfate	K00771	GO:0016020//membrane	GO:0008194//UDP-glycosyltransferase activity;GO:0016757//transferase activity, transferring glycosyl groups;GO:0016740//transferase activity;GO:0008375//acetylglucosaminyltransferase activity;GO:0016758//transferase activity, transferring hexosyl groups;GO:0003824//catalytic activity	-
H.erectus.006220	6.71667	3.14667	-1.09392	0.0042812	0.0356002	yes	INA	PREDICTED: alpha-internexin [Hippocampus comes]	-	-	-	-	GO:0043228//non-membrane-bounded organelle;GO:0045111//intermediate filament cytoskeleton;GO:0005856//cytoskeleton;GO:0043229//intracellular organelle;GO:0005882//intermediate filament;GO:0044464//cell part;GO:0005622//intracellular;GO:0043232//intracellular non-membrane-bounded organelle;GO:0044430//cytoskeletal part;GO:0005623//cell;GO:0044422//organelle part;GO:0043226//organelle;GO:0099513//p…	GO:0005198//structural molecule activity	-
H.erectus.006236	51.77	23.5267	-1.13782	0.00147014	0.0161922	yes	krt13	PREDICTED: keratin, type I cytoskeletal 13-like isoform X2 [Hippocampus comes]	-	-	-	-	-	GO:0005198//structural molecule activity	-
H.erectus.006247	116.903	34.2433	-1.77142	1.58662e-07	1.28713e-05	yes	Mgea5	PREDICTED: protein O-GlcNAcase-like [Hippocampus comes]	-	-	-	-	-	-	-
H.erectus.006265	0.03	1.25333	5.38466	0.0018607	0.0192763	yes	CC2D1A	PREDICTED: nanos homolog 3 [Hippocampus comes]	-	-	-	-	-	GO:0043169//cation binding;GO:0046914//transition metal ion binding;GO:0008270//zinc ion binding;GO:0003676//nucleic acid binding;GO:0097159//organic cyclic compound binding;GO:0003723//RNA binding;GO:0046872//metal ion binding;GO:1901363//heterocyclic compound binding;GO:0005488//binding;GO:0043167//ion binding	-
H.erectus.006287	8.45333	4.12	-1.03688	0.00578246	0.0440899	yes	ADAT1	PREDICTED: tRNA-specific adenosine deaminase 1 isoform X2 [Hippocampus comes]	-	-	-	-	-	GO:0003824//catalytic activity;GO:0004000//adenosine deaminase activity;GO:0016810//hydrolase activity, acting on carbon-nitrogen (but not peptide) bonds;GO:0003723//RNA binding;GO:0016814//hydrolase activity, acting on carbon-nitrogen (but not peptide) bonds, in cyclic amidines;GO:0016787//hydrolase activity;GO:0097159//organic cyclic compound binding;GO:0003676//nucleic acid binding;GO:0005488/…	GO:0044237//cellular metabolic process;GO:0006396//RNA processing;GO:0034641//cellular nitrogen compound metabolic process;GO:0044238//primary metabolic process;GO:1901360//organic cyclic compound metabolic process;GO:0010467//gene expression;GO:0044260//cellular macromolecule metabolic process;GO:0071704//organic substance metabolic process;GO:0046483//heterocycle metabolic process;GO:0043170//m…
H.erectus.006318	3.59667	1.43	-1.33065	0.00479258	0.0385797	yes	PPP2R2C	PREDICTED: serine/threonine-protein phosphatase 2A 55 kDa regulatory subunit B gamma isoform-like [Hippocampus comes]	Genetic Information Processing;Cellular Processes;Organismal Systems	Circulatory system;Cellular commiunity;Translation	ko04261//Adrenergic signaling in cardiomyocytes;ko04530//Tight junction;ko03015//mRNA surveillance pathway	K04354	GO:0044424//intracellular part;GO:0032991//macromolecular complex;GO:1903293//phosphatase complex;GO:0044464//cell part;GO:0008287//protein serine/threonine phosphatase complex;GO:0043234//protein complex;GO:0000159//protein phosphatase type 2A complex;GO:0005623//cell;GO:1902494//catalytic complex;GO:0005622//intracellular	GO:0019208//phosphatase regulator activity;GO:0008601//protein phosphatase type 2A regulator activity;GO:0019888//protein phosphatase regulator activity;GO:0005488//binding;GO:0005515//protein binding;GO:0030234//enzyme regulator activity;GO:0098772//molecular function regulator	GO:0007165//signal transduction;GO:0009987//cellular process;GO:0044700//single organism signaling;GO:0023052//signaling;GO:0050794//regulation of cellular process;GO:0007154//cell communication;GO:0050896//response to stimulus;GO:0044763//single-organism cellular process;GO:0065007//biological regulation;GO:0051716//cellular response to stimulus;GO:0044699//single-organism process;GO:0050789//re…
H.erectus.006319	2.68	0.523333	-2.35643	1.39194e-06	7.5868e-05	yes	Wfs1	PREDICTED: wolframin-like isoform X1 [Hippocampus comes]	Genetic Information Processing	Folding, sorting and degradation	ko04141//Protein processing in endoplasmic reticulum	K14020	-	-	-
H.erectus.006320	4.66667	1.44667	-1.68966	0.000980235	0.0120755	yes	CRMP1	PREDICTED: dihydropyrimidinase-related protein 1-like isoform X1 [Hippocampus comes]	-	-	-	-	-	GO:0003824//catalytic activity;GO:0016787//hydrolase activity	-
H.erectus.006321	1.99667	0.756667	-1.39986	0.00167758	0.0178232	yes	PCDH7	PREDICTED: protocadherin-7-like [Hippocampus comes]	-	-	-	-	GO:0016020//membrane;GO:0044464//cell part;GO:0071944//cell periphery;GO:0005623//cell;GO:0005886//plasma membrane	GO:0043167//ion binding;GO:0043169//cation binding;GO:0005509//calcium ion binding;GO:0046872//metal ion binding;GO:0005488//binding	GO:0022610//biological adhesion;GO:0098609//cell-cell adhesion;GO:0007155//cell adhesion;GO:0098742//cell-cell adhesion via plasma-membrane adhesion molecules;GO:0007156//homophilic cell adhesion via plasma membrane adhesion molecules
H.erectus.006325	1.43	0.383333	-1.89934	0.000342206	0.00542769	yes	Mpdz	PREDICTED: multiple PDZ domain protein-like [Stegastes partitus]	Cellular Processes	Cellular commiunity	ko04530//Tight junction	K06095	-	GO:0005515//protein binding;GO:0005488//binding	-
H.erectus.006335	1.26667	6.12667	2.27407	0.000169884	0.00324422	yes	kita	PREDICTED: mast/stem cell growth factor receptor kita-like [Hippocampus comes]	Environmental Information Processing;Cellular Processes;Organismal Systems	Endocrine system;Signaling molecules and interaction;Transport and catabolism	ko04144//Endocytosis;ko04060//Cytokine-cytokine receptor interaction;ko04916//Melanogenesis	K05091	GO:0016020//membrane	GO:0038023//signaling receptor activity;GO:0016772//transferase activity, transferring phosphorus-containing groups;GO:0000166//nucleotide binding;GO:0005515//protein binding;GO:0019199//transmembrane receptor protein kinase activity;GO:0004872//receptor activity;GO:0030554//adenyl nucleotide binding;GO:1901363//heterocyclic compound binding;GO:0032549//ribonucleoside binding;GO:0004888//transmem…	GO:0044237//cellular metabolic process;GO:0006468//protein phosphorylation;GO:0007165//signal transduction;GO:0006464//cellular protein modification process;GO:0019538//protein metabolic process;GO:0044763//single-organism cellular process;GO:0050794//regulation of cellular process;GO:0036211//protein modification process;GO:0007154//cell communication;GO:0051716//cellular response to stimulus;GO…
H.erectus.006350	1.93667	0.656667	-1.56034	0.00126311	0.0145417	yes	GRIN2B	PREDICTED: glutamate receptor ionotropic, NMDA 2B-like isoform X1 [Hippocampus comes]	Environmental Information Processing	Signaling molecules and interaction	ko04080//Neuroactive ligand-receptor interaction	K05210	GO:0044464//cell part;GO:0005623//cell;GO:0030288//outer membrane-bounded periplasmic space;GO:0031975//envelope;GO:0042597//periplasmic space;GO:0016020//membrane;GO:0030313//cell envelope	GO:0005215//transporter activity;GO:0015075//ion transmembrane transporter activity;GO:0022834//ligand-gated channel activity;GO:0004888//transmembrane signaling receptor activity;GO:0060089//molecular transducer activity;GO:0022892//substrate-specific transporter activity;GO:0008066//glutamate receptor activity;GO:0038023//signaling receptor activity;GO:0022857//transmembrane transporter activit…	GO:0051179//localization;GO:0006811//ion transport;GO:0044765//single-organism transport;GO:1902578//single-organism localization;GO:0051234//establishment of localization;GO:0044699//single-organism process;GO:0006810//transport
H.erectus.006364	4.05333	1.71667	-1.2395	0.000180063	0.00338913	yes	Mast1	PREDICTED: microtubule-associated serine/threonine-protein kinase 1-like [Hippocampus comes]	-	-	-	-	-	GO:0030554//adenyl nucleotide binding;GO:0004674//protein serine/threonine kinase activity;GO:0004672//protein kinase activity;GO:1901363//heterocyclic compound binding;GO:0032550//purine ribonucleoside binding;GO:0005515//protein binding;GO:0043169//cation binding;GO:0032553//ribonucleotide binding;GO:0016740//transferase activity;GO:0005488//binding;GO:0035639//purine ribonucleoside triphosphat…	GO:0006796//phosphate-containing compound metabolic process;GO:0006793//phosphorus metabolic process;GO:0044238//primary metabolic process;GO:0016310//phosphorylation;GO:0071704//organic substance metabolic process;GO:0019538//protein metabolic process;GO:0008152//metabolic process;GO:0006468//protein phosphorylation;GO:0043412//macromolecule modification;GO:0044260//cellular macromolecule metabo…
H.erectus.006370	1.35333	0.146667	-3.2059	7.76834e-06	0.000301654	yes	fd59A	PREDICTED: GATA-type zinc finger protein 1 [Hippocampus comes]	-	-	-	-	GO:0044464//cell part;GO:0043229//intracellular organelle;GO:0043227//membrane-bounded organelle;GO:0005634//nucleus;GO:0043231//intracellular membrane-bounded organelle;GO:0005623//cell;GO:0043226//organelle;GO:0005622//intracellular;GO:0044424//intracellular part	GO:0043565//sequence-specific DNA binding;GO:1901363//heterocyclic compound binding;GO:0003676//nucleic acid binding;GO:0005488//binding;GO:0001071//nucleic acid binding transcription factor activity;GO:0003700//transcription factor activity, sequence-specific DNA binding;GO:0097159//organic cyclic compound binding;GO:0003677//DNA binding	GO:0051171//regulation of nitrogen compound metabolic process;GO:0006355//regulation of transcription, DNA-templated;GO:0065007//biological regulation;GO:0031326//regulation of cellular biosynthetic process;GO:0031323//regulation of cellular metabolic process;GO:0019219//regulation of nucleobase-containing compound metabolic process;GO:0050794//regulation of cellular process;GO:0009889//regulatio…
H.erectus.006379	256.273	92.2333	-1.47432	0.000286167	0.00475356	yes	Tspan1	PREDICTED: gremlin-1-like [Hippocampus comes]	-	-	-	-	GO:0016020//membrane;GO:0031224//intrinsic component of membrane;GO:0016021//integral component of membrane;GO:0044425//membrane part	-	-
H.erectus.006387	118.217	639.53	2.43558	1.01596e-09	1.95084e-07	yes	-	PREDICTED: alpha-1-acid glycoprotein 1-like [Poecilia latipinna]	-	-	-	-	-	-	-
H.erectus.006388	114.833	37.76	-1.60461	0.000267556	0.00452339	yes	-	PREDICTED: mitotic interactor and substrate of PLK1 [Notothenia coriiceps]	-	-	-	-	-	-	-
H.erectus.006407	8.80667	4.06667	-1.11475	0.000992334	0.0121959	yes	ARHGEF19	PREDICTED: rho guanine nucleotide exchange factor 19-like isoform X2 [Hippocampus comes]	-	-	-	-	GO:0005622//intracellular;GO:0044464//cell part;GO:0005623//cell	GO:0098772//molecular function regulator;GO:0005088//Ras guanyl-nucleotide exchange factor activity;GO:0005515//protein binding;GO:0005085//guanyl-nucleotide exchange factor activity;GO:0005089//Rho guanyl-nucleotide exchange factor activity;GO:0005488//binding	GO:1902531//regulation of intracellular signal transduction;GO:0010646//regulation of cell communication;GO:0050789//regulation of biological process;GO:0009966//regulation of signal transduction;GO:0023051//regulation of signaling;GO:0050794//regulation of cellular process;GO:0035023//regulation of Rho protein signal transduction;GO:0046578//regulation of Ras protein signal transduction;GO:00485…
H.erectus.006418	0.276667	0.001	-8.11201	0.00549334	0.0426467	yes	clcnkb	PREDICTED: chloride channel protein ClC-Ka isoform X1 [Hippocampus comes]	-	-	-	-	GO:0016020//membrane	GO:0022891//substrate-specific transmembrane transporter activity;GO:0005254//chloride channel activity;GO:0015267//channel activity;GO:0008509//anion transmembrane transporter activity;GO:0005215//transporter activity;GO:0005216//ion channel activity;GO:0022838//substrate-specific channel activity;GO:0022832//voltage-gated channel activity;GO:0022892//substrate-specific transporter activity;GO:0…	GO:0044765//single-organism transport;GO:0006820//anion transport;GO:0051234//establishment of localization;GO:0006821//chloride transport;GO:0051179//localization;GO:1902578//single-organism localization;GO:0044699//single-organism process;GO:0044763//single-organism cellular process;GO:0006811//ion transport;GO:0006810//transport;GO:0009987//cellular process;GO:0055085//transmembrane transport;…
H.erectus.006419	8.20667	1.32333	-2.63262	0.00019039	0.00352643	yes	HSPB7	PREDICTED: heat shock protein beta-7 isoform X2 [Hippocampus comes]	-	-	-	-	-	-	GO:0009408//response to heat;GO:0009628//response to abiotic stimulus;GO:0009266//response to temperature stimulus;GO:0050896//response to stimulus;GO:0006950//response to stress
H.erectus.006429	39.51	4.95667	-2.99478	4.68298e-12	1.75026e-09	yes	APOBEC2	PREDICTED: C->U-editing enzyme APOBEC-2-like [Hippocampus comes]	-	-	-	-	-	GO:0046872//metal ion binding;GO:0043169//cation binding;GO:0016814//hydrolase activity, acting on carbon-nitrogen (but not peptide) bonds, in cyclic amidines;GO:0046914//transition metal ion binding;GO:0043167//ion binding;GO:0016810//hydrolase activity, acting on carbon-nitrogen (but not peptide) bonds;GO:0005488//binding;GO:0016787//hydrolase activity;GO:0008270//zinc ion binding;GO:0003824//c…	-
H.erectus.006436	45.6733	18.2367	-1.32451	0.000162315	0.00313979	yes	TNNI1	PREDICTED: troponin I, slow skeletal muscle-like isoform X1 [Hippocampus comes]	-	-	-	-	-	-	-
H.erectus.006463	18.0533	8.28333	-1.12398	0.000194874	0.00357782	yes	Gdi1	PREDICTED: rab GDP dissociation inhibitor alpha [Hippocampus comes]	-	-	-	-	-	GO:0030695//GTPase regulator activity;GO:0060589//nucleoside-triphosphatase regulator activity;GO:0005092//GDP-dissociation inhibitor activity;GO:0030234//enzyme regulator activity;GO:0005093//Rab GDP-dissociation inhibitor activity;GO:0098772//molecular function regulator	GO:0065009//regulation of molecular function;GO:0006810//transport;GO:0015031//protein transport;GO:0008104//protein localization;GO:0050789//regulation of biological process;GO:0050790//regulation of catalytic activity;GO:0019222//regulation of metabolic process;GO:0065007//biological regulation;GO:0045184//establishment of protein localization;GO:0051336//regulation of hydrolase activity;GO:005…
H.erectus.006464	3.29333	1	-1.71955	1.22733e-05	0.000431732	yes	Pfkfb1	PREDICTED: inter-alpha-trypsin inhibitor heavy chain H6 isoform X4 [Hippocampus comes]	-	-	-	-	-	GO:0061135//endopeptidase regulator activity;GO:0005524//ATP binding;GO:0005515//protein binding;GO:0097367//carbohydrate derivative binding;GO:0043168//anion binding;GO:0019200//carbohydrate kinase activity;GO:0001883//purine nucleoside binding;GO:0030554//adenyl nucleotide binding;GO:0098772//molecular function regulator;GO:0032553//ribonucleotide binding;GO:0017076//purine nucleotide binding;G…	GO:0006793//phosphorus metabolic process;GO:0030203//glycosaminoglycan metabolic process;GO:0009987//cellular process;GO:0006796//phosphate-containing compound metabolic process;GO:0044699//single-organism process;GO:0071704//organic substance metabolic process;GO:0008152//metabolic process;GO:0006807//nitrogen compound metabolic process;GO:0044281//small molecule metabolic process;GO:1901564//or…
H.erectus.006465	35.9067	13.95	-1.36399	0.00326789	0.0295069	yes	UGT2A1	PREDICTED: UDP-glucuronosyltransferase 2B20-like isoform X1 [Paralichthys olivaceus]	Metabolism	Xenobiotics biodegradation and metabolism;Carbohydrate metabolism;Metabolism of cofactors and vitamins;Lipid metabolism	ko00500//Starch and sucrose metabolism;ko00140//Steroid hormone biosynthesis;ko00830//Retinol metabolism;ko00983//Drug metabolism - other enzymes;ko00860//Porphyrin and chlorophyll metabolism;ko00980//Metabolism of xenobiotics by cytochrome P450;ko00982//Drug metabolism - cytochrome P450;ko00040//Pentose and glucuronate interconversions;ko00053//Ascorbate and aldarate metabolism	K00699	-	GO:0016740//transferase activity;GO:0016757//transferase activity, transferring glycosyl groups;GO:0016758//transferase activity, transferring hexosyl groups;GO:0003824//catalytic activity	GO:0008152//metabolic process
H.erectus.006493	23.55	8.62333	-1.44941	0.000137986	0.00279579	yes	SYP	PREDICTED: synaptophysin-like [Hippocampus comes]	-	-	-	-	GO:0012505//endomembrane system;GO:0097458//neuron part;GO:0043231//intracellular membrane-bounded organelle;GO:0044444//cytoplasmic part;GO:0044464//cell part;GO:0008021//synaptic vesicle;GO:0043226//organelle;GO:0098793//presynapse;GO:0043229//intracellular organelle;GO:0045202//synapse;GO:0005623//cell;GO:0044425//membrane part;GO:0005622//intracellular;GO:0016023//cytoplasmic, membrane-bounde…	GO:0005215//transporter activity	GO:0006810//transport;GO:0051179//localization;GO:0051234//establishment of localization
H.erectus.006500	0.926667	0.19	-2.28605	0.000902102	0.0113516	yes	Pdzd4	PREDICTED: PDZ domain-containing protein 4-like [Hippocampus comes]	-	-	-	-	-	GO:0005488//binding;GO:0005515//protein binding	-
H.erectus.006505	15.3667	5.45667	-1.49371	1.09693e-05	0.000397211	yes	JPH2	PREDICTED: junctophilin-2 [Hippocampus comes]	-	-	-	-	-	-	-
H.erectus.006508	9.28333	2.80333	-1.7275	1.50154e-05	0.0005186	yes	RAP1GAP	PREDICTED: rap1 GTPase-activating protein 1 isoform X13 [Hippocampus comes]	-	-	-	-	GO:0005622//intracellular;GO:0044464//cell part;GO:0005623//cell	GO:0005096//GTPase activator activity;GO:0030234//enzyme regulator activity;GO:0030695//GTPase regulator activity;GO:0008047//enzyme activator activity;GO:0098772//molecular function regulator;GO:0060589//nucleoside-triphosphatase regulator activity	GO:0009966//regulation of signal transduction;GO:0051056//regulation of small GTPase mediated signal transduction;GO:1902531//regulation of intracellular signal transduction;GO:0050794//regulation of cellular process;GO:0050789//regulation of biological process;GO:0010646//regulation of cell communication;GO:0023051//regulation of signaling;GO:0065007//biological regulation;GO:0048583//regulation…
H.erectus.006520	7.62	2.77667	-1.45644	1.11282e-06	6.38121e-05	yes	DOCK3	PREDICTED: dedicator of cytokinesis protein 3 isoform X4 [Hippocampus comes]	-	-	-	-	-	GO:0036094//small molecule binding;GO:0051020//GTPase binding;GO:0019001//guanyl nucleotide binding;GO:1901265//nucleoside phosphate binding;GO:0097159//organic cyclic compound binding;GO:0017076//purine nucleotide binding;GO:0098772//molecular function regulator;GO:0000166//nucleotide binding;GO:0005085//guanyl-nucleotide exchange factor activity;GO:0043168//anion binding;GO:0001883//purine nucl…	-
H.erectus.006527	1.32	0.29	-2.18641	0.00546844	0.0425227	yes	ASB14	PREDICTED: dynein heavy chain 12, axonemal-like isoform X1 [Hippocampus comes]	-	-	-	-	-	GO:0005488//binding;GO:0005515//protein binding	GO:0051716//cellular response to stimulus;GO:0050789//regulation of biological process;GO:0009987//cellular process;GO:0044700//single organism signaling;GO:0065007//biological regulation;GO:0023052//signaling;GO:0007165//signal transduction;GO:0044699//single-organism process;GO:0007154//cell communication;GO:0050794//regulation of cellular process;GO:0044763//single-organism cellular process;GO…
H.erectus.006537	3.55667	1.11333	-1.67564	0.000420637	0.00632171	yes	CPNE2	PREDICTED: copine-2 [Hippocampus comes]	-	-	-	-	-	GO:0005515//protein binding;GO:0005488//binding	-
H.erectus.006538	6.80667	0.00333333	-10.9958	1.11751e-05	0.000403266	yes	MYH4	PREDICTED: myosin heavy chain, fast skeletal muscle-like [Hippocampus comes]	Cellular Processes	Cellular commiunity	ko04530//Tight junction	K10352	GO:0043228//non-membrane-bounded organelle;GO:0044430//cytoskeletal part;GO:0005856//cytoskeleton;GO:0044422//organelle part;GO:0043234//protein complex;GO:0005623//cell;GO:0043229//intracellular organelle;GO:0032991//macromolecular complex;GO:0043226//organelle;GO:0043232//intracellular non-membrane-bounded organelle;GO:0044446//intracellular organelle part;GO:0044424//intracellular part;GO:0005…	GO:0097367//carbohydrate derivative binding;GO:0032559//adenyl ribonucleotide binding;GO:0035639//purine ribonucleoside triphosphate binding;GO:0017076//purine nucleotide binding;GO:0032549//ribonucleoside binding;GO:0032550//purine ribonucleoside binding;GO:0016462//pyrophosphatase activity;GO:0097159//organic cyclic compound binding;GO:0036094//small molecule binding;GO:1901363//heterocyclic co…	-
H.erectus.006566	3.34667	0.743333	-2.17064	1.23119e-05	0.000432362	yes	-	PREDICTED: uncharacterized protein LOC106675043 [Maylandia zebra]	-	-	-	-	-	GO:0003677//DNA binding;GO:0097159//organic cyclic compound binding;GO:1901363//heterocyclic compound binding;GO:0005488//binding;GO:0003676//nucleic acid binding	GO:0015074//DNA integration;GO:1901360//organic cyclic compound metabolic process;GO:0006139//nucleobase-containing compound metabolic process;GO:0006807//nitrogen compound metabolic process;GO:0006259//DNA metabolic process;GO:0006725//cellular aromatic compound metabolic process;GO:0008152//metabolic process;GO:0009987//cellular process;GO:0044260//cellular macromolecule metabolic process;GO:00…
H.erectus.006576	3.31667	1.42333	-1.22046	0.00426532	0.0355407	yes	-	PREDICTED: uncharacterized protein LOC101733460 [Xenopus tropicalis]	-	-	-	-	-	GO:1901363//heterocyclic compound binding;GO:0097159//organic cyclic compound binding;GO:0005488//binding;GO:0003676//nucleic acid binding;GO:0003677//DNA binding	GO:0006259//DNA metabolic process;GO:0044238//primary metabolic process;GO:1901360//organic cyclic compound metabolic process;GO:0090304//nucleic acid metabolic process;GO:0046483//heterocycle metabolic process;GO:0008152//metabolic process;GO:0044237//cellular metabolic process;GO:0015074//DNA integration;GO:0006807//nitrogen compound metabolic process;GO:0071704//organic substance metabolic pro…
H.erectus.006611	18.3733	8.27	-1.15165	0.00523742	0.0412462	yes	ogdhl	PREDICTED: 2-oxoglutarate dehydrogenase-like, mitochondrial [Hippocampus comes]	Metabolism	Carbohydrate metabolism;Amino acid metabolism;Global and Overview	ko01200//Carbon metabolism;ko00310//Lysine degradation;ko00380//Tryptophan metabolism;ko00020//Citrate cycle (TCA cycle)	K00164	-	GO:0036094//small molecule binding;GO:0016491//oxidoreductase activity;GO:0005488//binding;GO:0043169//cation binding;GO:0004591//oxoglutarate dehydrogenase (succinyl-transferring) activity;GO:1901681//sulfur compound binding;GO:0050662//coenzyme binding;GO:1901363//heterocyclic compound binding;GO:0003824//catalytic activity;GO:0016624//oxidoreductase activity, acting on the aldehyde or oxo grou…	GO:0006091//generation of precursor metabolites and energy;GO:0032787//monocarboxylic acid metabolic process;GO:0044238//primary metabolic process;GO:1901657//glycosyl compound metabolic process;GO:0009185//ribonucleoside diphosphate metabolic process;GO:0006793//phosphorus metabolic process;GO:0042278//purine nucleoside metabolic process;GO:0044763//single-organism cellular process;GO:0009123//n…
H.erectus.006617	0.693333	0.001	-9.43741	8.9291e-06	0.000338562	yes	Chst3	PREDICTED: carbohydrate sulfotransferase 3-like [Hippocampus comes]	Metabolism	Glycan biosynthesis and metabolism	ko00532//Glycosaminoglycan biosynthesis - chondroitin sulfate / dermatan sulfate	K01020	-	GO:0003824//catalytic activity;GO:0016740//transferase activity;GO:0008146//sulfotransferase activity;GO:0016782//transferase activity, transferring sulfur-containing groups	-
H.erectus.006646	2.95333	1.17667	-1.32764	0.00565397	0.0434923	yes	PLXNA2	PREDICTED: plexin-A2 [Hippocampus comes]	-	-	-	-	-	-	-
H.erectus.006647	5.21333	2.35667	-1.14546	0.000334643	0.00534255	yes	PLXNA2	PREDICTED: plexin-A2 [Hippocampus comes]	-	-	-	-	GO:0016020//membrane	GO:0005515//protein binding;GO:0005488//binding	-
H.erectus.006661	176.173	30.0867	-2.5498	1.44005e-12	6.55223e-10	yes	TNNC2	PREDICTED: troponin C, skeletal muscle [Hippocampus comes]	Environmental Information Processing	Signal transduction	ko04020//Calcium signaling pathway	K12042	-	GO:0046872//metal ion binding;GO:0043167//ion binding;GO:0005509//calcium ion binding;GO:0005488//binding;GO:0043169//cation binding	-
H.erectus.006663	50.9067	19.0367	-1.41907	2.18403e-05	0.00069789	yes	LAMB1	PREDICTED: laminin subunit beta-2-like [Hippocampus comes]	Environmental Information Processing;Cellular Processes	Cellular commiunity;Signaling molecules and interaction	ko04510//Focal adhesion;ko04512//ECM-receptor interaction	K06243	GO:0031012//extracellular matrix;GO:0005578//proteinaceous extracellular matrix;GO:0005576//extracellular region;GO:0044421//extracellular region part	GO:0005488//binding;GO:0005515//protein binding	-
[truncated: 1,850 more rows]
