# Supplementary material for: Regulatory Role of Retinoic Acid in Male Pregnancy of the Seahorse
Source: Innovation (Camb). 2020 Oct 13;1(3):100052. doi: 10.1016/j.xinn.2020.100052 (PMC8454549; doi:10.1016/j.xinn.2020.100052)
Supplement: Table S7. Gene Ontology (GO) Enrichment Analysis of Differentially Expressed Genes (DEGs) Identified for the Brood Pouch Formation Process [file mmc5.xlsx]

## Sheet: Sheet1
Table S7. Gene ontology (GO) enrichment analysis of differentially expressed genes (DEGs) identified for the brood pouch formation process.
GO ID	Description	GeneRatio (38)	BgRatio (6338)	P value	P adjust	Gene ID
GO:0005604	basement membrane	1	6	0.0354524	0.559135	H.erectus.007059
GO:0045095	keratin filament	1	6	0.0354524	0.559135	H.erectus.010994
GO:0015934	large ribosomal subunit	1	7	0.0412409	0.559135	H.erectus.001373
GO:0044420	extracellular matrix component	1	8	0.0469955	0.559135	H.erectus.007059
GO:0005882	intermediate filament	1	12	0.0696798	0.559135	H.erectus.010994
GO:0045111	intermediate filament cytoskeleton	1	12	0.0696798	0.559135	H.erectus.010994
GO:0044391	ribosomal subunit	1	13	0.0752682	0.559135	H.erectus.001373
GO:0000775	chromosome, centromeric region	1	19	0.108118	0.633802	H.erectus.007168
GO:0098687	chromosomal region	1	22	0.124115	0.633802	H.erectus.007168
GO:0016020	membrane	21	2855	0.134461	0.633802	H.erectus.001135;H.erectus.001213;H.erectus.004274;H.erectus.006070;H.erectus.006262;H.erectus.007418;H.erectus.007674;H.erectus.010364;H.erectus.010470;H.erectus.012118;H.erectus.012271;H.erectus.012729;H.erectus.015138;H.erectus.015782;H.erectus.017151;H.erectus.018770;H.erectus.019704;H.erectus.020215;H.erectus.020333;H.erectus.020578;XLOC_013077
GO:0031224	intrinsic component of membrane	12	1465	0.147477	0.633802	H.erectus.001213;H.erectus.006262;H.erectus.010470;H.erectus.012118;H.erectus.012271;H.erectus.012729;H.erectus.015138;H.erectus.015782;H.erectus.017151;H.erectus.018770;H.erectus.020215;H.erectus.020333
GO:0005576	extracellular region	4	345	0.149904	0.633802	H.erectus.004001;H.erectus.007059;H.erectus.017492;H.erectus.020283
GO:0016021	integral component of membrane	11	1334	0.158451	0.633802	H.erectus.001213;H.erectus.006262;H.erectus.010470;H.erectus.012118;H.erectus.012271;H.erectus.015138;H.erectus.015782;H.erectus.017151;H.erectus.018770;H.erectus.020215;H.erectus.020333
GO:0044427	chromosomal part	2	133	0.18924	0.693351	H.erectus.003471;H.erectus.007168
GO:0099512	supramolecular fiber	1	40	0.214387	0.693351	H.erectus.010994
GO:0099513	polymeric cytoskeletal fiber	1	40	0.214387	0.693351	H.erectus.010994
GO:0005694	chromosome	2	150	0.226672	0.693351	H.erectus.003471;H.erectus.007168
GO:0044425	membrane part	12	1675	0.288576	0.787166	H.erectus.001213;H.erectus.006262;H.erectus.010470;H.erectus.012118;H.erectus.012271;H.erectus.012729;H.erectus.015138;H.erectus.015782;H.erectus.017151;H.erectus.018770;H.erectus.020215;H.erectus.020333
GO:0005887	integral component of plasma membrane	2	184	0.302756	0.787166	H.erectus.018770;H.erectus.020333
GO:0031226	intrinsic component of plasma membrane	2	184	0.302756	0.787166	H.erectus.018770;H.erectus.020333
GO:0005578	proteinaceous extracellular matrix	1	64	0.320776	0.794301	H.erectus.007059
GO:0043228	non-membrane-bounded organelle	4	516	0.374542	0.835914	H.erectus.001373;H.erectus.003471;H.erectus.007168;H.erectus.010994
GO:0043232	intracellular non-membrane-bounded organelle	4	516	0.374542	0.835914	H.erectus.001373;H.erectus.003471;H.erectus.007168;H.erectus.010994
GO:0005783	endoplasmic reticulum	1	85	0.402252	0.835914	H.erectus.003748
GO:0031012	extracellular matrix	1	99	0.451196	0.835914	H.erectus.007059
GO:0044446	intracellular organelle part	4	577	0.459565	0.835914	H.erectus.001373;H.erectus.003471;H.erectus.007168;H.erectus.010994
GO:0000785	chromatin	1	102	0.461165	0.835914	H.erectus.003471
GO:0044422	organelle part	4	580	0.463679	0.835914	H.erectus.001373;H.erectus.003471;H.erectus.007168;H.erectus.010994
GO:0044421	extracellular region part	1	107	0.477388	0.835914	H.erectus.007059
GO:0005739	mitochondrion	1	111	0.490024	0.835914	H.erectus.010401
GO:0005737	cytoplasm	5	776	0.504844	0.835914	H.erectus.001373;H.erectus.003748;H.erectus.004816;H.erectus.009845;H.erectus.010401
GO:0005840	ribosome	1	119	0.514409	0.835914	H.erectus.001373
GO:0044430	cytoskeletal part	1	134	0.557107	0.877866	H.erectus.010994
GO:0044459	plasma membrane part	2	322	0.582435	0.886686	H.erectus.018770;H.erectus.020333
GO:0030529	intracellular ribonucleoprotein complex	1	159	0.620281	0.886686	H.erectus.001373
GO:1990904	ribonucleoprotein complex	1	159	0.620281	0.886686	H.erectus.001373
GO:0044444	cytoplasmic part	3	533	0.630911	0.886686	H.erectus.001373;H.erectus.003748;H.erectus.010401
GO:0005886	plasma membrane	2	405	0.70861	0.950049	H.erectus.018770;H.erectus.020333
GO:0071944	cell periphery	2	408	0.712537	0.950049	H.erectus.018770;H.erectus.020333
GO:0012505	endomembrane system	1	232	0.758601	0.96968	H.erectus.003748
GO:0005856	cytoskeleton	1	236	0.764556	0.96968	H.erectus.010994
GO:0043229	intracellular organelle	8	1908	0.923113	0.99941	H.erectus.001373;H.erectus.003471;H.erectus.003748;H.erectus.007168;H.erectus.010401;H.erectus.010994;H.erectus.012620;H.erectus.016232
GO:0043226	organelle	8	1910	0.923706	0.99941	H.erectus.001373;H.erectus.003471;H.erectus.003748;H.erectus.007168;H.erectus.010401;H.erectus.010994;H.erectus.012620;H.erectus.016232
GO:0032991	macromolecular complex	3	936	0.934399	0.99941	H.erectus.001373;H.erectus.003471;XLOC_006475
GO:0044424	intracellular part	10	2327	0.936703	0.99941	H.erectus.001373;H.erectus.003471;H.erectus.003748;H.erectus.004816;H.erectus.007168;H.erectus.009845;H.erectus.010401;H.erectus.010994;H.erectus.012620;H.erectus.016232
GO:0043231	intracellular membrane-bounded organelle	5	1511	0.966777	0.99941	H.erectus.003471;H.erectus.003748;H.erectus.010401;H.erectus.012620;H.erectus.016232
GO:0043227	membrane-bounded organelle	5	1514	0.96725	0.99941	H.erectus.003471;H.erectus.003748;H.erectus.010401;H.erectus.012620;H.erectus.016232
GO:0005634	nucleus	3	1096	0.971151	0.99941	H.erectus.003471;H.erectus.012620;H.erectus.016232
GO:0043234	protein complex	1	732	0.990704	0.99941	XLOC_006475
GO:0005622	intracellular	12	3480	0.998946	0.99941	H.erectus.001373;H.erectus.003471;H.erectus.003748;H.erectus.004816;H.erectus.007168;H.erectus.009845;H.erectus.010401;H.erectus.010994;H.erectus.012620;H.erectus.012860;H.erectus.014135;H.erectus.016232
GO:0005623	cell	14	3896	0.99941	0.99941	H.erectus.001373;H.erectus.003471;H.erectus.003748;H.erectus.004816;H.erectus.007168;H.erectus.009845;H.erectus.010401;H.erectus.010994;H.erectus.012620;H.erectus.012860;H.erectus.014135;H.erectus.016232;H.erectus.018770;H.erectus.020333
GO:0044464	cell part	14	3896	0.99941	0.99941	H.erectus.001373;H.erectus.003471;H.erectus.003748;H.erectus.004816;H.erectus.007168;H.erectus.009845;H.erectus.010401;H.erectus.010994;H.erectus.012620;H.erectus.012860;H.erectus.014135;H.erectus.016232;H.erectus.018770;H.erectus.020333
GO:0009055	electron carrier activity	8	113	7.75526e-07	0.000149529	H.erectus.000227;H.erectus.003942;H.erectus.008667;H.erectus.009862;H.erectus.010217;H.erectus.010401;H.erectus.017872;H.erectus.020215
GO:0005506	iron ion binding	8	122	1.39097e-06	0.000149529	H.erectus.000227;H.erectus.003748;H.erectus.003942;H.erectus.006355;H.erectus.008667;H.erectus.010217;H.erectus.019995;H.erectus.020215
GO:0030246	carbohydrate binding	6	75	9.96878e-06	0.000614684	H.erectus.003748;H.erectus.008150;H.erectus.014551;H.erectus.014934;H.erectus.015576;H.erectus.019995
GO:0016491	oxidoreductase activity	15	619	1.1436e-05	0.000614684	H.erectus.000227;H.erectus.002381;H.erectus.003748;H.erectus.003942;H.erectus.008667;H.erectus.009862;H.erectus.010217;H.erectus.010401;H.erectus.011448;H.erectus.013682;H.erectus.017462;H.erectus.017872;H.erectus.018086;H.erectus.019995;H.erectus.020215
GO:0020037	heme binding	5	80	0.000186322	0.00801184	H.erectus.000227;H.erectus.003942;H.erectus.006355;H.erectus.008667;H.erectus.010217
GO:0046906	tetrapyrrole binding	5	84	0.000234376	0.00839847	H.erectus.000227;H.erectus.003942;H.erectus.006355;H.erectus.008667;H.erectus.010217
GO:0004497	monooxygenase activity	4	68	0.00106865	0.0328228	H.erectus.000227;H.erectus.003942;H.erectus.008667;H.erectus.010217
GO:0003824	catalytic activity	42	4293	0.00136955	0.0368067	H.erectus.000227;H.erectus.001135;H.erectus.001603;H.erectus.002381;H.erectus.003471;H.erectus.003748;H.erectus.003795;H.erectus.003942;H.erectus.004659;H.erectus.004816;H.erectus.005379;H.erectus.006070;H.erectus.006429;H.erectus.007405;H.erectus.008667;H.erectus.009038;H.erectus.009845;H.erectus.009862;H.erectus.010217;H.erectus.010401;H.erectus.010479;H.erectus.011448;H.erectus.012271;H.erectu…
GO:0015291	secondary active transmembrane transporter activity	5	128	0.00160072	0.0382394	H.erectus.006262;H.erectus.007674;H.erectus.012118;H.erectus.018770;H.erectus.020333
GO:0016706	oxidoreductase activity, acting on paired donors, with incorporation or reduction of molecular oxygen, 2-oxoglutarate as one donor, and incorporation of one atom each of oxygen into both donors	4	80	0.00195429	0.039487	H.erectus.003748;H.erectus.013682;H.erectus.018086;H.erectus.019995
GO:0019842	vitamin binding	3	38	0.00202026	0.039487	H.erectus.003748;H.erectus.017462;H.erectus.019995
GO:0015081	sodium ion transmembrane transporter activity	4	97	0.00393261	0.0650394	H.erectus.007674;H.erectus.012118;H.erectus.018770;H.erectus.020333
GO:0051213	dioxygenase activity	4	97	0.00393261	0.0650394	H.erectus.003748;H.erectus.013682;H.erectus.018086;H.erectus.019995
GO:0031418	L-ascorbic acid binding	2	16	0.00493462	0.0751386	H.erectus.003748;H.erectus.019995
GO:0048029	monosaccharide binding	2	17	0.00556856	0.0751386	H.erectus.003748;H.erectus.019995
GO:0015077	monovalent inorganic cation transmembrane transporter activity	7	323	0.00559171	0.0751386	H.erectus.004274;H.erectus.007674;H.erectus.010364;H.erectus.010401;H.erectus.012118;H.erectus.018770;H.erectus.020333
GO:0003964	RNA-directed DNA polymerase activity	6	249	0.00619785	0.0783846	H.erectus.003471;H.erectus.013349;H.erectus.013682;H.erectus.014509;H.erectus.016104;H.erectus.018086
GO:0050353	trimethyllysine dioxygenase activity	1	1	0.00665188	0.0794531	H.erectus.019995
GO:0015370	solute:sodium symporter activity	3	59	0.00704579	0.0794735	H.erectus.007674;H.erectus.018770;H.erectus.020333
GO:0016705	oxidoreductase activity, acting on paired donors, with incorporation or reduction of molecular oxygen	4	116	0.00739288	0.0794735	H.erectus.003748;H.erectus.013682;H.erectus.018086;H.erectus.019995
GO:0034061	DNA polymerase activity	6	269	0.00891904	0.0895548	H.erectus.003471;H.erectus.013349;H.erectus.013682;H.erectus.014509;H.erectus.016104;H.erectus.018086
GO:0015075	ion transmembrane transporter activity	10	639	0.00951452	0.0895548	H.erectus.004274;H.erectus.006262;H.erectus.007418;H.erectus.007674;H.erectus.010364;H.erectus.010401;H.erectus.012118;H.erectus.018770;H.erectus.020333;H.erectus.020578
GO:0015293	symporter activity	3	67	0.00999681	0.0895548	H.erectus.007674;H.erectus.018770;H.erectus.020333
GO:0015294	solute:cation symporter activity	3	67	0.00999681	0.0895548	H.erectus.007674;H.erectus.018770;H.erectus.020333
GO:0022891	substrate-specific transmembrane transporter activity	10	667	0.0126162	0.0950306	H.erectus.004274;H.erectus.006262;H.erectus.007418;H.erectus.007674;H.erectus.010364;H.erectus.010401;H.erectus.012118;H.erectus.018770;H.erectus.020333;H.erectus.020578
GO:0022804	active transmembrane transporter activity	5	211	0.0131404	0.0950306	H.erectus.006262;H.erectus.007674;H.erectus.012118;H.erectus.018770;H.erectus.020333
GO:0004817	cysteine-tRNA ligase activity	1	2	0.0132601	0.0950306	H.erectus.004816
GO:0005381	iron ion transmembrane transporter activity	1	2	0.0132601	0.0950306	H.erectus.020333
GO:0016843	amine-lyase activity	1	2	0.0132601	0.0950306	H.erectus.015171
GO:0016844	strictosidine synthase activity	1	2	0.0132601	0.0950306	H.erectus.015171
GO:0022890	inorganic cation transmembrane transporter activity	7	389	0.0146838	0.101839	H.erectus.004274;H.erectus.007674;H.erectus.010364;H.erectus.010401;H.erectus.012118;H.erectus.018770;H.erectus.020333
GO:0022857	transmembrane transporter activity	10	705	0.017987	0.11329	H.erectus.004274;H.erectus.006262;H.erectus.007418;H.erectus.007674;H.erectus.010364;H.erectus.010401;H.erectus.012118;H.erectus.018770;H.erectus.020333;H.erectus.020578
GO:0016887	ATPase activity	5	232	0.0190586	0.11329	H.erectus.001135;H.erectus.004659;H.erectus.006070;H.erectus.012271;H.erectus.019656
GO:0004820	glycine-tRNA ligase activity	1	3	0.0198249	0.11329	H.erectus.009845
GO:0016779	nucleotidyltransferase activity	6	322	0.0201152	0.11329	H.erectus.003471;H.erectus.013349;H.erectus.013682;H.erectus.014509;H.erectus.016104;H.erectus.018086
GO:0031406	carboxylic acid binding	2	33	0.020187	0.11329	H.erectus.003748;H.erectus.019995
GO:0043177	organic acid binding	2	33	0.020187	0.11329	H.erectus.003748;H.erectus.019995
GO:0022892	substrate-specific transporter activity	10	724	0.0212376	0.11329	H.erectus.004274;H.erectus.006262;H.erectus.007418;H.erectus.007674;H.erectus.010364;H.erectus.010401;H.erectus.012118;H.erectus.018770;H.erectus.020333;H.erectus.020578
GO:0005326	neurotransmitter transporter activity	2	37	0.0250328	0.11329	H.erectus.018770;H.erectus.020333
GO:0005328	neurotransmitter:sodium symporter activity	2	37	0.0250328	0.11329	H.erectus.018770;H.erectus.020333
GO:0004591	oxoglutarate dehydrogenase (succinyl-transferring) activity	1	4	0.0263466	0.11329	H.erectus.017462
GO:0004656	procollagen-proline 4-dioxygenase activity	1	4	0.0263466	0.11329	H.erectus.003748
GO:0004748	ribonucleoside-diphosphate reductase activity, thioredoxin disulfide as acceptor	1	4	0.0263466	0.11329	H.erectus.011448
GO:0016725	oxidoreductase activity, acting on CH or CH2 groups	1	4	0.0263466	0.11329	H.erectus.011448
GO:0016728	oxidoreductase activity, acting on CH or CH2 groups, disulfide as acceptor	1	4	0.0263466	0.11329	H.erectus.011448
GO:0016840	carbon-nitrogen lyase activity	1	4	0.0263466	0.11329	H.erectus.015171
GO:0019798	procollagen-proline dioxygenase activity	1	4	0.0263466	0.11329	H.erectus.003748
GO:0031543	peptidyl-proline dioxygenase activity	1	4	0.0263466	0.11329	H.erectus.003748
GO:0031545	peptidyl-proline 4-dioxygenase activity	1	4	0.0263466	0.11329	H.erectus.003748
GO:0061731	ribonucleoside-diphosphate reductase activity	1	4	0.0263466	0.11329	H.erectus.011448
GO:0008324	cation transmembrane transporter activity	7	443	0.0276676	0.116638	H.erectus.004274;H.erectus.007674;H.erectus.010364;H.erectus.010401;H.erectus.012118;H.erectus.018770;H.erectus.020333
GO:0046943	carboxylic acid transmembrane transporter activity	2	41	0.0303012	0.121651	H.erectus.007418;H.erectus.007674
GO:0003723	RNA binding	7	453	0.0307308	0.121651	H.erectus.003471;H.erectus.013349;H.erectus.013682;H.erectus.014509;H.erectus.016104;H.erectus.018086;H.erectus.018704
GO:0008509	anion transmembrane transporter activity	3	103	0.0311572	0.121651	H.erectus.006262;H.erectus.007418;H.erectus.007674
GO:0004812	aminoacyl-tRNA ligase activity	2	42	0.0316814	0.121651	H.erectus.004816;H.erectus.009845
GO:0008271	secondary active sulfate transmembrane transporter activity	1	5	0.0328254	0.121651	H.erectus.006262
GO:0015116	sulfate transmembrane transporter activity	1	5	0.0328254	0.121651	H.erectus.006262
GO:0030976	thiamine pyrophosphate binding	1	5	0.0328254	0.121651	H.erectus.017462
GO:0005342	organic acid transmembrane transporter activity	2	44	0.0345148	0.121651	H.erectus.007418;H.erectus.007674
GO:0016875	ligase activity, forming carbon-oxygen bonds	2	44	0.0345148	0.121651	H.erectus.004816;H.erectus.009845
GO:0016876	ligase activity, forming aminoacyl-tRNA and related compounds	2	44	0.0345148	0.121651	H.erectus.004816;H.erectus.009845
GO:0004568	chitinase activity	1	6	0.0392617	0.127898	H.erectus.010479
GO:0005432	calcium:sodium antiporter activity	1	6	0.0392617	0.127898	H.erectus.012118
GO:0015368	calcium:cation antiporter activity	1	6	0.0392617	0.127898	H.erectus.012118
GO:0046915	transition metal ion transmembrane transporter activity	1	6	0.0392617	0.127898	H.erectus.020333
GO:1901682	sulfur compound transmembrane transporter activity	1	6	0.0392617	0.127898	H.erectus.006262
GO:0016787	hydrolase activity	17	1644	0.0400309	0.128457	H.erectus.001135;H.erectus.001603;H.erectus.003795;H.erectus.004659;H.erectus.005379;H.erectus.006070;H.erectus.006429;H.erectus.007405;H.erectus.010479;H.erectus.012271;H.erectus.012310;H.erectus.012311;H.erectus.014135;H.erectus.014562;H.erectus.019656;H.erectus.019704;XLOC_006475
GO:0005215	transporter activity	11	922	0.0408437	0.129138	H.erectus.002142;H.erectus.004274;H.erectus.006262;H.erectus.007418;H.erectus.007674;H.erectus.010364;H.erectus.010401;H.erectus.012118;H.erectus.018770;H.erectus.020333;H.erectus.020578
GO:0008514	organic anion transmembrane transporter activity	2	49	0.0420069	0.130891	H.erectus.007418;H.erectus.007674
GO:0016500	protein-hormone receptor activity	1	7	0.0456557	0.138253	H.erectus.010470
GO:0016624	oxidoreductase activity, acting on the aldehyde or oxo group of donors, disulfide as acceptor	1	7	0.0456557	0.138253	H.erectus.017462
GO:0004386	helicase activity	3	123	0.0485675	0.145028	H.erectus.004659;H.erectus.019656;XLOC_006475
GO:0046873	metal ion transmembrane transporter activity	5	303	0.0510854	0.147127	H.erectus.007674;H.erectus.010364;H.erectus.012118;H.erectus.018770;H.erectus.020333
GO:0008519	ammonium transmembrane transporter activity	1	8	0.0520077	0.147127	H.erectus.004274
GO:0008889	glycerophosphodiester phosphodiesterase activity	1	8	0.0520077	0.147127	H.erectus.005379
GO:0019825	oxygen binding	1	8	0.0520077	0.147127	H.erectus.006355
GO:0008236	serine-type peptidase activity	3	131	0.05662	0.156068	H.erectus.001603;H.erectus.007405;H.erectus.019704
GO:0017171	serine hydrolase activity	3	131	0.05662	0.156068	H.erectus.001603;H.erectus.007405;H.erectus.019704
GO:0004003	ATP-dependent DNA helicase activity	1	9	0.0583179	0.158713	H.erectus.004659
GO:0042578	phosphoric ester hydrolase activity	4	228	0.0652506	0.175361	H.erectus.003795;H.erectus.005379;H.erectus.012310;H.erectus.012311
GO:0008603	cAMP-dependent protein kinase regulator activity	1	11	0.0708142	0.187964	H.erectus.010811
GO:0003678	DNA helicase activity	1	12	0.0770009	0.19946	H.erectus.004659
GO:0017153	sodium:dicarboxylate symporter activity	1	12	0.0770009	0.19946	H.erectus.007674
GO:0016791	phosphatase activity	3	152	0.0805261	0.206108	H.erectus.003795;H.erectus.012310;H.erectus.012311
GO:0005310	dicarboxylic acid transmembrane transporter activity	1	13	0.0831469	0.210313	H.erectus.007674
GO:0008484	sulfuric ester hydrolase activity	1	14	0.0892524	0.223131	H.erectus.014562
GO:0017017	MAP kinase tyrosine/serine/threonine phosphatase activity	1	15	0.0953179	0.232879	H.erectus.003795
GO:0033549	MAP kinase phosphatase activity	1	15	0.0953179	0.232879	H.erectus.003795
GO:0015491	cation:cation antiporter activity	1	17	0.107329	0.259279	H.erectus.012118
GO:0016788	hydrolase activity, acting on ester bonds	5	385	0.113085	0.264721	H.erectus.003795;H.erectus.005379;H.erectus.012310;H.erectus.012311;H.erectus.014562
GO:0004198	calcium-dependent cysteine-type endopeptidase activity	1	18	0.113276	0.264721	H.erectus.014135
GO:0016814	hydrolase activity, acting on carbon-nitrogen (but not peptide) bonds, in cyclic amidines	1	18	0.113276	0.264721	H.erectus.006429
GO:0008026	ATP-dependent helicase activity	2	88	0.116132	0.265621	H.erectus.004659;H.erectus.019656
GO:0070035	purine NTP-dependent helicase activity	2	88	0.116132	0.265621	H.erectus.004659;H.erectus.019656
GO:0016702	oxidoreductase activity, acting on single donors with incorporation of molecular oxygen, incorporation of two atoms of oxygen	1	20	0.125052	0.27861	H.erectus.003748
GO:0016903	oxidoreductase activity, acting on the aldehyde or oxo group of donors	1	20	0.125052	0.27861	H.erectus.017462
GO:0004129	cytochrome-c oxidase activity	1	21	0.130882	0.27861	H.erectus.010401
GO:0015002	heme-copper terminal oxidase activity	1	21	0.130882	0.27861	H.erectus.010401
GO:0016675	oxidoreductase activity, acting on a heme group of donors	1	21	0.130882	0.27861	H.erectus.010401
GO:0016676	oxidoreductase activity, acting on a heme group of donors, oxygen as acceptor	1	21	0.130882	0.27861	H.erectus.010401
GO:0016701	oxidoreductase activity, acting on single donors with incorporation of molecular oxygen	1	21	0.130882	0.27861	H.erectus.003748
GO:0015171	amino acid transmembrane transporter activity	1	22	0.136674	0.28529	H.erectus.007418
GO:0015296	anion:cation symporter activity	1	22	0.136674	0.28529	H.erectus.007674
GO:0050662	coenzyme binding	2	98	0.138357	0.286026	H.erectus.017462;H.erectus.020215
GO:0008094	DNA-dependent ATPase activity	1	23	0.142427	0.288885	H.erectus.004659
GO:0015035	protein disulfide oxidoreductase activity	1	23	0.142427	0.288885	H.erectus.009862
GO:0005343	organic acid:sodium symporter activity	1	24	0.148143	0.294914	H.erectus.007674
GO:0015036	disulfide oxidoreductase activity	1	24	0.148143	0.294914	H.erectus.009862
GO:1901681	sulfur compound binding	1	26	0.159462	0.314534	H.erectus.017462
GO:0004252	serine-type endopeptidase activity	2	109	0.163768	0.319721	H.erectus.001603;H.erectus.007405
GO:0004629	phospholipase C activity	1	27	0.165065	0.319721	H.erectus.005379
GO:0005520	insulin-like growth factor binding	1	28	0.170632	0.327552	H.erectus.004001
GO:0005044	scavenger receptor activity	1	29	0.176162	0.335175	H.erectus.006262
GO:0015298	solute:cation antiporter activity	1	30	0.181656	0.336689	H.erectus.012118
GO:0019887	protein kinase regulator activity	1	30	0.181656	0.336689	H.erectus.010811
GO:0038024	cargo receptor activity	1	30	0.181656	0.336689	H.erectus.006262
GO:0019838	growth factor binding	1	31	0.187113	0.34384	H.erectus.004001
GO:0015103	inorganic anion transmembrane transporter activity	1	32	0.192535	0.347857	H.erectus.006262
GO:0099516	ion antiporter activity	1	32	0.192535	0.347857	H.erectus.012118
GO:0050660	flavin adenine dinucleotide binding	1	34	0.203271	0.364194	H.erectus.020215
GO:0004620	phospholipase activity	1	35	0.208586	0.370628	H.erectus.005379
GO:1901363	heterocyclic compound binding	28	3648	0.212114	0.373808	H.erectus.000227;H.erectus.001135;H.erectus.001298;H.erectus.002482;H.erectus.003471;H.erectus.003942;H.erectus.004659;H.erectus.004816;H.erectus.006070;H.erectus.006355;H.erectus.007168;H.erectus.008667;H.erectus.009845;H.erectus.010217;H.erectus.012271;H.erectus.012620;H.erectus.013349;H.erectus.013682;H.erectus.013799;H.erectus.014509;H.erectus.016104;H.erectus.016232;H.erectus.017462;H.erectu…
GO:0019207	kinase regulator activity	1	36	0.213866	0.373831	H.erectus.010811
GO:0016667	oxidoreductase activity, acting on a sulfur group of donors	1	37	0.219112	0.378184	H.erectus.009862
GO:0097159	organic cyclic compound binding	28	3664	0.219874	0.378184	H.erectus.000227;H.erectus.001135;H.erectus.001298;H.erectus.002482;H.erectus.003471;H.erectus.003942;H.erectus.004659;H.erectus.004816;H.erectus.006070;H.erectus.006355;H.erectus.007168;H.erectus.008667;H.erectus.009845;H.erectus.010217;H.erectus.012271;H.erectus.012620;H.erectus.013349;H.erectus.013682;H.erectus.013799;H.erectus.014509;H.erectus.016104;H.erectus.016232;H.erectus.017462;H.erectu…
GO:0017111	nucleoside-triphosphatase activity	6	622	0.23232	0.396419	H.erectus.001135;H.erectus.004659;H.erectus.006070;H.erectus.012271;H.erectus.019656;XLOC_006475
GO:0016462	pyrophosphatase activity	6	632	0.243336	0.411947	H.erectus.001135;H.erectus.004659;H.erectus.006070;H.erectus.012271;H.erectus.019656;XLOC_006475
GO:0016818	hydrolase activity, acting on acid anhydrides, in phosphorus-containing anhydrides	6	635	0.246673	0.412181	H.erectus.001135;H.erectus.004659;H.erectus.006070;H.erectus.012271;H.erectus.019656;XLOC_006475
GO:0003682	chromatin binding	1	43	0.249866	0.412181	H.erectus.003471
GO:0016298	lipase activity	1	43	0.249866	0.412181	H.erectus.005379
GO:0016817	hydrolase activity, acting on acid anhydrides	6	639	0.251143	0.412181	H.erectus.001135;H.erectus.004659;H.erectus.006070;H.erectus.012271;H.erectus.019656;XLOC_006475
GO:0004197	cysteine-type endopeptidase activity	1	44	0.254874	0.415136	H.erectus.014135
GO:0048037	cofactor binding	2	151	0.265866	0.429784	H.erectus.017462;H.erectus.020215
GO:0070011	peptidase activity, acting on L-amino acid peptides	4	402	0.278642	0.444577	H.erectus.001603;H.erectus.007405;H.erectus.014135;H.erectus.019704
GO:0008138	protein tyrosine/serine/threonine phosphatase activity	1	49	0.279424	0.444577	H.erectus.003795
GO:0003676	nucleic acid binding	16	2050	0.281221	0.444577	H.erectus.001298;H.erectus.002482;H.erectus.003471;H.erectus.004659;H.erectus.007168;H.erectus.012620;H.erectus.013349;H.erectus.013682;H.erectus.013799;H.erectus.014509;H.erectus.016104;H.erectus.016232;H.erectus.018086;H.erectus.018704;H.erectus.019656;XLOC_006475
GO:0015297	antiporter activity	1	51	0.289019	0.45357	H.erectus.012118
GO:0008234	cysteine-type peptidase activity	1	52	0.293769	0.454391	H.erectus.014135
GO:0016810	hydrolase activity, acting on carbon-nitrogen (but not peptide) bonds	1	52	0.293769	0.454391	H.erectus.006429
GO:0016874	ligase activity	2	167	0.305351	0.468329	H.erectus.004816;H.erectus.009845
GO:0008233	peptidase activity	4	421	0.307137	0.468329	H.erectus.001603;H.erectus.007405;H.erectus.014135;H.erectus.019704
GO:0015085	calcium ion transmembrane transporter activity	1	56	0.312458	0.469779	H.erectus.012118
GO:0072509	divalent inorganic cation transmembrane transporter activity	1	56	0.312458	0.469779	H.erectus.012118
GO:0004175	endopeptidase activity	3	304	0.329384	0.489112	H.erectus.001603;H.erectus.007405;H.erectus.014135
GO:0008168	methyltransferase activity	2	177	0.329866	0.489112	H.erectus.013682;H.erectus.018086
GO:0004553	hydrolase activity, hydrolyzing O-glycosyl compounds	1	61	0.335134	0.493519	H.erectus.010479
GO:0016741	transferase activity, transferring one-carbon groups	2	183	0.34447	0.503817	H.erectus.013682;H.erectus.018086
GO:0016747	transferase activity, transferring acyl groups other than amino-acyl groups	1	65	0.352741	0.512428	H.erectus.019432
GO:0042623	ATPase activity, coupled	2	192	0.366188	0.528392	H.erectus.004659;H.erectus.019656
GO:0008081	phosphoric diester hydrolase activity	1	69	0.369888	0.530173	H.erectus.005379
GO:0005179	hormone activity	1	72	0.382454	0.544553	H.erectus.017492
GO:0016798	hydrolase activity, acting on glycosyl bonds	1	73	0.386587	0.546817	H.erectus.010479
GO:0044877	macromolecular complex binding	1	77	0.402849	0.566094	H.erectus.003471
GO:0016772	transferase activity, transferring phosphorus-containing groups	8	1086	0.436226	0.609016	H.erectus.003471;H.erectus.009038;H.erectus.013349;H.erectus.013682;H.erectus.014179;H.erectus.014509;H.erectus.016104;H.erectus.018086
GO:0004725	protein tyrosine phosphatase activity	1	89	0.449123	0.622977	H.erectus.003795
GO:0015078	hydrogen ion transmembrane transporter activity	1	90	0.452815	0.624072	H.erectus.010401
GO:0036094	small molecule binding	12	1731	0.486859	0.666718	H.erectus.001135;H.erectus.003748;H.erectus.004659;H.erectus.004816;H.erectus.006070;H.erectus.009845;H.erectus.012271;H.erectus.017462;H.erectus.019656;H.erectus.019995;H.erectus.020215;XLOC_006475
GO:0005249	voltage-gated potassium channel activity	1	109	0.518505	0.705561	H.erectus.010364
GO:0016829	lyase activity	1	111	0.52495	0.709838	H.erectus.015171
GO:0003735	structural constituent of ribosome	1	114	0.534457	0.718176	H.erectus.001373
GO:0016746	transferase activity, transferring acyl groups	1	119	0.549887	0.733802	H.erectus.019432
GO:0004721	phosphoprotein phosphatase activity	1	120	0.552911	0.733802	H.erectus.003795
GO:0008289	lipid binding	1	128	0.576398	0.76028	H.erectus.002142
GO:0043168	anion binding	11	1696	0.58552	0.767603	H.erectus.001135;H.erectus.003748;H.erectus.004659;H.erectus.004816;H.erectus.006070;H.erectus.009845;H.erectus.012271;H.erectus.017462;H.erectus.019656;H.erectus.019995;H.erectus.020215
GO:0005198	structural molecule activity	2	301	0.59901	0.780528	H.erectus.001373;H.erectus.010994
GO:0005267	potassium channel activity	1	140	0.609363	0.787895	H.erectus.010364
GO:0005085	guanyl-nucleotide exchange factor activity	1	141	0.611993	0.787895	H.erectus.012860
GO:0015079	potassium ion transmembrane transporter activity	1	144	0.619778	0.793168	H.erectus.010364
GO:0022843	voltage-gated cation channel activity	1	149	0.632412	0.804548	H.erectus.010364
GO:0005524	ATP binding	7	1148	0.652223	0.818743	H.erectus.001135;H.erectus.004659;H.erectus.004816;H.erectus.006070;H.erectus.009845;H.erectus.012271;H.erectus.019656
GO:0032559	adenyl ribonucleotide binding	7	1148	0.652223	0.818743	H.erectus.001135;H.erectus.004659;H.erectus.004816;H.erectus.006070;H.erectus.009845;H.erectus.012271;H.erectus.019656
GO:0030554	adenyl nucleotide binding	7	1151	0.654994	0.818743	H.erectus.001135;H.erectus.004659;H.erectus.004816;H.erectus.006070;H.erectus.009845;H.erectus.012271;H.erectus.019656
GO:0003677	DNA binding	7	1162	0.665048	0.826505	H.erectus.001298;H.erectus.003471;H.erectus.004659;H.erectus.007168;H.erectus.012620;H.erectus.013799;H.erectus.016232
GO:0005244	voltage-gated ion channel activity	1	172	0.685392	0.832605	H.erectus.010364
GO:0022832	voltage-gated channel activity	1	172	0.685392	0.832605	H.erectus.010364
GO:0005216	ion channel activity	2	354	0.687214	0.832605	H.erectus.010364;H.erectus.020578
GO:0022838	substrate-specific channel activity	2	354	0.687214	0.832605	H.erectus.010364;H.erectus.020578
GO:0015267	channel activity	2	358	0.693192	0.832605	H.erectus.010364;H.erectus.020578
GO:0022803	passive transmembrane transporter activity	2	358	0.693192	0.832605	H.erectus.010364;H.erectus.020578
GO:0005509	calcium ion binding	2	392	0.740324	0.884276	H.erectus.006262;H.erectus.007388
GO:0046914	transition metal ion binding	9	1596	0.751834	0.893063	H.erectus.000227;H.erectus.003748;H.erectus.003942;H.erectus.006355;H.erectus.006429;H.erectus.008667;H.erectus.010217;H.erectus.019995;H.erectus.020215
GO:0098772	molecular function regulator	2	412	0.765107	0.903835	H.erectus.010811;H.erectus.012860
GO:0016740	transferase activity	9	1638	0.779353	0.915634	H.erectus.003471;H.erectus.009038;H.erectus.013349;H.erectus.013682;H.erectus.014179;H.erectus.014509;H.erectus.016104;H.erectus.018086;H.erectus.019432
GO:0005261	cation channel activity	1	229	0.786363	0.918848	H.erectus.010364
GO:0043169	cation binding	12	2159	0.796651	0.925837	H.erectus.000227;H.erectus.003748;H.erectus.003942;H.erectus.006262;H.erectus.006355;H.erectus.006429;H.erectus.007388;H.erectus.008667;H.erectus.010217;H.erectus.017462;H.erectus.019995;H.erectus.020215
GO:0001883	purine nucleoside binding	8	1562	0.832825	0.932087	H.erectus.001135;H.erectus.004659;H.erectus.004816;H.erectus.006070;H.erectus.009845;H.erectus.012271;H.erectus.019656;XLOC_006475
GO:0032550	purine ribonucleoside binding	8	1562	0.832825	0.932087	H.erectus.001135;H.erectus.004659;H.erectus.004816;H.erectus.006070;H.erectus.009845;H.erectus.012271;H.erectus.019656;XLOC_006475
GO:0032549	ribonucleoside binding	8	1567	0.835491	0.932087	H.erectus.001135;H.erectus.004659;H.erectus.004816;H.erectus.006070;H.erectus.009845;H.erectus.012271;H.erectus.019656;XLOC_006475
GO:0001882	nucleoside binding	8	1570	0.837075	0.932087	H.erectus.001135;H.erectus.004659;H.erectus.004816;H.erectus.006070;H.erectus.009845;H.erectus.012271;H.erectus.019656;XLOC_006475
GO:0022836	gated channel activity	1	271	0.839571	0.932087	H.erectus.010364
GO:0030234	enzyme regulator activity	1	274	0.842826	0.932087	H.erectus.010811
GO:0004888	transmembrane signaling receptor activity	2	493	0.845782	0.932087	H.erectus.010470;H.erectus.012729
GO:0005102	receptor binding	1	277	0.846016	0.932087	H.erectus.017492
GO:0000166	nucleotide binding	8	1594	0.849333	0.932087	H.erectus.001135;H.erectus.004659;H.erectus.004816;H.erectus.006070;H.erectus.009845;H.erectus.012271;H.erectus.019656;H.erectus.020215
GO:1901265	nucleoside phosphate binding	8	1594	0.849333	0.932087	H.erectus.001135;H.erectus.004659;H.erectus.004816;H.erectus.006070;H.erectus.009845;H.erectus.012271;H.erectus.019656;H.erectus.020215
GO:0046872	metal ion binding	11	2105	0.851009	0.932087	H.erectus.000227;H.erectus.003748;H.erectus.003942;H.erectus.006262;H.erectus.006355;H.erectus.006429;H.erectus.007388;H.erectus.008667;H.erectus.010217;H.erectus.019995;H.erectus.020215
GO:0097367	carbohydrate derivative binding	8	1615	0.859465	0.932087	H.erectus.001135;H.erectus.004659;H.erectus.004816;H.erectus.006070;H.erectus.009845;H.erectus.012271;H.erectus.019656;XLOC_006475
GO:0004930	G-protein coupled receptor activity	1	292	0.861032	0.932087	H.erectus.010470
GO:0004872	receptor activity	3	721	0.866251	0.932087	H.erectus.006262;H.erectus.010470;H.erectus.012729
GO:0060089	molecular transducer activity	3	726	0.869366	0.932087	H.erectus.006262;H.erectus.010470;H.erectus.012729
GO:0035639	purine ribonucleoside triphosphate binding	7	1480	0.877521	0.932087	H.erectus.001135;H.erectus.004659;H.erectus.004816;H.erectus.006070;H.erectus.009845;H.erectus.012271;H.erectus.019656
GO:0032555	purine ribonucleotide binding	7	1485	0.879705	0.932087	H.erectus.001135;H.erectus.004659;H.erectus.004816;H.erectus.006070;H.erectus.009845;H.erectus.012271;H.erectus.019656
GO:0032553	ribonucleotide binding	7	1494	0.883556	0.932087	H.erectus.001135;H.erectus.004659;H.erectus.004816;H.erectus.006070;H.erectus.009845;H.erectus.012271;H.erectus.019656
GO:0017076	purine nucleotide binding	7	1496	0.884398	0.932087	H.erectus.001135;H.erectus.004659;H.erectus.004816;H.erectus.006070;H.erectus.009845;H.erectus.012271;H.erectus.019656
GO:0099600	transmembrane receptor activity	2	569	0.897961	0.938366	H.erectus.010470;H.erectus.012729
GO:0038023	signaling receptor activity	2	571	0.899085	0.938366	H.erectus.010470;H.erectus.012729
GO:0043167	ion binding	19	3703	0.935875	0.972044	H.erectus.000227;H.erectus.001135;H.erectus.003748;H.erectus.003942;H.erectus.004659;H.erectus.004816;H.erectus.006070;H.erectus.006262;H.erectus.006355;H.erectus.006429;H.erectus.007388;H.erectus.008667;H.erectus.009845;H.erectus.010217;H.erectus.012271;H.erectus.017462;H.erectus.019656;H.erectus.019995;H.erectus.020215
GO:0016301	kinase activity	2	731	0.959629	0.990475	H.erectus.009038;H.erectus.014179
GO:0004871	signal transducer activity	2	745	0.962834	0.990475	H.erectus.010470;H.erectus.012729
GO:0043565	sequence-specific DNA binding	1	506	0.968325	0.991381	H.erectus.012620
GO:0003700	transcription factor activity, sequence-specific DNA binding	1	667	0.989781	0.999996	H.erectus.012620
GO:0001071	nucleic acid binding transcription factor activity	1	691	0.991379	0.999996	H.erectus.012620
GO:0005488	binding	48	8598	0.992022	0.999996	H.erectus.000227;H.erectus.001135;H.erectus.001298;H.erectus.002142;H.erectus.002396;H.erectus.002482;H.erectus.003471;H.erectus.003748;H.erectus.003803;H.erectus.003942;H.erectus.004001;H.erectus.004659;H.erectus.004816;H.erectus.006070;H.erectus.006262;H.erectus.006355;H.erectus.006429;H.erectus.007168;H.erectus.007388;H.erectus.007405;H.erectus.007522;H.erectus.008150;H.erectus.008667;H.erectu…
GO:0008270	zinc ion binding	1	1394	0.99995	0.999996	H.erectus.006429
GO:0005515	protein binding	11	4197	0.999996	0.999996	H.erectus.002396;H.erectus.003748;H.erectus.003803;H.erectus.004001;H.erectus.007405;H.erectus.007522;H.erectus.012729;H.erectus.012860;H.erectus.016052;H.erectus.017492;H.erectus.018323
GO:0006278	RNA-dependent DNA replication	6	251	0.00561816	0.239967	H.erectus.003471;H.erectus.013349;H.erectus.013682;H.erectus.014509;H.erectus.016104;H.erectus.018086
GO:0006578	amino-acid betaine biosynthetic process	1	1	0.00653041	0.239967	H.erectus.019995
GO:0009437	carnitine metabolic process	1	1	0.00653041	0.239967	H.erectus.019995
GO:0009620	response to fungus	1	1	0.00653041	0.239967	XLOC_006475
GO:0032392	DNA geometric change	1	1	0.00653041	0.239967	XLOC_006475
GO:0045329	carnitine biosynthetic process	1	1	0.00653041	0.239967	H.erectus.019995
GO:1901615	organic hydroxy compound metabolic process	2	22	0.00889367	0.239967	H.erectus.005379;H.erectus.019995
GO:0006423	cysteinyl-tRNA aminoacylation	1	2	0.013019	0.239967	H.erectus.004816
GO:0006577	amino-acid betaine metabolic process	1	2	0.013019	0.239967	H.erectus.019995
GO:0006260	DNA replication	6	304	0.0137747	0.239967	H.erectus.003471;H.erectus.013349;H.erectus.013682;H.erectus.014509;H.erectus.016104;H.erectus.018086
GO:0006259	DNA metabolic process	8	509	0.0165985	0.239967	H.erectus.001298;H.erectus.003471;H.erectus.013349;H.erectus.013682;H.erectus.013799;H.erectus.014509;H.erectus.016104;H.erectus.018086
GO:0015849	organic acid transport	2	32	0.0183189	0.239967	H.erectus.007418;H.erectus.007674
GO:0046942	carboxylic acid transport	2	32	0.0183189	0.239967	H.erectus.007418;H.erectus.007674
GO:0006426	glycyl-tRNA aminoacylation	1	3	0.0194659	0.239967	H.erectus.009845
GO:0009186	deoxyribonucleoside diphosphate metabolic process	1	3	0.0194659	0.239967	H.erectus.011448
GO:0019229	regulation of vasoconstriction	1	3	0.0194659	0.239967	H.erectus.020283
GO:0003018	vascular process in circulatory system	1	4	0.0258715	0.239967	H.erectus.020283
GO:0008015	blood circulation	1	4	0.0258715	0.239967	H.erectus.020283
GO:0035150	regulation of tube size	1	4	0.0258715	0.239967	H.erectus.020283
GO:0043207	response to external biotic stimulus	1	4	0.0258715	0.239967	XLOC_006475
GO:0050880	regulation of blood vessel size	1	4	0.0258715	0.239967	H.erectus.020283
GO:0051707	response to other organism	1	4	0.0258715	0.239967	XLOC_006475
GO:1903522	regulation of blood circulation	1	4	0.0258715	0.239967	H.erectus.020283
GO:0006418	tRNA aminoacylation for protein translation	2	40	0.0278696	0.239967	H.erectus.004816;H.erectus.009845
GO:0043038	amino acid activation	2	42	0.0305108	0.239967	H.erectus.004816;H.erectus.009845
GO:0043039	tRNA aminoacylation	2	42	0.0305108	0.239967	H.erectus.004816;H.erectus.009845
GO:0006820	anion transport	3	105	0.0309241	0.239967	H.erectus.006262;H.erectus.007418;H.erectus.007674
GO:0015711	organic anion transport	2	43	0.0318673	0.239967	H.erectus.007418;H.erectus.007674
GO:0015671	oxygen transport	1	5	0.0322361	0.239967	H.erectus.006355
GO:0097164	ammonium ion metabolic process	1	5	0.0322361	0.239967	H.erectus.019995
GO:1901617	organic hydroxy compound biosynthetic process	1	5	0.0322361	0.239967	H.erectus.019995
GO:0015074	DNA integration	3	108	0.0332243	0.239967	H.erectus.001298;H.erectus.003471;H.erectus.013799
GO:0009132	nucleoside diphosphate metabolic process	2	44	0.0332474	0.239967	H.erectus.011448;H.erectus.017462
GO:0006807	nitrogen compound metabolic process	15	1420	0.0347758	0.239967	H.erectus.001298;H.erectus.001373;H.erectus.003471;H.erectus.004816;H.erectus.009845;H.erectus.010479;H.erectus.011448;H.erectus.013349;H.erectus.013682;H.erectus.013799;H.erectus.014509;H.erectus.016104;H.erectus.017462;H.erectus.018086;H.erectus.019995
GO:0034641	cellular nitrogen compound metabolic process	14	1304	0.036938	0.239967	H.erectus.001298;H.erectus.001373;H.erectus.003471;H.erectus.004816;H.erectus.009845;H.erectus.011448;H.erectus.013349;H.erectus.013682;H.erectus.013799;H.erectus.014509;H.erectus.016104;H.erectus.017462;H.erectus.018086;H.erectus.019995
GO:0006032	chitin catabolic process	1	6	0.0385598	0.239967	H.erectus.010479
GO:0015669	gas transport	1	6	0.0385598	0.239967	H.erectus.006355
GO:0046348	amino sugar catabolic process	1	6	0.0385598	0.239967	H.erectus.010479
GO:1901072	glucosamine-containing compound catabolic process	1	6	0.0385598	0.239967	H.erectus.010479
GO:0090304	nucleic acid metabolic process	10	829	0.0398444	0.239967	H.erectus.001298;H.erectus.003471;H.erectus.004816;H.erectus.009845;H.erectus.013349;H.erectus.013682;H.erectus.013799;H.erectus.014509;H.erectus.016104;H.erectus.018086
GO:0006836	neurotransmitter transport	2	49	0.0404883	0.239967	H.erectus.018770;H.erectus.020333
GO:0006030	chitin metabolic process	1	7	0.044843	0.243409	H.erectus.010479
GO:0044057	regulation of system process	1	7	0.044843	0.243409	H.erectus.020283
GO:0055114	oxidation-reduction process	6	405	0.0473188	0.243409	H.erectus.002381;H.erectus.003748;H.erectus.003942;H.erectus.008667;H.erectus.011448;H.erectus.019995
GO:0034645	cellular macromolecule biosynthetic process	9	737	0.0474931	0.243409	H.erectus.001373;H.erectus.003471;H.erectus.004816;H.erectus.009845;H.erectus.013349;H.erectus.013682;H.erectus.014509;H.erectus.016104;H.erectus.018086
GO:0006139	nucleobase-containing compound metabolic process	12	1099	0.0479539	0.243409	H.erectus.001298;H.erectus.003471;H.erectus.004816;H.erectus.009845;H.erectus.011448;H.erectus.013349;H.erectus.013682;H.erectus.013799;H.erectus.014509;H.erectus.016104;H.erectus.017462;H.erectus.018086
GO:0009059	macromolecule biosynthetic process	9	740	0.0485317	0.243409	H.erectus.001373;H.erectus.003471;H.erectus.004816;H.erectus.009845;H.erectus.013349;H.erectus.013682;H.erectus.014509;H.erectus.016104;H.erectus.018086
GO:0003013	circulatory system process	1	8	0.0510858	0.243409	H.erectus.020283
GO:0006026	aminoglycan catabolic process	1	8	0.0510858	0.243409	H.erectus.010479
GO:0008272	sulfate transport	1	8	0.0510858	0.243409	H.erectus.006262
GO:0072348	sulfur compound transport	1	8	0.0510858	0.243409	H.erectus.006262
GO:0044281	small molecule metabolic process	7	527	0.0540791	0.248592	H.erectus.004816;H.erectus.005379;H.erectus.009845;H.erectus.009862;H.erectus.011448;H.erectus.017462;H.erectus.019995
GO:0006071	glycerol metabolic process	1	9	0.0572886	0.248592	H.erectus.005379
GO:0006826	iron ion transport	1	9	0.0572886	0.248592	H.erectus.020333
GO:0019400	alditol metabolic process	1	9	0.0572886	0.248592	H.erectus.005379
GO:1901071	glucosamine-containing compound metabolic process	1	9	0.0572886	0.248592	H.erectus.010479
GO:0046483	heterocycle metabolic process	12	1148	0.0633105	0.264622	H.erectus.001298;H.erectus.003471;H.erectus.004816;H.erectus.009845;H.erectus.011448;H.erectus.013349;H.erectus.013682;H.erectus.013799;H.erectus.014509;H.erectus.016104;H.erectus.017462;H.erectus.018086
GO:0006725	cellular aromatic compound metabolic process	12	1149	0.0636551	0.264622	H.erectus.001298;H.erectus.003471;H.erectus.004816;H.erectus.009845;H.erectus.011448;H.erectus.013349;H.erectus.013682;H.erectus.013799;H.erectus.014509;H.erectus.016104;H.erectus.017462;H.erectus.018086
GO:0006399	tRNA metabolic process	2	64	0.0652693	0.264622	H.erectus.004816;H.erectus.009845
GO:0019752	carboxylic acid metabolic process	4	235	0.0666849	0.264622	H.erectus.004816;H.erectus.009845;H.erectus.017462;H.erectus.019995
GO:0006082	organic acid metabolic process	4	236	0.0675168	0.264622	H.erectus.004816;H.erectus.009845;H.erectus.017462;H.erectus.019995
GO:0043436	oxoacid metabolic process	4	236	0.0675168	0.264622	H.erectus.004816;H.erectus.009845;H.erectus.017462;H.erectus.019995
GO:0006040	amino sugar metabolic process	1	11	0.0695751	0.268361	H.erectus.010479
GO:0000041	transition metal ion transport	1	12	0.0756592	0.278564	H.erectus.020333
GO:0006835	dicarboxylic acid transport	1	12	0.0756592	0.278564	H.erectus.007674
GO:0090066	regulation of anatomical structure size	1	12	0.0756592	0.278564	H.erectus.020283
GO:1901360	organic cyclic compound metabolic process	12	1192	0.079703	0.279636	H.erectus.001298;H.erectus.003471;H.erectus.004816;H.erectus.009845;H.erectus.011448;H.erectus.013349;H.erectus.013682;H.erectus.013799;H.erectus.014509;H.erectus.016104;H.erectus.017462;H.erectus.018086
GO:0032787	monocarboxylic acid metabolic process	2	72	0.0800972	0.279636	H.erectus.017462;H.erectus.019995
GO:0006662	glycerol ether metabolic process	1	13	0.0817043	0.279636	H.erectus.009862
GO:0018904	ether metabolic process	1	13	0.0817043	0.279636	H.erectus.009862
GO:0019751	polyol metabolic process	1	13	0.0817043	0.279636	H.erectus.005379
GO:0009058	biosynthetic process	11	1088	0.0901959	0.295814	H.erectus.001373;H.erectus.003471;H.erectus.004816;H.erectus.009845;H.erectus.013349;H.erectus.013682;H.erectus.014509;H.erectus.015171;H.erectus.016104;H.erectus.018086;H.erectus.019995
GO:0034660	ncRNA metabolic process	2	78	0.0918389	0.295814	H.erectus.004816;H.erectus.009845
GO:0009607	response to biotic stimulus	1	15	0.0936784	0.295814	XLOC_006475
GO:0045087	innate immune response	1	15	0.0936784	0.295814	H.erectus.012729
GO:0051239	regulation of multicellular organismal process	1	15	0.0936784	0.295814	H.erectus.020283
GO:0006811	ion transport	7	600	0.0937353	0.295814	H.erectus.006262;H.erectus.007418;H.erectus.007674;H.erectus.010364;H.erectus.012118;H.erectus.020333;H.erectus.020578
GO:0008152	metabolic process	30	3799	0.0995666	0.306388	H.erectus.001298;H.erectus.001373;H.erectus.001603;H.erectus.002381;H.erectus.003471;H.erectus.003748;H.erectus.003795;H.erectus.003942;H.erectus.004816;H.erectus.005379;H.erectus.007405;H.erectus.008667;H.erectus.009845;H.erectus.009862;H.erectus.010479;H.erectus.011448;H.erectus.012310;H.erectus.012311;H.erectus.013349;H.erectus.013682;H.erectus.013799;H.erectus.014135;H.erectus.014509;H.erectu…
GO:0006022	aminoglycan metabolic process	1	16	0.0996078	0.306388	H.erectus.010479
GO:0072330	monocarboxylic acid biosynthetic process	1	17	0.105499	0.320454	H.erectus.019995
GO:0044249	cellular biosynthetic process	10	997	0.108834	0.326502	H.erectus.001373;H.erectus.003471;H.erectus.004816;H.erectus.009845;H.erectus.013349;H.erectus.013682;H.erectus.014509;H.erectus.016104;H.erectus.018086;H.erectus.019995
GO:0006066	alcohol metabolic process	1	18	0.111353	0.329984	H.erectus.005379
GO:0044765	single-organism transport	10	1011	0.116639	0.338952	H.erectus.004274;H.erectus.006262;H.erectus.006355;H.erectus.007418;H.erectus.007674;H.erectus.010364;H.erectus.012118;H.erectus.018770;H.erectus.020333;H.erectus.020578
GO:0006865	amino acid transport	1	19	0.117169	0.338952	H.erectus.007418
GO:1902578	single-organism localization	10	1021	0.122409	0.347397	H.erectus.004274;H.erectus.006262;H.erectus.006355;H.erectus.007418;H.erectus.007674;H.erectus.010364;H.erectus.012118;H.erectus.018770;H.erectus.020333;H.erectus.020578
GO:0051704	multi-organism process	1	20	0.122947	0.347397	XLOC_006475
GO:1901576	organic substance biosynthetic process	10	1030	0.12774	0.356792	H.erectus.001373;H.erectus.003471;H.erectus.004816;H.erectus.009845;H.erectus.013349;H.erectus.013682;H.erectus.014509;H.erectus.016104;H.erectus.018086;H.erectus.019995
GO:0055085	transmembrane transport	6	534	0.133268	0.368002	H.erectus.004274;H.erectus.006262;H.erectus.007418;H.erectus.010364;H.erectus.012118;H.erectus.020578
GO:0006412	translation	3	203	0.146319	0.3995	H.erectus.001373;H.erectus.004816;H.erectus.009845
GO:0043043	peptide biosynthetic process	3	206	0.150932	0.407517	H.erectus.001373;H.erectus.004816;H.erectus.009845
GO:0006518	peptide metabolic process	3	212	0.1603	0.428053	H.erectus.001373;H.erectus.004816;H.erectus.009845
GO:0043604	amide biosynthetic process	3	216	0.166644	0.440157	H.erectus.001373;H.erectus.004816;H.erectus.009845
GO:0009605	response to external stimulus	1	29	0.173311	0.452845	XLOC_006475
GO:1901564	organonitrogen compound metabolic process	6	580	0.17534	0.453273	H.erectus.001373;H.erectus.004816;H.erectus.009845;H.erectus.010479;H.erectus.017462;H.erectus.019995
GO:0001558	regulation of cell growth	1	30	0.178729	0.457169	H.erectus.004001
GO:0006952	defense response	1	31	0.184111	0.462121	H.erectus.012729
GO:0043603	cellular amide metabolic process	3	227	0.184468	0.462121	H.erectus.001373;H.erectus.004816;H.erectus.009845
GO:1901136	carbohydrate derivative catabolic process	1	32	0.189459	0.469782	H.erectus.010479
GO:0071705	nitrogen compound transport	1	33	0.194773	0.475393	H.erectus.007418
GO:0044710	single-organism metabolic process	11	1267	0.195635	0.475393	H.erectus.002381;H.erectus.003748;H.erectus.003942;H.erectus.004816;H.erectus.005379;H.erectus.008667;H.erectus.009845;H.erectus.009862;H.erectus.011448;H.erectus.017462;H.erectus.019995
GO:0040008	regulation of growth	1	34	0.200053	0.481315	H.erectus.004001
GO:0044262	cellular carbohydrate metabolic process	1	36	0.21051	0.483446	H.erectus.005379
GO:0006090	pyruvate metabolic process	1	38	0.220833	0.483446	H.erectus.017462
GO:0006096	glycolytic process	1	38	0.220833	0.483446	H.erectus.017462
GO:0006165	nucleoside diphosphate phosphorylation	1	38	0.220833	0.483446	H.erectus.017462
GO:0006757	ATP generation from ADP	1	38	0.220833	0.483446	H.erectus.017462
GO:0009135	purine nucleoside diphosphate metabolic process	1	38	0.220833	0.483446	H.erectus.017462
GO:0009179	purine ribonucleoside diphosphate metabolic process	1	38	0.220833	0.483446	H.erectus.017462
GO:0009185	ribonucleoside diphosphate metabolic process	1	38	0.220833	0.483446	H.erectus.017462
GO:0046031	ADP metabolic process	1	38	0.220833	0.483446	H.erectus.017462
GO:0046939	nucleotide phosphorylation	1	38	0.220833	0.483446	H.erectus.017462
GO:0015698	inorganic anion transport	1	40	0.231024	0.492446	H.erectus.006262
GO:0016052	carbohydrate catabolic process	1	40	0.231024	0.492446	H.erectus.017462
GO:0044724	single-organism carbohydrate catabolic process	1	40	0.231024	0.492446	H.erectus.017462
GO:0006520	cellular amino acid metabolic process	2	145	0.244449	0.512079	H.erectus.004816;H.erectus.009845
GO:0051276	chromosome organization	2	145	0.244449	0.512079	H.erectus.003471;XLOC_006475
GO:1901566	organonitrogen compound biosynthetic process	4	390	0.249687	0.518581	H.erectus.001373;H.erectus.004816;H.erectus.009845;H.erectus.019995
GO:0065008	regulation of biological quality	2	156	0.27119	0.544889	H.erectus.009862;H.erectus.020283
GO:0030001	metal ion transport	3	279	0.274227	0.544889	H.erectus.010364;H.erectus.012118;H.erectus.020333
GO:0005975	carbohydrate metabolic process	3	282	0.279588	0.544889	H.erectus.005379;H.erectus.010479;H.erectus.017462
GO:1901565	organonitrogen compound catabolic process	1	50	0.280047	0.544889	H.erectus.010479
GO:0016053	organic acid biosynthetic process	1	51	0.284777	0.544889	H.erectus.019995
GO:0019362	pyridine nucleotide metabolic process	1	51	0.284777	0.544889	H.erectus.017462
GO:0045454	cell redox homeostasis	1	51	0.284777	0.544889	H.erectus.009862
GO:0046394	carboxylic acid biosynthetic process	1	51	0.284777	0.544889	H.erectus.019995
GO:0046496	nicotinamide nucleotide metabolic process	1	51	0.284777	0.544889	H.erectus.017462
GO:0072524	pyridine-containing compound metabolic process	1	51	0.284777	0.544889	H.erectus.017462
GO:0006733	oxidoreduction coenzyme metabolic process	1	53	0.294146	0.558418	H.erectus.017462
GO:0051128	regulation of cellular component organization	1	57	0.312524	0.588709	H.erectus.004001
GO:0003008	system process	1	58	0.317045	0.59263	H.erectus.020283
GO:0006816	calcium ion transport	1	61	0.330433	0.602708	H.erectus.012118
GO:0044723	single-organism carbohydrate metabolic process	2	182	0.334175	0.602708	H.erectus.005379;H.erectus.017462
GO:0044283	small molecule biosynthetic process	1	62	0.334838	0.602708	H.erectus.019995
GO:0070838	divalent metal ion transport	1	62	0.334838	0.602708	H.erectus.012118
GO:0072511	divalent inorganic cation transport	1	62	0.334838	0.602708	H.erectus.012118
GO:0071103	DNA conformation change	1	65	0.347883	0.621585	XLOC_006475
GO:0006091	generation of precursor metabolites and energy	1	67	0.35644	0.632225	H.erectus.017462
GO:0006508	proteolysis	4	478	0.380781	0.670505	H.erectus.001603;H.erectus.007405;H.erectus.014135;H.erectus.019704
GO:0006810	transport	11	1506	0.393533	0.687975	H.erectus.002142;H.erectus.004274;H.erectus.006262;H.erectus.006355;H.erectus.007418;H.erectus.007674;H.erectus.010364;H.erectus.012118;H.erectus.018770;H.erectus.020333;H.erectus.020578
GO:0006732	coenzyme metabolic process	1	77	0.397599	0.690118	H.erectus.017462
GO:0019725	cellular homeostasis	1	80	0.409435	0.705621	H.erectus.009862
GO:0051234	establishment of localization	11	1528	0.413447	0.707518	H.erectus.002142;H.erectus.004274;H.erectus.006262;H.erectus.006355;H.erectus.007418;H.erectus.007674;H.erectus.010364;H.erectus.012118;H.erectus.018770;H.erectus.020333;H.erectus.020578
GO:0006955	immune response	1	82	0.417198	0.708945	H.erectus.012729
GO:0071704	organic substance metabolic process	22	3194	0.42468	0.713476	H.erectus.001298;H.erectus.001373;H.erectus.001603;H.erectus.003471;H.erectus.003795;H.erectus.004816;H.erectus.005379;H.erectus.007405;H.erectus.009845;H.erectus.009862;H.erectus.010479;H.erectus.011448;H.erectus.013349;H.erectus.013682;H.erectus.013799;H.erectus.014135;H.erectus.014509;H.erectus.016104;H.erectus.017462;H.erectus.018086;H.erectus.019704;H.erectus.019995
GO:0006812	cation transport	3	364	0.426793	0.713476	H.erectus.010364;H.erectus.012118;H.erectus.020333
GO:0043170	macromolecule metabolic process	17	2446	0.429745	0.713476	H.erectus.001298;H.erectus.001373;H.erectus.001603;H.erectus.003471;H.erectus.003795;H.erectus.004816;H.erectus.007405;H.erectus.009845;H.erectus.010479;H.erectus.013349;H.erectus.013682;H.erectus.013799;H.erectus.014135;H.erectus.014509;H.erectus.016104;H.erectus.018086;H.erectus.019704
GO:0051179	localization	11	1551	0.434343	0.713476	H.erectus.002142;H.erectus.004274;H.erectus.006262;H.erectus.006355;H.erectus.007418;H.erectus.007674;H.erectus.010364;H.erectus.012118;H.erectus.018770;H.erectus.020333;H.erectus.020578
GO:0007155	cell adhesion	2	225	0.434545	0.713476	H.erectus.007059;H.erectus.018323
GO:1901575	organic substance catabolic process	2	230	0.445736	0.725695	H.erectus.010479;H.erectus.017462
GO:0022610	biological adhesion	2	231	0.44796	0.725695	H.erectus.007059;H.erectus.018323
GO:0006753	nucleoside phosphate metabolic process	2	233	0.452394	0.726662	H.erectus.011448;H.erectus.017462
GO:0051186	cofactor metabolic process	1	92	0.454537	0.726662	H.erectus.017462
GO:0044271	cellular nitrogen compound biosynthetic process	4	531	0.460013	0.727742	H.erectus.001373;H.erectus.004816;H.erectus.009845;H.erectus.019995
GO:0009056	catabolic process	2	237	0.461203	0.727742	H.erectus.010479;H.erectus.017462
GO:0002376	immune system process	1	97	0.472316	0.74047	H.erectus.012729
GO:0006333	chromatin assembly or disassembly	1	98	0.475803	0.741155	H.erectus.003471
GO:0042592	homeostatic process	1	99	0.479267	0.741796	H.erectus.009862
GO:0044712	single-organism catabolic process	1	102	0.489526	0.752878	H.erectus.017462
GO:0055086	nucleobase-containing small molecule metabolic process	2	254	0.497734	0.760688	H.erectus.011448;H.erectus.017462
GO:0006996	organelle organization	2	257	0.504022	0.765484	H.erectus.003471;XLOC_006475
GO:0006470	protein dephosphorylation	1	110	0.515922	0.77869	H.erectus.003795
GO:0046034	ATP metabolic process	1	118	0.540978	0.807867	H.erectus.017462
GO:0009057	macromolecule catabolic process	1	120	0.54704	0.807867	H.erectus.010479
GO:0009144	purine nucleoside triphosphate metabolic process	1	124	0.558929	0.807867	H.erectus.017462
GO:0009205	purine ribonucleoside triphosphate metabolic process	1	124	0.558929	0.807867	H.erectus.017462
GO:0032501	multicellular organismal process	2	286	0.562211	0.807867	H.erectus.020283;XLOC_007377
GO:0016311	dephosphorylation	1	126	0.564759	0.807867	H.erectus.003795
GO:0009199	ribonucleoside triphosphate metabolic process	1	127	0.567645	0.807867	H.erectus.017462
GO:0006325	chromatin organization	1	129	0.573362	0.807867	H.erectus.003471
GO:0009141	nucleoside triphosphate metabolic process	1	130	0.576192	0.807867	H.erectus.017462
GO:0044238	primary metabolic process	20	3097	0.576453	0.807867	H.erectus.001298;H.erectus.001373;H.erectus.001603;H.erectus.003471;H.erectus.003795;H.erectus.004816;H.erectus.005379;H.erectus.007405;H.erectus.009845;H.erectus.010479;H.erectus.011448;H.erectus.013349;H.erectus.013682;H.erectus.013799;H.erectus.014135;H.erectus.014509;H.erectus.016104;H.erectus.017462;H.erectus.018086;H.erectus.019704
GO:0009126	purine nucleoside monophosphate metabolic process	1	131	0.579004	0.807867	H.erectus.017462
GO:0009167	purine ribonucleoside monophosphate metabolic process	1	131	0.579004	0.807867	H.erectus.017462
GO:0042278	purine nucleoside metabolic process	1	132	0.581797	0.807867	H.erectus.017462
GO:0046128	purine ribonucleoside metabolic process	1	132	0.581797	0.807867	H.erectus.017462
GO:0009161	ribonucleoside monophosphate metabolic process	1	134	0.58733	0.808408	H.erectus.017462
GO:0009123	nucleoside monophosphate metabolic process	1	135	0.590069	0.808408	H.erectus.017462
GO:0009119	ribonucleoside metabolic process	1	136	0.592791	0.808408	H.erectus.017462
GO:0006813	potassium ion transport	1	137	0.595494	0.808408	H.erectus.010364
GO:0044699	single-organism process	27	4204	0.602887	0.812095	H.erectus.002381;H.erectus.003748;H.erectus.003942;H.erectus.004274;H.erectus.004816;H.erectus.005379;H.erectus.006262;H.erectus.006355;H.erectus.007418;H.erectus.007674;H.erectus.008667;H.erectus.009845;H.erectus.009862;H.erectus.010364;H.erectus.010470;H.erectus.010811;H.erectus.011448;H.erectus.012118;H.erectus.012729;H.erectus.012860;H.erectus.015782;H.erectus.017462;H.erectus.018770;H.erectu…
GO:0019637	organophosphate metabolic process	2	309	0.604894	0.812095	H.erectus.011448;H.erectus.017462
GO:1901135	carbohydrate derivative metabolic process	2	320	0.624202	0.833413	H.erectus.010479;H.erectus.017462
GO:0009116	nucleoside metabolic process	1	152	0.633997	0.835683	H.erectus.017462
GO:1901657	glycosyl compound metabolic process	1	152	0.633997	0.835683	H.erectus.017462
GO:0016070	RNA metabolic process	2	329	0.639468	0.835683	H.erectus.004816;H.erectus.009845
GO:0010467	gene expression	3	498	0.639659	0.835683	H.erectus.001373;H.erectus.004816;H.erectus.009845
GO:0009150	purine ribonucleotide metabolic process	1	164	0.662189	0.857154	H.erectus.017462
GO:0006163	purine nucleotide metabolic process	1	166	0.666675	0.857154	H.erectus.017462
GO:0009259	ribonucleotide metabolic process	1	166	0.666675	0.857154	H.erectus.017462
GO:0072521	purine-containing compound metabolic process	1	170	0.675474	0.862126	H.erectus.017462
GO:0019693	ribose phosphate metabolic process	1	171	0.677638	0.862126	H.erectus.017462
GO:0044237	cellular metabolic process	16	2636	0.687333	0.869906	H.erectus.001298;H.erectus.001373;H.erectus.003471;H.erectus.003795;H.erectus.004816;H.erectus.005379;H.erectus.009845;H.erectus.011448;H.erectus.013349;H.erectus.013682;H.erectus.013799;H.erectus.014509;H.erectus.016104;H.erectus.017462;H.erectus.018086;H.erectus.019995
GO:0016043	cellular component organization	2	363	0.692867	0.872367	H.erectus.003471;XLOC_006475
GO:0043933	macromolecular complex subunit organization	1	180	0.696485	0.872402	H.erectus.003471
GO:0044260	cellular macromolecule metabolic process	12	2031	0.705387	0.879021	H.erectus.001298;H.erectus.001373;H.erectus.003471;H.erectus.003795;H.erectus.004816;H.erectus.009845;H.erectus.013349;H.erectus.013682;H.erectus.013799;H.erectus.014509;H.erectus.016104;H.erectus.018086
GO:0007275	multicellular organism development	1	187	0.710393	0.880742	XLOC_007377
GO:0006950	response to stress	1	190	0.71616	0.883385	H.erectus.012729
GO:0071840	cellular component organization or biogenesis	2	386	0.725267	0.8901	H.erectus.003471;XLOC_006475
GO:0044767	single-organism developmental process	1	204	0.741616	0.905592	XLOC_007377
GO:0006629	lipid metabolic process	1	210	0.751827	0.908926	H.erectus.005379
GO:0032502	developmental process	1	210	0.751827	0.908926	XLOC_007377
GO:0009117	nucleotide metabolic process	1	217	0.76324	0.918156	H.erectus.017462
GO:0015672	monovalent inorganic cation transport	1	226	0.77716	0.929287	H.erectus.010364
GO:0044707	single-multicellular organism process	1	228	0.780142	0.929287	XLOC_007377
GO:0007264	small GTPase mediated signal transduction	1	238	0.794477	0.941746	H.erectus.012860
GO:0071702	organic substance transport	2	469	0.819512	0.966706	H.erectus.007418;H.erectus.007674
GO:0035556	intracellular signal transduction	2	509	0.853886	0.999518	H.erectus.005379;H.erectus.012860
GO:0044711	single-organism biosynthetic process	1	301	0.865862	0.999518	H.erectus.019995
GO:0044763	single-organism cellular process	18	3287	0.866272	0.999518	H.erectus.004274;H.erectus.004816;H.erectus.005379;H.erectus.006262;H.erectus.007418;H.erectus.009845;H.erectus.009862;H.erectus.010364;H.erectus.010470;H.erectus.010811;H.erectus.011448;H.erectus.012118;H.erectus.012729;H.erectus.012860;H.erectus.015782;H.erectus.017462;H.erectus.019995;H.erectus.020578
GO:0019538	protein metabolic process	8	1642	0.867232	0.999518	H.erectus.001373;H.erectus.001603;H.erectus.003795;H.erectus.004816;H.erectus.007405;H.erectus.009845;H.erectus.014135;H.erectus.019704
GO:0007186	G-protein coupled receptor signaling pathway	2	550	0.882952	0.999518	H.erectus.010470;H.erectus.015782
GO:0009987	cellular process	29	5142	0.922347	0.999518	H.erectus.001298;H.erectus.001373;H.erectus.003471;H.erectus.003795;H.erectus.004274;H.erectus.004816;H.erectus.005379;H.erectus.006262;H.erectus.007418;H.erectus.009845;H.erectus.009862;H.erectus.010364;H.erectus.010470;H.erectus.010811;H.erectus.011448;H.erectus.012118;H.erectus.012729;H.erectus.012860;H.erectus.013349;H.erectus.013682;H.erectus.013799;H.erectus.014509;H.erectus.015782;H.erectu…
GO:0007154	cell communication	7	1670	0.939796	0.999518	H.erectus.005379;H.erectus.010470;H.erectus.010811;H.erectus.012118;H.erectus.012729;H.erectus.012860;H.erectus.015782
GO:0007165	signal transduction	6	1558	0.956623	0.999518	H.erectus.005379;H.erectus.010470;H.erectus.010811;H.erectus.012729;H.erectus.012860;H.erectus.015782
GO:0023052	signaling	6	1575	0.959854	0.999518	H.erectus.005379;H.erectus.010470;H.erectus.010811;H.erectus.012729;H.erectus.012860;H.erectus.015782
GO:0044700	single organism signaling	6	1575	0.959854	0.999518	H.erectus.005379;H.erectus.010470;H.erectus.010811;H.erectus.012729;H.erectus.012860;H.erectus.015782
GO:0006796	phosphate-containing compound metabolic process	3	1008	0.968142	0.999518	H.erectus.003795;H.erectus.011448;H.erectus.017462
GO:0006793	phosphorus metabolic process	3	1009	0.968317	0.999518	H.erectus.003795;H.erectus.011448;H.erectus.017462
GO:0050896	response to stimulus	7	1818	0.968453	0.999518	H.erectus.005379;H.erectus.010470;H.erectus.010811;H.erectus.012729;H.erectus.012860;H.erectus.015782;XLOC_006475
GO:0051716	cellular response to stimulus	6	1648	0.971446	0.999518	H.erectus.005379;H.erectus.010470;H.erectus.010811;H.erectus.012729;H.erectus.012860;H.erectus.015782
GO:0044267	cellular protein metabolic process	4	1252	0.972542	0.999518	H.erectus.001373;H.erectus.003795;H.erectus.004816;H.erectus.009845
GO:0016310	phosphorylation	1	625	0.985852	0.999518	H.erectus.017462
GO:0050789	regulation of biological process	11	2829	0.991478	0.999518	H.erectus.004001;H.erectus.005379;H.erectus.009862;H.erectus.010470;H.erectus.010811;H.erectus.012620;H.erectus.012729;H.erectus.012860;H.erectus.015782;H.erectus.020283;XLOC_011180
GO:0065007	biological regulation	11	2898	0.993958	0.999518	H.erectus.004001;H.erectus.005379;H.erectus.009862;H.erectus.010470;H.erectus.010811;H.erectus.012620;H.erectus.012729;H.erectus.012860;H.erectus.015782;H.erectus.020283;XLOC_011180
GO:0050794	regulation of cellular process	9	2750	0.998134	0.999518	H.erectus.004001;H.erectus.005379;H.erectus.009862;H.erectus.010470;H.erectus.010811;H.erectus.012620;H.erectus.012729;H.erectus.012860;H.erectus.015782
GO:0006464	cellular protein modification process	1	943	0.998585	0.999518	H.erectus.003795
GO:0036211	protein modification process	1	943	0.998585	0.999518	H.erectus.003795
GO:0006355	regulation of transcription, DNA-templated	1	950	0.998657	0.999518	H.erectus.012620
GO:0051252	regulation of RNA metabolic process	1	950	0.998657	0.999518	H.erectus.012620
GO:1903506	regulation of nucleic acid-templated transcription	1	950	0.998657	0.999518	H.erectus.012620
GO:2001141	regulation of RNA biosynthetic process	1	950	0.998657	0.999518	H.erectus.012620
GO:0019219	regulation of nucleobase-containing compound metabolic process	1	957	0.998725	0.999518	H.erectus.012620
GO:0010468	regulation of gene expression	1	965	0.998798	0.999518	H.erectus.012620
GO:2000112	regulation of cellular macromolecule biosynthetic process	1	965	0.998798	0.999518	H.erectus.012620
GO:0010556	regulation of macromolecule biosynthetic process	1	966	0.998807	0.999518	H.erectus.012620
GO:0031326	regulation of cellular biosynthetic process	1	966	0.998807	0.999518	H.erectus.012620
GO:0009889	regulation of biosynthetic process	1	968	0.998825	0.999518	H.erectus.012620
GO:0051171	regulation of nitrogen compound metabolic process	1	969	0.998833	0.999518	H.erectus.012620
GO:0043412	macromolecule modification	1	972	0.998859	0.999518	H.erectus.003795
GO:0060255	regulation of macromolecule metabolic process	1	991	0.999009	0.999518	H.erectus.012620
GO:0080090	regulation of primary metabolic process	1	993	0.999024	0.999518	H.erectus.012620
GO:0031323	regulation of cellular metabolic process	1	999	0.999067	0.999518	H.erectus.012620
GO:0019222	regulation of metabolic process	1	1087	0.999518	0.999518	H.erectus.012620
