# Supplementary material for: Regulatory Role of Retinoic Acid in Male Pregnancy of the Seahorse
Source: Innovation (Camb). 2020 Oct 13;1(3):100052. doi: 10.1016/j.xinn.2020.100052 (PMC8454549; doi:10.1016/j.xinn.2020.100052)
Supplement: Table S8. Gene Ontology (GO) Enrichment Analysis of Differentially Expressed Genes (DEGs) Identified for the Pregnancy Process [file mmc6.xlsx]

## Sheet: Sheet1
Table S8. Gene ontology (GO) enrichment analysis of differentially expressed genes (DEGs) identified for the pregnancy process.
GO ID	Description	GeneRatio (38)	BgRatio (6338)	P value	P adjust	Gene ID
GO:0005886	plasma membrane	94	405	3.46776e-09	3.54991e-07	H.erectus.000367;H.erectus.000689;H.erectus.000697;H.erectus.001054;H.erectus.001675;H.erectus.001745;H.erectus.001874;H.erectus.001977;H.erectus.002397;H.erectus.002734;H.erectus.002777;H.erectus.002906;H.erectus.002927;H.erectus.003010;H.erectus.003214;H.erectus.003302;H.erectus.003739;H.erectus.003740;H.erectus.003747;H.erectus.004323;H.erectus.004405;H.erectus.004608;H.erectus.005115;H.erectu…
GO:0016020	membrane	448	2855	3.56821e-09	3.54991e-07	H.erectus.000082;H.erectus.000089;H.erectus.000242;H.erectus.000311;H.erectus.000367;H.erectus.000382;H.erectus.000429;H.erectus.000449;H.erectus.000451;H.erectus.000689;H.erectus.000697;H.erectus.000815;H.erectus.000886;H.erectus.000936;H.erectus.000982;H.erectus.001054;H.erectus.001079;H.erectus.001080;H.erectus.001088;H.erectus.001118;H.erectus.001135;H.erectus.001145;H.erectus.001210;H.erectu…
GO:0071944	cell periphery	94	408	5.19066e-09	3.54991e-07	H.erectus.000367;H.erectus.000689;H.erectus.000697;H.erectus.001054;H.erectus.001675;H.erectus.001745;H.erectus.001874;H.erectus.001977;H.erectus.002397;H.erectus.002734;H.erectus.002777;H.erectus.002906;H.erectus.002927;H.erectus.003010;H.erectus.003214;H.erectus.003302;H.erectus.003739;H.erectus.003740;H.erectus.003747;H.erectus.004323;H.erectus.004405;H.erectus.004608;H.erectus.005115;H.erectu…
GO:0005856	cytoskeleton	63	236	6.31095e-09	3.54991e-07	H.erectus.000267;H.erectus.000800;H.erectus.000815;H.erectus.000825;H.erectus.002141;H.erectus.002560;H.erectus.002759;H.erectus.002924;H.erectus.002926;H.erectus.002988;H.erectus.002990;H.erectus.004480;H.erectus.004638;H.erectus.005430;H.erectus.005573;H.erectus.005809;H.erectus.005818;H.erectus.006220;H.erectus.006538;H.erectus.006858;H.erectus.006935;H.erectus.007023;H.erectus.007795;H.erectu…
GO:0005581	collagen trimer	13	19	3.4387e-08	1.54741e-06	H.erectus.000292;H.erectus.000407;H.erectus.000409;H.erectus.001467;H.erectus.003435;H.erectus.005060;H.erectus.007848;H.erectus.008756;H.erectus.011159;H.erectus.012698;H.erectus.014309;H.erectus.018984;H.erectus.019021
GO:0044459	plasma membrane part	74	322	2.83036e-07	1.06138e-05	H.erectus.000367;H.erectus.000689;H.erectus.001675;H.erectus.001745;H.erectus.001874;H.erectus.001977;H.erectus.002397;H.erectus.002734;H.erectus.002777;H.erectus.002906;H.erectus.002927;H.erectus.003010;H.erectus.003214;H.erectus.003739;H.erectus.003740;H.erectus.003747;H.erectus.004323;H.erectus.004405;H.erectus.004608;H.erectus.005115;H.erectus.005123;H.erectus.005136;H.erectus.005259;H.erectu…
GO:0001518	voltage-gated sodium channel complex	8	9	6.19389e-07	1.74203e-05	H.erectus.002397;H.erectus.002734;H.erectus.005627;H.erectus.008119;H.erectus.009300;H.erectus.009301;H.erectus.017881;H.erectus.017882
GO:0034706	sodium channel complex	8	9	6.19389e-07	1.74203e-05	H.erectus.002397;H.erectus.002734;H.erectus.005627;H.erectus.008119;H.erectus.009300;H.erectus.009301;H.erectus.017881;H.erectus.017882
GO:0044430	cytoskeletal part	38	134	1.40389e-06	3.50972e-05	H.erectus.000267;H.erectus.000800;H.erectus.002141;H.erectus.002560;H.erectus.002759;H.erectus.002924;H.erectus.002988;H.erectus.002990;H.erectus.004638;H.erectus.005430;H.erectus.005809;H.erectus.005818;H.erectus.006220;H.erectus.006538;H.erectus.006935;H.erectus.007795;H.erectus.008243;H.erectus.010433;H.erectus.010524;H.erectus.011436;H.erectus.013017;H.erectus.014961;H.erectus.015674;H.erectu…
GO:0034704	calcium channel complex	10	16	4.89297e-06	0.00010098	H.erectus.002906;H.erectus.004608;H.erectus.005488;H.erectus.005499;H.erectus.006044;H.erectus.006884;H.erectus.006885;H.erectus.007111;H.erectus.013147;XLOC_008577
GO:0045202	synapse	28	90	4.93678e-06	0.00010098	H.erectus.000367;H.erectus.000689;H.erectus.001695;H.erectus.003739;H.erectus.003740;H.erectus.004323;H.erectus.006493;H.erectus.008307;H.erectus.008353;H.erectus.008802;H.erectus.009534;H.erectus.009792;H.erectus.010917;H.erectus.011182;H.erectus.011648;H.erectus.012033;H.erectus.012724;H.erectus.014439;H.erectus.014899;H.erectus.014967;H.erectus.015219;H.erectus.015354;H.erectus.019999;H.erectu…
GO:0005891	voltage-gated calcium channel complex	9	14	1.08399e-05	0.000203247	H.erectus.002906;H.erectus.004608;H.erectus.005488;H.erectus.005499;H.erectus.006044;H.erectus.006884;H.erectus.006885;H.erectus.007111;H.erectus.013147
GO:0044456	synapse part	26	84	1.18868e-05	0.000205734	H.erectus.000367;H.erectus.000689;H.erectus.001695;H.erectus.003739;H.erectus.003740;H.erectus.004323;H.erectus.006493;H.erectus.008307;H.erectus.008353;H.erectus.008802;H.erectus.009534;H.erectus.009792;H.erectus.010917;H.erectus.011648;H.erectus.012033;H.erectus.012724;H.erectus.014439;H.erectus.014899;H.erectus.014967;H.erectus.015219;H.erectus.015354;H.erectus.019999;H.erectus.020631;XLOC_011…
GO:0015629	actin cytoskeleton	24	79	3.61503e-05	0.000580987	H.erectus.000800;H.erectus.002141;H.erectus.002759;H.erectus.002924;H.erectus.005430;H.erectus.006538;H.erectus.006858;H.erectus.007795;H.erectus.010208;H.erectus.010433;H.erectus.010524;H.erectus.011436;H.erectus.014087;H.erectus.014961;H.erectus.015511;H.erectus.016265;H.erectus.016853;H.erectus.017205;H.erectus.017411;H.erectus.017523;H.erectus.018934;H.erectus.019980;XLOC_007214;XLOC_007215
GO:0005578	proteinaceous extracellular matrix	20	64	0.000103149	0.00154724	H.erectus.001873;H.erectus.003402;H.erectus.003427;H.erectus.004326;H.erectus.004644;H.erectus.006663;H.erectus.006794;H.erectus.007059;H.erectus.009979;H.erectus.011533;H.erectus.012477;H.erectus.013878;H.erectus.014105;H.erectus.014251;H.erectus.014643;H.erectus.015174;H.erectus.016236;H.erectus.017992;H.erectus.019141;H.erectus.020752
GO:0016459	myosin complex	18	56	0.000151992	0.00213739	H.erectus.000800;H.erectus.002141;H.erectus.002759;H.erectus.002924;H.erectus.005430;H.erectus.006538;H.erectus.007795;H.erectus.010433;H.erectus.010524;H.erectus.011436;H.erectus.014961;H.erectus.016265;H.erectus.016853;H.erectus.017205;H.erectus.017411;H.erectus.017523;H.erectus.018934;H.erectus.019980
GO:0031224	intrinsic component of membrane	231	1465	0.000208614	0.00276107	H.erectus.000367;H.erectus.000382;H.erectus.000449;H.erectus.000451;H.erectus.000689;H.erectus.000886;H.erectus.000982;H.erectus.001145;H.erectus.001451;H.erectus.001675;H.erectus.001695;H.erectus.001712;H.erectus.001744;H.erectus.001745;H.erectus.001783;H.erectus.001874;H.erectus.001977;H.erectus.002141;H.erectus.002397;H.erectus.002477;H.erectus.002734;H.erectus.002761;H.erectus.002777;H.erectu…
GO:0097060	synaptic membrane	17	53	0.000237397	0.00281128	H.erectus.000367;H.erectus.000689;H.erectus.003739;H.erectus.003740;H.erectus.004323;H.erectus.008802;H.erectus.009792;H.erectus.012033;H.erectus.012724;H.erectus.014439;H.erectus.014899;H.erectus.014967;H.erectus.015354;H.erectus.019999;XLOC_011309;XLOC_027672;XLOC_027673
GO:0098590	plasma membrane region	17	53	0.000237397	0.00281128	H.erectus.000367;H.erectus.000689;H.erectus.003739;H.erectus.003740;H.erectus.004323;H.erectus.008802;H.erectus.009792;H.erectus.012033;H.erectus.012724;H.erectus.014439;H.erectus.014899;H.erectus.014967;H.erectus.015354;H.erectus.019999;XLOC_011309;XLOC_027672;XLOC_027673
GO:0034702	ion channel complex	24	89	0.000285464	0.00291951	H.erectus.002397;H.erectus.002734;H.erectus.002906;H.erectus.004405;H.erectus.004608;H.erectus.005259;H.erectus.005488;H.erectus.005499;H.erectus.005627;H.erectus.006044;H.erectus.006884;H.erectus.006885;H.erectus.007111;H.erectus.007675;H.erectus.008119;H.erectus.009300;H.erectus.009301;H.erectus.010558;H.erectus.013147;H.erectus.014341;H.erectus.017881;H.erectus.017882;H.erectus.019766;XLOC_008…
GO:0034703	cation channel complex	24	89	0.000285464	0.00291951	H.erectus.002397;H.erectus.002734;H.erectus.002906;H.erectus.004405;H.erectus.004608;H.erectus.005259;H.erectus.005488;H.erectus.005499;H.erectus.005627;H.erectus.006044;H.erectus.006884;H.erectus.006885;H.erectus.007111;H.erectus.007675;H.erectus.008119;H.erectus.009300;H.erectus.009301;H.erectus.010558;H.erectus.013147;H.erectus.014341;H.erectus.017881;H.erectus.017882;H.erectus.019766;XLOC_008…
GO:1902495	transmembrane transporter complex	24	89	0.000285464	0.00291951	H.erectus.002397;H.erectus.002734;H.erectus.002906;H.erectus.004405;H.erectus.004608;H.erectus.005259;H.erectus.005488;H.erectus.005499;H.erectus.005627;H.erectus.006044;H.erectus.006884;H.erectus.006885;H.erectus.007111;H.erectus.007675;H.erectus.008119;H.erectus.009300;H.erectus.009301;H.erectus.010558;H.erectus.013147;H.erectus.014341;H.erectus.017881;H.erectus.017882;H.erectus.019766;XLOC_008…
GO:0098589	membrane region	17	57	0.000619689	0.00596084	H.erectus.000367;H.erectus.000689;H.erectus.003739;H.erectus.003740;H.erectus.004323;H.erectus.008802;H.erectus.009792;H.erectus.012033;H.erectus.012724;H.erectus.014439;H.erectus.014899;H.erectus.014967;H.erectus.015354;H.erectus.019999;XLOC_011309;XLOC_027672;XLOC_027673
GO:0031012	extracellular matrix	25	99	0.000635823	0.00596084	H.erectus.000200;H.erectus.001715;H.erectus.001873;H.erectus.003402;H.erectus.003427;H.erectus.004326;H.erectus.004644;H.erectus.006663;H.erectus.006794;H.erectus.007059;H.erectus.009979;H.erectus.011533;H.erectus.012477;H.erectus.013039;H.erectus.013040;H.erectus.013878;H.erectus.014105;H.erectus.014251;H.erectus.014643;H.erectus.015174;H.erectus.015881;H.erectus.016236;H.erectus.017992;H.erectu…
GO:1990351	transporter complex	24	94	0.000683695	0.00615325	H.erectus.002397;H.erectus.002734;H.erectus.002906;H.erectus.004405;H.erectus.004608;H.erectus.005259;H.erectus.005488;H.erectus.005499;H.erectus.005627;H.erectus.006044;H.erectus.006884;H.erectus.006885;H.erectus.007111;H.erectus.007675;H.erectus.008119;H.erectus.009300;H.erectus.009301;H.erectus.010558;H.erectus.013147;H.erectus.014341;H.erectus.017881;H.erectus.017882;H.erectus.019766;XLOC_008…
GO:0005887	integral component of plasma membrane	39	184	0.00109283	0.00850081	H.erectus.001675;H.erectus.001745;H.erectus.001874;H.erectus.001977;H.erectus.002397;H.erectus.002734;H.erectus.002777;H.erectus.002927;H.erectus.003747;H.erectus.004405;H.erectus.005115;H.erectus.005123;H.erectus.005136;H.erectus.005259;H.erectus.005627;H.erectus.007335;H.erectus.007428;H.erectus.007675;H.erectus.008119;H.erectus.008436;H.erectus.008526;H.erectus.009300;H.erectus.009301;H.erectu…
GO:0031226	intrinsic component of plasma membrane	39	184	0.00109283	0.00850081	H.erectus.001675;H.erectus.001745;H.erectus.001874;H.erectus.001977;H.erectus.002397;H.erectus.002734;H.erectus.002777;H.erectus.002927;H.erectus.003747;H.erectus.004405;H.erectus.005115;H.erectus.005123;H.erectus.005136;H.erectus.005259;H.erectus.005627;H.erectus.007335;H.erectus.007428;H.erectus.007675;H.erectus.008119;H.erectus.008436;H.erectus.008526;H.erectus.009300;H.erectus.009301;H.erectu…
GO:0099512	supramolecular fiber	13	40	0.00110419	0.00850081	H.erectus.002560;H.erectus.002988;H.erectus.002990;H.erectus.004638;H.erectus.005809;H.erectus.005818;H.erectus.006220;H.erectus.008243;H.erectus.013017;H.erectus.019699;H.erectus.019700;H.erectus.019745;H.erectus.019751
GO:0099513	polymeric cytoskeletal fiber	13	40	0.00110419	0.00850081	H.erectus.002560;H.erectus.002988;H.erectus.002990;H.erectus.004638;H.erectus.005809;H.erectus.005818;H.erectus.006220;H.erectus.008243;H.erectus.013017;H.erectus.019699;H.erectus.019700;H.erectus.019745;H.erectus.019751
GO:0030288	outer membrane-bounded periplasmic space	6	11	0.001209	0.00850081	H.erectus.000082;H.erectus.000429;H.erectus.005683;H.erectus.006350;H.erectus.010696;H.erectus.013023
GO:0030313	cell envelope	6	11	0.001209	0.00850081	H.erectus.000082;H.erectus.000429;H.erectus.005683;H.erectus.006350;H.erectus.010696;H.erectus.013023
GO:0042597	periplasmic space	6	11	0.001209	0.00850081	H.erectus.000082;H.erectus.000429;H.erectus.005683;H.erectus.006350;H.erectus.010696;H.erectus.013023
GO:0016021	integral component of membrane	207	1334	0.00125866	0.00858179	H.erectus.000367;H.erectus.000382;H.erectus.000449;H.erectus.000451;H.erectus.000689;H.erectus.000886;H.erectus.000982;H.erectus.001145;H.erectus.001451;H.erectus.001675;H.erectus.001695;H.erectus.001712;H.erectus.001744;H.erectus.001745;H.erectus.001783;H.erectus.001874;H.erectus.001977;H.erectus.002141;H.erectus.002397;H.erectus.002734;H.erectus.002761;H.erectus.002777;H.erectus.002906;H.erectu…
GO:0044420	extracellular matrix component	5	8	0.00144717	0.00957683	H.erectus.004644;H.erectus.007059;H.erectus.012477;H.erectus.014105;H.erectus.017992
GO:0045211	postsynaptic membrane	14	47	0.00186281	0.0116426	H.erectus.000367;H.erectus.000689;H.erectus.003739;H.erectus.003740;H.erectus.004323;H.erectus.008802;H.erectus.009792;H.erectus.012033;H.erectus.012724;H.erectus.014439;H.erectus.014899;H.erectus.014967;H.erectus.015354;H.erectus.019999
GO:0098794	postsynapse	14	47	0.00186281	0.0116426	H.erectus.000367;H.erectus.000689;H.erectus.003739;H.erectus.003740;H.erectus.004323;H.erectus.008802;H.erectus.009792;H.erectus.012033;H.erectus.012724;H.erectus.014439;H.erectus.014899;H.erectus.014967;H.erectus.015354;H.erectus.019999
GO:0044421	extracellular region part	25	107	0.0020954	0.0127423	H.erectus.001873;H.erectus.003402;H.erectus.003427;H.erectus.003760;H.erectus.004326;H.erectus.004644;H.erectus.006024;H.erectus.006663;H.erectus.006794;H.erectus.007059;H.erectus.007095;H.erectus.009979;H.erectus.011533;H.erectus.012477;H.erectus.013878;H.erectus.014105;H.erectus.014251;H.erectus.014643;H.erectus.015174;H.erectus.015270;H.erectus.016236;H.erectus.017992;H.erectus.019141;H.erectu…
GO:0044425	membrane part	251	1675	0.00264454	0.0156585	H.erectus.000089;H.erectus.000367;H.erectus.000382;H.erectus.000449;H.erectus.000451;H.erectus.000689;H.erectus.000815;H.erectus.000886;H.erectus.000982;H.erectus.001145;H.erectus.001451;H.erectus.001675;H.erectus.001695;H.erectus.001712;H.erectus.001744;H.erectus.001745;H.erectus.001783;H.erectus.001874;H.erectus.001977;H.erectus.002141;H.erectus.002397;H.erectus.002477;H.erectus.002734;H.erectu…
GO:0005604	basement membrane	4	6	0.0033925	0.0195721	H.erectus.004644;H.erectus.007059;H.erectus.012477;H.erectus.014105
GO:0099503	secretory vesicle	10	32	0.00559298	0.0314605	H.erectus.001695;H.erectus.006493;H.erectus.008307;H.erectus.008353;H.erectus.009534;H.erectus.010917;H.erectus.011648;H.erectus.014085;H.erectus.015219;H.erectus.020631
GO:0030286	dynein complex	6	15	0.00827054	0.0453871	H.erectus.000267;H.erectus.006935;H.erectus.016828;H.erectus.019581;H.erectus.020335;H.erectus.020384
GO:0015630	microtubule cytoskeleton	16	66	0.00872946	0.046765	H.erectus.000267;H.erectus.004638;H.erectus.005809;H.erectus.005818;H.erectus.006935;H.erectus.008243;H.erectus.013017;H.erectus.015674;H.erectus.016828;H.erectus.019581;H.erectus.019699;H.erectus.019700;H.erectus.019745;H.erectus.020335;H.erectus.020384;XLOC_011417
GO:0098797	plasma membrane protein complex	36	189	0.0103446	0.0541289	H.erectus.001874;H.erectus.002397;H.erectus.002734;H.erectus.002777;H.erectus.002906;H.erectus.003010;H.erectus.003214;H.erectus.004405;H.erectus.004608;H.erectus.005259;H.erectus.005488;H.erectus.005499;H.erectus.005627;H.erectus.005902;H.erectus.006044;H.erectus.006884;H.erectus.006885;H.erectus.007111;H.erectus.007675;H.erectus.008119;H.erectus.009300;H.erectus.009301;H.erectus.009456;H.erectu…
GO:0005882	intermediate filament	5	12	0.013084	0.0654199	H.erectus.002560;H.erectus.002988;H.erectus.002990;H.erectus.006220;H.erectus.019751
GO:0045111	intermediate filament cytoskeleton	5	12	0.013084	0.0654199	H.erectus.002560;H.erectus.002988;H.erectus.002990;H.erectus.006220;H.erectus.019751
GO:0008021	synaptic vesicle	9	31	0.0140698	0.065861	H.erectus.001695;H.erectus.006493;H.erectus.008307;H.erectus.008353;H.erectus.009534;H.erectus.010917;H.erectus.011648;H.erectus.015219;H.erectus.020631
GO:0070382	exocytic vesicle	9	31	0.0140698	0.065861	H.erectus.001695;H.erectus.006493;H.erectus.008307;H.erectus.008353;H.erectus.009534;H.erectus.010917;H.erectus.011648;H.erectus.015219;H.erectus.020631
GO:0098793	presynapse	9	31	0.0140698	0.065861	H.erectus.001695;H.erectus.006493;H.erectus.008307;H.erectus.008353;H.erectus.009534;H.erectus.010917;H.erectus.011648;H.erectus.015219;H.erectus.020631
GO:0098805	whole membrane	20	93	0.0143431	0.065861	H.erectus.000367;H.erectus.000689;H.erectus.003739;H.erectus.003740;H.erectus.004323;H.erectus.004790;H.erectus.007370;H.erectus.008802;H.erectus.009792;H.erectus.011570;H.erectus.012033;H.erectus.012724;H.erectus.014439;H.erectus.014899;H.erectus.014967;H.erectus.015354;H.erectus.019999;XLOC_011309;XLOC_027672;XLOC_027673
GO:0001726	ruffle	2	2	0.0168027	0.0713322	H.erectus.000825;H.erectus.011717
GO:0005606	laminin-1 complex	2	2	0.0168027	0.0713322	H.erectus.012477;H.erectus.014105
GO:0031252	cell leading edge	2	2	0.0168027	0.0713322	H.erectus.000825;H.erectus.011717
GO:0043256	laminin complex	2	2	0.0168027	0.0713322	H.erectus.012477;H.erectus.014105
GO:0097458	neuron part	9	32	0.0173869	0.0724454	H.erectus.001695;H.erectus.006493;H.erectus.008307;H.erectus.008353;H.erectus.009534;H.erectus.010917;H.erectus.011648;H.erectus.015219;H.erectus.020631
GO:0005945	6-phosphofructokinase complex	3	5	0.0177467	0.0726003	H.erectus.017888;H.erectus.018295;H.erectus.020478
GO:0005874	microtubule	8	28	0.0222148	0.089256	H.erectus.004638;H.erectus.005809;H.erectus.005818;H.erectus.008243;H.erectus.013017;H.erectus.019699;H.erectus.019700;H.erectus.019745
GO:0030054	cell junction	21	109	0.0387789	0.153074	H.erectus.000825;H.erectus.002392;H.erectus.002730;H.erectus.004990;H.erectus.005902;H.erectus.007049;H.erectus.008882;H.erectus.009439;H.erectus.009456;H.erectus.009629;H.erectus.009890;H.erectus.011449;H.erectus.011717;H.erectus.012774;H.erectus.013488;H.erectus.014967;H.erectus.019087;H.erectus.019760;H.erectus.019963;XLOC_008577;XLOC_027744
GO:0031228	intrinsic component of Golgi membrane	7	26	0.0429523	0.166625	H.erectus.000382;H.erectus.001451;H.erectus.003328;H.erectus.009941;H.erectus.010511;H.erectus.012030;XLOC_001366
GO:0005605	basal lamina	2	3	0.0460589	0.175648	H.erectus.012477;H.erectus.014105
GO:0030133	transport vesicle	10	44	0.0513712	0.192642	H.erectus.001695;H.erectus.004790;H.erectus.006493;H.erectus.008307;H.erectus.008353;H.erectus.009534;H.erectus.010917;H.erectus.011648;H.erectus.015219;H.erectus.020631
GO:0005875	microtubule associated complex	7	28	0.0615858	0.227161	H.erectus.000267;H.erectus.006935;H.erectus.015674;H.erectus.016828;H.erectus.019581;H.erectus.020335;H.erectus.020384
GO:0030173	integral component of Golgi membrane	6	24	0.0808418	0.291898	H.erectus.000382;H.erectus.001451;H.erectus.003328;H.erectus.009941;H.erectus.010511;H.erectus.012030
GO:0016023	cytoplasmic, membrane-bounded vesicle	11	54	0.0830288	0.291898	H.erectus.001695;H.erectus.004790;H.erectus.006493;H.erectus.008307;H.erectus.008353;H.erectus.009534;H.erectus.010917;H.erectus.011648;H.erectus.014085;H.erectus.015219;H.erectus.020631
GO:0031410	cytoplasmic vesicle	11	54	0.0830288	0.291898	H.erectus.001695;H.erectus.004790;H.erectus.006493;H.erectus.008307;H.erectus.008353;H.erectus.009534;H.erectus.010917;H.erectus.011648;H.erectus.014085;H.erectus.015219;H.erectus.020631
GO:0043234	protein complex	106	732	0.109273	0.378254	H.erectus.000089;H.erectus.000267;H.erectus.000292;H.erectus.000407;H.erectus.000409;H.erectus.000553;H.erectus.000800;H.erectus.001467;H.erectus.001874;H.erectus.002141;H.erectus.002397;H.erectus.002734;H.erectus.002759;H.erectus.002777;H.erectus.002906;H.erectus.002924;H.erectus.003010;H.erectus.003214;H.erectus.003435;H.erectus.003953;H.erectus.004405;H.erectus.004415;H.erectus.004608;H.erectu…
GO:0005925	focal adhesion	2	5	0.128607	0.411002	H.erectus.000825;H.erectus.011717
GO:0009331	glycerol-3-phosphate dehydrogenase complex	2	5	0.128607	0.411002	H.erectus.003953;H.erectus.018986
GO:0016010	dystrophin-associated glycoprotein complex	2	5	0.128607	0.411002	H.erectus.003214;XLOC_010218
GO:0016011	dystroglycan complex	2	5	0.128607	0.411002	H.erectus.003214;XLOC_010218
GO:0090665	glycoprotein complex	2	5	0.128607	0.411002	H.erectus.003214;XLOC_010218
GO:0030141	secretory granule	1	1	0.129694	0.411002	H.erectus.014085
GO:0031982	vesicle	11	59	0.135034	0.416202	H.erectus.001695;H.erectus.004790;H.erectus.006493;H.erectus.008307;H.erectus.008353;H.erectus.009534;H.erectus.010917;H.erectus.011648;H.erectus.014085;H.erectus.015219;H.erectus.020631
GO:0031988	membrane-bounded vesicle	11	59	0.135034	0.416202	H.erectus.001695;H.erectus.004790;H.erectus.006493;H.erectus.008307;H.erectus.008353;H.erectus.009534;H.erectus.010917;H.erectus.011648;H.erectus.014085;H.erectus.015219;H.erectus.020631
GO:1990204	oxidoreductase complex	3	11	0.162221	0.491278	H.erectus.003953;H.erectus.018986;XLOC_016123
GO:0000139	Golgi membrane	10	55	0.168208	0.491278	H.erectus.000382;H.erectus.001451;H.erectus.003328;H.erectus.004790;H.erectus.009529;H.erectus.009941;H.erectus.010511;H.erectus.011356;H.erectus.012030;XLOC_001366
GO:0005576	extracellular region	51	345	0.170879	0.491278	H.erectus.000407;H.erectus.000992;H.erectus.000998;H.erectus.001513;H.erectus.001531;H.erectus.001765;H.erectus.001873;H.erectus.003017;H.erectus.003225;H.erectus.003402;H.erectus.003427;H.erectus.003760;H.erectus.004001;H.erectus.004326;H.erectus.004430;H.erectus.004644;H.erectus.004956;H.erectus.005502;H.erectus.006024;H.erectus.006663;H.erectus.006783;H.erectus.006794;H.erectus.007059;H.erectu…
GO:0005912	adherens junction	2	6	0.17686	0.491278	H.erectus.000825;H.erectus.011717
GO:0005924	cell-substrate adherens junction	2	6	0.17686	0.491278	H.erectus.000825;H.erectus.011717
GO:0030055	cell-substrate junction	2	6	0.17686	0.491278	H.erectus.000825;H.erectus.011717
GO:0042995	cell projection	2	6	0.17686	0.491278	H.erectus.000825;H.erectus.011717
GO:0045095	keratin filament	2	6	0.17686	0.491278	H.erectus.002988;H.erectus.002990
GO:0043296	apical junction complex	10	56	0.182586	0.500998	H.erectus.004990;H.erectus.007049;H.erectus.008882;H.erectus.009439;H.erectus.009629;H.erectus.011449;H.erectus.013488;H.erectus.019087;H.erectus.019760;XLOC_008577
GO:0043228	non-membrane-bounded organelle	73	516	0.221085	0.592192	H.erectus.000267;H.erectus.000553;H.erectus.000800;H.erectus.000815;H.erectus.000825;H.erectus.002141;H.erectus.002560;H.erectus.002759;H.erectus.002924;H.erectus.002926;H.erectus.002988;H.erectus.002990;H.erectus.004443;H.erectus.004480;H.erectus.004638;H.erectus.004800;H.erectus.005430;H.erectus.005573;H.erectus.005809;H.erectus.005818;H.erectus.006220;H.erectus.006538;H.erectus.006858;H.erectu…
GO:0043232	intracellular non-membrane-bounded organelle	73	516	0.221085	0.592192	H.erectus.000267;H.erectus.000553;H.erectus.000800;H.erectus.000815;H.erectus.000825;H.erectus.002141;H.erectus.002560;H.erectus.002759;H.erectus.002924;H.erectus.002926;H.erectus.002988;H.erectus.002990;H.erectus.004443;H.erectus.004480;H.erectus.004638;H.erectus.004800;H.erectus.005430;H.erectus.005573;H.erectus.005809;H.erectus.005818;H.erectus.006220;H.erectus.006538;H.erectus.006858;H.erectu…
GO:0070161	anchoring junction	2	7	0.227265	0.601584	H.erectus.000825;H.erectus.011717
GO:0001527	microfibril	1	2	0.242585	0.604689	H.erectus.017992
GO:0005666	DNA-directed RNA polymerase III complex	1	2	0.242585	0.604689	H.erectus.010231
GO:0043205	fibril	1	2	0.242585	0.604689	H.erectus.017992
GO:0005923	bicellular tight junction	9	53	0.243352	0.604689	H.erectus.004990;H.erectus.007049;H.erectus.008882;H.erectus.009439;H.erectus.009629;H.erectus.011449;H.erectus.013488;H.erectus.019087;H.erectus.019760
GO:0070160	occluding junction	9	53	0.243352	0.604689	H.erectus.004990;H.erectus.007049;H.erectus.008882;H.erectus.009439;H.erectus.009629;H.erectus.011449;H.erectus.013488;H.erectus.019087;H.erectus.019760
GO:0009898	cytoplasmic side of plasma membrane	4	20	0.255719	0.604689	H.erectus.003010;H.erectus.012045;H.erectus.012950;XLOC_026357
GO:0019897	extrinsic component of plasma membrane	4	20	0.255719	0.604689	H.erectus.003010;H.erectus.012045;H.erectus.012950;XLOC_026357
GO:0031234	extrinsic component of cytoplasmic side of plasma membrane	4	20	0.255719	0.604689	H.erectus.003010;H.erectus.012045;H.erectus.012950;XLOC_026357
GO:0098552	side of membrane	4	20	0.255719	0.604689	H.erectus.003010;H.erectus.012045;H.erectus.012950;XLOC_026357
GO:0098562	cytoplasmic side of membrane	4	20	0.255719	0.604689	H.erectus.003010;H.erectus.012045;H.erectus.012950;XLOC_026357
GO:0005911	cell-cell junction	15	96	0.258001	0.604689	H.erectus.004990;H.erectus.005902;H.erectus.007049;H.erectus.008882;H.erectus.009439;H.erectus.009456;H.erectus.009629;H.erectus.011449;H.erectus.012774;H.erectus.013488;H.erectus.019087;H.erectus.019760;H.erectus.019963;XLOC_008577;XLOC_027744
GO:0019898	extrinsic component of membrane	8	48	0.278892	0.646916	H.erectus.000815;H.erectus.003010;H.erectus.005573;H.erectus.009811;H.erectus.012045;H.erectus.012950;H.erectus.014292;XLOC_026357
GO:0005829	cytosol	3	16	0.344664	0.777951	H.erectus.017888;H.erectus.018295;H.erectus.020478
GO:0044445	cytosolic part	3	16	0.344664	0.777951	H.erectus.017888;H.erectus.018295;H.erectus.020478
GO:0031301	integral component of organelle membrane	6	37	0.345756	0.777951	H.erectus.000382;H.erectus.001451;H.erectus.003328;H.erectus.009941;H.erectus.010511;H.erectus.012030
GO:0044431	Golgi apparatus part	10	66	0.350044	0.7798	H.erectus.000382;H.erectus.001451;H.erectus.003328;H.erectus.004790;H.erectus.009529;H.erectus.009941;H.erectus.010511;H.erectus.011356;H.erectus.012030;XLOC_001366
GO:0008287	protein serine/threonine phosphatase complex	4	24	0.379447	0.828888	H.erectus.005880;H.erectus.006318;H.erectus.016739;H.erectus.019950
GO:1903293	phosphatase complex	4	24	0.379447	0.828888	H.erectus.005880;H.erectus.006318;H.erectus.016739;H.erectus.019950
GO:1902494	catalytic complex	23	167	0.411959	0.891257	H.erectus.000267;H.erectus.003010;H.erectus.003953;H.erectus.005880;H.erectus.006318;H.erectus.006935;H.erectus.010231;H.erectus.011214;H.erectus.011578;H.erectus.012045;H.erectus.012950;H.erectus.016739;H.erectus.016828;H.erectus.016847;H.erectus.017888;H.erectus.018295;H.erectus.018986;H.erectus.019581;H.erectus.019950;H.erectus.020335;H.erectus.020384;H.erectus.020478;XLOC_016123
GO:0005834	heterotrimeric G-protein complex	3	18	0.419138	0.896586	H.erectus.003010;H.erectus.012045;H.erectus.012950
GO:0016012	sarcoglycan complex	1	4	0.426377	0.896586	H.erectus.003214
GO:0016533	cyclin-dependent protein kinase 5 holoenzyme complex	1	4	0.426377	0.896586	H.erectus.010434
GO:0005794	Golgi apparatus	11	79	0.449789	0.937061	H.erectus.000382;H.erectus.001451;H.erectus.003328;H.erectus.004790;H.erectus.005898;H.erectus.009529;H.erectus.009941;H.erectus.010511;H.erectus.011356;H.erectus.012030;XLOC_001366
GO:0031300	intrinsic component of organelle membrane	7	50	0.476554	0.983712	H.erectus.000382;H.erectus.001451;H.erectus.003328;H.erectus.009941;H.erectus.010511;H.erectus.012030;XLOC_001366
GO:0005579	membrane attack complex	1	5	0.500819	1	H.erectus.002777
GO:0005759	mitochondrial matrix	1	5	0.500819	1	H.erectus.005581
GO:0098796	membrane protein complex	41	314	0.50772	1	H.erectus.000089;H.erectus.001874;H.erectus.002397;H.erectus.002734;H.erectus.002777;H.erectus.002906;H.erectus.003010;H.erectus.003214;H.erectus.004405;H.erectus.004415;H.erectus.004608;H.erectus.004790;H.erectus.005259;H.erectus.005488;H.erectus.005499;H.erectus.005627;H.erectus.005902;H.erectus.006044;H.erectus.006884;H.erectus.006885;H.erectus.007111;H.erectus.007675;H.erectus.008119;H.erectu…
GO:0012505	endomembrane system	30	232	0.53768	1	H.erectus.000382;H.erectus.001451;H.erectus.001695;H.erectus.001744;H.erectus.002564;H.erectus.003328;H.erectus.004790;H.erectus.005674;H.erectus.005898;H.erectus.006493;H.erectus.008307;H.erectus.008353;H.erectus.009240;H.erectus.009529;H.erectus.009534;H.erectus.009941;H.erectus.009968;H.erectus.010511;H.erectus.010626;H.erectus.010917;H.erectus.011356;H.erectus.011648;H.erectus.012030;H.erectu…
GO:0005615	extracellular space	6	45	0.53774	1	H.erectus.003760;H.erectus.006024;H.erectus.007095;H.erectus.013878;H.erectus.015270;H.erectus.019489
GO:0005773	vacuole	2	14	0.558828	1	H.erectus.008247;H.erectus.017725
GO:0005778	peroxisomal membrane	1	6	0.565611	1	H.erectus.011570
GO:0031903	microbody membrane	1	6	0.565611	1	H.erectus.011570
GO:0044438	microbody part	1	6	0.565611	1	H.erectus.011570
GO:0044439	peroxisomal part	1	6	0.565611	1	H.erectus.011570
GO:0005921	gap junction	5	40	0.606428	1	H.erectus.005902;H.erectus.009456;H.erectus.012774;H.erectus.019963;XLOC_027744
GO:0005669	transcription factor TFIID complex	1	7	0.622002	1	H.erectus.016847
GO:0012510	trans-Golgi network transport vesicle membrane	1	7	0.622002	1	H.erectus.004790
GO:0030125	clathrin vesicle coat	1	7	0.622002	1	H.erectus.004790
GO:0030130	clathrin coat of trans-Golgi network vesicle	1	7	0.622002	1	H.erectus.004790
GO:0030140	trans-Golgi network transport vesicle	1	7	0.622002	1	H.erectus.004790
GO:0030665	clathrin-coated vesicle membrane	1	7	0.622002	1	H.erectus.004790
GO:0061695	transferase complex, transferring phosphorus-containing groups	6	50	0.644731	1	H.erectus.010231;H.erectus.011578;H.erectus.016847;H.erectus.017888;H.erectus.018295;H.erectus.020478
GO:0005922	connexon complex	4	34	0.659939	1	H.erectus.005902;H.erectus.009456;H.erectus.012774;H.erectus.019963
GO:0000428	DNA-directed RNA polymerase complex	2	17	0.667244	1	H.erectus.010231;H.erectus.016847
GO:0030880	RNA polymerase complex	2	17	0.667244	1	H.erectus.010231;H.erectus.016847
GO:0055029	nuclear DNA-directed RNA polymerase complex	2	17	0.667244	1	H.erectus.010231;H.erectus.016847
GO:0030136	clathrin-coated vesicle	1	8	0.67108	1	H.erectus.004790
GO:0033180	proton-transporting V-type ATPase, V1 domain	1	8	0.67108	1	H.erectus.004415
GO:0008305	integrin complex	3	26	0.673965	1	H.erectus.001874;H.erectus.015939;H.erectus.020219
GO:0043235	receptor complex	3	26	0.673965	1	H.erectus.001874;H.erectus.015939;H.erectus.020219
GO:0098636	protein complex involved in cell adhesion	3	26	0.673965	1	H.erectus.001874;H.erectus.015939;H.erectus.020219
GO:0098802	plasma membrane receptor complex	3	26	0.673965	1	H.erectus.001874;H.erectus.015939;H.erectus.020219
GO:0005783	endoplasmic reticulum	10	85	0.678894	1	H.erectus.001744;H.erectus.002564;H.erectus.005674;H.erectus.005898;H.erectus.009240;H.erectus.009968;H.erectus.010626;H.erectus.012084;H.erectus.012828;H.erectus.015529
GO:0005952	cAMP-dependent protein kinase complex	1	9	0.713793	1	H.erectus.011578
GO:0031985	Golgi cisterna	1	9	0.713793	1	H.erectus.009529
GO:0032580	Golgi cisterna membrane	1	9	0.713793	1	H.erectus.009529
GO:0046930	pore complex	1	9	0.713793	1	H.erectus.002777
GO:0005764	lysosome	1	10	0.750965	1	H.erectus.017725
GO:0005777	peroxisome	1	10	0.750965	1	H.erectus.011570
GO:0030660	Golgi-associated vesicle membrane	1	10	0.750965	1	H.erectus.004790
GO:0042579	microbody	1	10	0.750965	1	H.erectus.011570
GO:0098588	bounding membrane of organelle	13	117	0.766597	1	H.erectus.000382;H.erectus.001451;H.erectus.003328;H.erectus.004790;H.erectus.007370;H.erectus.009240;H.erectus.009529;H.erectus.009941;H.erectus.010511;H.erectus.011356;H.erectus.011570;H.erectus.012030;XLOC_001366
GO:0031975	envelope	13	118	0.777066	1	H.erectus.000082;H.erectus.000429;H.erectus.002145;H.erectus.004407;H.erectus.004761;H.erectus.005683;H.erectus.006350;H.erectus.007370;H.erectus.008393;H.erectus.010557;H.erectus.010696;H.erectus.013023;H.erectus.017443
GO:0000323	lytic vacuole	1	11	0.783314	1	H.erectus.017725
GO:0005795	Golgi stack	1	11	0.783314	1	H.erectus.009529
GO:0005798	Golgi-associated vesicle	1	11	0.783314	1	H.erectus.004790
GO:0031984	organelle subcompartment	1	11	0.783314	1	H.erectus.009529
GO:0098791	Golgi subcompartment	1	11	0.783314	1	H.erectus.009529
GO:0000159	protein phosphatase type 2A complex	1	12	0.811466	1	H.erectus.006318
GO:0005741	mitochondrial outer membrane	1	12	0.811466	1	H.erectus.007370
GO:0031968	organelle outer membrane	1	12	0.811466	1	H.erectus.007370
GO:1902554	serine/threonine protein kinase complex	1	12	0.811466	1	H.erectus.011578
GO:1902911	protein kinase complex	1	12	0.811466	1	H.erectus.011578
GO:0019867	outer membrane	1	13	0.835964	1	H.erectus.007370
GO:0030658	transport vesicle membrane	1	13	0.835964	1	H.erectus.004790
GO:0032991	macromolecular complex	112	936	0.851653	1	H.erectus.000089;H.erectus.000267;H.erectus.000292;H.erectus.000407;H.erectus.000409;H.erectus.000553;H.erectus.000800;H.erectus.001467;H.erectus.001874;H.erectus.002141;H.erectus.002397;H.erectus.002734;H.erectus.002759;H.erectus.002777;H.erectus.002906;H.erectus.002924;H.erectus.003010;H.erectus.003214;H.erectus.003435;H.erectus.003953;H.erectus.004405;H.erectus.004415;H.erectus.004443;H.erectu…
GO:0008076	voltage-gated potassium channel complex	6	64	0.85438	1	H.erectus.004405;H.erectus.005259;H.erectus.007675;H.erectus.010558;H.erectus.014341;H.erectus.019766
GO:0034705	potassium channel complex	6	64	0.85438	1	H.erectus.004405;H.erectus.005259;H.erectus.007675;H.erectus.010558;H.erectus.014341;H.erectus.019766
GO:0090575	RNA polymerase II transcription factor complex	1	14	0.857282	1	H.erectus.016847
GO:0044446	intracellular organelle part	67	577	0.861208	1	H.erectus.000267;H.erectus.000382;H.erectus.000553;H.erectus.000800;H.erectus.001451;H.erectus.002141;H.erectus.002145;H.erectus.002560;H.erectus.002759;H.erectus.002924;H.erectus.002988;H.erectus.002990;H.erectus.003328;H.erectus.004407;H.erectus.004443;H.erectus.004638;H.erectus.004761;H.erectus.004790;H.erectus.004800;H.erectus.005430;H.erectus.005581;H.erectus.005809;H.erectus.005818;H.erectu…
GO:0044422	organelle part	67	580	0.871847	1	H.erectus.000267;H.erectus.000382;H.erectus.000553;H.erectus.000800;H.erectus.001451;H.erectus.002141;H.erectus.002145;H.erectus.002560;H.erectus.002759;H.erectus.002924;H.erectus.002988;H.erectus.002990;H.erectus.003328;H.erectus.004407;H.erectus.004443;H.erectus.004638;H.erectus.004761;H.erectus.004790;H.erectus.004800;H.erectus.005430;H.erectus.005581;H.erectus.005809;H.erectus.005818;H.erectu…
GO:0016591	DNA-directed RNA polymerase II, holoenzyme	1	15	0.875833	1	H.erectus.016847
GO:0033176	proton-transporting V-type ATPase complex	1	15	0.875833	1	H.erectus.004415
GO:0044798	nuclear transcription factor complex	1	15	0.875833	1	H.erectus.016847
GO:0044429	mitochondrial part	8	87	0.892569	1	H.erectus.002145;H.erectus.004407;H.erectus.004761;H.erectus.005581;H.erectus.007370;H.erectus.008393;H.erectus.010557;H.erectus.017443
GO:0030120	vesicle coat	1	17	0.906021	1	H.erectus.004790
GO:0030662	coated vesicle membrane	1	17	0.906021	1	H.erectus.004790
GO:0030135	coated vesicle	1	18	0.918242	1	H.erectus.004790
GO:0005740	mitochondrial envelope	7	82	0.921307	1	H.erectus.002145;H.erectus.004407;H.erectus.004761;H.erectus.007370;H.erectus.008393;H.erectus.010557;H.erectus.017443
GO:0005743	mitochondrial inner membrane	4	53	0.926552	1	H.erectus.002145;H.erectus.004407;H.erectus.010557;H.erectus.017443
GO:0000775	chromosome, centromeric region	1	19	0.928876	1	H.erectus.007168
GO:0030659	cytoplasmic vesicle membrane	1	19	0.928876	1	H.erectus.004790
GO:0044433	cytoplasmic vesicle part	1	19	0.928876	1	H.erectus.004790
GO:0031090	organelle membrane	17	176	0.929721	1	H.erectus.000382;H.erectus.001451;H.erectus.002145;H.erectus.003328;H.erectus.004407;H.erectus.004790;H.erectus.007370;H.erectus.009240;H.erectus.009529;H.erectus.009941;H.erectus.010511;H.erectus.010557;H.erectus.011356;H.erectus.011570;H.erectus.012030;H.erectus.017443;XLOC_001366
GO:0012506	vesicle membrane	1	20	0.938128	1	H.erectus.004790
GO:0019866	organelle inner membrane	4	56	0.944156	1	H.erectus.002145;H.erectus.004407;H.erectus.010557;H.erectus.017443
GO:0031966	mitochondrial membrane	5	67	0.946728	1	H.erectus.002145;H.erectus.004407;H.erectus.007370;H.erectus.010557;H.erectus.017443
GO:1990234	transferase complex	7	88	0.949944	1	H.erectus.010231;H.erectus.011214;H.erectus.011578;H.erectus.016847;H.erectus.017888;H.erectus.018295;H.erectus.020478
GO:0033178	proton-transporting two-sector ATPase complex, catalytic domain	1	22	0.953181	1	H.erectus.004415
GO:0098687	chromosomal region	1	22	0.953181	1	H.erectus.007168
GO:0005667	transcription factor complex	2	36	0.957553	1	H.erectus.016847;H.erectus.019360
GO:0030117	membrane coat	3	48	0.958332	1	H.erectus.000089;H.erectus.004790;H.erectus.015372
GO:0048475	coated membrane	3	48	0.958332	1	H.erectus.000089;H.erectus.004790;H.erectus.015372
GO:0030131	clathrin adaptor complex	1	23	0.959274	1	H.erectus.004790
GO:0005739	mitochondrion	9	111	0.96085	1	H.erectus.002145;H.erectus.004407;H.erectus.004761;H.erectus.005581;H.erectus.007370;H.erectus.008393;H.erectus.010401;H.erectus.010557;H.erectus.017443
GO:0030119	AP-type membrane coat adaptor complex	1	25	0.969187	1	H.erectus.004790
GO:0000151	ubiquitin ligase complex	1	26	0.973199	1	H.erectus.011214
GO:0030118	clathrin coat	1	26	0.973199	1	H.erectus.004790
GO:0031967	organelle envelope	7	107	0.989634	1	H.erectus.002145;H.erectus.004407;H.erectus.004761;H.erectus.007370;H.erectus.008393;H.erectus.010557;H.erectus.017443
GO:0005654	nucleoplasm	2	48	0.989832	1	H.erectus.010231;H.erectus.016847
GO:0044451	nucleoplasm part	2	48	0.989832	1	H.erectus.010231;H.erectus.016847
GO:0005789	endoplasmic reticulum membrane	1	33	0.989913	1	H.erectus.009240
GO:0044432	endoplasmic reticulum part	1	33	0.989913	1	H.erectus.009240
GO:0042175	nuclear outer membrane-endoplasmic reticulum membrane network	1	36	0.993367	1	H.erectus.009240
GO:0000785	chromatin	6	102	0.994041	1	H.erectus.000553;H.erectus.004443;H.erectus.004800;H.erectus.008879;H.erectus.017061;H.erectus.017671
GO:0043233	organelle lumen	3	66	0.994085	1	H.erectus.005581;H.erectus.010231;H.erectus.016847
GO:0070013	intracellular organelle lumen	3	66	0.994085	1	H.erectus.005581;H.erectus.010231;H.erectus.016847
GO:0000786	nucleosome	2	54	0.995127	1	H.erectus.000553;H.erectus.017671
GO:0032993	protein-DNA complex	2	54	0.995127	1	H.erectus.000553;H.erectus.017671
GO:0044815	DNA packaging complex	2	54	0.995127	1	H.erectus.000553;H.erectus.017671
GO:0044444	cytoplasmic part	50	533	0.996933	1	H.erectus.000089;H.erectus.000382;H.erectus.001451;H.erectus.001695;H.erectus.001744;H.erectus.002145;H.erectus.002564;H.erectus.003328;H.erectus.003953;H.erectus.004407;H.erectus.004761;H.erectus.004790;H.erectus.005581;H.erectus.005674;H.erectus.005898;H.erectus.006493;H.erectus.007370;H.erectus.007612;H.erectus.008247;H.erectus.008307;H.erectus.008353;H.erectus.008393;H.erectus.009240;H.erectu…
GO:0031974	membrane-enclosed lumen	3	72	0.997012	1	H.erectus.005581;H.erectus.010231;H.erectus.016847
GO:0016469	proton-transporting two-sector ATPase complex	1	44	0.997833	1	H.erectus.004415
GO:0031981	nuclear lumen	2	61	0.997961	1	H.erectus.010231;H.erectus.016847
GO:0044427	chromosomal part	7	133	0.999081	1	H.erectus.000553;H.erectus.004443;H.erectus.004800;H.erectus.007168;H.erectus.008879;H.erectus.017061;H.erectus.017671
GO:0043229	intracellular organelle	209	1908	0.999349	1	H.erectus.000109;H.erectus.000134;H.erectus.000267;H.erectus.000312;H.erectus.000382;H.erectus.000553;H.erectus.000578;H.erectus.000800;H.erectus.000815;H.erectus.000825;H.erectus.001256;H.erectus.001313;H.erectus.001451;H.erectus.001665;H.erectus.001695;H.erectus.001697;H.erectus.001744;H.erectus.001809;H.erectus.002141;H.erectus.002145;H.erectus.002525;H.erectus.002560;H.erectus.002564;H.erectu…
GO:0043226	organelle	209	1910	0.999395	1	H.erectus.000109;H.erectus.000134;H.erectus.000267;H.erectus.000312;H.erectus.000382;H.erectus.000553;H.erectus.000578;H.erectus.000800;H.erectus.000815;H.erectus.000825;H.erectus.001256;H.erectus.001313;H.erectus.001451;H.erectus.001665;H.erectus.001695;H.erectus.001697;H.erectus.001744;H.erectus.001809;H.erectus.002141;H.erectus.002145;H.erectus.002525;H.erectus.002560;H.erectus.002564;H.erectu…
GO:0005737	cytoplasm	73	776	0.999558	1	H.erectus.000089;H.erectus.000382;H.erectus.000815;H.erectus.001427;H.erectus.001451;H.erectus.001695;H.erectus.001744;H.erectus.002145;H.erectus.002564;H.erectus.003073;H.erectus.003269;H.erectus.003328;H.erectus.003538;H.erectus.003953;H.erectus.004407;H.erectus.004761;H.erectus.004790;H.erectus.004816;H.erectus.005573;H.erectus.005581;H.erectus.005674;H.erectus.005898;H.erectus.006493;H.erectu…
GO:0005694	chromosome	7	150	0.999834	1	H.erectus.000553;H.erectus.004443;H.erectus.004800;H.erectus.007168;H.erectus.008879;H.erectus.017061;H.erectus.017671
GO:0044428	nuclear part	2	99	0.999985	1	H.erectus.010231;H.erectus.016847
GO:0005623	cell	448	3896	0.999995	1	H.erectus.000082;H.erectus.000089;H.erectus.000105;H.erectus.000109;H.erectus.000134;H.erectus.000267;H.erectus.000312;H.erectus.000367;H.erectus.000382;H.erectus.000429;H.erectus.000433;H.erectus.000548;H.erectus.000553;H.erectus.000578;H.erectus.000689;H.erectus.000697;H.erectus.000800;H.erectus.000812;H.erectus.000815;H.erectus.000825;H.erectus.000906;H.erectus.000907;H.erectus.000940;H.erectu…
GO:0044464	cell part	448	3896	0.999995	1	H.erectus.000082;H.erectus.000089;H.erectus.000105;H.erectus.000109;H.erectus.000134;H.erectus.000267;H.erectus.000312;H.erectus.000367;H.erectus.000382;H.erectus.000429;H.erectus.000433;H.erectus.000548;H.erectus.000553;H.erectus.000578;H.erectus.000689;H.erectus.000697;H.erectus.000800;H.erectus.000812;H.erectus.000815;H.erectus.000825;H.erectus.000906;H.erectus.000907;H.erectus.000940;H.erectu…
GO:0044424	intracellular part	245	2327	0.999997	1	H.erectus.000089;H.erectus.000109;H.erectus.000134;H.erectus.000267;H.erectus.000312;H.erectus.000382;H.erectus.000553;H.erectus.000578;H.erectus.000800;H.erectus.000815;H.erectus.000825;H.erectus.001256;H.erectus.001313;H.erectus.001427;H.erectus.001451;H.erectus.001665;H.erectus.001695;H.erectus.001697;H.erectus.001744;H.erectus.001809;H.erectus.002141;H.erectus.002145;H.erectus.002525;H.erectu…
GO:0043231	intracellular membrane-bounded organelle	142	1511	1	1	H.erectus.000109;H.erectus.000134;H.erectus.000312;H.erectus.000382;H.erectus.000553;H.erectus.000578;H.erectus.001256;H.erectus.001313;H.erectus.001451;H.erectus.001665;H.erectus.001695;H.erectus.001697;H.erectus.001744;H.erectus.001809;H.erectus.002145;H.erectus.002525;H.erectus.002564;H.erectus.002624;H.erectus.002817;H.erectus.002976;H.erectus.003328;H.erectus.004323;H.erectus.004407;H.erectu…
GO:0043227	membrane-bounded organelle	142	1514	1	1	H.erectus.000109;H.erectus.000134;H.erectus.000312;H.erectus.000382;H.erectus.000553;H.erectus.000578;H.erectus.001256;H.erectus.001313;H.erectus.001451;H.erectus.001665;H.erectus.001695;H.erectus.001697;H.erectus.001744;H.erectus.001809;H.erectus.002145;H.erectus.002525;H.erectus.002564;H.erectus.002624;H.erectus.002817;H.erectus.002976;H.erectus.003328;H.erectus.004323;H.erectus.004407;H.erectu…
GO:0005634	nucleus	93	1096	1	1	H.erectus.000109;H.erectus.000134;H.erectus.000312;H.erectus.000553;H.erectus.000578;H.erectus.001256;H.erectus.001313;H.erectus.001665;H.erectus.001697;H.erectus.001809;H.erectus.002525;H.erectus.002624;H.erectus.002817;H.erectus.002976;H.erectus.004323;H.erectus.004443;H.erectus.004710;H.erectus.004800;H.erectus.005183;H.erectus.005216;H.erectus.005887;H.erectus.006014;H.erectus.006162;H.erectu…
GO:0005840	ribosome	1	119	1	1	H.erectus.007612
GO:0030529	intracellular ribonucleoprotein complex	1	159	1	1	H.erectus.007612
GO:1990904	ribonucleoprotein complex	1	159	1	1	H.erectus.007612
GO:0005622	intracellular	350	3480	1	1	H.erectus.000089;H.erectus.000105;H.erectus.000109;H.erectus.000134;H.erectus.000267;H.erectus.000312;H.erectus.000382;H.erectus.000433;H.erectus.000548;H.erectus.000553;H.erectus.000578;H.erectus.000800;H.erectus.000812;H.erectus.000815;H.erectus.000825;H.erectus.000906;H.erectus.000907;H.erectus.000940;H.erectus.000989;H.erectus.001081;H.erectus.001082;H.erectus.001114;H.erectus.001118;H.erectu…
GO:0022836	gated channel activity	75	271	3.44283e-11	1.72109e-08	H.erectus.000082;H.erectus.000367;H.erectus.000429;H.erectus.000689;H.erectus.000936;H.erectus.001080;H.erectus.001891;H.erectus.002397;H.erectus.002734;H.erectus.002794;H.erectus.002906;H.erectus.003321;H.erectus.003739;H.erectus.003740;H.erectus.003889;H.erectus.004323;H.erectus.004405;H.erectus.004608;H.erectus.005077;H.erectus.005259;H.erectus.005269;H.erectus.005369;H.erectus.005406;H.erectu…
GO:0022857	transmembrane transporter activity	150	705	8.16735e-11	1.72109e-08	H.erectus.000082;H.erectus.000367;H.erectus.000429;H.erectus.000689;H.erectus.000936;H.erectus.001080;H.erectus.001088;H.erectus.001145;H.erectus.001675;H.erectus.001745;H.erectus.001783;H.erectus.001891;H.erectus.002397;H.erectus.002734;H.erectus.002794;H.erectus.002802;H.erectus.002906;H.erectus.002927;H.erectus.003247;H.erectus.003321;H.erectus.003705;H.erectus.003739;H.erectus.003740;H.erectu…
GO:0005215	transporter activity	185	922	8.27447e-11	1.72109e-08	H.erectus.000082;H.erectus.000367;H.erectus.000429;H.erectus.000689;H.erectus.000936;H.erectus.001080;H.erectus.001088;H.erectus.001145;H.erectus.001636;H.erectus.001675;H.erectus.001695;H.erectus.001745;H.erectus.001783;H.erectus.001891;H.erectus.002141;H.erectus.002145;H.erectus.002397;H.erectus.002461;H.erectus.002734;H.erectus.002794;H.erectus.002802;H.erectus.002805;H.erectus.002906;H.erectu…
GO:0022891	substrate-specific transmembrane transporter activity	143	667	1.33869e-10	2.08835e-08	H.erectus.000082;H.erectus.000367;H.erectus.000429;H.erectus.000689;H.erectus.000936;H.erectus.001080;H.erectus.001088;H.erectus.001145;H.erectus.001675;H.erectus.001745;H.erectus.001783;H.erectus.001891;H.erectus.002397;H.erectus.002734;H.erectus.002794;H.erectus.002802;H.erectus.002906;H.erectus.002927;H.erectus.003247;H.erectus.003321;H.erectus.003705;H.erectus.003739;H.erectus.003740;H.erectu…
GO:0015075	ion transmembrane transporter activity	138	639	1.71239e-10	2.13706e-08	H.erectus.000082;H.erectus.000367;H.erectus.000429;H.erectus.000689;H.erectus.000936;H.erectus.001080;H.erectus.001088;H.erectus.001145;H.erectus.001675;H.erectus.001745;H.erectus.001783;H.erectus.001891;H.erectus.002397;H.erectus.002734;H.erectus.002794;H.erectus.002802;H.erectus.002906;H.erectus.002927;H.erectus.003247;H.erectus.003321;H.erectus.003705;H.erectus.003739;H.erectus.003740;H.erectu…
GO:0015276	ligand-gated ion channel activity	40	116	1.53556e-09	1.25391e-07	H.erectus.000082;H.erectus.000367;H.erectus.000429;H.erectus.000689;H.erectus.000936;H.erectus.003321;H.erectus.003739;H.erectus.003740;H.erectus.003889;H.erectus.004323;H.erectus.005077;H.erectus.005269;H.erectus.005369;H.erectus.005683;H.erectus.006350;H.erectus.008802;H.erectus.009792;H.erectus.010209;H.erectus.010696;H.erectus.010804;H.erectus.012033;H.erectus.012724;H.erectus.012842;H.erectu…
GO:0022834	ligand-gated channel activity	40	116	1.53556e-09	1.25391e-07	H.erectus.000082;H.erectus.000367;H.erectus.000429;H.erectus.000689;H.erectus.000936;H.erectus.003321;H.erectus.003739;H.erectus.003740;H.erectus.003889;H.erectus.004323;H.erectus.005077;H.erectus.005269;H.erectus.005369;H.erectus.005683;H.erectus.006350;H.erectus.008802;H.erectus.009792;H.erectus.010209;H.erectus.010696;H.erectus.010804;H.erectus.012033;H.erectus.012724;H.erectus.012842;H.erectu…
GO:0005216	ion channel activity	86	354	1.80852e-09	1.25391e-07	H.erectus.000082;H.erectus.000367;H.erectus.000429;H.erectus.000689;H.erectus.000936;H.erectus.001080;H.erectus.001783;H.erectus.001891;H.erectus.002397;H.erectus.002734;H.erectus.002794;H.erectus.002906;H.erectus.003247;H.erectus.003321;H.erectus.003705;H.erectus.003739;H.erectus.003740;H.erectus.003889;H.erectus.004323;H.erectus.004405;H.erectus.004608;H.erectus.005077;H.erectus.005259;H.erectu…
GO:0022838	substrate-specific channel activity	86	354	1.80852e-09	1.25391e-07	H.erectus.000082;H.erectus.000367;H.erectus.000429;H.erectus.000689;H.erectus.000936;H.erectus.001080;H.erectus.001783;H.erectus.001891;H.erectus.002397;H.erectus.002734;H.erectus.002794;H.erectus.002906;H.erectus.003247;H.erectus.003321;H.erectus.003705;H.erectus.003739;H.erectus.003740;H.erectus.003889;H.erectus.004323;H.erectus.004405;H.erectus.004608;H.erectus.005077;H.erectus.005259;H.erectu…
GO:0015267	channel activity	86	358	3.23753e-09	1.83656e-07	H.erectus.000082;H.erectus.000367;H.erectus.000429;H.erectus.000689;H.erectus.000936;H.erectus.001080;H.erectus.001783;H.erectus.001891;H.erectus.002397;H.erectus.002734;H.erectus.002794;H.erectus.002906;H.erectus.003247;H.erectus.003321;H.erectus.003705;H.erectus.003739;H.erectus.003740;H.erectus.003889;H.erectus.004323;H.erectus.004405;H.erectus.004608;H.erectus.005077;H.erectus.005259;H.erectu…
GO:0022803	passive transmembrane transporter activity	86	358	3.23753e-09	1.83656e-07	H.erectus.000082;H.erectus.000367;H.erectus.000429;H.erectus.000689;H.erectus.000936;H.erectus.001080;H.erectus.001783;H.erectus.001891;H.erectus.002397;H.erectus.002734;H.erectus.002794;H.erectus.002906;H.erectus.003247;H.erectus.003321;H.erectus.003705;H.erectus.003739;H.erectus.003740;H.erectus.003889;H.erectus.004323;H.erectus.004405;H.erectus.004608;H.erectus.005077;H.erectus.005259;H.erectu…
GO:0022892	substrate-specific transporter activity	146	724	7.1479e-09	3.71691e-07	H.erectus.000082;H.erectus.000367;H.erectus.000429;H.erectus.000689;H.erectus.000936;H.erectus.001080;H.erectus.001088;H.erectus.001145;H.erectus.001675;H.erectus.001745;H.erectus.001783;H.erectus.001891;H.erectus.002397;H.erectus.002734;H.erectus.002794;H.erectus.002802;H.erectus.002805;H.erectus.002906;H.erectus.002927;H.erectus.003247;H.erectus.003321;H.erectus.003705;H.erectus.003739;H.erectu…
GO:0005230	extracellular ligand-gated ion channel activity	29	77	2.90456e-08	1.39419e-06	H.erectus.000082;H.erectus.000367;H.erectus.000429;H.erectus.000689;H.erectus.000936;H.erectus.003321;H.erectus.003739;H.erectus.003740;H.erectus.004323;H.erectus.005077;H.erectus.005269;H.erectus.005683;H.erectus.006350;H.erectus.008802;H.erectus.009792;H.erectus.010696;H.erectus.010804;H.erectus.012033;H.erectus.012724;H.erectus.013023;H.erectus.014439;H.erectus.014899;H.erectus.015354;H.erectu…
GO:0005201	extracellular matrix structural constituent	13	20	7.94932e-08	3.54312e-06	H.erectus.000292;H.erectus.000407;H.erectus.000409;H.erectus.001467;H.erectus.003435;H.erectus.005060;H.erectus.007848;H.erectus.008756;H.erectus.011159;H.erectus.012698;H.erectus.014309;H.erectus.018984;H.erectus.019021
GO:0015085	calcium ion transmembrane transporter activity	23	56	1.22093e-07	4.76164e-06	H.erectus.002906;H.erectus.003889;H.erectus.004608;H.erectus.005172;H.erectus.005406;H.erectus.005488;H.erectus.005499;H.erectus.006044;H.erectus.006884;H.erectus.006885;H.erectus.007111;H.erectus.007638;H.erectus.008844;H.erectus.010209;H.erectus.010874;H.erectus.011167;H.erectus.013147;H.erectus.013187;H.erectus.014088;H.erectus.015510;H.erectus.019186;H.erectus.020009;XLOC_008577
GO:0072509	divalent inorganic cation transmembrane transporter activity	23	56	1.22093e-07	4.76164e-06	H.erectus.002906;H.erectus.003889;H.erectus.004608;H.erectus.005172;H.erectus.005406;H.erectus.005488;H.erectus.005499;H.erectus.006044;H.erectus.006884;H.erectus.006885;H.erectus.007111;H.erectus.007638;H.erectus.008844;H.erectus.010209;H.erectus.010874;H.erectus.011167;H.erectus.013147;H.erectus.013187;H.erectus.014088;H.erectus.015510;H.erectus.019186;H.erectus.020009;XLOC_008577
GO:0005231	excitatory extracellular ligand-gated ion channel activity	21	49	1.8044e-07	6.6232e-06	H.erectus.000082;H.erectus.000367;H.erectus.000429;H.erectus.000689;H.erectus.000936;H.erectus.003321;H.erectus.004323;H.erectus.005077;H.erectus.005269;H.erectus.005683;H.erectus.006350;H.erectus.008802;H.erectus.009792;H.erectus.010696;H.erectus.010804;H.erectus.013023;H.erectus.014439;H.erectus.019152;XLOC_011309;XLOC_027672;XLOC_027673
GO:0005248	voltage-gated sodium channel activity	8	9	5.8104e-07	2.01427e-05	H.erectus.002397;H.erectus.002734;H.erectus.005627;H.erectus.008119;H.erectus.009300;H.erectus.009301;H.erectus.017881;H.erectus.017882
GO:0003779	actin binding	33	107	7.98947e-07	2.54985e-05	H.erectus.000562;H.erectus.000825;H.erectus.001250;H.erectus.001782;H.erectus.002392;H.erectus.002730;H.erectus.005461;H.erectus.005573;H.erectus.005674;H.erectus.005952;H.erectus.005993;H.erectus.007908;H.erectus.008442;H.erectus.008995;H.erectus.009354;H.erectus.009811;H.erectus.009848;H.erectus.009890;H.erectus.010208;H.erectus.011584;H.erectus.011717;H.erectus.012350;H.erectus.014087;H.erectu…
GO:0004970	ionotropic glutamate receptor activity	12	20	8.98987e-07	2.54985e-05	H.erectus.000082;H.erectus.000429;H.erectus.000936;H.erectus.003321;H.erectus.005077;H.erectus.005269;H.erectus.005683;H.erectus.006350;H.erectus.010696;H.erectus.010804;H.erectus.013023;H.erectus.019152
GO:0005234	extracellular-glutamate-gated ion channel activity	12	20	8.98987e-07	2.54985e-05	H.erectus.000082;H.erectus.000429;H.erectus.000936;H.erectus.003321;H.erectus.005077;H.erectus.005269;H.erectus.005683;H.erectus.006350;H.erectus.010696;H.erectus.010804;H.erectus.013023;H.erectus.019152
GO:0008066	glutamate receptor activity	12	20	8.98987e-07	2.54985e-05	H.erectus.000082;H.erectus.000429;H.erectus.000936;H.erectus.003321;H.erectus.005077;H.erectus.005269;H.erectus.005683;H.erectus.006350;H.erectus.010696;H.erectus.010804;H.erectus.013023;H.erectus.019152
GO:0008092	cytoskeletal protein binding	43	160	1.28505e-06	3.4864e-05	H.erectus.000562;H.erectus.000815;H.erectus.000825;H.erectus.001250;H.erectus.001782;H.erectus.002392;H.erectus.002730;H.erectus.005441;H.erectus.005461;H.erectus.005573;H.erectus.005674;H.erectus.005952;H.erectus.005993;H.erectus.007908;H.erectus.008442;H.erectus.008995;H.erectus.009059;H.erectus.009060;H.erectus.009354;H.erectus.009811;H.erectus.009848;H.erectus.009890;H.erectus.010208;H.erectu…
GO:0005262	calcium channel activity	19	46	1.37591e-06	3.57736e-05	H.erectus.002906;H.erectus.003889;H.erectus.004608;H.erectus.005406;H.erectus.005488;H.erectus.005499;H.erectus.006044;H.erectus.006884;H.erectus.006885;H.erectus.007111;H.erectus.007638;H.erectus.008844;H.erectus.010209;H.erectus.010874;H.erectus.013147;H.erectus.014088;H.erectus.015510;H.erectus.019186;XLOC_008577
GO:0099600	transmembrane receptor activity	109	569	7.91366e-06	0.000197525	H.erectus.000082;H.erectus.000367;H.erectus.000429;H.erectus.000689;H.erectus.000886;H.erectus.000936;H.erectus.001712;H.erectus.001852;H.erectus.001977;H.erectus.002440;H.erectus.002477;H.erectus.002761;H.erectus.003321;H.erectus.003366;H.erectus.003388;H.erectus.003499;H.erectus.003739;H.erectus.003740;H.erectus.003889;H.erectus.004110;H.erectus.004130;H.erectus.004323;H.erectus.004642;H.erectu…
GO:0046873	metal ion transmembrane transporter activity	65	303	1.64928e-05	0.000395826	H.erectus.001675;H.erectus.001745;H.erectus.001891;H.erectus.002397;H.erectus.002734;H.erectus.002794;H.erectus.002906;H.erectus.002927;H.erectus.003747;H.erectus.003889;H.erectus.004405;H.erectus.004608;H.erectus.005115;H.erectus.005123;H.erectus.005136;H.erectus.005172;H.erectus.005259;H.erectus.005369;H.erectus.005406;H.erectus.005488;H.erectus.005499;H.erectus.005627;H.erectus.006044;H.erectu…
GO:0060089	molecular transducer activity	130	726	3.43632e-05	0.000794171	H.erectus.000082;H.erectus.000312;H.erectus.000367;H.erectus.000429;H.erectus.000689;H.erectus.000886;H.erectus.000936;H.erectus.001712;H.erectus.001852;H.erectus.001891;H.erectus.001977;H.erectus.002440;H.erectus.002477;H.erectus.002761;H.erectus.003247;H.erectus.003321;H.erectus.003366;H.erectus.003388;H.erectus.003499;H.erectus.003739;H.erectus.003740;H.erectus.003790;H.erectus.003889;H.erectu…
GO:0004872	receptor activity	129	721	3.83298e-05	0.000854207	H.erectus.000082;H.erectus.000312;H.erectus.000367;H.erectus.000429;H.erectus.000689;H.erectus.000886;H.erectus.000936;H.erectus.001712;H.erectus.001852;H.erectus.001891;H.erectus.001977;H.erectus.002440;H.erectus.002477;H.erectus.002761;H.erectus.003247;H.erectus.003321;H.erectus.003366;H.erectus.003388;H.erectus.003499;H.erectus.003739;H.erectus.003740;H.erectus.003790;H.erectus.003889;H.erectu…
GO:0005509	calcium ion binding	77	392	7.30688e-05	0.00157224	H.erectus.000081;H.erectus.000130;H.erectus.000347;H.erectus.000697;H.erectus.000763;H.erectus.001054;H.erectus.001138;H.erectus.001210;H.erectus.001651;H.erectus.002380;H.erectus.002656;H.erectus.002718;H.erectus.002866;H.erectus.003017;H.erectus.003073;H.erectus.003302;H.erectus.004218;H.erectus.004271;H.erectus.004325;H.erectus.004729;H.erectus.005673;H.erectus.005747;H.erectus.005897;H.erectu…
GO:0038023	signaling receptor activity	104	571	0.000108092	0.00224832	H.erectus.000082;H.erectus.000312;H.erectus.000429;H.erectus.000886;H.erectus.000936;H.erectus.001712;H.erectus.001852;H.erectus.001891;H.erectus.001977;H.erectus.002440;H.erectus.002477;H.erectus.002761;H.erectus.003321;H.erectus.003366;H.erectus.003388;H.erectus.003499;H.erectus.003739;H.erectus.003740;H.erectus.003889;H.erectus.004110;H.erectus.004130;H.erectus.004642;H.erectus.004711;H.erectu…
GO:0004888	transmembrane signaling receptor activity	91	493	0.000179385	0.00361085	H.erectus.000082;H.erectus.000429;H.erectus.000886;H.erectus.000936;H.erectus.001712;H.erectus.001852;H.erectus.001977;H.erectus.002440;H.erectus.002477;H.erectus.002761;H.erectus.003321;H.erectus.003366;H.erectus.003388;H.erectus.003499;H.erectus.003739;H.erectus.003740;H.erectus.003889;H.erectus.004110;H.erectus.004130;H.erectus.004642;H.erectus.004711;H.erectus.004712;H.erectus.005077;H.erectu…
GO:0005261	cation channel activity	49	229	0.000186777	0.00364214	H.erectus.000367;H.erectus.000689;H.erectus.001891;H.erectus.002397;H.erectus.002734;H.erectus.002794;H.erectus.002906;H.erectus.003889;H.erectus.004323;H.erectus.004405;H.erectus.004608;H.erectus.005259;H.erectus.005369;H.erectus.005406;H.erectus.005488;H.erectus.005499;H.erectus.005627;H.erectus.006044;H.erectus.006884;H.erectus.006885;H.erectus.007111;H.erectus.007638;H.erectus.007675;H.erectu…
GO:0005244	voltage-gated ion channel activity	39	172	0.0002394	0.0043937	H.erectus.001080;H.erectus.001891;H.erectus.002397;H.erectus.002734;H.erectus.002906;H.erectus.004405;H.erectus.004608;H.erectus.005259;H.erectus.005369;H.erectus.005406;H.erectus.005488;H.erectus.005499;H.erectus.005627;H.erectus.006044;H.erectus.006418;H.erectus.006884;H.erectus.006885;H.erectus.007111;H.erectus.007370;H.erectus.007638;H.erectus.007675;H.erectus.008119;H.erectus.008972;H.erectu…
GO:0022832	voltage-gated channel activity	39	172	0.0002394	0.0043937	H.erectus.001080;H.erectus.001891;H.erectus.002397;H.erectus.002734;H.erectus.002906;H.erectus.004405;H.erectus.004608;H.erectus.005259;H.erectus.005369;H.erectus.005406;H.erectus.005488;H.erectus.005499;H.erectus.005627;H.erectus.006044;H.erectus.006418;H.erectus.006884;H.erectus.006885;H.erectus.007111;H.erectus.007370;H.erectus.007638;H.erectus.007675;H.erectus.008119;H.erectus.008972;H.erectu…
GO:0005245	voltage-gated calcium channel activity	12	31	0.00025786	0.00459728	H.erectus.002906;H.erectus.004608;H.erectus.005406;H.erectus.005488;H.erectus.005499;H.erectus.006044;H.erectus.006884;H.erectus.006885;H.erectus.007111;H.erectus.007638;H.erectus.010874;H.erectus.013147
GO:0004867	serine-type endopeptidase inhibitor activity	15	45	0.000315425	0.00546737	H.erectus.001206;H.erectus.003187;H.erectus.003243;H.erectus.003988;H.erectus.005502;H.erectus.006464;H.erectus.008470;H.erectus.009886;H.erectus.014063;H.erectus.014198;H.erectus.016236;H.erectus.017232;H.erectus.017936;H.erectus.019172;H.erectus.020588
GO:0003774	motor activity	31	129	0.00034815	0.0058715	H.erectus.000267;H.erectus.000800;H.erectus.000843;H.erectus.002141;H.erectus.002759;H.erectus.002924;H.erectus.004557;H.erectus.005430;H.erectus.006538;H.erectus.006935;H.erectus.007340;H.erectus.007795;H.erectus.010433;H.erectus.010524;H.erectus.011436;H.erectus.011568;H.erectus.014014;H.erectus.014058;H.erectus.014961;H.erectus.015508;H.erectus.016265;H.erectus.016828;H.erectus.016853;H.erectu…
GO:0004871	signal transducer activity	127	745	0.000378289	0.0062119	H.erectus.000082;H.erectus.000312;H.erectus.000429;H.erectus.000886;H.erectus.000922;H.erectus.000936;H.erectus.001313;H.erectus.001531;H.erectus.001712;H.erectus.001852;H.erectus.001891;H.erectus.001977;H.erectus.002440;H.erectus.002477;H.erectus.002761;H.erectus.002964;H.erectus.003010;H.erectus.003321;H.erectus.003366;H.erectus.003388;H.erectus.003499;H.erectus.003739;H.erectus.003740;H.erectu…
GO:0015081	sodium ion transmembrane transporter activity	25	97	0.000414103	0.00662564	H.erectus.001675;H.erectus.001745;H.erectus.002397;H.erectus.002734;H.erectus.002927;H.erectus.003747;H.erectus.005115;H.erectus.005123;H.erectus.005136;H.erectus.005627;H.erectus.007331;H.erectus.008119;H.erectus.008436;H.erectus.008526;H.erectus.009300;H.erectus.009301;H.erectus.011173;H.erectus.013187;H.erectus.017881;H.erectus.017882;H.erectus.018769;H.erectus.020009;H.erectus.020333;H.erectu…
GO:0005326	neurotransmitter transporter activity	13	37	0.000439613	0.00669069	H.erectus.001675;H.erectus.001745;H.erectus.002927;H.erectus.003747;H.erectus.005115;H.erectus.005123;H.erectus.005136;H.erectus.008436;H.erectus.008526;H.erectus.011173;H.erectus.018769;H.erectus.020333;H.erectus.020415
GO:0005328	neurotransmitter:sodium symporter activity	13	37	0.000439613	0.00669069	H.erectus.001675;H.erectus.001745;H.erectus.002927;H.erectus.003747;H.erectus.005115;H.erectus.005123;H.erectus.005136;H.erectus.008436;H.erectus.008526;H.erectus.011173;H.erectus.018769;H.erectus.020333;H.erectus.020415
GO:0008158	hedgehog receptor activity	5	7	0.000582411	0.00853422	H.erectus.000886;H.erectus.003499;H.erectus.008370;H.erectus.011470;H.erectus.018441
GO:0004835	tubulin-tyrosine ligase activity	6	10	0.000588096	0.00853422	H.erectus.003431;H.erectus.004133;H.erectus.007128;H.erectus.007496;H.erectus.008759;H.erectus.015467
GO:0016917	GABA receptor activity	7	14	0.000855928	0.0121386	H.erectus.003739;H.erectus.003740;H.erectus.014899;H.erectus.015354;H.erectus.017173;H.erectus.019999;H.erectus.020709
GO:0005272	sodium channel activity	8	18	0.000962923	0.0133525	H.erectus.002397;H.erectus.002734;H.erectus.005627;H.erectus.008119;H.erectus.009300;H.erectus.009301;H.erectus.017881;H.erectus.017882
GO:0022843	voltage-gated cation channel activity	33	149	0.00107206	0.0145427	H.erectus.001891;H.erectus.002397;H.erectus.002734;H.erectus.002906;H.erectus.004405;H.erectus.004608;H.erectus.005259;H.erectus.005369;H.erectus.005406;H.erectus.005488;H.erectus.005499;H.erectus.005627;H.erectus.006044;H.erectus.006884;H.erectus.006885;H.erectus.007111;H.erectus.007638;H.erectus.007675;H.erectus.008119;H.erectus.009300;H.erectus.009301;H.erectus.010558;H.erectus.010874;H.erectu…
GO:0004890	GABA-A receptor activity	6	11	0.00115334	0.0153125	H.erectus.003739;H.erectus.003740;H.erectus.014899;H.erectus.015354;H.erectus.019999;H.erectus.020709
GO:0005219	ryanodine-sensitive calcium-release channel activity	4	5	0.00121672	0.0158174	H.erectus.003889;H.erectus.010209;H.erectus.014088;H.erectus.015510
GO:0008324	cation transmembrane transporter activity	79	443	0.00133433	0.0169923	H.erectus.000367;H.erectus.000689;H.erectus.001145;H.erectus.001675;H.erectus.001745;H.erectus.001891;H.erectus.002397;H.erectus.002734;H.erectus.002794;H.erectus.002906;H.erectus.002927;H.erectus.003747;H.erectus.003889;H.erectus.004323;H.erectus.004405;H.erectus.004415;H.erectus.004608;H.erectus.005115;H.erectus.005123;H.erectus.005136;H.erectus.005172;H.erectus.005259;H.erectus.005369;H.erectu…
GO:0022804	active transmembrane transporter activity	42	211	0.00231647	0.0289096	H.erectus.001145;H.erectus.001675;H.erectus.001745;H.erectus.001783;H.erectus.002927;H.erectus.003747;H.erectus.004415;H.erectus.004471;H.erectus.005115;H.erectus.005123;H.erectus.005136;H.erectus.005172;H.erectus.005383;H.erectus.007331;H.erectus.008161;H.erectus.008295;H.erectus.008296;H.erectus.008436;H.erectus.008463;H.erectus.008526;H.erectus.009402;H.erectus.009565;H.erectus.010374;H.erectu…
GO:0022890	inorganic cation transmembrane transporter activity	69	389	0.00299479	0.0366421	H.erectus.001145;H.erectus.001675;H.erectus.001745;H.erectus.001891;H.erectus.002397;H.erectus.002734;H.erectus.002794;H.erectus.002906;H.erectus.002927;H.erectus.003747;H.erectus.003889;H.erectus.004405;H.erectus.004415;H.erectus.004608;H.erectus.005115;H.erectus.005123;H.erectus.005136;H.erectus.005172;H.erectus.005259;H.erectus.005369;H.erectus.005406;H.erectus.005488;H.erectus.005499;H.erectu…
GO:0015171	amino acid transmembrane transporter activity	8	22	0.00438741	0.0526489	H.erectus.001088;H.erectus.002802;H.erectus.005579;H.erectus.007418;H.erectus.007419;H.erectus.008901;H.erectus.011173;H.erectus.016055
GO:0008509	anion transmembrane transporter activity	23	103	0.00516378	0.0607962	H.erectus.001080;H.erectus.001088;H.erectus.001783;H.erectus.002802;H.erectus.005579;H.erectus.006418;H.erectus.007331;H.erectus.007370;H.erectus.007418;H.erectus.007419;H.erectus.008161;H.erectus.008901;H.erectus.008972;H.erectus.011045;H.erectus.011173;H.erectus.015890;H.erectus.016055;H.erectus.016558;H.erectus.017234;XLOC_003838;XLOC_012297;XLOC_013190;XLOC_021041
GO:0005515	protein binding	584	4197	0.00538798	0.0615601	H.erectus.000081;H.erectus.000110;H.erectus.000119;H.erectus.000129;H.erectus.000130;H.erectus.000149;H.erectus.000205;H.erectus.000232;H.erectus.000242;H.erectus.000298;H.erectus.000309;H.erectus.000314;H.erectus.000324;H.erectus.000347;H.erectus.000369;H.erectus.000374;H.erectus.000407;H.erectus.000427;H.erectus.000562;H.erectus.000569;H.erectus.000578;H.erectus.000588;H.erectus.000601;H.erectu…
GO:0098772	molecular function regulator	71	412	0.00542597	0.0615601	H.erectus.000119;H.erectus.000812;H.erectus.001082;H.erectus.001206;H.erectus.001257;H.erectus.001301;H.erectus.001672;H.erectus.001763;H.erectus.001840;H.erectus.002471;H.erectus.002586;H.erectus.002993;H.erectus.003187;H.erectus.003243;H.erectus.003988;H.erectus.004732;H.erectus.005502;H.erectus.005828;H.erectus.006024;H.erectus.006035;H.erectus.006043;H.erectus.006318;H.erectus.006407;H.erectu…
GO:0015370	solute:sodium symporter activity	15	59	0.00642849	0.0712971	H.erectus.001675;H.erectus.001745;H.erectus.002927;H.erectus.003747;H.erectus.005115;H.erectus.005123;H.erectus.005136;H.erectus.007331;H.erectus.008436;H.erectus.008526;H.erectus.011173;H.erectus.018769;H.erectus.020333;H.erectus.020415;XLOC_023804
GO:0016849	phosphorus-oxygen lyase activity	9	28	0.00651272	0.0712971	H.erectus.002144;H.erectus.003366;H.erectus.004000;H.erectus.004142;H.erectus.005348;H.erectus.008333;H.erectus.013468;H.erectus.017184;H.erectus.017250
GO:0004383	guanylate cyclase activity	4	7	0.00687154	0.0739282	H.erectus.002144;H.erectus.008333;H.erectus.017184;H.erectus.017250
GO:0005342	organic acid transmembrane transporter activity	12	44	0.00786617	0.0829942	H.erectus.001088;H.erectus.001675;H.erectus.002802;H.erectus.005579;H.erectus.007331;H.erectus.007418;H.erectus.007419;H.erectus.008901;H.erectus.011173;H.erectus.016055;XLOC_013190;XLOC_023804
GO:0015108	chloride transmembrane transporter activity	8	24	0.00798021	0.0829942	H.erectus.001080;H.erectus.001783;H.erectus.006418;H.erectus.008972;H.erectus.011045;H.erectus.016558;XLOC_003838;XLOC_012297
GO:0004866	endopeptidase inhibitor activity	18	78	0.00883487	0.0889187	H.erectus.001206;H.erectus.003187;H.erectus.003243;H.erectus.003988;H.erectus.005502;H.erectus.006024;H.erectus.006464;H.erectus.008470;H.erectus.009886;H.erectus.014063;H.erectus.014198;H.erectus.014643;H.erectus.016085;H.erectus.016236;H.erectus.017232;H.erectus.017936;H.erectus.019172;H.erectus.020588
GO:0061135	endopeptidase regulator activity	18	78	0.00883487	0.0889187	H.erectus.001206;H.erectus.003187;H.erectus.003243;H.erectus.003988;H.erectus.005502;H.erectus.006024;H.erectus.006464;H.erectus.008470;H.erectus.009886;H.erectus.014063;H.erectus.014198;H.erectus.014643;H.erectus.016085;H.erectus.016236;H.erectus.017232;H.erectus.017936;H.erectus.019172;H.erectus.020588
GO:0005088	Ras guanyl-nucleotide exchange factor activity	19	84	0.00906747	0.0898111	H.erectus.000812;H.erectus.001082;H.erectus.001301;H.erectus.001672;H.erectus.001763;H.erectus.001840;H.erectus.002993;H.erectus.004732;H.erectus.006407;H.erectus.007961;H.erectus.009004;H.erectus.009441;H.erectus.009608;H.erectus.011033;H.erectus.011035;H.erectus.019119;H.erectus.020385;XLOC_000269;XLOC_011774
GO:0015293	symporter activity	16	67	0.00940815	0.0903183	H.erectus.001675;H.erectus.001745;H.erectus.002927;H.erectus.003747;H.erectus.005115;H.erectus.005123;H.erectus.005136;H.erectus.007331;H.erectus.008436;H.erectus.008526;H.erectus.011173;H.erectus.018769;H.erectus.020333;H.erectus.020415;XLOC_003838;XLOC_023804
GO:0015294	solute:cation symporter activity	16	67	0.00940815	0.0903183	H.erectus.001675;H.erectus.001745;H.erectus.002927;H.erectus.003747;H.erectus.005115;H.erectus.005123;H.erectus.005136;H.erectus.007331;H.erectus.008436;H.erectus.008526;H.erectus.011173;H.erectus.018769;H.erectus.020333;H.erectus.020415;XLOC_003838;XLOC_023804
GO:0015291	secondary active transmembrane transporter activity	26	128	0.0111709	0.105615	H.erectus.001145;H.erectus.001675;H.erectus.001745;H.erectus.002927;H.erectus.003747;H.erectus.004471;H.erectus.005115;H.erectus.005123;H.erectus.005136;H.erectus.007331;H.erectus.008161;H.erectus.008436;H.erectus.008463;H.erectus.008526;H.erectus.011173;H.erectus.013187;H.erectus.013874;H.erectus.015890;H.erectus.017234;H.erectus.018769;H.erectus.019306;H.erectus.020009;H.erectus.020333;H.erectu…
GO:0005217	intracellular ligand-gated ion channel activity	4	8	0.0123546	0.108848	H.erectus.003889;H.erectus.010209;H.erectus.014088;H.erectus.015510
GO:0008889	glycerophosphodiester phosphodiesterase activity	4	8	0.0123546	0.108848	H.erectus.005379;H.erectus.006910;H.erectus.019072;H.erectus.019383
GO:0015278	calcium-release channel activity	4	8	0.0123546	0.108848	H.erectus.003889;H.erectus.010209;H.erectus.014088;H.erectus.015510
GO:0099604	ligand-gated calcium channel activity	4	8	0.0123546	0.108848	H.erectus.003889;H.erectus.010209;H.erectus.014088;H.erectus.015510
GO:0008081	phosphoric diester hydrolase activity	16	69	0.0125181	0.108848	H.erectus.000081;H.erectus.002525;H.erectus.002720;H.erectus.003460;H.erectus.003979;H.erectus.005057;H.erectus.005379;H.erectus.005897;H.erectus.006910;H.erectus.009612;H.erectus.010809;H.erectus.015935;H.erectus.019072;H.erectus.019383;H.erectus.020247;XLOC_013814
GO:0004707	MAP kinase activity	5	12	0.0125977	0.108848	H.erectus.002964;H.erectus.007362;H.erectus.010993;H.erectus.013436;H.erectus.017753
GO:0019239	deaminase activity	7	21	0.0128749	0.108848	H.erectus.002055;H.erectus.002106;H.erectus.006287;H.erectus.007095;H.erectus.013961;H.erectus.015270;H.erectus.018296
GO:0030414	peptidase inhibitor activity	18	81	0.0130826	0.108848	H.erectus.001206;H.erectus.003187;H.erectus.003243;H.erectus.003988;H.erectus.005502;H.erectus.006024;H.erectus.006464;H.erectus.008470;H.erectus.009886;H.erectus.014063;H.erectus.014198;H.erectus.014643;H.erectus.016085;H.erectus.016236;H.erectus.017232;H.erectus.017936;H.erectus.019172;H.erectus.020588
GO:0061134	peptidase regulator activity	18	81	0.0130826	0.108848	H.erectus.001206;H.erectus.003187;H.erectus.003243;H.erectus.003988;H.erectus.005502;H.erectus.006024;H.erectus.006464;H.erectus.008470;H.erectus.009886;H.erectus.014063;H.erectus.014198;H.erectus.014643;H.erectus.016085;H.erectus.016236;H.erectus.017232;H.erectus.017936;H.erectus.019172;H.erectus.020588
GO:0015662	ATPase activity, coupled to transmembrane movement of ions, phosphorylative mechanism	10	37	0.0156563	0.127032	H.erectus.005172;H.erectus.005383;H.erectus.008295;H.erectus.008296;H.erectus.009402;H.erectus.009565;H.erectus.010374;H.erectus.011167;H.erectus.013555;H.erectus.018570
GO:0004657	proline dehydrogenase activity	2	2	0.0164854	0.127032	H.erectus.010314;H.erectus.017634
GO:0005200	structural constituent of cytoskeleton	2	2	0.0164854	0.127032	H.erectus.000825;H.erectus.011717
GO:0015272	ATP-activated inward rectifier potassium channel activity	2	2	0.0164854	0.127032	H.erectus.012842;H.erectus.015156
GO:0046556	alpha-L-arabinofuranosidase activity	2	2	0.0164854	0.127032	H.erectus.009534;H.erectus.009666
GO:0015103	inorganic anion transmembrane transporter activity	9	32	0.0164897	0.127032	H.erectus.001080;H.erectus.001783;H.erectus.006418;H.erectus.008972;H.erectus.011045;H.erectus.016558;XLOC_003838;XLOC_012297;XLOC_021041
GO:0003872	6-phosphofructokinase activity	3	5	0.0172894	0.131568	H.erectus.017888;H.erectus.018295;H.erectus.020478
GO:0004252	serine-type endopeptidase activity	22	109	0.0198788	0.147671	H.erectus.000368;H.erectus.001545;H.erectus.001603;H.erectus.001842;H.erectus.003767;H.erectus.004276;H.erectus.005159;H.erectus.005778;H.erectus.006795;H.erectus.006809;H.erectus.008160;H.erectus.008497;H.erectus.010323;H.erectus.010326;H.erectus.011185;H.erectus.011677;H.erectus.012439;H.erectus.014867;H.erectus.015385;H.erectus.015766;H.erectus.016445;H.erectus.019120
GO:0004857	enzyme inhibitor activity	22	109	0.0198788	0.147671	H.erectus.001206;H.erectus.003187;H.erectus.003243;H.erectus.003988;H.erectus.005502;H.erectus.006024;H.erectus.006464;H.erectus.008470;H.erectus.009059;H.erectus.009060;H.erectus.009886;H.erectus.014063;H.erectus.014198;H.erectus.014643;H.erectus.014690;H.erectus.016085;H.erectus.016236;H.erectus.017232;H.erectus.017936;H.erectus.019172;H.erectus.020588;XLOC_018079
GO:0005085	guanyl-nucleotide exchange factor activity	27	141	0.0208063	0.152742	H.erectus.000812;H.erectus.001082;H.erectus.001257;H.erectus.001301;H.erectus.001672;H.erectus.001763;H.erectus.001840;H.erectus.002993;H.erectus.004732;H.erectus.006035;H.erectus.006407;H.erectus.006520;H.erectus.007961;H.erectus.009004;H.erectus.009441;H.erectus.009608;H.erectus.011033;H.erectus.011035;H.erectus.012860;H.erectus.012985;H.erectus.014666;H.erectus.018666;H.erectus.018667;H.erectu…
GO:0005198	structural molecule activity	51	301	0.0222882	0.161719	H.erectus.000291;H.erectus.000292;H.erectus.000407;H.erectus.000409;H.erectus.000825;H.erectus.001467;H.erectus.001468;H.erectus.002560;H.erectus.002988;H.erectus.002990;H.erectus.003017;H.erectus.003435;H.erectus.004638;H.erectus.004990;H.erectus.005060;H.erectus.005573;H.erectus.005809;H.erectus.006220;H.erectus.006236;H.erectus.006758;H.erectus.006858;H.erectus.007049;H.erectus.007612;H.erectu…
GO:0016829	lyase activity	22	111	0.0241498	0.173213	H.erectus.002144;H.erectus.002288;H.erectus.002756;H.erectus.003366;H.erectus.003991;H.erectus.004000;H.erectus.004142;H.erectus.004885;H.erectus.004967;H.erectus.005348;H.erectus.006018;H.erectus.008333;H.erectus.010320;H.erectus.010329;H.erectus.013468;H.erectus.017184;H.erectus.017250;H.erectus.019297;H.erectus.019300;H.erectus.019932;XLOC_016828;XLOC_026086
GO:0009975	cyclase activity	5	14	0.025575	0.18135	H.erectus.002144;H.erectus.004000;H.erectus.008333;H.erectus.017184;H.erectus.017250
GO:0048037	cofactor binding	28	151	0.0278698	0.195402	H.erectus.002756;H.erectus.003396;H.erectus.003953;H.erectus.003991;H.erectus.004596;H.erectus.004967;H.erectus.005581;H.erectus.006611;H.erectus.007067;H.erectus.008708;H.erectus.009871;H.erectus.011372;H.erectus.012675;H.erectus.014415;H.erectus.014850;H.erectus.016068;H.erectus.016069;H.erectus.017462;H.erectus.018322;H.erectus.018481;H.erectus.018835;H.erectus.018836;H.erectus.018839;H.erectu…
GO:0005089	Rho guanyl-nucleotide exchange factor activity	17	82	0.0296696	0.205709	H.erectus.000812;H.erectus.001082;H.erectus.001301;H.erectus.001672;H.erectus.001763;H.erectus.001840;H.erectus.002993;H.erectus.004732;H.erectus.006407;H.erectus.007961;H.erectus.009004;H.erectus.009441;H.erectus.009608;H.erectus.011033;H.erectus.011035;H.erectus.019119;H.erectus.020385
GO:0004499	N,N-dimethylaniline monooxygenase activity	3	6	0.0313011	0.212891	H.erectus.018835;H.erectus.018836;H.erectus.018839
GO:0046943	carboxylic acid transmembrane transporter activity	10	41	0.0313878	0.212891	H.erectus.001088;H.erectus.002802;H.erectus.005579;H.erectus.007331;H.erectus.007418;H.erectus.007419;H.erectus.008901;H.erectus.011173;H.erectus.016055;XLOC_013190
GO:0042578	phosphoric ester hydrolase activity	39	228	0.0364312	0.244441	H.erectus.000081;H.erectus.000309;H.erectus.001097;H.erectus.002525;H.erectus.002720;H.erectus.003460;H.erectus.003795;H.erectus.003979;H.erectus.004218;H.erectus.005057;H.erectus.005142;H.erectus.005379;H.erectus.005880;H.erectus.005897;H.erectus.006862;H.erectus.006910;H.erectus.007138;H.erectus.007869;H.erectus.008246;H.erectus.008402;H.erectus.009612;H.erectus.009815;H.erectus.010531;H.erectu…
GO:0042626	ATPase activity, coupled to transmembrane movement of substances	16	79	0.0414788	0.27245	H.erectus.001783;H.erectus.004415;H.erectus.005172;H.erectus.005383;H.erectus.008295;H.erectus.008296;H.erectus.009402;H.erectus.009565;H.erectus.010374;H.erectus.011167;H.erectus.012841;H.erectus.013555;H.erectus.015157;H.erectus.018570;H.erectus.020169;H.erectus.020762
GO:0043492	ATPase activity, coupled to movement of substances	16	79	0.0414788	0.27245	H.erectus.001783;H.erectus.004415;H.erectus.005172;H.erectus.005383;H.erectus.008295;H.erectus.008296;H.erectus.009402;H.erectus.009565;H.erectus.010374;H.erectus.011167;H.erectus.012841;H.erectus.013555;H.erectus.015157;H.erectus.018570;H.erectus.020169;H.erectus.020762
GO:0005254	chloride channel activity	6	21	0.0437824	0.27668	H.erectus.001080;H.erectus.001783;H.erectus.006418;H.erectus.008972;H.erectus.011045;H.erectus.016558
GO:0008236	serine-type peptidase activity	24	131	0.0446718	0.27668	H.erectus.000368;H.erectus.001545;H.erectus.001603;H.erectus.001842;H.erectus.003767;H.erectus.004276;H.erectus.005159;H.erectus.005778;H.erectus.006795;H.erectus.006809;H.erectus.008160;H.erectus.008497;H.erectus.010323;H.erectus.010326;H.erectus.011185;H.erectus.011677;H.erectus.012439;H.erectus.014867;H.erectus.015385;H.erectus.015766;H.erectus.016445;H.erectus.018438;H.erectus.019120;H.erectu…
GO:0017171	serine hydrolase activity	24	131	0.0446718	0.27668	H.erectus.000368;H.erectus.001545;H.erectus.001603;H.erectus.001842;H.erectus.003767;H.erectus.004276;H.erectus.005159;H.erectus.005778;H.erectus.006795;H.erectus.006809;H.erectus.008160;H.erectus.008497;H.erectus.010323;H.erectus.010326;H.erectus.011185;H.erectus.011677;H.erectus.012439;H.erectus.014867;H.erectus.015385;H.erectus.015766;H.erectus.016445;H.erectus.018438;H.erectus.019120;H.erectu…
GO:0005247	voltage-gated chloride channel activity	5	16	0.0449004	0.27668	H.erectus.001080;H.erectus.006418;H.erectus.008972;H.erectus.011045;H.erectus.016558
GO:0004470	malic enzyme activity	2	3	0.0452265	0.27668	H.erectus.012675;H.erectus.016069
GO:0035257	nuclear hormone receptor binding	2	3	0.0452265	0.27668	H.erectus.001313;H.erectus.011493
GO:0042887	amide transmembrane transporter activity	2	3	0.0452265	0.27668	H.erectus.007289;XLOC_021041
GO:0016887	ATPase activity	39	232	0.0459978	0.278666	H.erectus.000267;H.erectus.001135;H.erectus.001783;H.erectus.001926;H.erectus.002291;H.erectus.002403;H.erectus.002650;H.erectus.004415;H.erectus.005172;H.erectus.005383;H.erectus.005876;H.erectus.005877;H.erectus.006070;H.erectus.006192;H.erectus.006935;H.erectus.008295;H.erectus.008296;H.erectus.008879;H.erectus.009402;H.erectus.009565;H.erectus.009815;H.erectus.010374;H.erectus.011157;H.erectu…
GO:0004497	monooxygenase activity	14	68	0.0480242	0.288145	H.erectus.001893;H.erectus.003942;H.erectus.007216;H.erectus.010217;H.erectus.015061;H.erectus.017141;H.erectus.017313;H.erectus.017344;H.erectus.017951;H.erectus.018051;H.erectus.018835;H.erectus.018836;H.erectus.018839;H.erectus.020328
GO:0004332	fructose-bisphosphate aldolase activity	3	7	0.0496234	0.289471	H.erectus.010320;H.erectus.019297;H.erectus.019300
GO:0016709	oxidoreductase activity, acting on paired donors, with incorporation or reduction of molecular oxygen, NAD(P)H as one donor, and incorporation of one atom of oxygen	3	7	0.0496234	0.289471	H.erectus.018835;H.erectus.018836;H.erectus.018839
GO:0004629	phospholipase C activity	7	27	0.0496369	0.289471	H.erectus.000081;H.erectus.002720;H.erectus.003979;H.erectus.005379;H.erectus.005897;H.erectus.009612;XLOC_013814
GO:0016820	hydrolase activity, acting on acid anhydrides, catalyzing transmembrane movement of substances	16	81	0.050666	0.292737	H.erectus.001783;H.erectus.004415;H.erectus.005172;H.erectus.005383;H.erectus.008295;H.erectus.008296;H.erectus.009402;H.erectus.009565;H.erectus.010374;H.erectus.011167;H.erectus.012841;H.erectus.013555;H.erectus.015157;H.erectus.018570;H.erectus.020169;H.erectus.020762
GO:0004889	acetylcholine-activated cation-selective channel activity	6	22	0.0538875	0.308493	H.erectus.000367;H.erectus.000689;H.erectus.004323;H.erectus.008802;H.erectus.009792;H.erectus.014439
GO:0030170	pyridoxal phosphate binding	9	39	0.0550385	0.312218	H.erectus.002756;H.erectus.003396;H.erectus.004596;H.erectus.004967;H.erectus.005581;H.erectus.008708;H.erectus.009871;H.erectus.014850;H.erectus.018481
GO:0005253	anion channel activity	7	28	0.0591291	0.332402	H.erectus.001080;H.erectus.001783;H.erectus.006418;H.erectus.007370;H.erectus.008972;H.erectus.011045;H.erectus.016558
GO:0015399	primary active transmembrane transporter activity	16	83	0.0611885	0.33789	H.erectus.001783;H.erectus.004415;H.erectus.005172;H.erectus.005383;H.erectus.008295;H.erectus.008296;H.erectus.009402;H.erectus.009565;H.erectus.010374;H.erectus.011167;H.erectus.012841;H.erectus.013555;H.erectus.015157;H.erectus.018570;H.erectus.020169;H.erectus.020762
GO:0015405	P-P-bond-hydrolysis-driven transmembrane transporter activity	16	83	0.0611885	0.33789	H.erectus.001783;H.erectus.004415;H.erectus.005172;H.erectus.005383;H.erectus.008295;H.erectus.008296;H.erectus.009402;H.erectus.009565;H.erectus.010374;H.erectus.011167;H.erectus.012841;H.erectus.013555;H.erectus.015157;H.erectus.018570;H.erectus.020169;H.erectus.020762
GO:0008308	voltage-gated anion channel activity	6	23	0.0652886	0.354261	H.erectus.001080;H.erectus.006418;H.erectus.007370;H.erectus.008972;H.erectus.011045;H.erectus.016558
GO:0008373	sialyltransferase activity	6	23	0.0652886	0.354261	H.erectus.000382;H.erectus.001451;H.erectus.003328;H.erectus.009941;H.erectus.010511;H.erectus.012030
GO:0030234	enzyme regulator activity	44	274	0.0676293	0.363799	H.erectus.000119;H.erectus.001206;H.erectus.002471;H.erectus.002586;H.erectus.003187;H.erectus.003243;H.erectus.003988;H.erectus.005502;H.erectus.005828;H.erectus.006024;H.erectus.006043;H.erectus.006318;H.erectus.006463;H.erectus.006464;H.erectus.006508;H.erectus.008470;H.erectus.009059;H.erectus.009060;H.erectus.009244;H.erectus.009886;H.erectus.010434;H.erectus.010810;H.erectus.010811;H.erectu…
GO:0004620	phospholipase activity	8	35	0.0716922	0.380664	H.erectus.000081;H.erectus.002720;H.erectus.003979;H.erectus.005379;H.erectus.005897;H.erectus.007772;H.erectus.009612;XLOC_013814
GO:0016832	aldehyde-lyase activity	3	8	0.0719846	0.380664	H.erectus.010320;H.erectus.019297;H.erectus.019300
GO:0050662	coenzyme binding	18	98	0.0730011	0.382753	H.erectus.003953;H.erectus.003991;H.erectus.006611;H.erectus.007067;H.erectus.011372;H.erectus.012675;H.erectus.014415;H.erectus.016068;H.erectus.016069;H.erectus.017462;H.erectus.018835;H.erectus.018836;H.erectus.018839;H.erectus.018986;H.erectus.019623;H.erectus.019847;H.erectus.020170;H.erectus.020215
GO:0008443	phosphofructokinase activity	4	13	0.0747499	0.382753	H.erectus.006464;H.erectus.017888;H.erectus.018295;H.erectus.020478
GO:0005057	receptor signaling protein activity	11	54	0.078973	0.382753	H.erectus.001891;H.erectus.002964;H.erectus.003889;H.erectus.007362;H.erectus.010209;H.erectus.010993;H.erectus.013436;H.erectus.014088;H.erectus.015510;H.erectus.017753;H.erectus.018693
GO:0005524	ATP binding	163	1148	0.0822018	0.382753	H.erectus.000267;H.erectus.000278;H.erectus.000380;H.erectus.000427;H.erectus.000451;H.erectus.000576;H.erectus.000800;H.erectus.000843;H.erectus.000949;H.erectus.001135;H.erectus.001647;H.erectus.001783;H.erectus.001926;H.erectus.001977;H.erectus.002014;H.erectus.002022;H.erectus.002141;H.erectus.002291;H.erectus.002297;H.erectus.002403;H.erectus.002450;H.erectus.002650;H.erectus.002652;H.erectu…
GO:0032559	adenyl ribonucleotide binding	163	1148	0.0822018	0.382753	H.erectus.000267;H.erectus.000278;H.erectus.000380;H.erectus.000427;H.erectus.000451;H.erectus.000576;H.erectus.000800;H.erectus.000843;H.erectus.000949;H.erectus.001135;H.erectus.001647;H.erectus.001783;H.erectus.001926;H.erectus.001977;H.erectus.002014;H.erectus.002022;H.erectus.002141;H.erectus.002291;H.erectus.002297;H.erectus.002403;H.erectus.002450;H.erectus.002650;H.erectus.002652;H.erectu…
GO:0004367	glycerol-3-phosphate dehydrogenase [NAD+] activity	2	4	0.0828072	0.382753	H.erectus.003953;H.erectus.018986
GO:0004591	oxoglutarate dehydrogenase (succinyl-transferring) activity	2	4	0.0828072	0.382753	H.erectus.006611;H.erectus.017462
GO:0004656	procollagen-proline 4-dioxygenase activity	2	4	0.0828072	0.382753	H.erectus.005674;H.erectus.009968
GO:0004859	phospholipase inhibitor activity	2	4	0.0828072	0.382753	H.erectus.009059;H.erectus.009060
GO:0005007	fibroblast growth factor-activated receptor activity	2	4	0.0828072	0.382753	H.erectus.006079;H.erectus.019208
GO:0005388	calcium-transporting ATPase activity	2	4	0.0828072	0.382753	H.erectus.005172;H.erectus.011167
GO:0008417	fucosyltransferase activity	2	4	0.0828072	0.382753	H.erectus.010657;H.erectus.017534
GO:0019798	procollagen-proline dioxygenase activity	2	4	0.0828072	0.382753	H.erectus.005674;H.erectus.009968
GO:0031543	peptidyl-proline dioxygenase activity	2	4	0.0828072	0.382753	H.erectus.005674;H.erectus.009968
GO:0031545	peptidyl-proline 4-dioxygenase activity	2	4	0.0828072	0.382753	H.erectus.005674;H.erectus.009968
GO:0051427	hormone receptor binding	2	4	0.0828072	0.382753	H.erectus.001313;H.erectus.011493
GO:0055102	lipase inhibitor activity	2	4	0.0828072	0.382753	H.erectus.009059;H.erectus.009060
GO:0016757	transferase activity, transferring glycosyl groups	29	174	0.0834586	0.382928	H.erectus.000089;H.erectus.000382;H.erectus.000777;H.erectus.000780;H.erectus.000914;H.erectus.001451;H.erectus.002149;H.erectus.003328;H.erectus.003899;H.erectus.004414;H.erectus.005299;H.erectus.005364;H.erectus.006203;H.erectus.006465;H.erectus.008664;H.erectus.009240;H.erectus.009529;H.erectus.009941;H.erectus.010511;H.erectus.010657;H.erectus.011226;H.erectus.011356;H.erectus.012030;H.erectu…
GO:0030554	adenyl nucleotide binding	163	1151	0.0878755	0.40025	H.erectus.000267;H.erectus.000278;H.erectus.000380;H.erectus.000427;H.erectus.000451;H.erectus.000576;H.erectus.000800;H.erectus.000843;H.erectus.000949;H.erectus.001135;H.erectus.001647;H.erectus.001783;H.erectus.001926;H.erectus.001977;H.erectus.002014;H.erectus.002022;H.erectus.002141;H.erectus.002291;H.erectus.002297;H.erectus.002403;H.erectus.002450;H.erectus.002650;H.erectus.002652;H.erectu…
GO:0008514	organic anion transmembrane transporter activity	10	49	0.090333	0.408462	H.erectus.001088;H.erectus.002802;H.erectus.005579;H.erectus.007331;H.erectus.007418;H.erectus.007419;H.erectus.008901;H.erectus.011173;H.erectus.016055;XLOC_013190
GO:0016298	lipase activity	9	43	0.0924013	0.414809	H.erectus.000081;H.erectus.002720;H.erectus.003979;H.erectus.005379;H.erectus.005897;H.erectus.007772;H.erectus.009612;H.erectus.019928;XLOC_013814
GO:0004722	protein serine/threonine phosphatase activity	4	14	0.0944199	0.418194	H.erectus.004218;H.erectus.005880;H.erectus.016739;H.erectus.019950
GO:0030246	carbohydrate binding	14	75	0.0944958	0.418194	H.erectus.000347;H.erectus.001334;H.erectus.005497;H.erectus.005674;H.erectus.006042;H.erectus.008174;H.erectus.008175;H.erectus.009968;H.erectus.013436;H.erectus.014552;H.erectus.014554;H.erectus.016222;H.erectus.018781;H.erectus.019995
GO:0016787	hydrolase activity	228	1644	0.0975339	0.4286	H.erectus.000081;H.erectus.000200;H.erectus.000267;H.erectus.000309;H.erectus.000368;H.erectus.000742;H.erectus.000800;H.erectus.000843;H.erectus.000892;H.erectus.001097;H.erectus.001118;H.erectus.001128;H.erectus.001135;H.erectus.001230;H.erectus.001428;H.erectus.001545;H.erectus.001603;H.erectus.001715;H.erectus.001767;H.erectus.001783;H.erectus.001842;H.erectus.001926;H.erectus.001927;H.erectu…
GO:0019200	carbohydrate kinase activity	5	20	0.103821	0.452779	H.erectus.006464;H.erectus.012884;H.erectus.017888;H.erectus.018295;H.erectus.020478
GO:0042625	ATPase coupled ion transmembrane transporter activity	11	57	0.107239	0.452779	H.erectus.004415;H.erectus.005172;H.erectus.005383;H.erectus.008295;H.erectus.008296;H.erectus.009402;H.erectus.009565;H.erectus.010374;H.erectus.011167;H.erectus.013555;H.erectus.018570
GO:0003777	microtubule motor activity	13	70	0.107682	0.452779	H.erectus.000267;H.erectus.000843;H.erectus.004557;H.erectus.006935;H.erectus.007340;H.erectus.011568;H.erectus.014014;H.erectus.014058;H.erectus.015508;H.erectus.016828;H.erectus.019581;H.erectus.020335;H.erectus.020384
GO:0015297	antiporter activity	10	51	0.111482	0.452779	H.erectus.001145;H.erectus.004471;H.erectus.008161;H.erectus.008463;H.erectus.013187;H.erectus.013874;H.erectus.015890;H.erectus.017234;H.erectus.019306;H.erectus.020009
GO:0046906	tetrapyrrole binding	15	84	0.1149	0.452779	H.erectus.001893;H.erectus.003942;H.erectus.004761;H.erectus.006135;H.erectus.007216;H.erectus.008333;H.erectus.010217;H.erectus.013676;H.erectus.017141;H.erectus.017250;H.erectus.017313;H.erectus.017951;H.erectus.018051;H.erectus.019564;H.erectus.020328
GO:0004435	phosphatidylinositol phospholipase C activity	5	21	0.122583	0.452779	H.erectus.000081;H.erectus.002720;H.erectus.003979;H.erectus.005897;H.erectus.009612
GO:0030976	thiamine pyrophosphate binding	2	5	0.126486	0.452779	H.erectus.006611;H.erectus.017462
GO:0030145	manganese ion binding	3	10	0.127106	0.452779	H.erectus.003538;H.erectus.005880;H.erectus.015382
GO:0003956	NAD(P)+-protein-arginine ADP-ribosyltransferase activity	1	1	0.128433	0.452779	H.erectus.002149
GO:0004077	biotin-[acetyl-CoA-carboxylase] ligase activity	1	1	0.128433	0.452779	H.erectus.010789
GO:0004133	glycogen debranching enzyme activity	1	1	0.128433	0.452779	XLOC_000431
GO:0004411	homogentisate 1,2-dioxygenase activity	1	1	0.128433	0.452779	H.erectus.000157
GO:0004420	hydroxymethylglutaryl-CoA reductase (NADPH) activity	1	1	0.128433	0.452779	H.erectus.019623
GO:0004514	nicotinate-nucleotide diphosphorylase (carboxylating) activity	1	1	0.128433	0.452779	H.erectus.005299
GO:0004668	protein-arginine deiminase activity	1	1	0.128433	0.452779	H.erectus.003073
GO:0004677	DNA-dependent protein kinase activity	1	1	0.128433	0.452779	H.erectus.018315
GO:0004765	shikimate kinase activity	1	1	0.128433	0.452779	H.erectus.007342
GO:0004768	stearoyl-CoA 9-desaturase activity	1	1	0.128433	0.452779	H.erectus.012084
GO:0004908	interleukin-1 receptor activity	1	1	0.128433	0.452779	H.erectus.002477
GO:0004958	prostaglandin F receptor activity	1	1	0.128433	0.452779	H.erectus.018866
GO:0005149	interleukin-1 receptor binding	1	1	0.128433	0.452779	H.erectus.019489
GO:0005368	taurine transmembrane transporter activity	1	1	0.128433	0.452779	H.erectus.001675
GO:0005369	taurine:sodium symporter activity	1	1	0.128433	0.452779	H.erectus.001675
GO:0008131	primary amine oxidase activity	1	1	0.128433	0.452779	H.erectus.018322
GO:0008281	sulfonylurea receptor activity	1	1	0.128433	0.452779	H.erectus.015157
GO:0008446	GDP-mannose 4,6-dehydratase activity	1	1	0.128433	0.452779	H.erectus.003991
GO:0015054	gastrin receptor activity	1	1	0.128433	0.452779	H.erectus.008873
GO:0016215	acyl-CoA desaturase activity	1	1	0.128433	0.452779	H.erectus.012084
GO:0016657	oxidoreductase activity, acting on NAD(P)H, nitrogenous group as acceptor	1	1	0.128433	0.452779	XLOC_016123
GO:0016717	oxidoreductase activity, acting on paired donors, with oxidation of a pair of donors resulting in the reduction of molecular oxygen to two molecules of water	1	1	0.128433	0.452779	H.erectus.012084
GO:0017172	cysteine dioxygenase activity	1	1	0.128433	0.452779	H.erectus.003558
GO:0018271	biotin-protein ligase activity	1	1	0.128433	0.452779	H.erectus.010789
GO:0030429	kynureninase activity	1	1	0.128433	0.452779	H.erectus.014850
GO:0033130	acetylcholine receptor binding	1	1	0.128433	0.452779	H.erectus.014967
GO:0050353	trimethyllysine dioxygenase activity	1	1	0.128433	0.452779	H.erectus.019995
GO:0016788	hydrolase activity, acting on ester bonds	57	385	0.137904	0.48344	H.erectus.000081;H.erectus.000309;H.erectus.001097;H.erectus.001230;H.erectus.002525;H.erectus.002652;H.erectus.002720;H.erectus.003182;H.erectus.003460;H.erectus.003719;H.erectus.003795;H.erectus.003979;H.erectus.004218;H.erectus.005057;H.erectus.005142;H.erectus.005379;H.erectus.005880;H.erectus.005897;H.erectus.006670;H.erectus.006862;H.erectus.006910;H.erectus.007138;H.erectus.007772;H.erectu…
GO:0008375	acetylglucosaminyltransferase activity	4	16	0.140025	0.487145	H.erectus.006203;H.erectus.011356;H.erectus.020575;XLOC_002970
GO:0020037	heme binding	14	80	0.140523	0.487145	H.erectus.001893;H.erectus.003942;H.erectus.004761;H.erectus.006135;H.erectus.007216;H.erectus.008333;H.erectus.010217;H.erectus.017141;H.erectus.017250;H.erectus.017313;H.erectus.017951;H.erectus.018051;H.erectus.019564;H.erectus.020328
GO:0016830	carbon-carbon lyase activity	7	35	0.154245	0.530167	H.erectus.002756;H.erectus.004967;H.erectus.010320;H.erectus.019297;H.erectus.019300;XLOC_016828;XLOC_026086
GO:0016758	transferase activity, transferring hexosyl groups	16	95	0.154632	0.530167	H.erectus.000089;H.erectus.000777;H.erectus.000780;H.erectus.000914;H.erectus.003899;H.erectus.005364;H.erectus.006203;H.erectus.006465;H.erectus.009240;H.erectus.009529;H.erectus.010657;H.erectus.011356;H.erectus.016696;H.erectus.017534;H.erectus.020575;XLOC_002970
GO:0008603	cAMP-dependent protein kinase regulator activity	3	11	0.158847	0.538699	H.erectus.010810;H.erectus.010811;H.erectus.011578
GO:0050661	NADP binding	3	11	0.158847	0.538699	H.erectus.018835;H.erectus.018836;H.erectus.018839
GO:0030594	neurotransmitter receptor activity	4	17	0.16554	0.555729	H.erectus.005633;H.erectus.009956;H.erectus.012724;H.erectus.015267
GO:0000981	RNA polymerase II transcription factor activity, sequence-specific DNA binding	11	62	0.16565	0.555729	H.erectus.000312;H.erectus.005183;H.erectus.005216;H.erectus.009880;H.erectus.011721;H.erectus.011930;H.erectus.012633;H.erectus.014072;H.erectus.016533;H.erectus.018976;XLOC_025694
GO:0004800	thyroxine 5'-deiodinase activity	2	6	0.174078	0.568715	H.erectus.013067;H.erectus.016499
GO:0005432	calcium:sodium antiporter activity	2	6	0.174078	0.568715	H.erectus.013187;H.erectus.020009
GO:0005523	tropomyosin binding	2	6	0.174078	0.568715	H.erectus.010887;H.erectus.017254
GO:0015368	calcium:cation antiporter activity	2	6	0.174078	0.568715	H.erectus.013187;H.erectus.020009
GO:0016615	malate dehydrogenase activity	2	6	0.174078	0.568715	H.erectus.012675;H.erectus.016069
GO:0008237	metallopeptidase activity	24	154	0.18182	0.590915	H.erectus.000200;H.erectus.001715;H.erectus.002327;H.erectus.003402;H.erectus.003538;H.erectus.004326;H.erectus.007887;H.erectus.008373;H.erectus.009397;H.erectus.010280;H.erectus.010290;H.erectus.012057;H.erectus.014251;H.erectus.015059;H.erectus.015060;H.erectus.015104;H.erectus.015106;H.erectus.015854;H.erectus.016150;H.erectus.016236;H.erectus.016551;H.erectus.018741;H.erectus.019141;H.erectu…
GO:0005102	receptor binding	41	277	0.184166	0.595438	H.erectus.000407;H.erectus.000825;H.erectus.000992;H.erectus.000998;H.erectus.001079;H.erectus.001313;H.erectus.001513;H.erectus.001765;H.erectus.002865;H.erectus.003225;H.erectus.003418;H.erectus.003760;H.erectus.004430;H.erectus.004956;H.erectus.006783;H.erectus.008160;H.erectus.009080;H.erectus.009875;H.erectus.010340;H.erectus.011493;H.erectus.012477;H.erectus.013607;H.erectus.013676;H.erectu…
GO:0004879	RNA polymerase II transcription factor activity, ligand-activated sequence-specific DNA binding	10	57	0.18973	0.607137	H.erectus.000312;H.erectus.005183;H.erectus.005216;H.erectus.009880;H.erectus.011721;H.erectus.011930;H.erectus.012633;H.erectus.014072;H.erectus.016533;H.erectus.018976
GO:0098531	transcription factor activity, direct ligand regulated sequence-specific DNA binding	10	57	0.18973	0.607137	H.erectus.000312;H.erectus.005183;H.erectus.005216;H.erectus.009880;H.erectus.011721;H.erectus.011930;H.erectus.012633;H.erectus.014072;H.erectus.016533;H.erectus.018976
GO:0016814	hydrolase activity, acting on carbon-nitrogen (but not peptide) bonds, in cyclic amidines	4	18	0.192548	0.610254	H.erectus.006287;H.erectus.006429;H.erectus.018296;H.erectus.020513
GO:0004714	transmembrane receptor protein tyrosine kinase activity	11	64	0.19266	0.610254	H.erectus.001977;H.erectus.006079;H.erectus.006335;H.erectus.007335;H.erectus.007428;H.erectus.014712;H.erectus.015427;H.erectus.017553;H.erectus.019208;H.erectus.020728;XLOC_011761
GO:0004713	protein tyrosine kinase activity	18	113	0.196392	0.612232	H.erectus.000451;H.erectus.001977;H.erectus.002014;H.erectus.002022;H.erectus.006079;H.erectus.006335;H.erectus.007335;H.erectus.007428;H.erectus.009940;H.erectus.014712;H.erectus.015427;H.erectus.017553;H.erectus.018076;H.erectus.018161;H.erectus.018387;H.erectus.019208;H.erectus.020728;XLOC_011761
GO:0016763	transferase activity, transferring pentosyl groups	5	25	0.210796	0.612232	H.erectus.002149;H.erectus.005299;H.erectus.008664;H.erectus.011226;H.erectus.015134
GO:0003707	steroid hormone receptor activity	10	59	0.220173	0.612232	H.erectus.000312;H.erectus.005183;H.erectus.005216;H.erectus.009880;H.erectus.011721;H.erectus.011930;H.erectus.012633;H.erectus.014072;H.erectus.016533;H.erectus.018976
GO:0051287	NAD binding	6	32	0.221612	0.612232	H.erectus.003953;H.erectus.012675;H.erectus.014415;H.erectus.016068;H.erectus.016069;H.erectus.018986
GO:0003993	acid phosphatase activity	2	7	0.22386	0.612232	H.erectus.010531;H.erectus.012789
GO:0016289	CoA hydrolase activity	2	7	0.22386	0.612232	H.erectus.011237;H.erectus.011238
GO:0016290	palmitoyl-CoA hydrolase activity	2	7	0.22386	0.612232	H.erectus.011237;H.erectus.011238
GO:0016624	oxidoreductase activity, acting on the aldehyde or oxo group of donors, disulfide as acceptor	2	7	0.22386	0.612232	H.erectus.006611;H.erectus.017462
GO:0047617	acyl-CoA hydrolase activity	2	7	0.22386	0.612232	H.erectus.011237;H.erectus.011238
GO:0005242	inward rectifier potassium channel activity	5	26	0.235457	0.612232	H.erectus.005369;H.erectus.012842;H.erectus.015156;H.erectus.019224;XLOC_007174
GO:0008194	UDP-glycosyltransferase activity	5	26	0.235457	0.612232	H.erectus.005364;H.erectus.006203;H.erectus.011356;H.erectus.020575;XLOC_002970
GO:0003827	alpha-1,3-mannosylglycoprotein 2-beta-N-acetylglucosaminyltransferase activity	1	2	0.24038	0.612232	H.erectus.011356
GO:0003870	5-aminolevulinate synthase activity	1	2	0.24038	0.612232	H.erectus.005581
GO:0003875	ADP-ribosylarginine hydrolase activity	1	2	0.24038	0.612232	H.erectus.010382
GO:0004001	adenosine kinase activity	1	2	0.24038	0.612232	H.erectus.006860
GO:0004030	aldehyde dehydrogenase [NAD(P)+] activity	1	2	0.24038	0.612232	H.erectus.007236
GO:0004104	cholinesterase activity	1	2	0.24038	0.612232	H.erectus.003182
GO:0004301	epoxide hydrolase activity	1	2	0.24038	0.612232	H.erectus.018474
GO:0004329	formate-tetrahydrofolate ligase activity	1	2	0.24038	0.612232	H.erectus.009432
GO:0004347	glucose-6-phosphate isomerase activity	1	2	0.24038	0.612232	H.erectus.006968
GO:0004363	glutathione synthase activity	1	2	0.24038	0.612232	H.erectus.011006
GO:0004373	glycogen (starch) synthase activity	1	2	0.24038	0.612232	H.erectus.005364
GO:0004427	inorganic diphosphatase activity	1	2	0.24038	0.612232	H.erectus.015658
GO:0004649	poly(ADP-ribose) glycohydrolase activity	1	2	0.24038	0.612232	H.erectus.010304
GO:0004743	pyruvate kinase activity	1	2	0.24038	0.612232	H.erectus.014992
GO:0004779	sulfate adenylyltransferase activity	1	2	0.24038	0.612232	H.erectus.005739
GO:0004781	sulfate adenylyltransferase (ATP) activity	1	2	0.24038	0.612232	H.erectus.005739
GO:0004817	cysteine-tRNA ligase activity	1	2	0.24038	0.612232	H.erectus.004816
GO:0004969	histamine receptor activity	1	2	0.24038	0.612232	H.erectus.004642
GO:0005008	hepatocyte growth factor-activated receptor activity	1	2	0.24038	0.612232	H.erectus.014712
GO:0005332	gamma-aminobutyric acid:sodium symporter activity	1	2	0.24038	0.612232	H.erectus.011173
GO:0005381	iron ion transmembrane transporter activity	1	2	0.24038	0.612232	H.erectus.020333
GO:0005548	phospholipid transporter activity	1	2	0.24038	0.612232	XLOC_018981
GO:0015185	gamma-aminobutyric acid transmembrane transporter activity	1	2	0.24038	0.612232	H.erectus.011173
GO:0015204	urea transmembrane transporter activity	1	2	0.24038	0.612232	H.erectus.007289
GO:0015377	cation:chloride symporter activity	1	2	0.24038	0.612232	XLOC_003838
GO:0016594	glycine binding	1	2	0.24038	0.612232	H.erectus.012724
GO:0016748	succinyltransferase activity	1	2	0.24038	0.612232	H.erectus.005581
GO:0016749	N-succinyltransferase activity	1	2	0.24038	0.612232	H.erectus.005581
GO:0016803	ether hydrolase activity	1	2	0.24038	0.612232	H.erectus.018474
GO:0016822	hydrolase activity, acting on acid carbon-carbon bonds	1	2	0.24038	0.612232	H.erectus.014850
GO:0016823	hydrolase activity, acting on acid carbon-carbon bonds, in ketonic substances	1	2	0.24038	0.612232	H.erectus.014850
GO:0022824	transmitter-gated ion channel activity	1	2	0.24038	0.612232	H.erectus.012724
GO:0022835	transmitter-gated channel activity	1	2	0.24038	0.612232	H.erectus.012724
GO:0030955	potassium ion binding	1	2	0.24038	0.612232	H.erectus.014992
GO:0047547	2-methylcitrate dehydratase activity	1	2	0.24038	0.612232	H.erectus.002288
GO:0051015	actin filament binding	1	2	0.24038	0.612232	H.erectus.005461
GO:0070851	growth factor receptor binding	1	2	0.24038	0.612232	H.erectus.019489
GO:0001637	G-protein coupled chemoattractant receptor activity	4	20	0.250044	0.629144	H.erectus.009735;H.erectus.018404;H.erectus.018875;XLOC_029408
GO:0016702	oxidoreductase activity, acting on single donors with incorporation of molecular oxygen, incorporation of two atoms of oxygen	4	20	0.250044	0.629144	H.erectus.000157;H.erectus.003558;H.erectus.005674;H.erectus.009968
GO:0016903	oxidoreductase activity, acting on the aldehyde or oxo group of donors	4	20	0.250044	0.629144	H.erectus.006611;H.erectus.007236;H.erectus.017462;XLOC_028294
GO:0008233	peptidase activity	59	421	0.252428	0.632589	H.erectus.000200;H.erectus.000368;H.erectus.000892;H.erectus.001545;H.erectus.001603;H.erectus.001715;H.erectus.001767;H.erectus.001842;H.erectus.002327;H.erectus.002625;H.erectus.003402;H.erectus.003538;H.erectus.003767;H.erectus.004276;H.erectus.004326;H.erectus.005159;H.erectus.005778;H.erectus.006795;H.erectus.006809;H.erectus.007887;H.erectus.008160;H.erectus.008244;H.erectus.008247;H.erectu…
GO:0016462	pyrophosphatase activity	87	632	0.254846	0.636096	H.erectus.000267;H.erectus.000800;H.erectus.000843;H.erectus.001118;H.erectus.001128;H.erectus.001135;H.erectus.001783;H.erectus.001926;H.erectus.001927;H.erectus.002134;H.erectus.002141;H.erectus.002291;H.erectus.002403;H.erectus.002650;H.erectus.002652;H.erectus.002759;H.erectus.002924;H.erectus.004415;H.erectus.004557;H.erectus.004638;H.erectus.005172;H.erectus.005383;H.erectus.005430;H.erectu…
GO:0004702	receptor signaling protein serine/threonine kinase activity	5	27	0.260863	0.637206	H.erectus.002964;H.erectus.007362;H.erectus.010993;H.erectus.013436;H.erectus.017753
GO:0016769	transferase activity, transferring nitrogenous groups	5	27	0.260863	0.637206	H.erectus.004596;H.erectus.005581;H.erectus.008708;H.erectus.009871;H.erectus.018481
GO:0005164	tumor necrosis factor receptor binding	3	14	0.264481	0.637206	H.erectus.001079;H.erectus.013607;H.erectus.019613
GO:0005452	inorganic anion exchanger activity	3	14	0.264481	0.637206	H.erectus.008161;H.erectus.015890;H.erectus.017234
GO:0008484	sulfuric ester hydrolase activity	3	14	0.264481	0.637206	H.erectus.003719;H.erectus.010976;H.erectus.014562
GO:0015238	drug transmembrane transporter activity	3	14	0.264481	0.637206	H.erectus.004471;H.erectus.008463;H.erectus.019306
GO:0016641	oxidoreductase activity, acting on the CH-NH2 group of donors, oxygen as acceptor	3	14	0.264481	0.637206	H.erectus.005818;H.erectus.013653;H.erectus.018322
GO:0032813	tumor necrosis factor receptor superfamily binding	3	14	0.264481	0.637206	H.erectus.001079;H.erectus.013607;H.erectus.019613
GO:0090484	drug transporter activity	3	14	0.264481	0.637206	H.erectus.004471;H.erectus.008463;H.erectus.019306
GO:0050660	flavin adenine dinucleotide binding	6	34	0.266429	0.639429	H.erectus.007067;H.erectus.018835;H.erectus.018836;H.erectus.018839;H.erectus.019847;H.erectus.020215
GO:0016879	ligase activity, forming carbon-nitrogen bonds	16	105	0.269812	0.643904	H.erectus.000742;H.erectus.003324;H.erectus.003431;H.erectus.004133;H.erectus.007128;H.erectus.007496;H.erectus.008397;H.erectus.008759;H.erectus.008910;H.erectus.009432;H.erectus.010789;H.erectus.011006;H.erectus.015467;H.erectus.017757;H.erectus.018333;H.erectus.018873
GO:0016818	hydrolase activity, acting on acid anhydrides, in phosphorus-containing anhydrides	87	635	0.270384	0.643904	H.erectus.000267;H.erectus.000800;H.erectus.000843;H.erectus.001118;H.erectus.001128;H.erectus.001135;H.erectus.001783;H.erectus.001926;H.erectus.001927;H.erectus.002134;H.erectus.002141;H.erectus.002291;H.erectus.002403;H.erectus.002650;H.erectus.002652;H.erectus.002759;H.erectus.002924;H.erectus.004415;H.erectus.004557;H.erectus.004638;H.erectus.005172;H.erectus.005383;H.erectus.005430;H.erectu…
GO:0004000	adenosine deaminase activity	2	8	0.274485	0.643904	H.erectus.006287;H.erectus.018296
GO:0015464	acetylcholine receptor activity	2	8	0.274485	0.643904	H.erectus.005633;H.erectus.015267
GO:0016884	carbon-nitrogen ligase activity, with glutamine as amido-N-donor	2	8	0.274485	0.643904	H.erectus.008910;H.erectus.018873
GO:0016907	G-protein coupled acetylcholine receptor activity	2	8	0.274485	0.643904	H.erectus.005633;H.erectus.015267
GO:0004181	metallocarboxypeptidase activity	4	21	0.280035	0.652023	H.erectus.008373;H.erectus.010290;H.erectus.015104;H.erectus.016551
GO:0016701	oxidoreductase activity, acting on single donors with incorporation of molecular oxygen	4	21	0.280035	0.652023	H.erectus.000157;H.erectus.003558;H.erectus.005674;H.erectus.009968
GO:0017111	nucleoside-triphosphatase activity	85	622	0.281791	0.653672	H.erectus.000267;H.erectus.000800;H.erectus.000843;H.erectus.001118;H.erectus.001128;H.erectus.001135;H.erectus.001783;H.erectus.001926;H.erectus.001927;H.erectus.002134;H.erectus.002141;H.erectus.002291;H.erectus.002403;H.erectus.002650;H.erectus.002652;H.erectus.002759;H.erectus.002924;H.erectus.004415;H.erectus.004557;H.erectus.004638;H.erectus.005172;H.erectus.005383;H.erectus.005430;H.erectu…
GO:0004896	cytokine receptor activity	5	28	0.286861	0.660522	H.erectus.002477;H.erectus.003388;H.erectus.009735;H.erectus.018404;H.erectus.018875
GO:0008235	metalloexopeptidase activity	5	28	0.286861	0.660522	H.erectus.003538;H.erectus.008373;H.erectus.010290;H.erectus.015104;H.erectus.016551
GO:0016616	oxidoreductase activity, acting on the CH-OH group of donors, NAD or NADP as acceptor	8	49	0.289557	0.664278	H.erectus.003953;H.erectus.008498;H.erectus.012675;H.erectus.014415;H.erectus.016068;H.erectus.016069;H.erectus.018986;H.erectus.019623
GO:0016817	hydrolase activity, acting on acid anhydrides	87	639	0.29173	0.666811	H.erectus.000267;H.erectus.000800;H.erectus.000843;H.erectus.001118;H.erectus.001128;H.erectus.001135;H.erectus.001783;H.erectus.001926;H.erectus.001927;H.erectus.002134;H.erectus.002141;H.erectus.002291;H.erectus.002403;H.erectus.002650;H.erectus.002652;H.erectus.002759;H.erectus.002924;H.erectus.004415;H.erectus.004557;H.erectus.004638;H.erectus.005172;H.erectus.005383;H.erectus.005430;H.erectu…
GO:0043168	anion binding	225	1696	0.298382	0.676839	H.erectus.000267;H.erectus.000278;H.erectus.000380;H.erectus.000427;H.erectus.000451;H.erectus.000576;H.erectus.000800;H.erectus.000843;H.erectus.000949;H.erectus.001118;H.erectus.001128;H.erectus.001135;H.erectus.001647;H.erectus.001783;H.erectus.001873;H.erectus.001926;H.erectus.001927;H.erectus.001977;H.erectus.002014;H.erectus.002022;H.erectus.002134;H.erectus.002141;H.erectus.002291;H.erectu…
GO:0005506	iron ion binding	18	122	0.300584	0.676839	H.erectus.001893;H.erectus.002564;H.erectus.003558;H.erectus.003942;H.erectus.004761;H.erectus.005674;H.erectus.007216;H.erectus.009968;H.erectus.010217;H.erectus.012084;H.erectus.017141;H.erectus.017313;H.erectus.017951;H.erectus.018051;H.erectus.019847;H.erectus.019995;H.erectus.020215;H.erectus.020328
GO:0015301	anion:anion antiporter activity	3	15	0.301541	0.676839	H.erectus.008161;H.erectus.015890;H.erectus.017234
GO:0016493	C-C chemokine receptor activity	3	15	0.301541	0.676839	H.erectus.009735;H.erectus.018404;H.erectus.018875
GO:0099528	G-protein coupled neurotransmitter receptor activity	3	15	0.301541	0.676839	H.erectus.005633;H.erectus.009956;H.erectus.015267
GO:0016791	phosphatase activity	22	152	0.30674	0.686043	H.erectus.000309;H.erectus.001097;H.erectus.003795;H.erectus.004218;H.erectus.005142;H.erectus.005880;H.erectus.006862;H.erectus.007138;H.erectus.007869;H.erectus.008246;H.erectus.008402;H.erectus.009815;H.erectus.010531;H.erectus.011650;H.erectus.012268;H.erectus.012311;H.erectus.012789;H.erectus.014875;H.erectus.016739;H.erectus.019950;H.erectus.020008;H.erectus.020512
GO:0052689	carboxylic ester hydrolase activity	4	22	0.310535	0.688663	H.erectus.003182;H.erectus.007772;H.erectus.015330;H.erectus.019928
GO:0008238	exopeptidase activity	7	43	0.311717	0.688663	H.erectus.003538;H.erectus.008247;H.erectus.008373;H.erectus.010290;H.erectus.015104;H.erectus.016551;H.erectus.016772
GO:0005179	hormone activity	11	72	0.316633	0.688663	H.erectus.000407;H.erectus.001765;H.erectus.003225;H.erectus.004430;H.erectus.008160;H.erectus.009080;H.erectus.014876;H.erectus.015077;H.erectus.015408;H.erectus.016700;H.erectus.018262
GO:0004674	protein serine/threonine kinase activity	73	538	0.322494	0.688663	H.erectus.000278;H.erectus.000427;H.erectus.000451;H.erectus.000576;H.erectus.000949;H.erectus.001647;H.erectus.001977;H.erectus.002014;H.erectus.002022;H.erectus.002450;H.erectus.002839;H.erectus.002911;H.erectus.002964;H.erectus.003311;H.erectus.003366;H.erectus.004142;H.erectus.004215;H.erectus.005348;H.erectus.006079;H.erectus.006335;H.erectus.006364;H.erectus.006696;H.erectus.007362;H.erectu…
GO:0016301	kinase activity	98	731	0.336147	0.688663	H.erectus.000278;H.erectus.000305;H.erectus.000380;H.erectus.000427;H.erectus.000451;H.erectus.000576;H.erectus.000949;H.erectus.001647;H.erectus.001891;H.erectus.001977;H.erectus.002014;H.erectus.002022;H.erectus.002450;H.erectus.002839;H.erectus.002911;H.erectus.002964;H.erectus.003311;H.erectus.003366;H.erectus.004142;H.erectus.004215;H.erectus.005348;H.erectus.005739;H.erectus.006079;H.erectu…
GO:0001607	neuromedin U receptor activity	1	3	0.337956	0.688663	H.erectus.004110
GO:0003884	D-amino-acid oxidase activity	1	3	0.337956	0.688663	H.erectus.013653
GO:0004356	glutamate-ammonia ligase activity	1	3	0.337956	0.688663	H.erectus.003324
GO:0004359	glutaminase activity	1	3	0.337956	0.688663	H.erectus.014837
GO:0004465	lipoprotein lipase activity	1	3	0.337956	0.688663	H.erectus.019928
GO:0004645	phosphorylase activity	1	3	0.337956	0.688663	H.erectus.003899
GO:0004731	purine-nucleoside phosphorylase activity	1	3	0.337956	0.688663	H.erectus.011226
GO:0004815	aspartate-tRNA ligase activity	1	3	0.337956	0.688663	H.erectus.003269
GO:0004820	glycine-tRNA ligase activity	1	3	0.337956	0.688663	H.erectus.009845
GO:0004965	G-protein coupled GABA receptor activity	1	3	0.337956	0.688663	H.erectus.017173
GO:0005021	vascular endothelial growth factor-activated receptor activity	1	3	0.337956	0.688663	H.erectus.020728
GO:0005093	Rab GDP-dissociation inhibitor activity	1	3	0.337956	0.688663	H.erectus.006463
GO:0005283	sodium:amino acid symporter activity	1	3	0.337956	0.688663	H.erectus.011173
GO:0005416	cation:amino acid symporter activity	1	3	0.337956	0.688663	H.erectus.011173
GO:0008242	omega peptidase activity	1	3	0.337956	0.688663	H.erectus.016772
GO:0019206	nucleoside kinase activity	1	3	0.337956	0.688663	H.erectus.006860
GO:0031420	alkali metal ion binding	1	3	0.337956	0.688663	H.erectus.014992
GO:0034483	heparan sulfate sulfotransferase activity	1	3	0.337956	0.688663	XLOC_008316
GO:0070566	adenylyltransferase activity	1	3	0.337956	0.688663	H.erectus.005739
GO:0016638	oxidoreductase activity, acting on the CH-NH2 group of donors	3	16	0.338813	0.688663	H.erectus.005818;H.erectus.013653;H.erectus.018322
GO:0030674	protein binding, bridging	3	16	0.338813	0.688663	H.erectus.005441;H.erectus.005461;H.erectus.011349
GO:0031418	L-ascorbic acid binding	3	16	0.338813	0.688663	H.erectus.005674;H.erectus.009968;H.erectus.019995
GO:0060090	binding, bridging	3	16	0.338813	0.688663	H.erectus.005441;H.erectus.005461;H.erectus.011349
GO:0019887	protein kinase regulator activity	5	30	0.340034	0.688901	H.erectus.010434;H.erectus.010810;H.erectus.010811;H.erectus.011578;H.erectus.014690
GO:0035639	purine ribonucleoside triphosphate binding	195	1480	0.35421	0.714499	H.erectus.000267;H.erectus.000278;H.erectus.000380;H.erectus.000427;H.erectus.000451;H.erectus.000576;H.erectus.000800;H.erectus.000843;H.erectus.000949;H.erectus.001118;H.erectus.001128;H.erectus.001135;H.erectus.001647;H.erectus.001783;H.erectus.001926;H.erectus.001927;H.erectus.001977;H.erectus.002014;H.erectus.002022;H.erectus.002134;H.erectus.002141;H.erectus.002291;H.erectus.002297;H.erectu…
GO:0004930	G-protein coupled receptor activity	40	292	0.35496	0.714499	H.erectus.001712;H.erectus.001852;H.erectus.002761;H.erectus.003366;H.erectus.004110;H.erectus.004130;H.erectus.004642;H.erectus.005237;H.erectus.005633;H.erectus.006043;H.erectus.006082;H.erectus.006690;H.erectus.006930;H.erectus.007052;H.erectus.007801;H.erectus.007958;H.erectus.008873;H.erectus.009721;H.erectus.009735;H.erectus.009915;H.erectus.009936;H.erectus.009956;H.erectus.010470;H.erectu…
GO:0030695	GTPase regulator activity	17	119	0.35775	0.717801	H.erectus.000119;H.erectus.002471;H.erectus.002586;H.erectus.005828;H.erectus.006043;H.erectus.006463;H.erectus.006508;H.erectus.009244;H.erectus.013646;H.erectus.014200;H.erectus.015620;H.erectus.015651;H.erectus.016059;H.erectus.016670;H.erectus.017166;H.erectus.018501;H.erectus.018754
GO:0015077	monovalent inorganic cation transmembrane transporter activity	44	323	0.360404	0.717839	H.erectus.001145;H.erectus.001675;H.erectus.001745;H.erectus.001891;H.erectus.002397;H.erectus.002734;H.erectus.002794;H.erectus.002927;H.erectus.003747;H.erectus.004405;H.erectus.004415;H.erectus.005115;H.erectus.005123;H.erectus.005136;H.erectus.005259;H.erectus.005369;H.erectus.005627;H.erectus.007331;H.erectus.007675;H.erectus.008119;H.erectus.008436;H.erectus.008526;H.erectus.009300;H.erectu…
GO:0019199	transmembrane receptor protein kinase activity	12	82	0.360593	0.717839	H.erectus.001977;H.erectus.006079;H.erectus.006335;H.erectus.007335;H.erectus.007428;H.erectus.014712;H.erectus.015427;H.erectus.017553;H.erectus.019208;H.erectus.020728;XLOC_010706;XLOC_011761
GO:0019842	vitamin binding	6	38	0.36122	0.717839	H.erectus.005674;H.erectus.006611;H.erectus.009968;H.erectus.013676;H.erectus.017462;H.erectus.019995
GO:0004114	3',5'-cyclic-nucleotide phosphodiesterase activity	5	31	0.366923	0.721191	H.erectus.003460;H.erectus.005057;H.erectus.010809;H.erectus.015935;H.erectus.020247
GO:0004721	phosphoprotein phosphatase activity	17	120	0.371249	0.721191	H.erectus.000309;H.erectus.001097;H.erectus.003795;H.erectus.004218;H.erectus.005142;H.erectus.005880;H.erectus.006862;H.erectus.007138;H.erectus.008246;H.erectus.008402;H.erectus.009815;H.erectus.011650;H.erectus.014875;H.erectus.016739;H.erectus.019950;H.erectus.020008;H.erectus.020512
GO:0005343	organic acid:sodium symporter activity	4	24	0.372175	0.721191	H.erectus.001675;H.erectus.007331;H.erectus.011173;XLOC_023804
GO:0032555	purine ribonucleotide binding	195	1485	0.374325	0.721191	H.erectus.000267;H.erectus.000278;H.erectus.000380;H.erectus.000427;H.erectus.000451;H.erectus.000576;H.erectus.000800;H.erectus.000843;H.erectus.000949;H.erectus.001118;H.erectus.001128;H.erectus.001135;H.erectus.001647;H.erectus.001783;H.erectus.001926;H.erectus.001927;H.erectus.001977;H.erectus.002014;H.erectus.002022;H.erectus.002134;H.erectus.002141;H.erectus.002291;H.erectus.002297;H.erectu…
GO:0004089	carbonate dehydratase activity	2	10	0.374369	0.721191	H.erectus.004885;H.erectus.010329
GO:0004955	prostaglandin receptor activity	2	10	0.374369	0.721191	H.erectus.004130;H.erectus.018866
GO:0016645	oxidoreductase activity, acting on the CH-NH group of donors	2	10	0.374369	0.721191	H.erectus.010314;H.erectus.017634
GO:0051537	2 iron, 2 sulfur cluster binding	2	10	0.374369	0.721191	H.erectus.005286;H.erectus.008577
GO:0048029	monosaccharide binding	3	17	0.375944	0.721191	H.erectus.005674;H.erectus.009968;H.erectus.019995
GO:0070011	peptidase activity, acting on L-amino acid peptides	54	402	0.382204	0.721191	H.erectus.000200;H.erectus.000368;H.erectus.001545;H.erectus.001603;H.erectus.001715;H.erectus.001767;H.erectus.001842;H.erectus.002327;H.erectus.002625;H.erectus.003402;H.erectus.003538;H.erectus.003767;H.erectus.004276;H.erectus.004326;H.erectus.005159;H.erectus.005778;H.erectus.006795;H.erectus.006809;H.erectus.007887;H.erectus.008160;H.erectus.008247;H.erectus.008373;H.erectus.008497;H.erectu…
GO:0004553	hydrolase activity, hydrolyzing O-glycosyl compounds	9	61	0.382367	0.721191	H.erectus.000742;H.erectus.003183;H.erectus.004139;H.erectus.006114;H.erectus.009534;H.erectus.009666;H.erectus.010304;H.erectus.013266;H.erectus.015899
GO:0099516	ion antiporter activity	5	32	0.393832	0.721191	H.erectus.008161;H.erectus.013187;H.erectus.015890;H.erectus.017234;H.erectus.020009
GO:0016491	oxidoreductase activity	82	619	0.39755	0.721191	H.erectus.000157;H.erectus.000771;H.erectus.000811;H.erectus.001893;H.erectus.002304;H.erectus.002564;H.erectus.003558;H.erectus.003611;H.erectus.003692;H.erectus.003942;H.erectus.003953;H.erectus.004136;H.erectus.004591;H.erectus.004789;H.erectus.005017;H.erectus.005263;H.erectus.005674;H.erectus.005818;H.erectus.006135;H.erectus.006611;H.erectus.006693;H.erectus.006750;H.erectus.007067;H.erectu…
GO:0004180	carboxypeptidase activity	4	25	0.402914	0.721191	H.erectus.008373;H.erectus.010290;H.erectus.015104;H.erectus.016551
GO:0005516	calmodulin binding	4	25	0.402914	0.721191	H.erectus.002976;H.erectus.010959;H.erectus.016275;H.erectus.019148
GO:0008227	G-protein coupled amine receptor activity	4	25	0.402914	0.721191	H.erectus.004642;H.erectus.005633;H.erectus.015267;XLOC_012209
GO:0000166	nucleotide binding	208	1594	0.408792	0.721191	H.erectus.000267;H.erectus.000278;H.erectus.000380;H.erectus.000427;H.erectus.000451;H.erectus.000576;H.erectus.000800;H.erectus.000843;H.erectus.000949;H.erectus.001118;H.erectus.001128;H.erectus.001135;H.erectus.001647;H.erectus.001783;H.erectus.001926;H.erectus.001927;H.erectus.001977;H.erectus.002014;H.erectus.002022;H.erectus.002134;H.erectus.002141;H.erectus.002291;H.erectus.002297;H.erectu…
GO:1901265	nucleoside phosphate binding	208	1594	0.408792	0.721191	H.erectus.000267;H.erectus.000278;H.erectus.000380;H.erectus.000427;H.erectus.000451;H.erectus.000576;H.erectus.000800;H.erectus.000843;H.erectus.000949;H.erectus.001118;H.erectus.001128;H.erectus.001135;H.erectus.001647;H.erectus.001783;H.erectus.001926;H.erectus.001927;H.erectus.001977;H.erectus.002014;H.erectus.002022;H.erectus.002134;H.erectus.002141;H.erectus.002291;H.erectus.002297;H.erectu…
GO:0032553	ribonucleotide binding	195	1494	0.411265	0.721191	H.erectus.000267;H.erectus.000278;H.erectus.000380;H.erectus.000427;H.erectus.000451;H.erectus.000576;H.erectus.000800;H.erectus.000843;H.erectus.000949;H.erectus.001118;H.erectus.001128;H.erectus.001135;H.erectus.001647;H.erectus.001783;H.erectus.001926;H.erectus.001927;H.erectus.001977;H.erectus.002014;H.erectus.002022;H.erectus.002134;H.erectus.002141;H.erectus.002291;H.erectus.002297;H.erectu…
GO:0004143	diacylglycerol kinase activity	3	18	0.412623	0.721191	H.erectus.013892;H.erectus.015172;H.erectus.015940
GO:0019205	nucleobase-containing compound kinase activity	3	18	0.412623	0.721191	H.erectus.000380;H.erectus.006860;H.erectus.017804
GO:0017076	purine nucleotide binding	195	1496	0.419575	0.721191	H.erectus.000267;H.erectus.000278;H.erectus.000380;H.erectus.000427;H.erectus.000451;H.erectus.000576;H.erectus.000800;H.erectus.000843;H.erectus.000949;H.erectus.001118;H.erectus.001128;H.erectus.001135;H.erectus.001647;H.erectus.001783;H.erectus.001926;H.erectus.001927;H.erectus.001977;H.erectus.002014;H.erectus.002022;H.erectus.002134;H.erectus.002141;H.erectus.002291;H.erectus.002297;H.erectu…
GO:0000155	phosphorelay sensor kinase activity	2	11	0.422262	0.721191	H.erectus.001891;H.erectus.018693
GO:0004177	aminopeptidase activity	2	11	0.422262	0.721191	H.erectus.003538;H.erectus.008247
GO:0004673	protein histidine kinase activity	2	11	0.422262	0.721191	H.erectus.001891;H.erectus.018693
GO:0004683	calmodulin-dependent protein kinase activity	2	11	0.422262	0.721191	H.erectus.010959;H.erectus.019148
GO:0004954	prostanoid receptor activity	2	11	0.422262	0.721191	H.erectus.004130;H.erectus.018866
GO:0005540	hyaluronic acid binding	2	11	0.422262	0.721191	H.erectus.000347;H.erectus.017336
GO:0008093	cytoskeletal adaptor activity	2	11	0.422262	0.721191	H.erectus.005441;H.erectus.011349
GO:0016775	phosphotransferase activity, nitrogenous group as acceptor	2	11	0.422262	0.721191	H.erectus.001891;H.erectus.018693
GO:0016790	thiolester hydrolase activity	2	11	0.422262	0.721191	H.erectus.011237;H.erectus.011238
GO:0017124	SH3 domain binding	2	11	0.422262	0.721191	H.erectus.005441;H.erectus.011349
GO:0001604	urotensin II receptor activity	1	4	0.423006	0.721191	H.erectus.006043
GO:0004047	aminomethyltransferase activity	1	4	0.423006	0.721191	H.erectus.006665
GO:0004948	calcitonin receptor activity	1	4	0.423006	0.721191	H.erectus.018683
GO:0004960	thromboxane receptor activity	1	4	0.423006	0.721191	H.erectus.018866
GO:0008113	peptide-methionine (S)-S-oxide reductase activity	1	4	0.423006	0.721191	H.erectus.007612
GO:0008172	S-methyltransferase activity	1	4	0.423006	0.721191	XLOC_004789
GO:0016211	ammonia ligase activity	1	4	0.423006	0.721191	H.erectus.003324
GO:0016534	cyclin-dependent protein kinase 5 activator activity	1	4	0.423006	0.721191	H.erectus.010434
GO:0016813	hydrolase activity, acting on carbon-nitrogen (but not peptide) bonds, in linear amidines	1	4	0.423006	0.721191	H.erectus.003073
GO:0016880	acid-ammonia (or amide) ligase activity	1	4	0.423006	0.721191	H.erectus.003324
GO:0016888	endodeoxyribonuclease activity, producing 5'-phosphomonoesters	1	4	0.423006	0.721191	H.erectus.001230
GO:0019209	kinase activator activity	1	4	0.423006	0.721191	H.erectus.010434
GO:0030295	protein kinase activator activity	1	4	0.423006	0.721191	H.erectus.010434
GO:0031419	cobalamin binding	1	4	0.423006	0.721191	H.erectus.013676
GO:0035251	UDP-glucosyltransferase activity	1	4	0.423006	0.721191	H.erectus.005364
GO:0043022	ribosome binding	1	4	0.423006	0.721191	H.erectus.016057
GO:0043539	protein serine/threonine kinase activator activity	1	4	0.423006	0.721191	H.erectus.010434
GO:0046527	glucosyltransferase activity	1	4	0.423006	0.721191	H.erectus.005364
GO:0048038	quinone binding	1	4	0.423006	0.721191	H.erectus.018322
GO:0097642	calcitonin family receptor activity	1	4	0.423006	0.721191	H.erectus.018683
GO:0060589	nucleoside-triphosphatase regulator activity	17	124	0.425862	0.724082	H.erectus.000119;H.erectus.002471;H.erectus.002586;H.erectus.005828;H.erectus.006043;H.erectus.006463;H.erectus.006508;H.erectus.009244;H.erectus.013646;H.erectus.014200;H.erectus.015620;H.erectus.015651;H.erectus.016059;H.erectus.016670;H.erectus.017166;H.erectus.018501;H.erectus.018754
GO:1901681	sulfur compound binding	4	26	0.433361	0.73368	H.erectus.001873;H.erectus.006611;H.erectus.017462;H.erectus.020170
GO:0016773	phosphotransferase activity, alcohol group as acceptor	93	710	0.434777	0.73368	H.erectus.000278;H.erectus.000305;H.erectus.000427;H.erectus.000451;H.erectus.000576;H.erectus.000949;H.erectus.001647;H.erectus.001891;H.erectus.001977;H.erectus.002014;H.erectus.002022;H.erectus.002450;H.erectus.002839;H.erectus.002911;H.erectus.002964;H.erectus.003311;H.erectus.003366;H.erectus.004142;H.erectus.004215;H.erectus.005348;H.erectus.006079;H.erectus.006335;H.erectus.006364;H.erectu…
GO:0001883	purine nucleoside binding	203	1562	0.43621	0.73368	H.erectus.000267;H.erectus.000278;H.erectus.000380;H.erectus.000427;H.erectus.000451;H.erectus.000576;H.erectus.000800;H.erectus.000843;H.erectus.000949;H.erectus.001118;H.erectus.001128;H.erectus.001135;H.erectus.001647;H.erectus.001783;H.erectus.001926;H.erectus.001927;H.erectus.001977;H.erectus.002014;H.erectus.002022;H.erectus.002134;H.erectus.002141;H.erectus.002291;H.erectus.002297;H.erectu…
GO:0032550	purine ribonucleoside binding	203	1562	0.43621	0.73368	H.erectus.000267;H.erectus.000278;H.erectus.000380;H.erectus.000427;H.erectus.000451;H.erectus.000576;H.erectus.000800;H.erectus.000843;H.erectus.000949;H.erectus.001118;H.erectus.001128;H.erectus.001135;H.erectus.001647;H.erectus.001783;H.erectus.001926;H.erectus.001927;H.erectus.001977;H.erectus.002014;H.erectus.002022;H.erectus.002134;H.erectus.002141;H.erectus.002291;H.erectus.002297;H.erectu…
GO:0004112	cyclic-nucleotide phosphodiesterase activity	5	34	0.447226	0.750185	H.erectus.003460;H.erectus.005057;H.erectus.010809;H.erectus.015935;H.erectus.020247
GO:0004950	chemokine receptor activity	3	19	0.448589	0.750455	H.erectus.009735;H.erectus.018404;H.erectus.018875
GO:0016614	oxidoreductase activity, acting on CH-OH group of donors	8	57	0.452174	0.75443	H.erectus.003953;H.erectus.008498;H.erectus.012675;H.erectus.014415;H.erectus.016068;H.erectus.016069;H.erectus.018986;H.erectus.019623
GO:0016881	acid-amino acid ligase activity	11	80	0.453583	0.754762	H.erectus.000742;H.erectus.003431;H.erectus.004133;H.erectus.007128;H.erectus.007496;H.erectus.008397;H.erectus.008759;H.erectus.011006;H.erectus.015467;H.erectus.017757;H.erectus.018333
GO:0032549	ribonucleoside binding	203	1567	0.456851	0.758178	H.erectus.000267;H.erectus.000278;H.erectus.000380;H.erectus.000427;H.erectus.000451;H.erectus.000576;H.erectus.000800;H.erectus.000843;H.erectus.000949;H.erectus.001118;H.erectus.001128;H.erectus.001135;H.erectus.001647;H.erectus.001783;H.erectus.001926;H.erectus.001927;H.erectus.001977;H.erectus.002014;H.erectus.002022;H.erectus.002134;H.erectus.002141;H.erectus.002291;H.erectus.002297;H.erectu…
GO:0016836	hydro-lyase activity	4	27	0.463361	0.762572	H.erectus.002288;H.erectus.003991;H.erectus.004885;H.erectus.010329
GO:0016798	hydrolase activity, acting on glycosyl bonds	10	73	0.465351	0.762572	H.erectus.000742;H.erectus.003183;H.erectus.004139;H.erectus.006114;H.erectus.009534;H.erectus.009666;H.erectus.010304;H.erectus.010382;H.erectus.013266;H.erectus.015899
GO:0004672	protein kinase activity	79	607	0.467631	0.762572	H.erectus.000278;H.erectus.000427;H.erectus.000451;H.erectus.000576;H.erectus.000949;H.erectus.001647;H.erectus.001891;H.erectus.001977;H.erectus.002014;H.erectus.002022;H.erectus.002450;H.erectus.002839;H.erectus.002911;H.erectus.002964;H.erectus.003311;H.erectus.003366;H.erectus.004142;H.erectus.004215;H.erectus.005348;H.erectus.006079;H.erectus.006335;H.erectus.006364;H.erectus.006696;H.erectu…
GO:0003713	transcription coactivator activity	2	12	0.468182	0.762572	H.erectus.001313;H.erectus.011493
GO:0005539	glycosaminoglycan binding	2	12	0.468182	0.762572	H.erectus.000347;H.erectus.017336
GO:0008137	NADH dehydrogenase (ubiquinone) activity	2	12	0.468182	0.762572	H.erectus.010557;H.erectus.019415
GO:0016868	intramolecular transferase activity, phosphotransferases	2	12	0.468182	0.762572	H.erectus.003492;H.erectus.003801
GO:0001882	nucleoside binding	203	1570	0.469275	0.762572	H.erectus.000267;H.erectus.000278;H.erectus.000380;H.erectus.000427;H.erectus.000451;H.erectus.000576;H.erectus.000800;H.erectus.000843;H.erectus.000949;H.erectus.001118;H.erectus.001128;H.erectus.001135;H.erectus.001647;H.erectus.001783;H.erectus.001926;H.erectus.001927;H.erectus.001977;H.erectus.002014;H.erectus.002022;H.erectus.002134;H.erectus.002141;H.erectus.002291;H.erectus.002297;H.erectu…
GO:0004725	protein tyrosine phosphatase activity	12	89	0.475574	0.7708	H.erectus.000309;H.erectus.001097;H.erectus.003795;H.erectus.005142;H.erectus.006862;H.erectus.007138;H.erectus.008246;H.erectus.008402;H.erectus.009815;H.erectus.011650;H.erectus.020008;H.erectus.020512
GO:0005126	cytokine receptor binding	6	43	0.481183	0.777871	H.erectus.000998;H.erectus.001079;H.erectus.006783;H.erectus.013607;H.erectus.019489;H.erectus.019613
GO:0004984	olfactory receptor activity	3	20	0.483627	0.779801	H.erectus.004711;H.erectus.004712;H.erectus.017217
GO:0009055	electron carrier activity	15	113	0.487635	0.784237	H.erectus.001893;H.erectus.003942;H.erectus.007216;H.erectus.009565;H.erectus.009862;H.erectus.010217;H.erectus.010401;H.erectus.011372;H.erectus.017141;H.erectus.017313;H.erectus.017951;H.erectus.018051;H.erectus.019847;H.erectus.020215;H.erectus.020328
GO:0001609	G-protein coupled adenosine receptor activity	1	5	0.497136	0.789346	H.erectus.001712
GO:0004396	hexokinase activity	1	5	0.497136	0.789346	H.erectus.012884
GO:0004806	triglyceride lipase activity	1	5	0.497136	0.789346	H.erectus.019928
GO:0004985	opioid receptor activity	1	5	0.497136	0.789346	H.erectus.020281
GO:0043021	ribonucleoprotein complex binding	1	5	0.497136	0.789346	H.erectus.016057
GO:0019207	kinase regulator activity	5	36	0.499336	0.790827	H.erectus.010434;H.erectus.010810;H.erectus.010811;H.erectus.011578;H.erectus.014690
GO:0005310	dicarboxylic acid transmembrane transporter activity	2	13	0.511844	0.804511	H.erectus.007331;XLOC_013190
GO:0016655	oxidoreductase activity, acting on NAD(P)H, quinone or similar compound as acceptor	2	13	0.511844	0.804511	H.erectus.010557;H.erectus.019415
GO:0050136	NADH dehydrogenase (quinone) activity	2	13	0.511844	0.804511	H.erectus.010557;H.erectus.019415
GO:0004222	metalloendopeptidase activity	14	107	0.513847	0.805629	H.erectus.000200;H.erectus.001715;H.erectus.002327;H.erectus.003402;H.erectus.004326;H.erectus.007887;H.erectus.010280;H.erectus.012057;H.erectus.014251;H.erectus.015854;H.erectus.016150;H.erectus.016236;H.erectus.019141;H.erectus.020752
GO:0001664	G-protein coupled receptor binding	3	21	0.517559	0.809415	H.erectus.000998;H.erectus.006783;XLOC_027764
GO:0003824	catalytic activity	551	4293	0.518914	0.809506	H.erectus.000081;H.erectus.000089;H.erectus.000157;H.erectus.000200;H.erectus.000267;H.erectus.000278;H.erectus.000305;H.erectus.000309;H.erectus.000368;H.erectus.000380;H.erectus.000382;H.erectus.000427;H.erectus.000451;H.erectus.000576;H.erectus.000742;H.erectus.000771;H.erectus.000777;H.erectus.000780;H.erectus.000800;H.erectus.000811;H.erectus.000843;H.erectus.000892;H.erectus.000914;H.erectu…
GO:0036094	small molecule binding	222	1731	0.522638	0.813282	H.erectus.000267;H.erectus.000278;H.erectus.000380;H.erectus.000427;H.erectus.000451;H.erectus.000576;H.erectus.000800;H.erectus.000843;H.erectus.000949;H.erectus.001118;H.erectus.001128;H.erectus.001135;H.erectus.001647;H.erectus.001783;H.erectus.001926;H.erectus.001927;H.erectus.001977;H.erectus.002014;H.erectus.002022;H.erectus.002134;H.erectus.002141;H.erectus.002291;H.erectus.002297;H.erectu…
GO:0005096	GTPase activator activity	13	100	0.526417	0.817125	H.erectus.000119;H.erectus.002471;H.erectus.005828;H.erectus.006043;H.erectus.006508;H.erectus.009244;H.erectus.013646;H.erectus.014200;H.erectus.015620;H.erectus.015651;H.erectus.017166;H.erectus.018501;H.erectus.018754
GO:0004175	endopeptidase activity	39	304	0.529513	0.819892	H.erectus.000200;H.erectus.000368;H.erectus.001545;H.erectus.001603;H.erectus.001715;H.erectus.001842;H.erectus.002327;H.erectus.002625;H.erectus.003402;H.erectus.003767;H.erectus.004276;H.erectus.004326;H.erectus.005159;H.erectus.005778;H.erectus.006795;H.erectus.006809;H.erectus.007887;H.erectus.008160;H.erectus.008497;H.erectus.008770;H.erectus.010280;H.erectus.010323;H.erectus.010326;H.erectu…
GO:0008047	enzyme activator activity	14	109	0.543279	0.832614	H.erectus.000119;H.erectus.002471;H.erectus.005828;H.erectus.006043;H.erectus.006508;H.erectus.009244;H.erectus.010434;H.erectus.013646;H.erectus.014200;H.erectus.015620;H.erectus.015651;H.erectus.017166;H.erectus.018501;H.erectus.018754
GO:0015298	solute:cation antiporter activity	4	30	0.549411	0.832614	H.erectus.001145;H.erectus.013187;H.erectus.013874;H.erectus.020009
GO:0051020	GTPase binding	4	30	0.549411	0.832614	H.erectus.001782;H.erectus.006035;H.erectus.006520;H.erectus.014666
GO:0015296	anion:cation symporter activity	3	22	0.550247	0.832614	H.erectus.007331;H.erectus.011173;XLOC_003838
GO:0003954	NADH dehydrogenase activity	2	14	0.553071	0.832614	H.erectus.010557;H.erectus.019415
GO:0005544	calcium-dependent phospholipid binding	2	14	0.553071	0.832614	H.erectus.009059;H.erectus.009060
GO:0016831	carboxy-lyase activity	2	14	0.553071	0.832614	H.erectus.002756;H.erectus.004967
GO:0097367	carbohydrate derivative binding	206	1615	0.558286	0.832614	H.erectus.000267;H.erectus.000278;H.erectus.000347;H.erectus.000380;H.erectus.000427;H.erectus.000451;H.erectus.000576;H.erectus.000800;H.erectus.000843;H.erectus.000949;H.erectus.001118;H.erectus.001128;H.erectus.001135;H.erectus.001647;H.erectus.001783;H.erectus.001873;H.erectus.001926;H.erectus.001927;H.erectus.001977;H.erectus.002014;H.erectus.002022;H.erectus.002134;H.erectus.002141;H.erectu…
GO:0000990	transcription factor activity, core RNA polymerase binding	1	6	0.561748	0.832614	H.erectus.004030
GO:0000996	core DNA-dependent RNA polymerase binding promoter specificity activity	1	6	0.561748	0.832614	H.erectus.004030
GO:0004568	chitinase activity	1	6	0.561748	0.832614	H.erectus.004139
GO:0004623	phospholipase A2 activity	1	6	0.561748	0.832614	H.erectus.007772
GO:0004697	protein kinase C activity	1	6	0.561748	0.832614	H.erectus.012368
GO:0005092	GDP-dissociation inhibitor activity	1	6	0.561748	0.832614	H.erectus.006463
GO:0016846	carbon-sulfur lyase activity	1	6	0.561748	0.832614	H.erectus.019932
GO:0016987	sigma factor activity	1	6	0.561748	0.832614	H.erectus.004030
GO:0046915	transition metal ion transmembrane transporter activity	1	6	0.561748	0.832614	H.erectus.020333
GO:1901682	sulfur compound transmembrane transporter activity	1	6	0.561748	0.832614	H.erectus.001675
GO:0016706	oxidoreductase activity, acting on paired donors, with incorporation or reduction of molecular oxygen, 2-oxoglutarate as one donor, and incorporation of one atom each of oxygen into both donors	10	80	0.587188	0.866815	H.erectus.005674;H.erectus.008110;H.erectus.009968;H.erectus.011143;H.erectus.011915;H.erectus.013865;H.erectus.015026;H.erectus.016103;H.erectus.019711;H.erectus.019995
GO:0042623	ATPase activity, coupled	24	192	0.589897	0.866815	H.erectus.001783;H.erectus.001926;H.erectus.002403;H.erectus.002650;H.erectus.004415;H.erectus.005172;H.erectus.005383;H.erectus.006192;H.erectus.008295;H.erectus.008296;H.erectus.008879;H.erectus.009402;H.erectus.009565;H.erectus.009815;H.erectus.010374;H.erectus.011167;H.erectus.012841;H.erectus.013555;H.erectus.014867;H.erectus.015157;H.erectus.017061;H.erectus.018570;H.erectus.020169;H.erectu…
GO:0004601	peroxidase activity	2	15	0.591768	0.866815	H.erectus.006135;H.erectus.019564
GO:0017017	MAP kinase tyrosine/serine/threonine phosphatase activity	2	15	0.591768	0.866815	H.erectus.003795;H.erectus.008402
GO:0033549	MAP kinase phosphatase activity	2	15	0.591768	0.866815	H.erectus.003795;H.erectus.008402
GO:0051213	dioxygenase activity	12	97	0.601398	0.874537	H.erectus.000157;H.erectus.003558;H.erectus.005674;H.erectus.008110;H.erectus.009968;H.erectus.011143;H.erectus.011915;H.erectus.013865;H.erectus.015026;H.erectus.016103;H.erectus.019711;H.erectus.019995
GO:0016835	carbon-oxygen lyase activity	4	32	0.602533	0.874537	H.erectus.002288;H.erectus.003991;H.erectus.004885;H.erectus.010329
GO:0051536	iron-sulfur cluster binding	4	32	0.602533	0.874537	H.erectus.005286;H.erectus.008577;H.erectus.009565;H.erectus.015445
GO:0005507	copper ion binding	3	24	0.611502	0.874537	H.erectus.005818;H.erectus.012248;H.erectus.018322
GO:0016651	oxidoreductase activity, acting on NAD(P)H	3	24	0.611502	0.874537	H.erectus.010557;H.erectus.019415;XLOC_016123
GO:0019904	protein domain specific binding	3	24	0.611502	0.874537	H.erectus.005441;H.erectus.011349;H.erectus.011766
GO:0000049	tRNA binding	1	7	0.618062	0.874537	H.erectus.009001
GO:0000062	fatty-acyl-CoA binding	1	7	0.618062	0.874537	H.erectus.020170
GO:0004016	adenylate cyclase activity	1	7	0.618062	0.874537	H.erectus.004000
GO:0004659	prenyltransferase activity	1	7	0.618062	0.874537	H.erectus.019470
GO:0004952	dopamine neurotransmitter receptor activity	1	7	0.618062	0.874537	H.erectus.009956
GO:0008191	metalloendopeptidase inhibitor activity	1	7	0.618062	0.874537	H.erectus.014643
GO:0010576	metalloenzyme regulator activity	1	7	0.618062	0.874537	H.erectus.014643
GO:0016500	protein-hormone receptor activity	1	7	0.618062	0.874537	H.erectus.010470
GO:0048551	metalloenzyme inhibitor activity	1	7	0.618062	0.874537	H.erectus.014643
GO:0008188	neuropeptide receptor activity	4	33	0.627623	0.877927	H.erectus.004110;H.erectus.006082;H.erectus.007958;XLOC_029408
GO:0031406	carboxylic acid binding	4	33	0.627623	0.877927	H.erectus.005674;H.erectus.009968;H.erectus.012724;H.erectus.019995
GO:0043177	organic acid binding	4	33	0.627623	0.877927	H.erectus.005674;H.erectus.009968;H.erectus.012724;H.erectus.019995
GO:0004953	icosanoid receptor activity	2	16	0.627905	0.877927	H.erectus.004130;H.erectus.018866
GO:0001653	peptide receptor activity	13	107	0.628899	0.877927	H.erectus.003366;H.erectus.004110;H.erectus.006043;H.erectus.006082;H.erectus.007958;H.erectus.008873;H.erectus.009735;H.erectus.017184;H.erectus.018404;H.erectus.018683;H.erectus.018875;H.erectus.020281;XLOC_029408
GO:0008528	G-protein coupled peptide receptor activity	13	107	0.628899	0.877927	H.erectus.003366;H.erectus.004110;H.erectus.006043;H.erectus.006082;H.erectus.007958;H.erectus.008873;H.erectus.009735;H.erectus.017184;H.erectus.018404;H.erectus.018683;H.erectus.018875;H.erectus.020281;XLOC_029408
GO:0004527	exonuclease activity	3	25	0.639946	0.880124	H.erectus.009419;H.erectus.010526;H.erectus.015382
GO:0016705	oxidoreductase activity, acting on paired donors, with incorporation or reduction of molecular oxygen	14	116	0.640708	0.880124	H.erectus.005674;H.erectus.008110;H.erectus.009968;H.erectus.011143;H.erectus.011915;H.erectus.012084;H.erectus.013865;H.erectus.015026;H.erectus.016103;H.erectus.018835;H.erectus.018836;H.erectus.018839;H.erectus.019711;H.erectus.019995
GO:0051540	metal cluster binding	4	34	0.651675	0.880124	H.erectus.005286;H.erectus.008577;H.erectus.009565;H.erectus.015445
GO:0005249	voltage-gated potassium channel activity	13	109	0.656073	0.880124	H.erectus.001891;H.erectus.004405;H.erectus.005259;H.erectus.005369;H.erectus.007675;H.erectus.010558;H.erectus.012842;H.erectus.013845;H.erectus.014341;H.erectus.015156;H.erectus.019224;H.erectus.019766;XLOC_007174
GO:0008009	chemokine activity	2	17	0.661499	0.880124	H.erectus.000998;H.erectus.006783
GO:0015491	cation:cation antiporter activity	2	17	0.661499	0.880124	H.erectus.013187;H.erectus.020009
GO:0016684	oxidoreductase activity, acting on peroxide as acceptor	2	17	0.661499	0.880124	H.erectus.006135;H.erectus.019564
GO:0042379	chemokine receptor binding	2	17	0.661499	0.880124	H.erectus.000998;H.erectus.006783
GO:0043167	ion binding	469	3703	0.66221	0.880124	H.erectus.000081;H.erectus.000105;H.erectus.000119;H.erectus.000130;H.erectus.000200;H.erectus.000267;H.erectus.000278;H.erectus.000312;H.erectus.000344;H.erectus.000347;H.erectus.000380;H.erectus.000427;H.erectus.000433;H.erectus.000451;H.erectus.000576;H.erectus.000601;H.erectus.000697;H.erectus.000763;H.erectus.000800;H.erectus.000843;H.erectus.000906;H.erectus.000907;H.erectus.000940;H.erectu…
GO:0016874	ligase activity	20	167	0.666774	0.880124	H.erectus.000742;H.erectus.003269;H.erectus.003324;H.erectus.003431;H.erectus.003972;H.erectus.004133;H.erectus.004816;H.erectus.007128;H.erectus.007496;H.erectus.008397;H.erectus.008759;H.erectus.008910;H.erectus.009432;H.erectus.009845;H.erectus.010789;H.erectus.011006;H.erectus.015467;H.erectus.017757;H.erectus.018333;H.erectus.018873
GO:0001948	glycoprotein binding	1	8	0.667145	0.880124	H.erectus.001873
GO:0003873	6-phosphofructo-2-kinase activity	1	8	0.667145	0.880124	H.erectus.006464
GO:0004176	ATP-dependent peptidase activity	1	8	0.667145	0.880124	H.erectus.014867
GO:0004861	cyclin-dependent protein serine/threonine kinase inhibitor activity	1	8	0.667145	0.880124	H.erectus.014690
GO:0004887	thyroid hormone receptor activity	1	8	0.667145	0.880124	H.erectus.012633
GO:0004983	neuropeptide Y receptor activity	1	8	0.667145	0.880124	H.erectus.006082
GO:0008017	microtubule binding	1	8	0.667145	0.880124	H.erectus.018864
GO:0008028	monocarboxylic acid transmembrane transporter activity	1	8	0.667145	0.880124	H.erectus.011173
GO:0016494	C-X-C chemokine receptor activity	1	8	0.667145	0.880124	H.erectus.018404
GO:0016671	oxidoreductase activity, acting on a sulfur group of donors, disulfide as acceptor	1	8	0.667145	0.880124	H.erectus.007612
GO:0016780	phosphotransferase activity, for other substituted phosphate groups	1	8	0.667145	0.880124	H.erectus.015275
GO:0016801	hydrolase activity, acting on ether bonds	1	8	0.667145	0.880124	H.erectus.018474
GO:0016861	intramolecular oxidoreductase activity, interconverting aldoses and ketoses	1	8	0.667145	0.880124	H.erectus.006968
GO:0030247	polysaccharide binding	1	8	0.667145	0.880124	H.erectus.018781
GO:0043394	proteoglycan binding	1	8	0.667145	0.880124	H.erectus.001873
GO:0043395	heparan sulfate proteoglycan binding	1	8	0.667145	0.880124	H.erectus.001873
GO:0016810	hydrolase activity, acting on carbon-nitrogen (but not peptide) bonds	6	52	0.673042	0.88603	H.erectus.003073;H.erectus.006287;H.erectus.006429;H.erectus.014837;H.erectus.018296;H.erectus.020513
GO:0000287	magnesium ion binding	6	53	0.691313	0.907958	H.erectus.003492;H.erectus.005880;H.erectus.006364;H.erectus.010382;H.erectus.014992;H.erectus.015658
GO:0004198	calcium-dependent cysteine-type endopeptidase activity	2	18	0.692609	0.907958	H.erectus.008770;H.erectus.014135
GO:0001871	pattern binding	1	9	0.709924	0.917168	H.erectus.018781
GO:0003810	protein-glutamine gamma-glutamyltransferase activity	1	9	0.709924	0.917168	H.erectus.020518
GO:0004957	prostaglandin E receptor activity	1	9	0.709924	0.917168	H.erectus.004130
GO:0005227	calcium activated cation channel activity	1	9	0.709924	0.917168	H.erectus.002794
GO:0015269	calcium-activated potassium channel activity	1	9	0.709924	0.917168	H.erectus.002794
GO:0017048	Rho GTPase binding	1	9	0.709924	0.917168	H.erectus.001782
GO:0022839	ion gated channel activity	1	9	0.709924	0.917168	H.erectus.002794
GO:0008146	sulfotransferase activity	6	55	0.725782	0.935719	H.erectus.006617;H.erectus.006972;H.erectus.010377;H.erectus.013019;H.erectus.018226;XLOC_008316
GO:0005044	scavenger receptor activity	3	29	0.738754	0.943841	H.erectus.005778;H.erectus.005818;H.erectus.018781
GO:0016747	transferase activity, transferring acyl groups other than amino-acyl groups	7	65	0.745972	0.943841	H.erectus.005263;H.erectus.005581;H.erectus.006965;H.erectus.010047;H.erectus.010283;H.erectus.012173;H.erectus.013413
GO:0003950	NAD+ ADP-ribosyltransferase activity	1	10	0.747207	0.943841	H.erectus.008664
GO:0004520	endodeoxyribonuclease activity	1	10	0.747207	0.943841	H.erectus.001230
GO:0004994	somatostatin receptor activity	1	10	0.747207	0.943841	H.erectus.007958
GO:0015144	carbohydrate transmembrane transporter activity	1	10	0.747207	0.943841	XLOC_021041
GO:0015631	tubulin binding	1	10	0.747207	0.943841	H.erectus.018864
GO:0016538	cyclin-dependent protein serine/threonine kinase regulator activity	1	10	0.747207	0.943841	H.erectus.014690
GO:0016799	hydrolase activity, hydrolyzing N-glycosyl compounds	1	10	0.747207	0.943841	H.erectus.010382
GO:1901476	carbohydrate transporter activity	1	10	0.747207	0.943841	XLOC_021041
GO:0032403	protein complex binding	3	30	0.759793	0.955868	H.erectus.000825;H.erectus.005461;H.erectus.018864
GO:0038024	cargo receptor activity	3	30	0.759793	0.955868	H.erectus.005778;H.erectus.005818;H.erectus.018781
GO:0008138	protein tyrosine/serine/threonine phosphatase activity	5	49	0.771778	0.963434	H.erectus.003795;H.erectus.006862;H.erectus.008402;H.erectus.014875;H.erectus.020008
GO:0003746	translation elongation factor activity	1	11	0.779702	0.963434	H.erectus.016057
GO:0004860	protein kinase inhibitor activity	1	11	0.779702	0.963434	H.erectus.014690
GO:0008408	3'-5' exonuclease activity	1	11	0.779702	0.963434	H.erectus.009419
GO:0016307	phosphatidylinositol phosphate kinase activity	1	11	0.779702	0.963434	H.erectus.000305
GO:0016620	oxidoreductase activity, acting on the aldehyde or oxo group of donors, NAD or NADP as acceptor	1	11	0.779702	0.963434	H.erectus.007236
GO:0016860	intramolecular oxidoreductase activity	1	11	0.779702	0.963434	H.erectus.006968
GO:0019210	kinase inhibitor activity	1	11	0.779702	0.963434	H.erectus.014690
GO:0030291	protein serine/threonine kinase inhibitor activity	1	11	0.779702	0.963434	H.erectus.014690
GO:0016782	transferase activity, transferring sulfur-containing groups	6	59	0.786367	0.969749	H.erectus.006617;H.erectus.006972;H.erectus.010377;H.erectus.013019;H.erectus.018226;XLOC_008316
GO:0044877	macromolecular complex binding	8	77	0.788914	0.970971	H.erectus.000825;H.erectus.004443;H.erectus.004800;H.erectus.005461;H.erectus.008879;H.erectus.016057;H.erectus.017061;H.erectus.018864
GO:0016209	antioxidant activity	2	22	0.794126	0.975462	H.erectus.006135;H.erectus.019564
GO:0019829	cation-transporting ATPase activity	3	32	0.797737	0.977973	H.erectus.004415;H.erectus.005172;H.erectus.011167
GO:0008134	transcription factor binding	1	12	0.808022	0.980945	H.erectus.018416
GO:0008171	O-methyltransferase activity	1	12	0.808022	0.980945	H.erectus.014716
GO:0008601	protein phosphatase type 2A regulator activity	1	12	0.808022	0.980945	H.erectus.006318
GO:0016597	amino acid binding	1	12	0.808022	0.980945	H.erectus.012724
GO:0017153	sodium:dicarboxylate symporter activity	1	12	0.808022	0.980945	H.erectus.007331
GO:0005267	potassium channel activity	15	140	0.810119	0.981581	H.erectus.001891;H.erectus.002794;H.erectus.004405;H.erectus.005259;H.erectus.005369;H.erectus.007675;H.erectus.010558;H.erectus.012842;H.erectus.013845;H.erectus.014341;H.erectus.015156;H.erectus.019224;H.erectus.019766;XLOC_007174;XLOC_016937
GO:0004518	nuclease activity	8	79	0.81202	0.981978	H.erectus.001230;H.erectus.002652;H.erectus.006670;H.erectus.009419;H.erectus.010526;H.erectus.015382;H.erectus.018663;XLOC_025438
GO:0003682	chromatin binding	4	43	0.820479	0.990288	H.erectus.004443;H.erectus.004800;H.erectus.008879;H.erectus.017061
GO:0004536	deoxyribonuclease activity	1	13	0.832703	0.997455	H.erectus.001230
GO:0008483	transaminase activity	1	13	0.832703	0.997455	H.erectus.008708
GO:0015299	solute:proton antiporter activity	2	24	0.832811	0.997455	H.erectus.001145;H.erectus.013874
GO:0016866	intramolecular transferase activity	2	24	0.832811	0.997455	H.erectus.003492;H.erectus.003801
GO:0015079	potassium ion transmembrane transporter activity	15	144	0.841934	1	H.erectus.001891;H.erectus.002794;H.erectus.004405;H.erectus.005259;H.erectus.005369;H.erectus.007675;H.erectus.010558;H.erectus.012842;H.erectus.013845;H.erectus.014341;H.erectus.015156;H.erectus.019224;H.erectus.019766;XLOC_007174;XLOC_016937
GO:0000988	transcription factor activity, protein binding	4	45	0.847085	1	H.erectus.001313;H.erectus.004030;H.erectus.011493;XLOC_023022
GO:0016278	lysine N-methyltransferase activity	1	14	0.854214	1	H.erectus.019209
GO:0016279	protein-lysine N-methyltransferase activity	1	14	0.854214	1	H.erectus.019209
GO:0018024	histone-lysine N-methyltransferase activity	1	14	0.854214	1	H.erectus.019209
GO:0042054	histone methyltransferase activity	1	14	0.854214	1	H.erectus.019209
GO:0019899	enzyme binding	4	46	0.859089	1	H.erectus.001782;H.erectus.006035;H.erectus.006520;H.erectus.014666
GO:0008083	growth factor activity	8	84	0.861282	1	H.erectus.000992;H.erectus.001513;H.erectus.004956;H.erectus.010340;H.erectus.013676;H.erectus.015268;H.erectus.015547;H.erectus.015859
GO:0043169	cation binding	262	2159	0.869866	1	H.erectus.000081;H.erectus.000105;H.erectus.000119;H.erectus.000130;H.erectus.000200;H.erectus.000312;H.erectus.000344;H.erectus.000347;H.erectus.000433;H.erectus.000601;H.erectus.000697;H.erectus.000763;H.erectus.000906;H.erectus.000907;H.erectus.000940;H.erectus.000989;H.erectus.001054;H.erectus.001081;H.erectus.001114;H.erectus.001138;H.erectus.001139;H.erectus.001210;H.erectus.001636;H.erectu…
GO:0004519	endonuclease activity	3	37	0.871109	1	H.erectus.001230;H.erectus.006670;H.erectus.015382
GO:0005158	insulin receptor binding	1	15	0.87296	1	H.erectus.000825
GO:0016755	transferase activity, transferring amino-acyl groups	1	15	0.87296	1	H.erectus.020518
GO:0005125	cytokine activity	2	27	0.878604	1	H.erectus.000998;H.erectus.006783
GO:0005319	lipid transporter activity	2	27	0.878604	1	H.erectus.002805;XLOC_018981
GO:0003712	transcription cofactor activity	3	38	0.882588	1	H.erectus.001313;H.erectus.011493;XLOC_023022
GO:0046933	proton-transporting ATP synthase activity, rotational mechanism	1	16	0.889297	1	H.erectus.004415
GO:0000989	transcription factor activity, transcription factor binding	3	39	0.893147	1	H.erectus.001313;H.erectus.011493;XLOC_023022
GO:0046872	metal ion binding	253	2105	0.901075	1	H.erectus.000081;H.erectus.000105;H.erectus.000119;H.erectus.000130;H.erectus.000200;H.erectus.000312;H.erectus.000344;H.erectus.000347;H.erectus.000433;H.erectus.000601;H.erectus.000697;H.erectus.000763;H.erectus.000906;H.erectus.000907;H.erectus.000940;H.erectus.000989;H.erectus.001054;H.erectus.001081;H.erectus.001114;H.erectus.001138;H.erectus.001139;H.erectus.001210;H.erectus.001636;H.erectu…
GO:0003725	double-stranded RNA binding	1	17	0.903534	1	H.erectus.018296
GO:0005086	ARF guanyl-nucleotide exchange factor activity	1	17	0.903534	1	H.erectus.012985
GO:0005496	steroid binding	1	17	0.903534	1	H.erectus.009880
GO:0019208	phosphatase regulator activity	1	17	0.903534	1	H.erectus.006318
GO:0019888	protein phosphatase regulator activity	1	17	0.903534	1	H.erectus.006318
GO:0016746	transferase activity, transferring acyl groups	11	119	0.911237	1	H.erectus.001107;H.erectus.005263;H.erectus.005581;H.erectus.006965;H.erectus.010047;H.erectus.010283;H.erectus.010303;H.erectus.012173;H.erectus.013413;H.erectus.020170;H.erectus.020518
GO:0008234	cysteine-type peptidase activity	4	52	0.915406	1	H.erectus.001767;H.erectus.002625;H.erectus.008770;H.erectus.014135
GO:0003755	peptidyl-prolyl cis-trans isomerase activity	1	18	0.915941	1	H.erectus.009842
GO:0004675	transmembrane receptor protein serine/threonine kinase activity	1	18	0.915941	1	XLOC_010706
GO:0004869	cysteine-type endopeptidase inhibitor activity	1	18	0.915941	1	H.erectus.016085
GO:0016893	endonuclease activity, active with either ribo- or deoxyribonucleic acids and producing 5'-phosphomonoesters	1	18	0.915941	1	H.erectus.001230
GO:0004812	aminoacyl-tRNA ligase activity	3	42	0.919891	1	H.erectus.003269;H.erectus.004816;H.erectus.009845
GO:0035586	purinergic receptor activity	2	31	0.921739	1	H.erectus.001712;H.erectus.007052
GO:0017016	Ras GTPase binding	1	19	0.926754	1	H.erectus.001782
GO:0031267	small GTPase binding	1	19	0.926754	1	H.erectus.001782
GO:0036442	hydrogen-exporting ATPase activity	1	19	0.926754	1	H.erectus.004415
GO:0046961	proton-transporting ATPase activity, rotational mechanism	1	19	0.926754	1	H.erectus.004415
GO:0004197	cysteine-type endopeptidase activity	3	44	0.93416	1	H.erectus.002625;H.erectus.008770;H.erectus.014135
GO:0016875	ligase activity, forming carbon-oxygen bonds	3	44	0.93416	1	H.erectus.003269;H.erectus.004816;H.erectus.009845
GO:0016876	ligase activity, forming aminoacyl-tRNA and related compounds	3	44	0.93416	1	H.erectus.003269;H.erectus.004816;H.erectus.009845
GO:0008170	N-methyltransferase activity	1	20	0.936176	1	H.erectus.019209
GO:0016859	cis-trans isomerase activity	1	20	0.936176	1	H.erectus.009842
GO:0044769	ATPase activity, coupled to transmembrane movement of ions, rotational mechanism	1	20	0.936176	1	H.erectus.004415
GO:0016407	acetyltransferase activity	2	33	0.937442	1	H.erectus.006965;H.erectus.010047
GO:0004715	non-membrane spanning protein tyrosine kinase activity	2	34	0.944124	1	H.erectus.018076;H.erectus.018387
GO:0004129	cytochrome-c oxidase activity	1	21	0.944387	1	H.erectus.010401
GO:0015002	heme-copper terminal oxidase activity	1	21	0.944387	1	H.erectus.010401
GO:0016675	oxidoreductase activity, acting on a heme group of donors	1	21	0.944387	1	H.erectus.010401
GO:0016676	oxidoreductase activity, acting on a heme group of donors, oxygen as acceptor	1	21	0.944387	1	H.erectus.010401
GO:0016765	transferase activity, transferring alkyl or aryl (other than methyl) groups	1	21	0.944387	1	H.erectus.019470
GO:0005543	phospholipid binding	5	70	0.955991	1	H.erectus.003719;H.erectus.005224;H.erectus.009059;H.erectus.009060;H.erectus.018009
GO:0004842	ubiquitin-protein transferase activity	1	23	0.957778	1	H.erectus.011214
GO:0008094	DNA-dependent ATPase activity	1	23	0.957778	1	H.erectus.009815
GO:0015035	protein disulfide oxidoreductase activity	1	23	0.957778	1	H.erectus.009862
GO:0016667	oxidoreductase activity, acting on a sulfur group of donors	2	37	0.960326	1	H.erectus.007612;H.erectus.009862
GO:0031072	heat shock protein binding	4	61	0.96272	1	H.erectus.000374;H.erectus.005224;H.erectus.009747;H.erectus.011551
GO:0015036	disulfide oxidoreductase activity	1	24	0.963211	1	H.erectus.009862
GO:0016811	hydrolase activity, acting on carbon-nitrogen (but not peptide) bonds, in linear amides	1	24	0.963211	1	H.erectus.014837
GO:0008276	protein methyltransferase activity	1	25	0.967946	1	H.erectus.019209
GO:0003924	GTPase activity	15	174	0.968997	1	H.erectus.001118;H.erectus.001128;H.erectus.001927;H.erectus.002134;H.erectus.004638;H.erectus.005789;H.erectus.008243;H.erectus.010087;H.erectus.013467;H.erectus.017818;H.erectus.019699;H.erectus.019700;H.erectus.019745;H.erectus.020187;H.erectus.020718
GO:0005525	GTP binding	33	341	0.971914	1	H.erectus.001118;H.erectus.001128;H.erectus.001927;H.erectus.002134;H.erectus.003174;H.erectus.003380;H.erectus.003381;H.erectus.004287;H.erectus.004556;H.erectus.004638;H.erectus.004950;H.erectus.005334;H.erectus.005446;H.erectus.005789;H.erectus.005809;H.erectus.006035;H.erectus.006520;H.erectus.007921;H.erectus.008243;H.erectus.010087;H.erectus.011115;H.erectus.012028;H.erectus.013467;H.erectu…
GO:0001608	G-protein coupled nucleotide receptor activity	1	26	0.972071	1	H.erectus.007052
GO:0001614	purinergic nucleotide receptor activity	1	26	0.972071	1	H.erectus.007052
GO:0016502	nucleotide receptor activity	1	26	0.972071	1	H.erectus.007052
GO:0019787	ubiquitin-like protein transferase activity	1	26	0.972071	1	H.erectus.011214
GO:0045028	G-protein coupled purinergic nucleotide receptor activity	1	26	0.972071	1	H.erectus.007052
GO:0016772	transferase activity, transferring phosphorus-containing groups	120	1086	0.973158	1	H.erectus.000278;H.erectus.000305;H.erectus.000380;H.erectus.000427;H.erectus.000451;H.erectus.000576;H.erectus.000949;H.erectus.001647;H.erectus.001891;H.erectus.001977;H.erectus.002014;H.erectus.002022;H.erectus.002043;H.erectus.002450;H.erectus.002839;H.erectus.002911;H.erectus.002964;H.erectus.003311;H.erectus.003366;H.erectus.004142;H.erectus.004215;H.erectus.004443;H.erectus.004800;H.erectu…
GO:0008026	ATP-dependent helicase activity	6	88	0.976563	1	H.erectus.001926;H.erectus.002403;H.erectus.002650;H.erectus.006192;H.erectus.008879;H.erectus.017061
GO:0070035	purine NTP-dependent helicase activity	6	88	0.976563	1	H.erectus.001926;H.erectus.002403;H.erectus.002650;H.erectus.006192;H.erectus.008879;H.erectus.017061
GO:0032561	guanyl ribonucleotide binding	33	346	0.977726	1	H.erectus.001118;H.erectus.001128;H.erectus.001927;H.erectus.002134;H.erectus.003174;H.erectus.003380;H.erectus.003381;H.erectus.004287;H.erectus.004556;H.erectus.004638;H.erectus.004950;H.erectus.005334;H.erectus.005446;H.erectus.005789;H.erectus.005809;H.erectus.006035;H.erectus.006520;H.erectus.007921;H.erectus.008243;H.erectus.010087;H.erectus.011115;H.erectus.012028;H.erectus.013467;H.erectu…
GO:0043565	sequence-specific DNA binding	51	506	0.978194	1	H.erectus.000105;H.erectus.000134;H.erectus.000312;H.erectus.000344;H.erectus.001256;H.erectus.001665;H.erectus.001809;H.erectus.005183;H.erectus.005216;H.erectus.005887;H.erectus.006014;H.erectus.006162;H.erectus.006370;H.erectus.006757;H.erectus.006820;H.erectus.007257;H.erectus.007552;H.erectus.007774;H.erectus.008325;H.erectus.009369;H.erectus.009539;H.erectus.009880;H.erectus.010151;H.erectu…
GO:0051082	unfolded protein binding	5	78	0.978401	1	H.erectus.000374;H.erectus.005224;H.erectus.009747;H.erectus.011551;H.erectus.016502
GO:0005520	insulin-like growth factor binding	1	28	0.978799	1	H.erectus.004001
GO:0003899	DNA-directed RNA polymerase activity	1	29	0.981528	1	H.erectus.010231
GO:0004386	helicase activity	9	123	0.982284	1	H.erectus.001926;H.erectus.002403;H.erectus.002650;H.erectus.002652;H.erectus.006192;H.erectus.006670;H.erectus.008879;H.erectus.016127;H.erectus.017061
GO:0019001	guanyl nucleotide binding	33	351	0.982448	1	H.erectus.001118;H.erectus.001128;H.erectus.001927;H.erectus.002134;H.erectus.003174;H.erectus.003380;H.erectus.003381;H.erectus.004287;H.erectus.004556;H.erectus.004638;H.erectus.004950;H.erectus.005334;H.erectus.005446;H.erectus.005789;H.erectus.005809;H.erectus.006035;H.erectus.006520;H.erectus.007921;H.erectus.008243;H.erectus.010087;H.erectus.011115;H.erectus.012028;H.erectus.013467;H.erectu…
GO:0008757	S-adenosylmethionine-dependent methyltransferase activity	1	30	0.983906	1	H.erectus.019209
GO:0035091	phosphatidylinositol binding	2	45	0.984428	1	H.erectus.003719;H.erectus.005224
GO:0016853	isomerase activity	4	71	0.985876	1	H.erectus.003492;H.erectus.003801;H.erectus.006968;H.erectus.009842
GO:0019838	growth factor binding	1	31	0.985979	1	H.erectus.004001
GO:0034062	RNA polymerase activity	1	32	0.987784	1	H.erectus.010231
GO:0001071	nucleic acid binding transcription factor activity	70	691	0.989686	1	H.erectus.000105;H.erectus.000134;H.erectus.000312;H.erectus.000344;H.erectus.001256;H.erectus.001665;H.erectus.001809;H.erectus.004030;H.erectus.005183;H.erectus.005216;H.erectus.005887;H.erectus.006014;H.erectus.006162;H.erectus.006370;H.erectus.006757;H.erectus.006820;H.erectus.007257;H.erectus.007519;H.erectus.007552;H.erectus.007774;H.erectus.008032;H.erectus.008325;H.erectus.009369;H.erectu…
GO:0008135	translation factor activity, RNA binding	1	35	0.991922	1	H.erectus.016057
GO:0016410	N-acyltransferase activity	1	35	0.991922	1	H.erectus.005581
GO:0008289	lipid binding	8	128	0.99509	1	H.erectus.003719;H.erectus.005224;H.erectus.007201;H.erectus.009059;H.erectus.009060;H.erectus.009880;H.erectus.010039;H.erectus.018009
GO:0004803	transposase activity	1	39	0.995348	1	H.erectus.004030
GO:0003700	transcription factor activity, sequence-specific DNA binding	65	667	0.995367	1	H.erectus.000105;H.erectus.000134;H.erectus.000312;H.erectus.000344;H.erectus.001256;H.erectus.001665;H.erectus.001809;H.erectus.004030;H.erectus.005183;H.erectus.005216;H.erectus.005887;H.erectus.006014;H.erectus.006162;H.erectus.006370;H.erectus.006757;H.erectus.006820;H.erectus.007257;H.erectus.007519;H.erectus.007552;H.erectus.007774;H.erectus.008032;H.erectus.008325;H.erectus.009369;H.erectu…
GO:0008565	protein transporter activity	1	40	0.995947	1	H.erectus.008285
GO:0015078	hydrogen ion transmembrane transporter activity	4	90	0.998035	1	H.erectus.001145;H.erectus.004415;H.erectus.010401;H.erectus.013874
GO:0016740	transferase activity	175	1638	0.998203	1	H.erectus.000089;H.erectus.000278;H.erectus.000305;H.erectus.000380;H.erectus.000382;H.erectus.000427;H.erectus.000451;H.erectus.000576;H.erectus.000777;H.erectus.000780;H.erectus.000914;H.erectus.000949;H.erectus.001107;H.erectus.001451;H.erectus.001647;H.erectus.001891;H.erectus.001977;H.erectus.002014;H.erectus.002022;H.erectus.002043;H.erectus.002149;H.erectus.002450;H.erectus.002839;H.erectu…
GO:0046983	protein dimerization activity	4	93	0.998578	1	H.erectus.001256;H.erectus.001665;H.erectus.001809;H.erectus.006162
GO:0008168	methyltransferase activity	11	177	0.998729	1	H.erectus.006665;H.erectus.008110;H.erectus.011143;H.erectus.011915;H.erectus.013865;H.erectus.014716;H.erectus.015026;H.erectus.016103;H.erectus.019209;H.erectus.019711;XLOC_004789
GO:0016741	transferase activity, transferring one-carbon groups	11	183	0.999237	1	H.erectus.006665;H.erectus.008110;H.erectus.011143;H.erectus.011915;H.erectus.013865;H.erectus.014716;H.erectus.015026;H.erectus.016103;H.erectus.019209;H.erectus.019711;XLOC_004789
GO:0003964	RNA-directed DNA polymerase activity	17	249	0.999305	1	H.erectus.002043;H.erectus.004443;H.erectus.004800;H.erectus.005765;H.erectus.008110;H.erectus.011080;H.erectus.011143;H.erectus.011915;H.erectus.012295;H.erectus.013216;H.erectus.013865;H.erectus.014509;H.erectus.015026;H.erectus.016103;H.erectus.017833;H.erectus.018178;H.erectus.019711
GO:0046914	transition metal ion binding	163	1596	0.999772	1	H.erectus.000105;H.erectus.000119;H.erectus.000200;H.erectus.000312;H.erectus.000344;H.erectus.000433;H.erectus.000601;H.erectus.000940;H.erectus.000989;H.erectus.001081;H.erectus.001114;H.erectus.001139;H.erectus.001636;H.erectus.001697;H.erectus.001715;H.erectus.001854;H.erectus.001893;H.erectus.002239;H.erectus.002327;H.erectus.002564;H.erectus.002712;H.erectus.002718;H.erectus.002817;H.erectu…
GO:0034061	DNA polymerase activity	17	269	0.999855	1	H.erectus.002043;H.erectus.004443;H.erectus.004800;H.erectus.005765;H.erectus.008110;H.erectus.011080;H.erectus.011143;H.erectus.011915;H.erectus.012295;H.erectus.013216;H.erectus.013865;H.erectus.014509;H.erectus.015026;H.erectus.016103;H.erectus.017833;H.erectus.018178;H.erectus.019711
GO:0005488	binding	1041	8598	0.999958	1	H.erectus.000081;H.erectus.000105;H.erectus.000109;H.erectus.000110;H.erectus.000119;H.erectus.000129;H.erectus.000130;H.erectus.000134;H.erectus.000149;H.erectus.000200;H.erectus.000205;H.erectus.000232;H.erectus.000242;H.erectus.000267;H.erectus.000278;H.erectus.000298;H.erectus.000309;H.erectus.000312;H.erectus.000314;H.erectus.000324;H.erectus.000344;H.erectus.000347;H.erectus.000369;H.erectu…
GO:0008270	zinc ion binding	133	1394	0.99998	1	H.erectus.000105;H.erectus.000119;H.erectus.000200;H.erectus.000312;H.erectus.000344;H.erectus.000433;H.erectus.000601;H.erectus.000940;H.erectus.000989;H.erectus.001081;H.erectus.001114;H.erectus.001139;H.erectus.001636;H.erectus.001697;H.erectus.001715;H.erectus.001854;H.erectus.002239;H.erectus.002327;H.erectus.002712;H.erectus.002718;H.erectus.002817;H.erectus.003146;H.erectus.003402;H.erectu…
GO:0016779	nucleotidyltransferase activity	19	322	0.999989	1	H.erectus.002043;H.erectus.004443;H.erectus.004800;H.erectus.005739;H.erectus.005765;H.erectus.008110;H.erectus.010231;H.erectus.011080;H.erectus.011143;H.erectus.011915;H.erectus.012295;H.erectus.013216;H.erectus.013865;H.erectus.014509;H.erectus.015026;H.erectus.016103;H.erectus.017833;H.erectus.018178;H.erectus.019711
GO:0003723	RNA binding	27	453	1	1	H.erectus.000738;H.erectus.002043;H.erectus.003810;H.erectus.004443;H.erectus.004800;H.erectus.005765;H.erectus.006265;H.erectus.006287;H.erectus.008110;H.erectus.009001;H.erectus.011080;H.erectus.011143;H.erectus.011915;H.erectus.012295;H.erectus.013216;H.erectus.013865;H.erectus.013924;H.erectus.014509;H.erectus.015026;H.erectus.016057;H.erectus.016103;H.erectus.017555;H.erectus.017833;H.erectu…
GO:0003735	structural constituent of ribosome	1	114	1	1	H.erectus.007612
GO:0003677	DNA binding	96	1162	1	1	H.erectus.000105;H.erectus.000109;H.erectus.000134;H.erectus.000312;H.erectus.000344;H.erectus.000548;H.erectus.000553;H.erectus.001207;H.erectus.001256;H.erectus.001298;H.erectus.001665;H.erectus.001809;H.erectus.002652;H.erectus.002817;H.erectus.003327;H.erectus.004030;H.erectus.004443;H.erectus.004710;H.erectus.004800;H.erectus.005183;H.erectus.005216;H.erectus.005887;H.erectus.006014;H.erectu…
GO:1901363	heterocyclic compound binding	374	3648	1	1	H.erectus.000105;H.erectus.000109;H.erectus.000134;H.erectus.000267;H.erectus.000278;H.erectus.000312;H.erectus.000344;H.erectus.000380;H.erectus.000427;H.erectus.000432;H.erectus.000446;H.erectus.000451;H.erectus.000548;H.erectus.000553;H.erectus.000576;H.erectus.000738;H.erectus.000800;H.erectus.000843;H.erectus.000949;H.erectus.001118;H.erectus.001128;H.erectus.001135;H.erectus.001207;H.erectu…
GO:0097159	organic cyclic compound binding	374	3664	1	1	H.erectus.000105;H.erectus.000109;H.erectus.000134;H.erectus.000267;H.erectus.000278;H.erectus.000312;H.erectus.000344;H.erectus.000380;H.erectus.000427;H.erectus.000432;H.erectus.000446;H.erectus.000451;H.erectus.000548;H.erectus.000553;H.erectus.000576;H.erectus.000738;H.erectus.000800;H.erectus.000843;H.erectus.000949;H.erectus.001118;H.erectus.001128;H.erectus.001135;H.erectus.001207;H.erectu…
GO:0003676	nucleic acid binding	146	2050	1	1	H.erectus.000105;H.erectus.000109;H.erectus.000134;H.erectus.000312;H.erectus.000344;H.erectus.000432;H.erectus.000446;H.erectus.000548;H.erectus.000553;H.erectus.000738;H.erectus.001207;H.erectus.001256;H.erectus.001298;H.erectus.001665;H.erectus.001809;H.erectus.001926;H.erectus.002021;H.erectus.002043;H.erectus.002403;H.erectus.002482;H.erectus.002650;H.erectus.002652;H.erectus.002817;H.erectu…
GO:1902578	single-organism localization	191	1021	7.53905e-10	3.14593e-07	H.erectus.000082;H.erectus.000367;H.erectus.000429;H.erectus.000689;H.erectus.000825;H.erectus.000936;H.erectus.001080;H.erectus.001088;H.erectus.001145;H.erectus.001675;H.erectus.001745;H.erectus.001758;H.erectus.001783;H.erectus.001891;H.erectus.002141;H.erectus.002145;H.erectus.002397;H.erectus.002461;H.erectus.002734;H.erectus.002794;H.erectus.002802;H.erectus.002805;H.erectus.002887;H.erectu…
GO:0006811	ion transport	126	600	7.93415e-10	3.14593e-07	H.erectus.000082;H.erectus.000367;H.erectus.000429;H.erectus.000689;H.erectus.000936;H.erectus.001080;H.erectus.001088;H.erectus.001145;H.erectus.001783;H.erectus.001891;H.erectus.002397;H.erectus.002734;H.erectus.002794;H.erectus.002802;H.erectus.002906;H.erectus.003247;H.erectus.003321;H.erectus.003705;H.erectus.003739;H.erectus.003740;H.erectus.003889;H.erectus.004323;H.erectus.004405;H.erectu…
GO:0044765	single-organism transport	189	1011	1.00616e-09	3.14593e-07	H.erectus.000082;H.erectus.000367;H.erectus.000429;H.erectus.000689;H.erectus.000936;H.erectus.001080;H.erectus.001088;H.erectus.001145;H.erectus.001675;H.erectus.001745;H.erectus.001758;H.erectus.001783;H.erectus.001891;H.erectus.002141;H.erectus.002145;H.erectus.002397;H.erectus.002461;H.erectus.002734;H.erectus.002794;H.erectus.002802;H.erectus.002805;H.erectus.002887;H.erectus.002906;H.erectu…
GO:0022610	biological adhesion	57	231	2.08377e-07	4.88645e-05	H.erectus.000291;H.erectus.000347;H.erectus.000697;H.erectus.001054;H.erectus.001468;H.erectus.001874;H.erectus.003017;H.erectus.003302;H.erectus.003427;H.erectus.004644;H.erectus.005747;H.erectus.006321;H.erectus.006793;H.erectus.006858;H.erectus.007059;H.erectus.007848;H.erectus.008373;H.erectus.009651;H.erectus.009875;H.erectus.010290;H.erectus.011159;H.erectus.011381;H.erectus.011433;H.erectu…
GO:0044699	single-organism process	601	4204	3.08618e-07	5.78967e-05	H.erectus.000081;H.erectus.000082;H.erectus.000157;H.erectus.000267;H.erectus.000305;H.erectus.000324;H.erectus.000367;H.erectus.000382;H.erectus.000427;H.erectus.000429;H.erectus.000689;H.erectus.000771;H.erectus.000795;H.erectus.000811;H.erectus.000812;H.erectus.000825;H.erectus.000843;H.erectus.000936;H.erectus.000982;H.erectus.001080;H.erectus.001088;H.erectus.001118;H.erectus.001128;H.erectu…
GO:0007155	cell adhesion	54	225	1.11745e-06	0.000174694	H.erectus.000291;H.erectus.000347;H.erectus.000697;H.erectus.001054;H.erectus.001468;H.erectus.001874;H.erectus.003017;H.erectus.003302;H.erectus.003427;H.erectus.004644;H.erectus.005747;H.erectus.006321;H.erectus.006793;H.erectus.006858;H.erectus.007059;H.erectus.007848;H.erectus.008373;H.erectus.009651;H.erectus.009875;H.erectus.010290;H.erectus.011159;H.erectus.011381;H.erectus.011433;H.erectu…
GO:0055085	transmembrane transport	102	534	4.39714e-06	0.000589217	H.erectus.001080;H.erectus.001088;H.erectus.001145;H.erectus.001758;H.erectus.001783;H.erectus.001891;H.erectus.002141;H.erectus.002145;H.erectus.002397;H.erectus.002734;H.erectus.002802;H.erectus.002887;H.erectus.002906;H.erectus.003217;H.erectus.003705;H.erectus.003898;H.erectus.004072;H.erectus.004405;H.erectus.004407;H.erectus.004415;H.erectus.004471;H.erectus.004569;H.erectus.004608;H.erectu…
GO:0006816	calcium ion transport	21	61	7.7477e-06	0.000908418	H.erectus.002906;H.erectus.003889;H.erectus.004608;H.erectus.005406;H.erectus.005488;H.erectus.005499;H.erectus.006044;H.erectus.006884;H.erectus.006885;H.erectus.007111;H.erectus.007638;H.erectus.008844;H.erectus.010209;H.erectus.010874;H.erectus.013147;H.erectus.013187;H.erectus.014088;H.erectus.015510;H.erectus.019186;H.erectus.020009;XLOC_008577
GO:0070838	divalent metal ion transport	21	62	1.03553e-05	0.000971324	H.erectus.002906;H.erectus.003889;H.erectus.004608;H.erectus.005406;H.erectus.005488;H.erectus.005499;H.erectus.006044;H.erectus.006884;H.erectus.006885;H.erectus.007111;H.erectus.007638;H.erectus.008844;H.erectus.010209;H.erectus.010874;H.erectus.013147;H.erectus.013187;H.erectus.014088;H.erectus.015510;H.erectus.019186;H.erectus.020009;XLOC_008577
GO:0072511	divalent inorganic cation transport	21	62	1.03553e-05	0.000971324	H.erectus.002906;H.erectus.003889;H.erectus.004608;H.erectus.005406;H.erectus.005488;H.erectus.005499;H.erectus.006044;H.erectus.006884;H.erectus.006885;H.erectus.007111;H.erectus.007638;H.erectus.008844;H.erectus.010209;H.erectus.010874;H.erectus.013147;H.erectus.013187;H.erectus.014088;H.erectus.015510;H.erectus.019186;H.erectus.020009;XLOC_008577
GO:0044763	single-organism cellular process	472	3287	2.20102e-05	0.00187687	H.erectus.000081;H.erectus.000157;H.erectus.000267;H.erectus.000305;H.erectus.000324;H.erectus.000382;H.erectus.000427;H.erectus.000795;H.erectus.000812;H.erectus.000825;H.erectus.000843;H.erectus.000982;H.erectus.001080;H.erectus.001088;H.erectus.001118;H.erectus.001128;H.erectus.001145;H.erectus.001250;H.erectus.001257;H.erectus.001301;H.erectus.001313;H.erectus.001451;H.erectus.001531;H.erectu…
GO:0007010	cytoskeleton organization	24	80	2.55643e-05	0.00199828	H.erectus.000825;H.erectus.001250;H.erectus.001782;H.erectus.002392;H.erectus.002730;H.erectus.003214;H.erectus.005573;H.erectus.005818;H.erectus.005993;H.erectus.009354;H.erectus.009811;H.erectus.009848;H.erectus.009890;H.erectus.010208;H.erectus.011717;H.erectus.013017;H.erectus.014087;H.erectus.014292;H.erectus.014383;H.erectus.015511;H.erectus.018864;H.erectus.019517;H.erectus.019682;H.erectu…
GO:0098609	cell-cell adhesion	25	90	7.27468e-05	0.00524896	H.erectus.000697;H.erectus.001054;H.erectus.003302;H.erectus.005747;H.erectus.006321;H.erectus.006793;H.erectus.011381;H.erectus.011619;H.erectus.012528;H.erectus.012529;H.erectus.012735;H.erectus.013335;H.erectus.013336;H.erectus.014746;H.erectus.014757;H.erectus.017068;H.erectus.017295;H.erectus.018161;H.erectus.018997;H.erectus.019155;H.erectus.019325;H.erectus.019988;H.erectus.020189;XLOC_023…
GO:0007156	homophilic cell adhesion via plasma membrane adhesion molecules	23	82	0.000119015	0.00744242	H.erectus.000697;H.erectus.001054;H.erectus.003302;H.erectus.005747;H.erectus.006321;H.erectus.006793;H.erectus.011381;H.erectus.011619;H.erectus.012528;H.erectus.012529;H.erectus.012735;H.erectus.013335;H.erectus.013336;H.erectus.014746;H.erectus.014757;H.erectus.017068;H.erectus.017295;H.erectus.018161;H.erectus.018997;H.erectus.019155;H.erectus.019325;H.erectus.019988;H.erectus.020189
GO:0098742	cell-cell adhesion via plasma-membrane adhesion molecules	23	82	0.000119015	0.00744242	H.erectus.000697;H.erectus.001054;H.erectus.003302;H.erectus.005747;H.erectus.006321;H.erectus.006793;H.erectus.011381;H.erectus.011619;H.erectus.012528;H.erectus.012529;H.erectus.012735;H.erectus.013335;H.erectus.013336;H.erectus.014746;H.erectus.014757;H.erectus.017068;H.erectus.017295;H.erectus.018161;H.erectus.018997;H.erectus.019155;H.erectus.019325;H.erectus.019988;H.erectus.020189
GO:0010639	negative regulation of organelle organization	5	6	0.000163016	0.00899466	H.erectus.002299;H.erectus.004969;H.erectus.008283;H.erectus.009912;XLOC_001952
GO:0051494	negative regulation of cytoskeleton organization	5	6	0.000163016	0.00899466	H.erectus.002299;H.erectus.004969;H.erectus.008283;H.erectus.009912;XLOC_001952
GO:0030029	actin filament-based process	16	49	0.000189428	0.00935176	H.erectus.001250;H.erectus.001782;H.erectus.002392;H.erectus.002730;H.erectus.005573;H.erectus.005993;H.erectus.009354;H.erectus.009811;H.erectus.009890;H.erectus.010208;H.erectus.014087;H.erectus.014292;H.erectus.014383;H.erectus.015511;H.erectus.019682;H.erectus.020331
GO:0030036	actin cytoskeleton organization	16	49	0.000189428	0.00935176	H.erectus.001250;H.erectus.001782;H.erectus.002392;H.erectus.002730;H.erectus.005573;H.erectus.005993;H.erectus.009354;H.erectus.009811;H.erectus.009890;H.erectus.010208;H.erectus.014087;H.erectus.014292;H.erectus.014383;H.erectus.015511;H.erectus.019682;H.erectus.020331
GO:0007267	cell-cell signaling	9	20	0.000333813	0.0156558	H.erectus.002994;H.erectus.008244;H.erectus.008307;H.erectus.008353;H.erectus.014107;H.erectus.014390;H.erectus.014967;H.erectus.019754;XLOC_012209
GO:0032787	monocarboxylic acid metabolic process	20	72	0.000374124	0.0167109	H.erectus.002288;H.erectus.002564;H.erectus.003692;H.erectus.003801;H.erectus.006611;H.erectus.006968;H.erectus.010320;H.erectus.012084;H.erectus.012884;H.erectus.014992;H.erectus.015059;H.erectus.015060;H.erectus.017462;H.erectus.017888;H.erectus.018295;H.erectus.019297;H.erectus.019300;H.erectus.019995;H.erectus.020478;XLOC_010034
GO:0006820	anion transport	26	105	0.000401532	0.0171199	H.erectus.001080;H.erectus.001088;H.erectus.002802;H.erectus.005579;H.erectus.006418;H.erectus.007331;H.erectus.007370;H.erectus.007418;H.erectus.007419;H.erectus.008161;H.erectus.008901;H.erectus.008972;H.erectus.011045;H.erectus.015354;H.erectus.015890;H.erectus.016055;H.erectus.016558;H.erectus.017234;XLOC_003838;XLOC_005052;XLOC_005159;XLOC_005347;XLOC_010036;XLOC_012297;XLOC_018981;XLOC_0210…
GO:0051129	negative regulation of cellular component organization	5	7	0.000511544	0.0208621	H.erectus.002299;H.erectus.004969;H.erectus.008283;H.erectus.009912;XLOC_001952
GO:0009126	purine nucleoside monophosphate metabolic process	30	131	0.00062858	0.0218289	H.erectus.002055;H.erectus.002106;H.erectus.003801;H.erectus.004415;H.erectus.005172;H.erectus.005383;H.erectus.006611;H.erectus.006968;H.erectus.007095;H.erectus.008295;H.erectus.008296;H.erectus.009402;H.erectus.009565;H.erectus.010320;H.erectus.010374;H.erectus.010557;H.erectus.011167;H.erectus.012884;H.erectus.013555;H.erectus.013961;H.erectus.014992;H.erectus.015270;H.erectus.017462;H.erectu…
GO:0009167	purine ribonucleoside monophosphate metabolic process	30	131	0.00062858	0.0218289	H.erectus.002055;H.erectus.002106;H.erectus.003801;H.erectus.004415;H.erectus.005172;H.erectus.005383;H.erectus.006611;H.erectus.006968;H.erectus.007095;H.erectus.008295;H.erectus.008296;H.erectus.009402;H.erectus.009565;H.erectus.010320;H.erectus.010374;H.erectus.010557;H.erectus.011167;H.erectus.012884;H.erectus.013555;H.erectus.013961;H.erectus.014992;H.erectus.015270;H.erectus.017462;H.erectu…
GO:0055086	nucleobase-containing small molecule metabolic process	50	254	0.00063124	0.0218289	H.erectus.002055;H.erectus.002106;H.erectus.002144;H.erectus.003366;H.erectus.003801;H.erectus.004000;H.erectus.004136;H.erectus.004142;H.erectus.004415;H.erectus.005172;H.erectus.005299;H.erectus.005348;H.erectus.005383;H.erectus.006611;H.erectus.006860;H.erectus.006968;H.erectus.007095;H.erectus.008295;H.erectus.008296;H.erectus.008333;H.erectus.009402;H.erectus.009565;H.erectus.010320;H.erectu…
GO:0044281	small molecule metabolic process	91	527	0.000643833	0.0218289	H.erectus.000157;H.erectus.002055;H.erectus.002106;H.erectus.002144;H.erectus.002288;H.erectus.002297;H.erectus.002564;H.erectus.002756;H.erectus.003073;H.erectus.003269;H.erectus.003324;H.erectus.003366;H.erectus.003558;H.erectus.003692;H.erectus.003801;H.erectus.004000;H.erectus.004136;H.erectus.004142;H.erectus.004415;H.erectus.004761;H.erectus.004816;H.erectus.004885;H.erectus.004967;H.erectu…
GO:0006836	neurotransmitter transport	15	49	0.000651608	0.0218289	H.erectus.001675;H.erectus.001745;H.erectus.002927;H.erectus.003747;H.erectus.005115;H.erectus.005123;H.erectus.005136;H.erectus.008307;H.erectus.008353;H.erectus.008436;H.erectus.008526;H.erectus.011173;H.erectus.018769;H.erectus.020333;H.erectus.020415
GO:0009161	ribonucleoside monophosphate metabolic process	30	134	0.00093318	0.0241002	H.erectus.002055;H.erectus.002106;H.erectus.003801;H.erectus.004415;H.erectus.005172;H.erectus.005383;H.erectus.006611;H.erectus.006968;H.erectus.007095;H.erectus.008295;H.erectus.008296;H.erectus.009402;H.erectus.009565;H.erectus.010320;H.erectus.010374;H.erectus.010557;H.erectus.011167;H.erectus.012884;H.erectus.013555;H.erectus.013961;H.erectus.014992;H.erectus.015270;H.erectus.017462;H.erectu…
GO:0006753	nucleoside phosphate metabolic process	46	233	0.000961427	0.0241002	H.erectus.002055;H.erectus.002106;H.erectus.002144;H.erectus.003366;H.erectus.003801;H.erectus.004000;H.erectus.004142;H.erectus.004415;H.erectus.005172;H.erectus.005299;H.erectus.005348;H.erectus.005383;H.erectus.006611;H.erectus.006968;H.erectus.007095;H.erectus.008295;H.erectus.008296;H.erectus.008333;H.erectus.009402;H.erectus.009565;H.erectus.010320;H.erectus.010374;H.erectus.010557;H.erectu…
GO:0006812	cation transport	66	364	0.000992705	0.0241002	H.erectus.001145;H.erectus.001891;H.erectus.002397;H.erectus.002734;H.erectus.002794;H.erectus.002906;H.erectus.003889;H.erectus.004405;H.erectus.004415;H.erectus.004608;H.erectus.005172;H.erectus.005259;H.erectus.005369;H.erectus.005383;H.erectus.005406;H.erectus.005488;H.erectus.005499;H.erectus.005627;H.erectus.006044;H.erectus.006884;H.erectus.006885;H.erectus.007111;H.erectus.007638;H.erectu…
GO:0030001	metal ion transport	53	279	0.00104744	0.0241002	H.erectus.001891;H.erectus.002397;H.erectus.002734;H.erectus.002794;H.erectus.002906;H.erectus.003889;H.erectus.004405;H.erectus.004608;H.erectus.005259;H.erectus.005369;H.erectus.005406;H.erectus.005488;H.erectus.005499;H.erectus.005627;H.erectus.006044;H.erectus.006884;H.erectus.006885;H.erectus.007111;H.erectus.007638;H.erectus.007675;H.erectus.008119;H.erectus.008844;H.erectus.009300;H.erectu…
GO:0009123	nucleoside monophosphate metabolic process	30	135	0.00106004	0.0241002	H.erectus.002055;H.erectus.002106;H.erectus.003801;H.erectus.004415;H.erectus.005172;H.erectus.005383;H.erectus.006611;H.erectus.006968;H.erectus.007095;H.erectus.008295;H.erectus.008296;H.erectus.009402;H.erectus.009565;H.erectus.010320;H.erectus.010374;H.erectus.010557;H.erectus.011167;H.erectus.012884;H.erectus.013555;H.erectus.013961;H.erectus.014992;H.erectus.015270;H.erectus.017462;H.erectu…
GO:0007026	negative regulation of microtubule depolymerization	4	5	0.00109502	0.0241002	H.erectus.002299;H.erectus.004969;H.erectus.008283;H.erectus.009912
GO:0031110	regulation of microtubule polymerization or depolymerization	4	5	0.00109502	0.0241002	H.erectus.002299;H.erectus.004969;H.erectus.008283;H.erectus.009912
GO:0031111	negative regulation of microtubule polymerization or depolymerization	4	5	0.00109502	0.0241002	H.erectus.002299;H.erectus.004969;H.erectus.008283;H.erectus.009912
GO:0031114	regulation of microtubule depolymerization	4	5	0.00109502	0.0241002	H.erectus.002299;H.erectus.004969;H.erectus.008283;H.erectus.009912
GO:0032886	regulation of microtubule-based process	4	5	0.00109502	0.0241002	H.erectus.002299;H.erectus.004969;H.erectus.008283;H.erectus.009912
GO:0043242	negative regulation of protein complex disassembly	4	5	0.00109502	0.0241002	H.erectus.002299;H.erectus.004969;H.erectus.008283;H.erectus.009912
GO:0070507	regulation of microtubule cytoskeleton organization	4	5	0.00109502	0.0241002	H.erectus.002299;H.erectus.004969;H.erectus.008283;H.erectus.009912
GO:1901879	regulation of protein depolymerization	4	5	0.00109502	0.0241002	H.erectus.002299;H.erectus.004969;H.erectus.008283;H.erectus.009912
GO:1901880	negative regulation of protein depolymerization	4	5	0.00109502	0.0241002	H.erectus.002299;H.erectus.004969;H.erectus.008283;H.erectus.009912
GO:0051179	localization	231	1551	0.00110481	0.0241002	H.erectus.000082;H.erectus.000089;H.erectus.000367;H.erectus.000429;H.erectus.000689;H.erectus.000825;H.erectus.000906;H.erectus.000907;H.erectus.000936;H.erectus.001080;H.erectus.001088;H.erectus.001118;H.erectus.001128;H.erectus.001145;H.erectus.001636;H.erectus.001675;H.erectus.001695;H.erectus.001744;H.erectus.001745;H.erectus.001758;H.erectus.001783;H.erectus.001891;H.erectus.002134;H.erectu…
GO:0043244	regulation of protein complex disassembly	5	8	0.00122349	0.0260826	H.erectus.002299;H.erectus.004969;H.erectus.008283;H.erectus.009912;H.erectus.016057
GO:0005975	carbohydrate metabolic process	53	282	0.00134666	0.02761	H.erectus.000089;H.erectus.000382;H.erectus.000742;H.erectus.001451;H.erectus.002149;H.erectus.003183;H.erectus.003328;H.erectus.003492;H.erectus.003801;H.erectus.003899;H.erectus.003953;H.erectus.004139;H.erectus.004414;H.erectus.005364;H.erectus.005379;H.erectus.005880;H.erectus.006114;H.erectus.006464;H.erectus.006611;H.erectus.006910;H.erectus.006968;H.erectus.006972;H.erectus.009534;H.erectu…
GO:0006810	transport	224	1506	0.00144379	0.02761	H.erectus.000082;H.erectus.000089;H.erectus.000367;H.erectus.000429;H.erectus.000689;H.erectus.000906;H.erectus.000907;H.erectus.000936;H.erectus.001080;H.erectus.001088;H.erectus.001118;H.erectus.001128;H.erectus.001145;H.erectus.001636;H.erectus.001675;H.erectus.001695;H.erectus.001744;H.erectus.001745;H.erectus.001758;H.erectus.001783;H.erectus.001891;H.erectus.002134;H.erectus.002141;H.erectu…
GO:0071705	nitrogen compound transport	11	33	0.00156339	0.02761	H.erectus.001088;H.erectus.002461;H.erectus.002802;H.erectus.005579;H.erectus.007289;H.erectus.007418;H.erectus.007419;H.erectus.008901;H.erectus.013676;H.erectus.016055;XLOC_021041
GO:0006090	pyruvate metabolic process	12	38	0.00164836	0.02761	H.erectus.003801;H.erectus.006611;H.erectus.006968;H.erectus.010320;H.erectus.012884;H.erectus.014992;H.erectus.017462;H.erectus.017888;H.erectus.018295;H.erectus.019297;H.erectus.019300;H.erectus.020478
GO:0006096	glycolytic process	12	38	0.00164836	0.02761	H.erectus.003801;H.erectus.006611;H.erectus.006968;H.erectus.010320;H.erectus.012884;H.erectus.014992;H.erectus.017462;H.erectus.017888;H.erectus.018295;H.erectus.019297;H.erectus.019300;H.erectus.020478
GO:0006165	nucleoside diphosphate phosphorylation	12	38	0.00164836	0.02761	H.erectus.003801;H.erectus.006611;H.erectus.006968;H.erectus.010320;H.erectus.012884;H.erectus.014992;H.erectus.017462;H.erectus.017888;H.erectus.018295;H.erectus.019297;H.erectus.019300;H.erectus.020478
GO:0006757	ATP generation from ADP	12	38	0.00164836	0.02761	H.erectus.003801;H.erectus.006611;H.erectus.006968;H.erectus.010320;H.erectus.012884;H.erectus.014992;H.erectus.017462;H.erectus.017888;H.erectus.018295;H.erectus.019297;H.erectus.019300;H.erectus.020478
GO:0009135	purine nucleoside diphosphate metabolic process	12	38	0.00164836	0.02761	H.erectus.003801;H.erectus.006611;H.erectus.006968;H.erectus.010320;H.erectus.012884;H.erectus.014992;H.erectus.017462;H.erectus.017888;H.erectus.018295;H.erectus.019297;H.erectus.019300;H.erectus.020478
GO:0009179	purine ribonucleoside diphosphate metabolic process	12	38	0.00164836	0.02761	H.erectus.003801;H.erectus.006611;H.erectus.006968;H.erectus.010320;H.erectus.012884;H.erectus.014992;H.erectus.017462;H.erectus.017888;H.erectus.018295;H.erectus.019297;H.erectus.019300;H.erectus.020478
GO:0009185	ribonucleoside diphosphate metabolic process	12	38	0.00164836	0.02761	H.erectus.003801;H.erectus.006611;H.erectus.006968;H.erectus.010320;H.erectus.012884;H.erectus.014992;H.erectus.017462;H.erectus.017888;H.erectus.018295;H.erectus.019297;H.erectus.019300;H.erectus.020478
GO:0046031	ADP metabolic process	12	38	0.00164836	0.02761	H.erectus.003801;H.erectus.006611;H.erectus.006968;H.erectus.010320;H.erectus.012884;H.erectus.014992;H.erectus.017462;H.erectus.017888;H.erectus.018295;H.erectus.019297;H.erectus.019300;H.erectus.020478
GO:0046939	nucleotide phosphorylation	12	38	0.00164836	0.02761	H.erectus.003801;H.erectus.006611;H.erectus.006968;H.erectus.010320;H.erectus.012884;H.erectus.014992;H.erectus.017462;H.erectus.017888;H.erectus.018295;H.erectus.019297;H.erectus.019300;H.erectus.020478
GO:0072521	purine-containing compound metabolic process	35	170	0.00178902	0.0294404	H.erectus.002144;H.erectus.003801;H.erectus.004136;H.erectus.004415;H.erectus.005172;H.erectus.005383;H.erectus.006611;H.erectus.006860;H.erectus.006968;H.erectus.008295;H.erectus.008296;H.erectus.008333;H.erectus.009402;H.erectus.009565;H.erectus.010320;H.erectus.010374;H.erectus.010557;H.erectus.011167;H.erectus.012884;H.erectus.013555;H.erectus.014992;H.erectus.017184;H.erectus.017250;H.erectu…
GO:0009132	nucleoside diphosphate metabolic process	13	44	0.00210675	0.0340712	H.erectus.003801;H.erectus.006611;H.erectus.006968;H.erectus.010320;H.erectus.012884;H.erectus.014992;H.erectus.017462;H.erectus.017888;H.erectus.018295;H.erectus.019297;H.erectus.019300;H.erectus.020478;XLOC_011335
GO:0051234	establishment of localization	225	1528	0.0024083	0.0382879	H.erectus.000082;H.erectus.000089;H.erectus.000367;H.erectus.000429;H.erectus.000689;H.erectus.000906;H.erectus.000907;H.erectus.000936;H.erectus.001080;H.erectus.001088;H.erectus.001118;H.erectus.001128;H.erectus.001145;H.erectus.001636;H.erectus.001675;H.erectus.001695;H.erectus.001744;H.erectus.001745;H.erectus.001758;H.erectus.001783;H.erectus.001891;H.erectus.002134;H.erectus.002141;H.erectu…
GO:0016052	carbohydrate catabolic process	12	40	0.00268396	0.0412714	H.erectus.003801;H.erectus.006611;H.erectus.006968;H.erectus.010320;H.erectus.012884;H.erectus.014992;H.erectus.017462;H.erectus.017888;H.erectus.018295;H.erectus.019297;H.erectus.019300;H.erectus.020478
GO:0044724	single-organism carbohydrate catabolic process	12	40	0.00268396	0.0412714	H.erectus.003801;H.erectus.006611;H.erectus.006968;H.erectus.010320;H.erectus.012884;H.erectus.014992;H.erectus.017462;H.erectus.017888;H.erectus.018295;H.erectus.019297;H.erectus.019300;H.erectus.020478
GO:0006091	generation of precursor metabolites and energy	17	67	0.00294055	0.0414079	H.erectus.003801;H.erectus.004761;H.erectus.005364;H.erectus.006611;H.erectus.006968;H.erectus.010320;H.erectus.010557;H.erectus.012884;H.erectus.014992;H.erectus.017462;H.erectus.017888;H.erectus.018295;H.erectus.019297;H.erectus.019300;H.erectus.019415;H.erectus.020478;XLOC_000431
GO:0001505	regulation of neurotransmitter levels	4	6	0.00295902	0.0414079	H.erectus.008307;H.erectus.008353;XLOC_018674;XLOC_026086
GO:0006874	cellular calcium ion homeostasis	4	6	0.00295902	0.0414079	H.erectus.003889;H.erectus.010209;H.erectus.014088;H.erectus.015510
GO:0055074	calcium ion homeostasis	4	6	0.00295902	0.0414079	H.erectus.003889;H.erectus.010209;H.erectus.014088;H.erectus.015510
GO:0072503	cellular divalent inorganic cation homeostasis	4	6	0.00295902	0.0414079	H.erectus.003889;H.erectus.010209;H.erectus.014088;H.erectus.015510
GO:0072507	divalent inorganic cation homeostasis	4	6	0.00295902	0.0414079	H.erectus.003889;H.erectus.010209;H.erectus.014088;H.erectus.015510
GO:0019362	pyridine nucleotide metabolic process	14	51	0.00309015	0.0414079	H.erectus.003801;H.erectus.005299;H.erectus.006611;H.erectus.006968;H.erectus.010320;H.erectus.012884;H.erectus.014850;H.erectus.014992;H.erectus.017462;H.erectus.017888;H.erectus.018295;H.erectus.019297;H.erectus.019300;H.erectus.020478
GO:0046496	nicotinamide nucleotide metabolic process	14	51	0.00309015	0.0414079	H.erectus.003801;H.erectus.005299;H.erectus.006611;H.erectus.006968;H.erectus.010320;H.erectus.012884;H.erectus.014850;H.erectus.014992;H.erectus.017462;H.erectus.017888;H.erectus.018295;H.erectus.019297;H.erectus.019300;H.erectus.020478
GO:0072524	pyridine-containing compound metabolic process	14	51	0.00309015	0.0414079	H.erectus.003801;H.erectus.005299;H.erectus.006611;H.erectus.006968;H.erectus.010320;H.erectus.012884;H.erectus.014850;H.erectus.014992;H.erectus.017462;H.erectus.017888;H.erectus.018295;H.erectus.019297;H.erectus.019300;H.erectus.020478
GO:0044712	single-organism catabolic process	23	102	0.00319549	0.0422165	H.erectus.000157;H.erectus.002288;H.erectus.003801;H.erectus.005897;H.erectus.006611;H.erectus.006665;H.erectus.006968;H.erectus.007772;H.erectus.009612;H.erectus.010314;H.erectus.010320;H.erectus.012884;H.erectus.014850;H.erectus.014992;H.erectus.017462;H.erectus.017634;H.erectus.017888;H.erectus.018295;H.erectus.019297;H.erectus.019300;H.erectus.020478;XLOC_003850;XLOC_011417
GO:0009150	purine ribonucleotide metabolic process	33	164	0.00349501	0.0455322	H.erectus.002144;H.erectus.003801;H.erectus.004415;H.erectus.005172;H.erectus.005383;H.erectus.006611;H.erectus.006968;H.erectus.008295;H.erectus.008296;H.erectus.008333;H.erectus.009402;H.erectus.009565;H.erectus.010320;H.erectus.010374;H.erectus.010557;H.erectus.011167;H.erectus.012884;H.erectus.013555;H.erectus.014992;H.erectus.017184;H.erectus.017250;H.erectus.017462;H.erectus.017888;H.erectu…
GO:0019752	carboxylic acid metabolic process	44	235	0.00358189	0.0460248	H.erectus.000157;H.erectus.002288;H.erectus.002297;H.erectus.002564;H.erectus.002756;H.erectus.003073;H.erectus.003269;H.erectus.003324;H.erectus.003558;H.erectus.003692;H.erectus.003801;H.erectus.004761;H.erectus.004816;H.erectus.004967;H.erectus.006611;H.erectus.006665;H.erectus.006968;H.erectus.009432;H.erectus.009845;H.erectus.010314;H.erectus.010320;H.erectus.012084;H.erectus.012675;H.erectu…
GO:0006082	organic acid metabolic process	44	236	0.00388686	0.0486116	H.erectus.000157;H.erectus.002288;H.erectus.002297;H.erectus.002564;H.erectus.002756;H.erectus.003073;H.erectus.003269;H.erectus.003324;H.erectus.003558;H.erectus.003692;H.erectus.003801;H.erectus.004761;H.erectus.004816;H.erectus.004967;H.erectus.006611;H.erectus.006665;H.erectus.006968;H.erectus.009432;H.erectus.009845;H.erectus.010314;H.erectus.010320;H.erectus.012084;H.erectus.012675;H.erectu…
GO:0043436	oxoacid metabolic process	44	236	0.00388686	0.0486116	H.erectus.000157;H.erectus.002288;H.erectus.002297;H.erectus.002564;H.erectus.002756;H.erectus.003073;H.erectus.003269;H.erectus.003324;H.erectus.003558;H.erectus.003692;H.erectus.003801;H.erectus.004761;H.erectus.004816;H.erectus.004967;H.erectus.006611;H.erectus.006665;H.erectus.006968;H.erectus.009432;H.erectus.009845;H.erectus.010314;H.erectus.010320;H.erectus.012084;H.erectus.012675;H.erectu…
GO:0006163	purine nucleotide metabolic process	33	166	0.00425728	0.0518614	H.erectus.002144;H.erectus.003801;H.erectus.004415;H.erectus.005172;H.erectus.005383;H.erectus.006611;H.erectus.006968;H.erectus.008295;H.erectus.008296;H.erectus.008333;H.erectus.009402;H.erectus.009565;H.erectus.010320;H.erectus.010374;H.erectus.010557;H.erectus.011167;H.erectus.012884;H.erectus.013555;H.erectus.014992;H.erectus.017184;H.erectus.017250;H.erectus.017462;H.erectus.017888;H.erectu…
GO:0009259	ribonucleotide metabolic process	33	166	0.00425728	0.0518614	H.erectus.002144;H.erectus.003801;H.erectus.004415;H.erectus.005172;H.erectus.005383;H.erectus.006611;H.erectus.006968;H.erectus.008295;H.erectus.008296;H.erectus.008333;H.erectus.009402;H.erectus.009565;H.erectus.010320;H.erectus.010374;H.erectus.010557;H.erectus.011167;H.erectus.012884;H.erectus.013555;H.erectus.014992;H.erectus.017184;H.erectus.017250;H.erectus.017462;H.erectus.017888;H.erectu…
GO:0006733	oxidoreduction coenzyme metabolic process	14	53	0.00452693	0.0544392	H.erectus.003801;H.erectus.005299;H.erectus.006611;H.erectus.006968;H.erectus.010320;H.erectus.012884;H.erectus.014850;H.erectus.014992;H.erectus.017462;H.erectus.017888;H.erectus.018295;H.erectus.019297;H.erectus.019300;H.erectus.020478
GO:0046034	ATP metabolic process	25	118	0.00519477	0.0616797	H.erectus.003801;H.erectus.004415;H.erectus.005172;H.erectus.005383;H.erectus.006611;H.erectus.006968;H.erectus.008295;H.erectus.008296;H.erectus.009402;H.erectus.009565;H.erectus.010320;H.erectus.010374;H.erectus.010557;H.erectus.011167;H.erectus.012884;H.erectus.013555;H.erectus.014992;H.erectus.017462;H.erectus.017888;H.erectus.018295;H.erectus.018570;H.erectus.019297;H.erectus.019300;H.erectu…
GO:0009190	cyclic nucleotide biosynthetic process	9	28	0.00542788	0.0636419	H.erectus.002144;H.erectus.003366;H.erectus.004000;H.erectus.004142;H.erectus.005348;H.erectus.008333;H.erectus.013468;H.erectus.017184;H.erectus.017250
GO:0044723	single-organism carbohydrate metabolic process	35	182	0.00573869	0.0664555	H.erectus.000382;H.erectus.001451;H.erectus.002149;H.erectus.003328;H.erectus.003801;H.erectus.005364;H.erectus.005379;H.erectus.006464;H.erectus.006611;H.erectus.006910;H.erectus.006968;H.erectus.006972;H.erectus.009534;H.erectus.009666;H.erectus.009941;H.erectus.010320;H.erectus.010511;H.erectus.010657;H.erectus.010891;H.erectus.011356;H.erectus.012030;H.erectus.012884;H.erectus.014992;H.erectu…
GO:0006865	amino acid transport	7	19	0.00603759	0.0678667	H.erectus.001088;H.erectus.002802;H.erectus.005579;H.erectus.007418;H.erectus.007419;H.erectus.008901;H.erectus.016055
GO:0042278	purine nucleoside metabolic process	27	132	0.00621419	0.0678667	H.erectus.003801;H.erectus.004415;H.erectus.005172;H.erectus.005383;H.erectus.006611;H.erectus.006860;H.erectus.006968;H.erectus.008295;H.erectus.008296;H.erectus.009402;H.erectus.009565;H.erectus.010320;H.erectus.010374;H.erectus.010557;H.erectus.011167;H.erectus.012884;H.erectus.013555;H.erectus.014992;H.erectus.017462;H.erectus.017888;H.erectus.018295;H.erectus.018570;H.erectus.019297;H.erectu…
GO:0046128	purine ribonucleoside metabolic process	27	132	0.00621419	0.0678667	H.erectus.003801;H.erectus.004415;H.erectus.005172;H.erectus.005383;H.erectus.006611;H.erectus.006860;H.erectus.006968;H.erectus.008295;H.erectus.008296;H.erectus.009402;H.erectus.009565;H.erectus.010320;H.erectus.010374;H.erectus.010557;H.erectus.011167;H.erectus.012884;H.erectus.013555;H.erectus.014992;H.erectus.017462;H.erectus.017888;H.erectus.018295;H.erectus.018570;H.erectus.019297;H.erectu…
GO:0006182	cGMP biosynthetic process	4	7	0.00622232	0.0678667	H.erectus.002144;H.erectus.008333;H.erectus.017184;H.erectus.017250
GO:0046068	cGMP metabolic process	4	7	0.00622232	0.0678667	H.erectus.002144;H.erectus.008333;H.erectus.017184;H.erectus.017250
GO:0006821	chloride transport	8	24	0.0067647	0.0706617	H.erectus.001080;H.erectus.006418;H.erectus.008972;H.erectus.011045;H.erectus.015354;H.erectus.016558;XLOC_003838;XLOC_012297
GO:0019693	ribose phosphate metabolic process	33	171	0.00679982	0.0706617	H.erectus.002144;H.erectus.003801;H.erectus.004415;H.erectus.005172;H.erectus.005383;H.erectus.006611;H.erectus.006968;H.erectus.008295;H.erectus.008296;H.erectus.008333;H.erectus.009402;H.erectus.009565;H.erectus.010320;H.erectus.010374;H.erectus.010557;H.erectus.011167;H.erectus.012884;H.erectus.013555;H.erectus.014992;H.erectus.017184;H.erectus.017250;H.erectus.017462;H.erectus.017888;H.erectu…
GO:0009117	nucleotide metabolic process	40	217	0.00699184	0.0706617	H.erectus.002144;H.erectus.003366;H.erectus.003801;H.erectus.004000;H.erectus.004142;H.erectus.004415;H.erectus.005172;H.erectus.005299;H.erectus.005348;H.erectus.005383;H.erectus.006611;H.erectus.006968;H.erectus.008295;H.erectus.008296;H.erectus.008333;H.erectus.009402;H.erectus.009565;H.erectus.010320;H.erectus.010374;H.erectus.010557;H.erectus.011167;H.erectus.012884;H.erectus.013468;H.erectu…
GO:0009187	cyclic nucleotide metabolic process	9	29	0.00701491	0.0706617	H.erectus.002144;H.erectus.003366;H.erectus.004000;H.erectus.004142;H.erectus.005348;H.erectus.008333;H.erectus.013468;H.erectus.017184;H.erectus.017250
GO:0030865	cortical cytoskeleton organization	3	4	0.00707139	0.0706617	H.erectus.005573;H.erectus.009811;H.erectus.014292
GO:0030866	cortical actin cytoskeleton organization	3	4	0.00707139	0.0706617	H.erectus.005573;H.erectus.009811;H.erectus.014292
GO:0030908	protein splicing	3	4	0.00707139	0.0706617	H.erectus.008244;H.erectus.019754;XLOC_014090
GO:0009199	ribonucleoside triphosphate metabolic process	26	127	0.00708124	0.0706617	H.erectus.003801;H.erectus.004415;H.erectus.005172;H.erectus.005383;H.erectus.006611;H.erectus.006968;H.erectus.008295;H.erectus.008296;H.erectus.009402;H.erectus.009565;H.erectus.010320;H.erectus.010374;H.erectus.010557;H.erectus.011167;H.erectus.012884;H.erectus.013555;H.erectus.014992;H.erectus.017462;H.erectus.017888;H.erectus.018295;H.erectus.018570;H.erectus.019297;H.erectus.019300;H.erectu…
GO:0051493	regulation of cytoskeleton organization	5	11	0.00730011	0.0720789	H.erectus.002299;H.erectus.004969;H.erectus.008283;H.erectus.009912;XLOC_001952
GO:0006928	movement of cell or subcellular component	23	109	0.00753792	0.0736518	H.erectus.000267;H.erectus.000843;H.erectus.004557;H.erectus.004638;H.erectus.005809;H.erectus.006935;H.erectus.007340;H.erectus.008243;H.erectus.011568;H.erectus.014014;H.erectus.014058;H.erectus.015508;H.erectus.016828;H.erectus.019581;H.erectus.019699;H.erectus.019700;H.erectus.019745;H.erectus.020335;H.erectus.020384;XLOC_001748;XLOC_011396;XLOC_011761;XLOC_028149
GO:0015698	inorganic anion transport	11	40	0.00821394	0.0794297	H.erectus.001080;H.erectus.006418;H.erectus.008972;H.erectus.011045;H.erectus.015354;H.erectus.016558;XLOC_003838;XLOC_005052;XLOC_005347;XLOC_010036;XLOC_012297
GO:1902589	single-organism organelle organization	21	98	0.00869391	0.0832131	H.erectus.000825;H.erectus.001250;H.erectus.001782;H.erectus.002392;H.erectus.002730;H.erectus.005573;H.erectus.005818;H.erectus.005993;H.erectus.009354;H.erectus.009811;H.erectus.009890;H.erectus.010208;H.erectus.011717;H.erectus.013017;H.erectus.014087;H.erectus.014292;H.erectus.014383;H.erectus.015511;H.erectus.018864;H.erectus.019682;H.erectus.020331
GO:0009119	ribonucleoside metabolic process	27	136	0.00932471	0.0883493	H.erectus.003801;H.erectus.004415;H.erectus.005172;H.erectus.005383;H.erectus.006611;H.erectus.006860;H.erectus.006968;H.erectus.008295;H.erectus.008296;H.erectus.009402;H.erectus.009565;H.erectus.010320;H.erectus.010374;H.erectus.010557;H.erectus.011167;H.erectus.012884;H.erectus.013555;H.erectus.014992;H.erectus.017462;H.erectus.017888;H.erectus.018295;H.erectus.018570;H.erectus.019297;H.erectu…
GO:0019637	organophosphate metabolic process	53	309	0.00951783	0.0892773	H.erectus.000305;H.erectus.002055;H.erectus.002106;H.erectus.002144;H.erectus.003366;H.erectus.003801;H.erectus.003953;H.erectus.004000;H.erectus.004142;H.erectus.004415;H.erectus.005172;H.erectus.005299;H.erectus.005348;H.erectus.005383;H.erectus.006464;H.erectus.006611;H.erectus.006968;H.erectus.007095;H.erectus.007772;H.erectus.008295;H.erectus.008296;H.erectus.008333;H.erectus.009402;H.erectu…
GO:0009141	nucleoside triphosphate metabolic process	26	130	0.00963573	0.0894883	H.erectus.003801;H.erectus.004415;H.erectus.005172;H.erectus.005383;H.erectus.006611;H.erectus.006968;H.erectus.008295;H.erectus.008296;H.erectus.009402;H.erectus.009565;H.erectus.010320;H.erectus.010374;H.erectus.010557;H.erectus.011167;H.erectus.012884;H.erectus.013555;H.erectus.014992;H.erectus.017462;H.erectus.017888;H.erectus.018295;H.erectus.018570;H.erectus.019297;H.erectus.019300;H.erectu…
GO:0009144	purine nucleoside triphosphate metabolic process	25	124	0.00993807	0.090504	H.erectus.003801;H.erectus.004415;H.erectus.005172;H.erectus.005383;H.erectus.006611;H.erectus.006968;H.erectus.008295;H.erectus.008296;H.erectus.009402;H.erectus.009565;H.erectus.010320;H.erectus.010374;H.erectus.010557;H.erectus.011167;H.erectus.012884;H.erectus.013555;H.erectus.014992;H.erectus.017462;H.erectus.017888;H.erectus.018295;H.erectus.018570;H.erectus.019297;H.erectus.019300;H.erectu…
GO:0009205	purine ribonucleoside triphosphate metabolic process	25	124	0.00993807	0.090504	H.erectus.003801;H.erectus.004415;H.erectus.005172;H.erectus.005383;H.erectus.006611;H.erectus.006968;H.erectus.008295;H.erectus.008296;H.erectus.009402;H.erectus.009565;H.erectus.010320;H.erectus.010374;H.erectus.010557;H.erectus.011167;H.erectus.012884;H.erectus.013555;H.erectus.014992;H.erectus.017462;H.erectus.017888;H.erectus.018295;H.erectus.018570;H.erectus.019297;H.erectus.019300;H.erectu…
GO:0043648	dicarboxylic acid metabolic process	4	8	0.0112211	0.101206	H.erectus.010314;H.erectus.012675;H.erectus.016069;H.erectus.017634
GO:0009116	nucleoside metabolic process	29	152	0.0125205	0.110795	H.erectus.003801;H.erectus.004415;H.erectus.005172;H.erectus.005383;H.erectus.006611;H.erectus.006860;H.erectus.006968;H.erectus.008295;H.erectus.008296;H.erectus.009402;H.erectus.009565;H.erectus.010320;H.erectus.010374;H.erectus.010557;H.erectus.011167;H.erectus.011226;H.erectus.012884;H.erectus.013555;H.erectus.014992;H.erectus.015134;H.erectus.017462;H.erectus.017888;H.erectus.018295;H.erectu…
GO:1901657	glycosyl compound metabolic process	29	152	0.0125205	0.110795	H.erectus.003801;H.erectus.004415;H.erectus.005172;H.erectus.005383;H.erectus.006611;H.erectus.006860;H.erectus.006968;H.erectus.008295;H.erectus.008296;H.erectus.009402;H.erectus.009565;H.erectus.010320;H.erectus.010374;H.erectus.010557;H.erectus.011167;H.erectus.011226;H.erectus.012884;H.erectus.013555;H.erectus.014992;H.erectus.015134;H.erectus.017462;H.erectus.017888;H.erectus.018295;H.erectu…
GO:0007017	microtubule-based process	23	114	0.0129485	0.113511	H.erectus.000267;H.erectus.000843;H.erectus.004557;H.erectus.004638;H.erectus.005809;H.erectus.005818;H.erectus.006935;H.erectus.007340;H.erectus.008243;H.erectus.011568;H.erectus.013017;H.erectus.014014;H.erectus.014058;H.erectus.015508;H.erectus.015674;H.erectus.016828;H.erectus.018864;H.erectus.019581;H.erectus.019699;H.erectus.019700;H.erectus.019745;H.erectus.020335;H.erectus.020384
GO:1901293	nucleoside phosphate biosynthetic process	28	148	0.015574	0.116305	H.erectus.002055;H.erectus.002106;H.erectus.002144;H.erectus.003366;H.erectus.004000;H.erectus.004142;H.erectus.004415;H.erectus.005172;H.erectus.005299;H.erectus.005348;H.erectus.005383;H.erectus.007095;H.erectus.008295;H.erectus.008296;H.erectus.008333;H.erectus.009402;H.erectus.009565;H.erectus.010374;H.erectus.011167;H.erectus.013468;H.erectus.013555;H.erectus.013961;H.erectus.014850;H.erectu…
GO:0001754	eye photoreceptor cell differentiation	2	2	0.0156231	0.116305	XLOC_014090;XLOC_023693
GO:0006536	glutamate metabolic process	2	2	0.0156231	0.116305	H.erectus.010314;H.erectus.017634
GO:0006537	glutamate biosynthetic process	2	2	0.0156231	0.116305	H.erectus.010314;H.erectus.017634
GO:0006562	proline catabolic process	2	2	0.0156231	0.116305	H.erectus.010314;H.erectus.017634
GO:0006577	amino-acid betaine metabolic process	2	2	0.0156231	0.116305	H.erectus.019995;XLOC_004789
GO:0006636	unsaturated fatty acid biosynthetic process	2	2	0.0156231	0.116305	H.erectus.015059;H.erectus.015060
GO:0007016	cytoskeletal anchoring at plasma membrane	2	2	0.0156231	0.116305	H.erectus.000825;H.erectus.011717
GO:0007519	skeletal muscle tissue development	2	2	0.0156231	0.116305	XLOC_011396;XLOC_014090
GO:0009065	glutamine family amino acid catabolic process	2	2	0.0156231	0.116305	H.erectus.010314;H.erectus.017634
GO:0019370	leukotriene biosynthetic process	2	2	0.0156231	0.116305	H.erectus.015059;H.erectus.015060
GO:0019566	arabinose metabolic process	2	2	0.0156231	0.116305	H.erectus.009534;H.erectus.009666
GO:0043650	dicarboxylic acid biosynthetic process	2	2	0.0156231	0.116305	H.erectus.010314;H.erectus.017634
GO:0045995	regulation of embryonic development	2	2	0.0156231	0.116305	H.erectus.012477;H.erectus.014105
GO:0046373	L-arabinose metabolic process	2	2	0.0156231	0.116305	H.erectus.009534;H.erectus.009666
GO:0046456	icosanoid biosynthetic process	2	2	0.0156231	0.116305	H.erectus.015059;H.erectus.015060
GO:0048592	eye morphogenesis	2	2	0.0156231	0.116305	XLOC_014090;XLOC_023693
GO:0060538	skeletal muscle organ development	2	2	0.0156231	0.116305	XLOC_011396;XLOC_014090
GO:1901570	fatty acid derivative biosynthetic process	2	2	0.0156231	0.116305	H.erectus.015059;H.erectus.015060
GO:0007018	microtubule-based movement	19	91	0.0159785	0.118014	H.erectus.000267;H.erectus.000843;H.erectus.004557;H.erectus.004638;H.erectus.005809;H.erectus.006935;H.erectus.007340;H.erectus.008243;H.erectus.011568;H.erectus.014014;H.erectus.014058;H.erectus.015508;H.erectus.016828;H.erectus.019581;H.erectus.019699;H.erectus.019700;H.erectus.019745;H.erectus.020335;H.erectus.020384
GO:0051056	regulation of small GTPase mediated signal transduction	27	142	0.0162729	0.11925	H.erectus.000812;H.erectus.001082;H.erectus.001257;H.erectus.001301;H.erectus.001672;H.erectus.001763;H.erectus.001840;H.erectus.002993;H.erectus.004732;H.erectus.005828;H.erectus.006407;H.erectus.006508;H.erectus.007961;H.erectus.009004;H.erectus.009244;H.erectus.009441;H.erectus.009608;H.erectus.011033;H.erectus.011035;H.erectus.012985;H.erectus.014200;H.erectus.017166;H.erectus.018501;H.erectu…
GO:0006071	glycerol metabolic process	4	9	0.018222	0.129247	H.erectus.005379;H.erectus.006910;H.erectus.019072;H.erectus.019383
GO:0019400	alditol metabolic process	4	9	0.018222	0.129247	H.erectus.005379;H.erectus.006910;H.erectus.019072;H.erectus.019383
GO:0052652	cyclic purine nucleotide metabolic process	4	9	0.018222	0.129247	H.erectus.002144;H.erectus.008333;H.erectus.017184;H.erectus.017250
GO:0009966	regulation of signal transduction	33	183	0.0183082	0.129247	H.erectus.000812;H.erectus.001082;H.erectus.001257;H.erectus.001301;H.erectus.001427;H.erectus.001672;H.erectus.001763;H.erectus.001840;H.erectus.002993;H.erectus.004732;H.erectus.005828;H.erectus.006407;H.erectus.006508;H.erectus.007961;H.erectus.008285;H.erectus.009004;H.erectus.009244;H.erectus.009441;H.erectus.009608;H.erectus.011033;H.erectus.011035;H.erectus.012985;H.erectus.014200;H.erectu…
GO:1901135	carbohydrate derivative metabolic process	53	320	0.0183261	0.129247	H.erectus.000382;H.erectus.001451;H.erectus.002144;H.erectus.002149;H.erectus.003328;H.erectus.003801;H.erectus.003953;H.erectus.003991;H.erectus.004139;H.erectus.004415;H.erectus.005172;H.erectus.005383;H.erectus.006464;H.erectus.006611;H.erectus.006860;H.erectus.006968;H.erectus.008295;H.erectus.008296;H.erectus.008333;H.erectus.009402;H.erectus.009565;H.erectus.009941;H.erectus.010320;H.erectu…
GO:0010646	regulation of cell communication	33	184	0.0197283	0.137075	H.erectus.000812;H.erectus.001082;H.erectus.001257;H.erectus.001301;H.erectus.001427;H.erectus.001672;H.erectus.001763;H.erectus.001840;H.erectus.002993;H.erectus.004732;H.erectus.005828;H.erectus.006407;H.erectus.006508;H.erectus.007961;H.erectus.008285;H.erectus.009004;H.erectus.009244;H.erectus.009441;H.erectus.009608;H.erectus.011033;H.erectus.011035;H.erectus.012985;H.erectus.014200;H.erectu…
GO:0023051	regulation of signaling	33	184	0.0197283	0.137075	H.erectus.000812;H.erectus.001082;H.erectus.001257;H.erectus.001301;H.erectus.001427;H.erectus.001672;H.erectus.001763;H.erectus.001840;H.erectus.002993;H.erectus.004732;H.erectus.005828;H.erectus.006407;H.erectus.006508;H.erectus.007961;H.erectus.008285;H.erectus.009004;H.erectus.009244;H.erectus.009441;H.erectus.009608;H.erectus.011033;H.erectus.011035;H.erectus.012985;H.erectus.014200;H.erectu…
GO:0016053	organic acid biosynthetic process	12	51	0.0209472	0.14342	H.erectus.002564;H.erectus.003073;H.erectus.003324;H.erectus.009432;H.erectus.010314;H.erectus.012084;H.erectus.015059;H.erectus.015060;H.erectus.017634;H.erectus.019995;XLOC_004789;XLOC_026086
GO:0046394	carboxylic acid biosynthetic process	12	51	0.0209472	0.14342	H.erectus.002564;H.erectus.003073;H.erectus.003324;H.erectus.009432;H.erectus.010314;H.erectus.012084;H.erectus.015059;H.erectus.015060;H.erectus.017634;H.erectus.019995;XLOC_004789;XLOC_026086
GO:0048583	regulation of response to stimulus	33	185	0.0212346	0.144334	H.erectus.000812;H.erectus.001082;H.erectus.001257;H.erectus.001301;H.erectus.001427;H.erectus.001672;H.erectus.001763;H.erectus.001840;H.erectus.002993;H.erectus.004732;H.erectus.005828;H.erectus.006407;H.erectus.006508;H.erectus.007961;H.erectus.008285;H.erectus.009004;H.erectus.009244;H.erectus.009441;H.erectus.009608;H.erectus.011033;H.erectus.011035;H.erectus.012985;H.erectus.014200;H.erectu…
GO:0035023	regulation of Rho protein signal transduction	17	82	0.0233699	0.157705	H.erectus.000812;H.erectus.001082;H.erectus.001301;H.erectus.001672;H.erectus.001763;H.erectus.001840;H.erectus.002993;H.erectus.004732;H.erectus.006407;H.erectus.007961;H.erectus.009004;H.erectus.009441;H.erectus.009608;H.erectus.011033;H.erectus.011035;H.erectus.019119;H.erectus.020385
GO:0006732	coenzyme metabolic process	16	77	0.0267657	0.17933	H.erectus.003801;H.erectus.005299;H.erectus.006611;H.erectus.006968;H.erectus.009432;H.erectus.010320;H.erectus.012884;H.erectus.014850;H.erectus.014992;H.erectus.017462;H.erectus.017888;H.erectus.018295;H.erectus.019297;H.erectus.019300;H.erectus.019623;H.erectus.020478
GO:0006855	drug transmembrane transport	3	6	0.0291129	0.192309	H.erectus.004471;H.erectus.008463;H.erectus.019306
GO:0007215	glutamate receptor signaling pathway	3	6	0.0291129	0.192309	XLOC_011309;XLOC_027672;XLOC_027673
GO:1902531	regulation of intracellular signal transduction	27	150	0.0313262	0.205483	H.erectus.000812;H.erectus.001082;H.erectus.001257;H.erectus.001301;H.erectus.001672;H.erectus.001763;H.erectus.001840;H.erectus.002993;H.erectus.004732;H.erectus.005828;H.erectus.006407;H.erectus.006508;H.erectus.007961;H.erectus.009004;H.erectus.009244;H.erectus.009441;H.erectus.009608;H.erectus.011033;H.erectus.011035;H.erectus.012985;H.erectus.014200;H.erectus.017166;H.erectus.018501;H.erectu…
GO:0015711	organic anion transport	10	43	0.0360716	0.234966	H.erectus.001088;H.erectus.002802;H.erectus.005579;H.erectus.007331;H.erectus.007418;H.erectus.007419;H.erectus.008901;H.erectus.016055;XLOC_005159;XLOC_018981
GO:0008283	cell proliferation	4	11	0.0389075	0.24576	H.erectus.006335;XLOC_011774;XLOC_014090;XLOC_027764
GO:0030182	neuron differentiation	6	21	0.0390063	0.24576	XLOC_001748;XLOC_003850;XLOC_011396;XLOC_011761;XLOC_014090;XLOC_023693
GO:0048468	cell development	6	21	0.0390063	0.24576	XLOC_001748;XLOC_004789;XLOC_011396;XLOC_011761;XLOC_014090;XLOC_023693
GO:0015849	organic acid transport	8	32	0.0392715	0.24576	H.erectus.001088;H.erectus.002802;H.erectus.005579;H.erectus.007331;H.erectus.007418;H.erectus.007419;H.erectus.008901;H.erectus.016055
GO:0046942	carboxylic acid transport	8	32	0.0392715	0.24576	H.erectus.001088;H.erectus.002802;H.erectus.005579;H.erectus.007331;H.erectus.007418;H.erectus.007419;H.erectus.008901;H.erectus.016055
GO:0044283	small molecule biosynthetic process	13	62	0.0404417	0.24576	H.erectus.002564;H.erectus.003073;H.erectus.003324;H.erectus.006968;H.erectus.009432;H.erectus.010314;H.erectus.012084;H.erectus.015059;H.erectus.015060;H.erectus.017634;H.erectus.019995;XLOC_004789;XLOC_026086
GO:0048666	neuron development	5	16	0.0405597	0.24576	XLOC_001748;XLOC_011396;XLOC_011761;XLOC_014090;XLOC_023693
GO:1901606	alpha-amino acid catabolic process	5	16	0.0405597	0.24576	H.erectus.000157;H.erectus.006665;H.erectus.010314;H.erectus.014850;H.erectus.017634
GO:0007266	Rho protein signal transduction	2	3	0.0429687	0.24576	XLOC_000269;XLOC_011774
GO:0015748	organophosphate ester transport	2	3	0.0429687	0.24576	XLOC_005159;XLOC_018981
GO:0015840	urea transport	2	3	0.0429687	0.24576	H.erectus.007289;XLOC_021041
GO:0015914	phospholipid transport	2	3	0.0429687	0.24576	XLOC_005159;XLOC_018981
GO:0016539	intein-mediated protein splicing	2	3	0.0429687	0.24576	H.erectus.008244;H.erectus.019754
GO:0019321	pentose metabolic process	2	3	0.0429687	0.24576	H.erectus.009534;H.erectus.009666
GO:0019755	one-carbon compound transport	2	3	0.0429687	0.24576	H.erectus.007289;XLOC_021041
GO:0030155	regulation of cell adhesion	2	3	0.0429687	0.24576	H.erectus.012477;H.erectus.014105
GO:0030334	regulation of cell migration	2	3	0.0429687	0.24576	H.erectus.012477;H.erectus.014105
GO:0046530	photoreceptor cell differentiation	2	3	0.0429687	0.24576	XLOC_014090;XLOC_023693
GO:0050808	synapse organization	2	3	0.0429687	0.24576	H.erectus.001977;XLOC_018674
GO:2000145	regulation of cell motility	2	3	0.0429687	0.24576	H.erectus.012477;H.erectus.014105
GO:0044711	single-organism biosynthetic process	48	301	0.0433188	0.246261	H.erectus.002055;H.erectus.002106;H.erectus.002144;H.erectus.002564;H.erectus.003073;H.erectus.003324;H.erectus.003366;H.erectus.004000;H.erectus.004142;H.erectus.004415;H.erectus.005172;H.erectus.005299;H.erectus.005348;H.erectus.005364;H.erectus.005383;H.erectus.006860;H.erectus.006968;H.erectus.006972;H.erectus.007095;H.erectus.008295;H.erectus.008296;H.erectus.008333;H.erectus.009402;H.erectu…
GO:0016054	organic acid catabolic process	6	22	0.0481546	0.270473	H.erectus.000157;H.erectus.002288;H.erectus.006665;H.erectus.010314;H.erectus.014850;H.erectus.017634
GO:0046395	carboxylic acid catabolic process	6	22	0.0481546	0.270473	H.erectus.000157;H.erectus.002288;H.erectus.006665;H.erectus.010314;H.erectus.014850;H.erectus.017634
GO:0072330	monocarboxylic acid biosynthetic process	5	17	0.0517338	0.288847	H.erectus.002564;H.erectus.012084;H.erectus.015059;H.erectus.015060;H.erectus.019995
GO:0007409	axonogenesis	4	12	0.0527401	0.289299	XLOC_001748;XLOC_011396;XLOC_011761;XLOC_014090
GO:0048812	neuron projection morphogenesis	4	12	0.0527401	0.289299	XLOC_001748;XLOC_011396;XLOC_011761;XLOC_014090
GO:0061564	axon development	4	12	0.0527401	0.289299	XLOC_001748;XLOC_011396;XLOC_011761;XLOC_014090
GO:0044710	single-organism metabolic process	176	1267	0.0588862	0.321135	H.erectus.000081;H.erectus.000157;H.erectus.000305;H.erectus.000382;H.erectus.000771;H.erectus.000811;H.erectus.001451;H.erectus.002055;H.erectus.002106;H.erectus.002144;H.erectus.002149;H.erectus.002288;H.erectus.002297;H.erectus.002304;H.erectus.002525;H.erectus.002564;H.erectus.002720;H.erectus.002756;H.erectus.003073;H.erectus.003269;H.erectus.003324;H.erectus.003328;H.erectus.003366;H.erectu…
GO:0090407	organophosphate biosynthetic process	29	173	0.0594966	0.322588	H.erectus.002055;H.erectus.002106;H.erectus.002144;H.erectus.003366;H.erectus.004000;H.erectus.004142;H.erectus.004415;H.erectus.005172;H.erectus.005299;H.erectus.005348;H.erectus.005383;H.erectus.007095;H.erectus.008295;H.erectus.008296;H.erectus.008333;H.erectus.009402;H.erectus.009565;H.erectus.010374;H.erectus.011167;H.erectus.013468;H.erectus.013555;H.erectus.013961;H.erectus.014850;H.erectu…
GO:0051186	cofactor metabolic process	17	92	0.0621268	0.334913	H.erectus.003801;H.erectus.005299;H.erectus.005581;H.erectus.006611;H.erectus.006968;H.erectus.009432;H.erectus.010320;H.erectus.012884;H.erectus.014850;H.erectus.014992;H.erectus.017462;H.erectus.017888;H.erectus.018295;H.erectus.019297;H.erectus.019300;H.erectus.019623;H.erectus.020478
GO:0009063	cellular amino acid catabolic process	5	18	0.064524	0.343884	H.erectus.000157;H.erectus.006665;H.erectus.010314;H.erectus.014850;H.erectus.017634
GO:0048598	embryonic morphogenesis	5	18	0.064524	0.343884	XLOC_001917;XLOC_011396;XLOC_011774;XLOC_014090;XLOC_028149
GO:0003013	circulatory system process	3	8	0.0673166	0.350794	H.erectus.020283;XLOC_012209;XLOC_014090
GO:0007268	synaptic transmission	3	8	0.0673166	0.350794	H.erectus.008307;H.erectus.008353;H.erectus.014967
GO:0099536	synaptic signaling	3	8	0.0673166	0.350794	H.erectus.008307;H.erectus.008353;H.erectus.014967
GO:0099537	trans-synaptic signaling	3	8	0.0673166	0.350794	H.erectus.008307;H.erectus.008353;H.erectus.014967
GO:0006541	glutamine metabolic process	4	13	0.0688828	0.353071	H.erectus.002297;H.erectus.003324;H.erectus.014837;H.erectus.016772
GO:0019751	polyol metabolic process	4	13	0.0688828	0.353071	H.erectus.005379;H.erectus.006910;H.erectus.019072;H.erectus.019383
GO:0031175	neuron projection development	4	13	0.0688828	0.353071	XLOC_001748;XLOC_011396;XLOC_011761;XLOC_014090
GO:0046578	regulation of Ras protein signal transduction	18	100	0.0693508	0.353538	H.erectus.000812;H.erectus.001082;H.erectus.001301;H.erectus.001672;H.erectus.001763;H.erectus.001840;H.erectus.002993;H.erectus.004732;H.erectus.006407;H.erectus.007961;H.erectus.009004;H.erectus.009441;H.erectus.009608;H.erectus.011033;H.erectus.011035;H.erectus.012985;H.erectus.019119;H.erectus.020385
GO:0007218	neuropeptide signaling pathway	6	24	0.0701089	0.35356	H.erectus.007801;H.erectus.011394;H.erectus.011473;H.erectus.014085;H.erectus.014301;H.erectus.018440
GO:0044282	small molecule catabolic process	6	24	0.0701089	0.35356	H.erectus.000157;H.erectus.002288;H.erectus.006665;H.erectus.010314;H.erectus.014850;H.erectus.017634
GO:0009127	purine nucleoside monophosphate biosynthetic process	16	87	0.0713275	0.354186	H.erectus.002055;H.erectus.002106;H.erectus.004415;H.erectus.005172;H.erectus.005383;H.erectus.007095;H.erectus.008295;H.erectus.008296;H.erectus.009402;H.erectus.009565;H.erectus.010374;H.erectus.011167;H.erectus.013555;H.erectus.013961;H.erectus.015270;H.erectus.018570
GO:0009168	purine ribonucleoside monophosphate biosynthetic process	16	87	0.0713275	0.354186	H.erectus.002055;H.erectus.002106;H.erectus.004415;H.erectus.005172;H.erectus.005383;H.erectus.007095;H.erectus.008295;H.erectus.008296;H.erectus.009402;H.erectus.009565;H.erectus.010374;H.erectus.011167;H.erectus.013555;H.erectus.013961;H.erectus.015270;H.erectus.018570
GO:0006796	phosphate-containing compound metabolic process	141	1008	0.072358	0.354186	H.erectus.000278;H.erectus.000305;H.erectus.000309;H.erectus.000427;H.erectus.000451;H.erectus.000576;H.erectus.000949;H.erectus.001097;H.erectus.001647;H.erectus.001977;H.erectus.002014;H.erectus.002022;H.erectus.002055;H.erectus.002106;H.erectus.002144;H.erectus.002450;H.erectus.002839;H.erectus.002911;H.erectus.002964;H.erectus.003311;H.erectus.003366;H.erectus.003795;H.erectus.003801;H.erectu…
GO:0006793	phosphorus metabolic process	141	1009	0.0741615	0.354186	H.erectus.000278;H.erectus.000305;H.erectus.000309;H.erectus.000427;H.erectus.000451;H.erectus.000576;H.erectus.000949;H.erectus.001097;H.erectus.001647;H.erectus.001977;H.erectus.002014;H.erectus.002022;H.erectus.002055;H.erectus.002106;H.erectus.002144;H.erectus.002450;H.erectus.002839;H.erectus.002911;H.erectus.002964;H.erectus.003311;H.erectus.003366;H.erectus.003795;H.erectus.003801;H.erectu…
GO:0003012	muscle system process	2	4	0.0788661	0.354186	XLOC_012067;XLOC_012209
GO:0003018	vascular process in circulatory system	2	4	0.0788661	0.354186	H.erectus.020283;XLOC_012209
GO:0006936	muscle contraction	2	4	0.0788661	0.354186	XLOC_012067;XLOC_012209
GO:0007269	neurotransmitter secretion	2	4	0.0788661	0.354186	H.erectus.008307;H.erectus.008353
GO:0008015	blood circulation	2	4	0.0788661	0.354186	H.erectus.020283;XLOC_012209
GO:0008543	fibroblast growth factor receptor signaling pathway	2	4	0.0788661	0.354186	H.erectus.006079;H.erectus.019208
GO:0009074	aromatic amino acid family catabolic process	2	4	0.0788661	0.354186	H.erectus.000157;H.erectus.014850
GO:0014706	striated muscle tissue development	2	4	0.0788661	0.354186	XLOC_011396;XLOC_014090
GO:0023061	signal release	2	4	0.0788661	0.354186	H.erectus.008307;H.erectus.008353
GO:0035150	regulation of tube size	2	4	0.0788661	0.354186	H.erectus.020283;XLOC_012209
GO:0040012	regulation of locomotion	2	4	0.0788661	0.354186	H.erectus.012477;H.erectus.014105
GO:0044344	cellular response to fibroblast growth factor stimulus	2	4	0.0788661	0.354186	H.erectus.006079;H.erectus.019208
GO:0046168	glycerol-3-phosphate catabolic process	2	4	0.0788661	0.354186	H.erectus.003953;H.erectus.018986
GO:0050880	regulation of blood vessel size	2	4	0.0788661	0.354186	H.erectus.020283;XLOC_012209
GO:0051270	regulation of cellular component movement	2	4	0.0788661	0.354186	H.erectus.012477;H.erectus.014105
GO:0071774	response to fibroblast growth factor	2	4	0.0788661	0.354186	H.erectus.006079;H.erectus.019208
GO:0090596	sensory organ morphogenesis	2	4	0.0788661	0.354186	XLOC_014090;XLOC_023693
GO:0099531	presynaptic process involved in synaptic transmission	2	4	0.0788661	0.354186	H.erectus.008307;H.erectus.008353
GO:0033043	regulation of organelle organization	5	19	0.0789177	0.354186	H.erectus.002299;H.erectus.004969;H.erectus.008283;H.erectus.009912;XLOC_001952
GO:0007399	nervous system development	8	37	0.0828106	0.368642	XLOC_001748;XLOC_003850;XLOC_011396;XLOC_011761;XLOC_014090;XLOC_016828;XLOC_018674;XLOC_023693
GO:0048699	generation of neurons	6	25	0.0829247	0.368642	XLOC_001748;XLOC_003850;XLOC_011396;XLOC_011761;XLOC_014090;XLOC_023693
GO:0009165	nucleotide biosynthetic process	23	137	0.0847665	0.375052	H.erectus.002144;H.erectus.003366;H.erectus.004000;H.erectus.004142;H.erectus.004415;H.erectus.005172;H.erectus.005299;H.erectus.005348;H.erectus.005383;H.erectus.008295;H.erectus.008296;H.erectus.008333;H.erectus.009402;H.erectus.009565;H.erectus.010374;H.erectus.011167;H.erectus.013468;H.erectus.013555;H.erectus.014850;H.erectus.017184;H.erectus.017250;H.erectus.018570;XLOC_011335
GO:0000904	cell morphogenesis involved in differentiation	4	14	0.0872502	0.378892	XLOC_001748;XLOC_011396;XLOC_011761;XLOC_014090
GO:0032990	cell part morphogenesis	4	14	0.0872502	0.378892	XLOC_001748;XLOC_011396;XLOC_011761;XLOC_014090
GO:0048667	cell morphogenesis involved in neuron differentiation	4	14	0.0872502	0.378892	XLOC_001748;XLOC_011396;XLOC_011761;XLOC_014090
GO:0048858	cell projection morphogenesis	4	14	0.0872502	0.378892	XLOC_001748;XLOC_011396;XLOC_011761;XLOC_014090
GO:0009156	ribonucleoside monophosphate biosynthetic process	16	90	0.0910141	0.391674	H.erectus.002055;H.erectus.002106;H.erectus.004415;H.erectus.005172;H.erectus.005383;H.erectus.007095;H.erectus.008295;H.erectus.008296;H.erectus.009402;H.erectus.009565;H.erectus.010374;H.erectus.011167;H.erectus.013555;H.erectus.013961;H.erectus.015270;H.erectus.018570
GO:1901605	alpha-amino acid metabolic process	13	70	0.0915711	0.391674	H.erectus.000157;H.erectus.002297;H.erectus.003073;H.erectus.003324;H.erectus.003558;H.erectus.006665;H.erectus.009432;H.erectus.010314;H.erectus.014837;H.erectus.014850;H.erectus.016772;H.erectus.017634;XLOC_004702
GO:0001667	ameboidal-type cell migration	3	9	0.0918639	0.391674	XLOC_011396;XLOC_011761;XLOC_028149
GO:0006471	protein ADP-ribosylation	3	9	0.0918639	0.391674	H.erectus.002149;H.erectus.017555;H.erectus.017556
GO:0006631	fatty acid metabolic process	7	32	0.0962123	0.404686	H.erectus.002288;H.erectus.002564;H.erectus.003692;H.erectus.012084;H.erectus.015059;H.erectus.015060;XLOC_010034
GO:0009064	glutamine family amino acid metabolic process	6	26	0.0969469	0.404686	H.erectus.002297;H.erectus.003324;H.erectus.010314;H.erectus.014837;H.erectus.016772;H.erectus.017634
GO:0022008	neurogenesis	6	26	0.0969469	0.404686	XLOC_001748;XLOC_003850;XLOC_011396;XLOC_011761;XLOC_014090;XLOC_023693
GO:0009124	nucleoside monophosphate biosynthetic process	16	91	0.0982732	0.404686	H.erectus.002055;H.erectus.002106;H.erectus.004415;H.erectus.005172;H.erectus.005383;H.erectus.007095;H.erectus.008295;H.erectus.008296;H.erectus.009402;H.erectus.009565;H.erectus.010374;H.erectus.011167;H.erectus.013555;H.erectus.013961;H.erectus.015270;H.erectus.018570
GO:0007166	cell surface receptor signaling pathway	34	218	0.100118	0.404686	H.erectus.001531;H.erectus.001852;H.erectus.001977;H.erectus.002440;H.erectus.006079;H.erectus.006335;H.erectus.006690;H.erectus.007335;H.erectus.007428;H.erectus.007801;H.erectus.009915;H.erectus.011394;H.erectus.011473;H.erectus.011491;H.erectus.014301;H.erectus.014712;H.erectus.015065;H.erectus.015313;H.erectus.015427;H.erectus.017553;H.erectus.018440;H.erectus.018683;H.erectus.019208;H.erectu…
GO:0007517	muscle organ development	4	15	0.10771	0.404686	H.erectus.011651;H.erectus.014213;XLOC_011396;XLOC_014090
GO:0051239	regulation of multicellular organismal process	4	15	0.10771	0.404686	H.erectus.012477;H.erectus.014105;H.erectus.020283;XLOC_013814
GO:0055114	oxidation-reduction process	59	405	0.114439	0.404686	H.erectus.000157;H.erectus.000771;H.erectus.000811;H.erectus.002304;H.erectus.002564;H.erectus.003558;H.erectus.003611;H.erectus.003942;H.erectus.003953;H.erectus.004136;H.erectus.004591;H.erectus.004761;H.erectus.004789;H.erectus.005263;H.erectus.005364;H.erectus.005674;H.erectus.005818;H.erectus.006135;H.erectus.006750;H.erectus.007216;H.erectus.007236;H.erectus.007282;H.erectus.007478;H.erectu…
GO:0006486	protein glycosylation	12	66	0.115448	0.404686	H.erectus.000382;H.erectus.001451;H.erectus.002149;H.erectus.003328;H.erectus.009941;H.erectus.010511;H.erectus.010657;H.erectus.011356;H.erectus.012030;H.erectus.017534;H.erectus.017555;H.erectus.017556
GO:0043413	macromolecule glycosylation	12	66	0.115448	0.404686	H.erectus.000382;H.erectus.001451;H.erectus.002149;H.erectus.003328;H.erectus.009941;H.erectus.010511;H.erectus.010657;H.erectus.011356;H.erectus.012030;H.erectus.017534;H.erectus.017555;H.erectus.017556
GO:0042886	amide transport	3	10	0.119485	0.404686	H.erectus.002461;H.erectus.007289;XLOC_021041
GO:0001501	skeletal system development	2	5	0.120753	0.404686	XLOC_011396;XLOC_014090
GO:0006108	malate metabolic process	2	5	0.120753	0.404686	H.erectus.012675;H.erectus.016069
GO:0006448	regulation of translational elongation	2	5	0.120753	0.404686	H.erectus.013646;H.erectus.016057
GO:0032507	maintenance of protein location in cell	2	5	0.120753	0.404686	H.erectus.000825;H.erectus.011717
GO:0032879	regulation of localization	2	5	0.120753	0.404686	H.erectus.012477;H.erectus.014105
GO:0045185	maintenance of protein location	2	5	0.120753	0.404686	H.erectus.000825;H.erectus.011717
GO:0051235	maintenance of location	2	5	0.120753	0.404686	H.erectus.000825;H.erectus.011717
GO:0051651	maintenance of location in cell	2	5	0.120753	0.404686	H.erectus.000825;H.erectus.011717
GO:0060537	muscle tissue development	2	5	0.120753	0.404686	XLOC_011396;XLOC_014090
GO:0008652	cellular amino acid biosynthetic process	7	34	0.123987	0.404686	H.erectus.003073;H.erectus.003324;H.erectus.009432;H.erectus.010314;H.erectus.017634;XLOC_004789;XLOC_026086
GO:1901575	organic substance catabolic process	35	230	0.124299	0.404686	H.erectus.000157;H.erectus.000601;H.erectus.001230;H.erectus.001592;H.erectus.002288;H.erectus.003801;H.erectus.003953;H.erectus.004139;H.erectus.005897;H.erectus.006611;H.erectus.006665;H.erectus.006968;H.erectus.007549;H.erectus.007772;H.erectus.009273;H.erectus.009612;H.erectus.009721;H.erectus.010314;H.erectus.010320;H.erectus.010350;H.erectus.012884;H.erectus.014850;H.erectus.014992;H.erectu…
GO:0000052	citrulline metabolic process	1	1	0.125045	0.404686	H.erectus.003073
GO:0001894	tissue homeostasis	1	1	0.125045	0.404686	XLOC_014090
GO:0001895	retina homeostasis	1	1	0.125045	0.404686	XLOC_014090
GO:0002066	columnar/cuboidal epithelial cell development	1	1	0.125045	0.404686	XLOC_004789
GO:0002068	glandular epithelial cell development	1	1	0.125045	0.404686	XLOC_004789
GO:0003157	endocardium development	1	1	0.125045	0.404686	XLOC_014090
GO:0003158	endothelium development	1	1	0.125045	0.404686	XLOC_014090
GO:0006450	regulation of translational fidelity	1	1	0.125045	0.404686	H.erectus.013646
GO:0006558	L-phenylalanine metabolic process	1	1	0.125045	0.404686	H.erectus.000157
GO:0006559	L-phenylalanine catabolic process	1	1	0.125045	0.404686	H.erectus.000157
GO:0006570	tyrosine metabolic process	1	1	0.125045	0.404686	H.erectus.000157
GO:0006578	amino-acid betaine biosynthetic process	1	1	0.125045	0.404686	H.erectus.019995
GO:0006941	striated muscle contraction	1	1	0.125045	0.404686	XLOC_012067
GO:0007416	synapse assembly	1	1	0.125045	0.404686	XLOC_018674
GO:0007528	neuromuscular junction development	1	1	0.125045	0.404686	H.erectus.001977
GO:0007626	locomotory behavior	1	1	0.125045	0.404686	XLOC_013190
GO:0009437	carnitine metabolic process	1	1	0.125045	0.404686	H.erectus.019995
GO:0018101	protein citrullination	1	1	0.125045	0.404686	H.erectus.003073
GO:0018195	peptidyl-arginine modification	1	1	0.125045	0.404686	H.erectus.003073
GO:0019221	cytokine-mediated signaling pathway	1	1	0.125045	0.404686	XLOC_029408
GO:0019240	citrulline biosynthetic process	1	1	0.125045	0.404686	H.erectus.003073
GO:0019673	GDP-mannose metabolic process	1	1	0.125045	0.404686	H.erectus.003991
GO:0030837	negative regulation of actin filament polymerization	1	1	0.125045	0.404686	XLOC_001952
GO:0031333	negative regulation of protein complex assembly	1	1	0.125045	0.404686	XLOC_001952
GO:0032272	negative regulation of protein polymerization	1	1	0.125045	0.404686	XLOC_001952
GO:0033333	fin development	1	1	0.125045	0.404686	XLOC_014090
GO:0033336	caudal fin development	1	1	0.125045	0.404686	XLOC_014090
GO:0033338	medial fin development	1	1	0.125045	0.404686	XLOC_014090
GO:0034097	response to cytokine	1	1	0.125045	0.404686	XLOC_029408
GO:0042044	fluid transport	1	1	0.125045	0.404686	XLOC_021041
GO:0042133	neurotransmitter metabolic process	1	1	0.125045	0.404686	XLOC_026086
GO:0042461	photoreceptor cell development	1	1	0.125045	0.404686	XLOC_023693
GO:0042462	eye photoreceptor cell development	1	1	0.125045	0.404686	XLOC_023693
GO:0043547	positive regulation of GTPase activity	1	1	0.125045	0.404686	H.erectus.005828
GO:0045329	carnitine biosynthetic process	1	1	0.125045	0.404686	H.erectus.019995
GO:0046439	L-cysteine metabolic process	1	1	0.125045	0.404686	H.erectus.003558
GO:0048704	embryonic skeletal system morphogenesis	1	1	0.125045	0.404686	XLOC_011396
GO:0048705	skeletal system morphogenesis	1	1	0.125045	0.404686	XLOC_011396
GO:0048706	embryonic skeletal system development	1	1	0.125045	0.404686	XLOC_011396
GO:0048871	multicellular organismal homeostasis	1	1	0.125045	0.404686	XLOC_014090
GO:0048880	sensory system development	1	1	0.125045	0.404686	XLOC_023693
GO:0051216	cartilage development	1	1	0.125045	0.404686	XLOC_014090
GO:0061448	connective tissue development	1	1	0.125045	0.404686	XLOC_014090
GO:0071345	cellular response to cytokine stimulus	1	1	0.125045	0.404686	XLOC_029408
GO:1902221	erythrose 4-phosphate/phosphoenolpyruvate family amino acid metabolic process	1	1	0.125045	0.404686	H.erectus.000157
GO:1902222	erythrose 4-phosphate/phosphoenolpyruvate family amino acid catabolic process	1	1	0.125045	0.404686	H.erectus.000157
GO:1902414	protein localization to cell junction	1	1	0.125045	0.404686	XLOC_011774
GO:0009101	glycoprotein biosynthetic process	12	67	0.125548	0.404686	H.erectus.000382;H.erectus.001451;H.erectus.002149;H.erectus.003328;H.erectus.009941;H.erectus.010511;H.erectus.010657;H.erectus.011356;H.erectus.012030;H.erectus.017534;H.erectus.017555;H.erectus.017556
GO:0070085	glycosylation	12	67	0.125548	0.404686	H.erectus.000382;H.erectus.001451;H.erectus.002149;H.erectus.003328;H.erectus.009941;H.erectus.010511;H.erectus.010657;H.erectus.011356;H.erectus.012030;H.erectus.017534;H.erectus.017555;H.erectus.017556
GO:0030030	cell projection organization	6	28	0.128466	0.411266	H.erectus.005441;H.erectus.011349;XLOC_001748;XLOC_011396;XLOC_011761;XLOC_014090
GO:0051258	protein polymerization	6	28	0.128466	0.411266	H.erectus.004638;H.erectus.005809;H.erectus.008243;H.erectus.019699;H.erectus.019700;H.erectus.019745
GO:0048731	system development	14	81	0.129218	0.412256	H.erectus.011651;H.erectus.014213;XLOC_001748;XLOC_003850;XLOC_004789;XLOC_011396;XLOC_011761;XLOC_011774;XLOC_013814;XLOC_014090;XLOC_016828;XLOC_018674;XLOC_023022;XLOC_023693
GO:0006633	fatty acid biosynthetic process	4	16	0.130094	0.412256	H.erectus.002564;H.erectus.012084;H.erectus.015059;H.erectus.015060
GO:0050793	regulation of developmental process	4	16	0.130094	0.412256	H.erectus.012477;H.erectus.014105;XLOC_001748;XLOC_013814
GO:1901615	organic hydroxy compound metabolic process	5	22	0.131211	0.414398	H.erectus.005379;H.erectus.006910;H.erectus.019072;H.erectus.019383;H.erectus.019995
GO:0009100	glycoprotein metabolic process	12	68	0.136125	0.428475	H.erectus.000382;H.erectus.001451;H.erectus.002149;H.erectus.003328;H.erectus.009941;H.erectus.010511;H.erectus.010657;H.erectus.011356;H.erectus.012030;H.erectus.017534;H.erectus.017555;H.erectus.017556
GO:0006814	sodium ion transport	9	48	0.138168	0.433451	H.erectus.002397;H.erectus.002734;H.erectus.005627;H.erectus.008119;H.erectus.009300;H.erectus.009301;H.erectus.011635;H.erectus.017881;H.erectus.017882
GO:0043623	cellular protein complex assembly	7	35	0.139245	0.435372	H.erectus.004638;H.erectus.005809;H.erectus.008243;H.erectus.019699;H.erectus.019700;H.erectus.019745;XLOC_011417
GO:0009653	anatomical structure morphogenesis	10	55	0.142326	0.443526	XLOC_001748;XLOC_001917;XLOC_011396;XLOC_011761;XLOC_011774;XLOC_013814;XLOC_014090;XLOC_018674;XLOC_023693;XLOC_028149
GO:0016310	phosphorylation	87	625	0.147137	0.457001	H.erectus.000278;H.erectus.000427;H.erectus.000451;H.erectus.000576;H.erectus.000949;H.erectus.001647;H.erectus.001977;H.erectus.002014;H.erectus.002022;H.erectus.002450;H.erectus.002839;H.erectus.002911;H.erectus.002964;H.erectus.003311;H.erectus.003366;H.erectus.003801;H.erectus.004142;H.erectus.004215;H.erectus.005348;H.erectus.006079;H.erectus.006335;H.erectus.006364;H.erectus.006611;H.erectu…
GO:0048856	anatomical structure development	17	104	0.148725	0.460409	H.erectus.011651;H.erectus.014213;XLOC_001748;XLOC_001917;XLOC_003850;XLOC_004789;XLOC_006856;XLOC_011396;XLOC_011761;XLOC_011774;XLOC_013814;XLOC_014090;XLOC_016828;XLOC_018674;XLOC_023022;XLOC_023693;XLOC_028149
GO:0009056	catabolic process	35	237	0.165683	0.502396	H.erectus.000157;H.erectus.000601;H.erectus.001230;H.erectus.001592;H.erectus.002288;H.erectus.003801;H.erectus.003953;H.erectus.004139;H.erectus.005897;H.erectus.006611;H.erectus.006665;H.erectus.006968;H.erectus.007549;H.erectus.007772;H.erectus.009273;H.erectus.009612;H.erectus.009721;H.erectus.010314;H.erectus.010320;H.erectus.010350;H.erectus.012884;H.erectus.014850;H.erectus.014992;H.erectu…
GO:0030154	cell differentiation	9	50	0.165743	0.502396	XLOC_001748;XLOC_003850;XLOC_004789;XLOC_011396;XLOC_011761;XLOC_013814;XLOC_014090;XLOC_023022;XLOC_023693
GO:0006119	oxidative phosphorylation	2	6	0.166573	0.502396	H.erectus.010557;H.erectus.019415
GO:0007369	gastrulation	2	6	0.166573	0.502396	XLOC_011774;XLOC_028149
GO:0008284	positive regulation of cell proliferation	2	6	0.166573	0.502396	H.erectus.006079;H.erectus.019208
GO:0030099	myeloid cell differentiation	2	6	0.166573	0.502396	XLOC_013814;XLOC_023022
GO:0042773	ATP synthesis coupled electron transport	2	6	0.166573	0.502396	H.erectus.010557;H.erectus.019415
GO:2000026	regulation of multicellular organismal development	2	6	0.166573	0.502396	H.erectus.012477;H.erectus.014105
GO:0072522	purine-containing compound biosynthetic process	17	106	0.167635	0.503978	H.erectus.002144;H.erectus.004415;H.erectus.005172;H.erectus.005383;H.erectus.006860;H.erectus.008295;H.erectus.008296;H.erectus.008333;H.erectus.009402;H.erectus.009565;H.erectus.010374;H.erectus.011167;H.erectus.013555;H.erectus.017184;H.erectus.017250;H.erectus.018570;XLOC_011335
GO:0015980	energy derivation by oxidation of organic compounds	5	24	0.172798	0.517841	H.erectus.004761;H.erectus.005364;H.erectus.010557;H.erectus.019415;XLOC_000431
GO:0007275	multicellular organism development	28	187	0.177397	0.52993	H.erectus.001531;H.erectus.008244;H.erectus.011651;H.erectus.012506;H.erectus.013619;H.erectus.014213;H.erectus.015065;H.erectus.015313;H.erectus.016700;H.erectus.019144;H.erectus.019754;H.erectus.020089;XLOC_001748;XLOC_001917;XLOC_003850;XLOC_004789;XLOC_007377;XLOC_010706;XLOC_011396;XLOC_011761;XLOC_011774;XLOC_013814;XLOC_014090;XLOC_016828;XLOC_018674;XLOC_023022;XLOC_023693;XLOC_028149
GO:0006066	alcohol metabolic process	4	18	0.179827	0.533791	H.erectus.005379;H.erectus.006910;H.erectus.019072;H.erectus.019383
GO:0006790	sulfur compound metabolic process	4	18	0.179827	0.533791	H.erectus.003558;H.erectus.005739;H.erectus.011006;XLOC_004789
GO:0007423	sensory organ development	3	12	0.182023	0.536227	XLOC_014090;XLOC_023022;XLOC_023693
GO:0090066	regulation of anatomical structure size	3	12	0.182023	0.536227	H.erectus.020283;XLOC_001952;XLOC_012209
GO:0007169	transmembrane receptor protein tyrosine kinase signaling pathway	11	65	0.182935	0.536227	H.erectus.001977;H.erectus.006079;H.erectus.006335;H.erectus.007335;H.erectus.007428;H.erectus.014712;H.erectus.015427;H.erectus.017553;H.erectus.019208;H.erectus.020728;XLOC_011761
GO:0042221	response to chemical	11	65	0.182935	0.536227	H.erectus.004471;H.erectus.006079;H.erectus.008463;H.erectus.018474;H.erectus.019208;H.erectus.019306;H.erectus.019360;XLOC_001748;XLOC_023022;XLOC_025694;XLOC_029408
GO:1901137	carbohydrate derivative biosynthetic process	29	196	0.189705	0.552709	H.erectus.000382;H.erectus.001451;H.erectus.002144;H.erectus.002149;H.erectus.003328;H.erectus.004415;H.erectus.005172;H.erectus.005383;H.erectus.006860;H.erectus.008295;H.erectus.008296;H.erectus.008333;H.erectus.009402;H.erectus.009565;H.erectus.009941;H.erectus.010374;H.erectus.010511;H.erectus.010657;H.erectus.011167;H.erectus.011356;H.erectus.012030;H.erectus.013555;H.erectus.017184;H.erectu…
GO:0009152	purine ribonucleotide biosynthetic process	16	101	0.189736	0.552709	H.erectus.002144;H.erectus.004415;H.erectus.005172;H.erectus.005383;H.erectus.008295;H.erectus.008296;H.erectus.008333;H.erectus.009402;H.erectus.009565;H.erectus.010374;H.erectus.011167;H.erectus.013555;H.erectus.017184;H.erectus.017250;H.erectus.018570;XLOC_011335
GO:0009790	embryo development	5	25	0.195266	0.565939	XLOC_001917;XLOC_011396;XLOC_011774;XLOC_014090;XLOC_028149
GO:0010033	response to organic substance	6	32	0.203732	0.565939	H.erectus.006079;H.erectus.019208;H.erectus.019360;XLOC_023022;XLOC_025694;XLOC_029408
GO:0006508	proteolysis	66	478	0.205706	0.565939	H.erectus.000200;H.erectus.000368;H.erectus.000601;H.erectus.000892;H.erectus.001545;H.erectus.001592;H.erectus.001603;H.erectus.001715;H.erectus.001767;H.erectus.001842;H.erectus.002327;H.erectus.002625;H.erectus.003402;H.erectus.003538;H.erectus.003767;H.erectus.004276;H.erectus.004326;H.erectus.005159;H.erectus.005778;H.erectus.006795;H.erectus.006809;H.erectus.007549;H.erectus.007887;H.erectu…
GO:0016042	lipid catabolic process	4	19	0.206737	0.565939	H.erectus.002288;H.erectus.005897;H.erectus.007772;H.erectus.009612
GO:0006164	purine nucleotide biosynthetic process	16	103	0.211856	0.565939	H.erectus.002144;H.erectus.004415;H.erectus.005172;H.erectus.005383;H.erectus.008295;H.erectus.008296;H.erectus.008333;H.erectus.009402;H.erectus.009565;H.erectus.010374;H.erectus.011167;H.erectus.013555;H.erectus.017184;H.erectus.017250;H.erectus.018570;XLOC_011335
GO:0009260	ribonucleotide biosynthetic process	16	103	0.211856	0.565939	H.erectus.002144;H.erectus.004415;H.erectus.005172;H.erectus.005383;H.erectus.008295;H.erectus.008296;H.erectus.008333;H.erectus.009402;H.erectus.009565;H.erectus.010374;H.erectus.011167;H.erectus.013555;H.erectus.017184;H.erectus.017250;H.erectus.018570;XLOC_011335
GO:0046390	ribose phosphate biosynthetic process	16	103	0.211856	0.565939	H.erectus.002144;H.erectus.004415;H.erectus.005172;H.erectus.005383;H.erectus.008295;H.erectus.008296;H.erectus.008333;H.erectus.009402;H.erectus.009565;H.erectus.010374;H.erectus.011167;H.erectus.013555;H.erectus.017184;H.erectus.017250;H.erectus.018570;XLOC_011335
GO:0007265	Ras protein signal transduction	2	7	0.21469	0.565939	XLOC_000269;XLOC_011774
GO:0009435	NAD biosynthetic process	2	7	0.21469	0.565939	H.erectus.005299;H.erectus.014850
GO:0009792	embryo development ending in birth or egg hatching	2	7	0.21469	0.565939	XLOC_011396;XLOC_014090
GO:0019359	nicotinamide nucleotide biosynthetic process	2	7	0.21469	0.565939	H.erectus.005299;H.erectus.014850
GO:0019674	NAD metabolic process	2	7	0.21469	0.565939	H.erectus.005299;H.erectus.014850
GO:0042127	regulation of cell proliferation	2	7	0.21469	0.565939	H.erectus.006079;H.erectus.019208
GO:0043009	chordate embryonic development	2	7	0.21469	0.565939	XLOC_011396;XLOC_014090
GO:0044057	regulation of system process	2	7	0.21469	0.565939	H.erectus.020283;XLOC_013814
GO:0046777	protein autophosphorylation	2	7	0.21469	0.565939	H.erectus.000451;H.erectus.009940
GO:0034654	nucleobase-containing compound biosynthetic process	42	297	0.215489	0.565939	H.erectus.002055;H.erectus.002106;H.erectus.002144;H.erectus.003366;H.erectus.004000;H.erectus.004030;H.erectus.004142;H.erectus.004415;H.erectus.005172;H.erectus.005299;H.erectus.005348;H.erectus.005383;H.erectus.006860;H.erectus.007095;H.erectus.008198;H.erectus.008295;H.erectus.008296;H.erectus.008333;H.erectus.009402;H.erectus.009565;H.erectus.010231;H.erectus.010374;H.erectus.011167;H.erectu…
GO:0016477	cell migration	3	13	0.215965	0.565939	XLOC_011396;XLOC_011761;XLOC_028149
GO:0048870	cell motility	3	13	0.215965	0.565939	XLOC_011396;XLOC_011761;XLOC_028149
GO:0051674	localization of cell	3	13	0.215965	0.565939	XLOC_011396;XLOC_011761;XLOC_028149
GO:0000103	sulfate assimilation	1	2	0.234468	0.565939	H.erectus.005739
GO:0001702	gastrulation with mouth forming second	1	2	0.234468	0.565939	XLOC_011774
GO:0001704	formation of primary germ layer	1	2	0.234468	0.565939	XLOC_028149
GO:0001707	mesoderm formation	1	2	0.234468	0.565939	XLOC_028149
GO:0001840	neural plate development	1	2	0.234468	0.565939	XLOC_014090
GO:0002065	columnar/cuboidal epithelial cell differentiation	1	2	0.234468	0.565939	XLOC_004789
GO:0002067	glandular epithelial cell differentiation	1	2	0.234468	0.565939	XLOC_004789
GO:0002244	hematopoietic progenitor cell differentiation	1	2	0.234468	0.565939	XLOC_013814
GO:0002573	myeloid leukocyte differentiation	1	2	0.234468	0.565939	XLOC_013814
GO:0006166	purine ribonucleoside salvage	1	2	0.234468	0.565939	H.erectus.006860
GO:0006383	transcription from RNA polymerase III promoter	1	2	0.234468	0.565939	H.erectus.010231
GO:0006423	cysteinyl-tRNA aminoacylation	1	2	0.234468	0.565939	H.erectus.004816
GO:0006534	cysteine metabolic process	1	2	0.234468	0.565939	H.erectus.003558
GO:0007418	ventral midline development	1	2	0.234468	0.565939	XLOC_014090
GO:0007440	foregut morphogenesis	1	2	0.234468	0.565939	XLOC_014090
GO:0007509	mesoderm migration involved in gastrulation	1	2	0.234468	0.565939	XLOC_028149
GO:0008078	mesodermal cell migration	1	2	0.234468	0.565939	XLOC_028149
GO:0009225	nucleotide-sugar metabolic process	1	2	0.234468	0.565939	H.erectus.003991
GO:0009953	dorsal/ventral pattern formation	1	2	0.234468	0.565939	XLOC_010706
GO:0015889	cobalamin transport	1	2	0.234468	0.565939	H.erectus.013676
GO:0016559	peroxisome fission	1	2	0.234468	0.565939	H.erectus.011570
GO:0019541	propionate metabolic process	1	2	0.234468	0.565939	H.erectus.002288
GO:0019543	propionate catabolic process	1	2	0.234468	0.565939	H.erectus.002288
GO:0019626	short-chain fatty acid catabolic process	1	2	0.234468	0.565939	H.erectus.002288
GO:0021915	neural tube development	1	2	0.234468	0.565939	XLOC_014090
GO:0030510	regulation of BMP signaling pathway	1	2	0.234468	0.565939	XLOC_014090
GO:0031016	pancreas development	1	2	0.234468	0.565939	XLOC_014090
GO:0035051	cardiocyte differentiation	1	2	0.234468	0.565939	XLOC_014090
GO:0042074	cell migration involved in gastrulation	1	2	0.234468	0.565939	XLOC_028149
GO:0043101	purine-containing compound salvage	1	2	0.234468	0.565939	H.erectus.006860
GO:0043174	nucleoside salvage	1	2	0.234468	0.565939	H.erectus.006860
GO:0046459	short-chain fatty acid metabolic process	1	2	0.234468	0.565939	H.erectus.002288
GO:0048012	hepatocyte growth factor receptor signaling pathway	1	2	0.234468	0.565939	H.erectus.014712
GO:0048332	mesoderm morphogenesis	1	2	0.234468	0.565939	XLOC_028149
GO:0048546	digestive tract morphogenesis	1	2	0.234468	0.565939	XLOC_014090
GO:0048565	digestive tract development	1	2	0.234468	0.565939	XLOC_014090
GO:0050673	epithelial cell proliferation	1	2	0.234468	0.565939	XLOC_011774
GO:0051180	vitamin transport	1	2	0.234468	0.565939	H.erectus.013676
GO:0051346	negative regulation of hydrolase activity	1	2	0.234468	0.565939	XLOC_018079
GO:0051725	protein de-ADP-ribosylation	1	2	0.234468	0.565939	H.erectus.010382
GO:0055123	digestive system development	1	2	0.234468	0.565939	XLOC_014090
GO:0090092	regulation of transmembrane receptor protein serine/threonine kinase signaling pathway	1	2	0.234468	0.565939	XLOC_014090
GO:0090130	tissue migration	1	2	0.234468	0.565939	XLOC_028149
GO:0090287	regulation of cellular response to growth factor stimulus	1	2	0.234468	0.565939	XLOC_014090
GO:0006873	cellular ion homeostasis	4	20	0.234702	0.565939	H.erectus.003889;H.erectus.010209;H.erectus.014088;H.erectus.015510
GO:0006875	cellular metal ion homeostasis	4	20	0.234702	0.565939	H.erectus.003889;H.erectus.010209;H.erectus.014088;H.erectus.015510
GO:0030003	cellular cation homeostasis	4	20	0.234702	0.565939	H.erectus.003889;H.erectus.010209;H.erectus.014088;H.erectus.015510
GO:0032502	developmental process	30	210	0.242549	0.583362	H.erectus.001531;H.erectus.008244;H.erectus.011651;H.erectus.012506;H.erectus.013619;H.erectus.014213;H.erectus.015065;H.erectus.015313;H.erectus.016700;H.erectus.019144;H.erectus.019754;H.erectus.020089;XLOC_001748;XLOC_001917;XLOC_003850;XLOC_004789;XLOC_006856;XLOC_007377;XLOC_010706;XLOC_011396;XLOC_011761;XLOC_011774;XLOC_013814;XLOC_014090;XLOC_015431;XLOC_016828;XLOC_018674;XLOC_023022;XLO…
GO:0000226	microtubule cytoskeleton organization	3	14	0.251069	0.596209	H.erectus.005818;H.erectus.013017;H.erectus.018864
GO:0009084	glutamine family amino acid biosynthetic process	3	14	0.251069	0.596209	H.erectus.003324;H.erectus.010314;H.erectus.017634
GO:0015893	drug transport	3	14	0.251069	0.596209	H.erectus.004471;H.erectus.008463;H.erectus.019306
GO:0042398	cellular modified amino acid biosynthetic process	3	14	0.251069	0.596209	H.erectus.003073;H.erectus.009432;H.erectus.011006
GO:0042493	response to drug	3	14	0.251069	0.596209	H.erectus.004471;H.erectus.008463;H.erectus.019306
GO:0044767	single-organism developmental process	29	204	0.255923	0.599171	H.erectus.001531;H.erectus.008244;H.erectus.011651;H.erectus.012506;H.erectus.013619;H.erectus.014213;H.erectus.015065;H.erectus.015313;H.erectus.016700;H.erectus.019144;H.erectus.019754;H.erectus.020089;XLOC_001748;XLOC_001917;XLOC_003850;XLOC_004789;XLOC_007377;XLOC_010706;XLOC_011396;XLOC_011761;XLOC_011774;XLOC_013814;XLOC_014090;XLOC_015431;XLOC_016828;XLOC_018674;XLOC_023022;XLOC_023693;XLO…
GO:0000902	cell morphogenesis	4	21	0.263494	0.599171	XLOC_001748;XLOC_011396;XLOC_011761;XLOC_014090
GO:0055065	metal ion homeostasis	4	21	0.263494	0.599171	H.erectus.003889;H.erectus.010209;H.erectus.014088;H.erectus.015510
GO:0001654	eye development	2	8	0.263814	0.599171	XLOC_014090;XLOC_023693
GO:0001944	vasculature development	2	8	0.263814	0.599171	XLOC_011774;XLOC_013814
GO:0006072	glycerol-3-phosphate metabolic process	2	8	0.263814	0.599171	H.erectus.003953;H.erectus.018986
GO:0006302	double-strand break repair	2	8	0.263814	0.599171	H.erectus.015382;H.erectus.018315
GO:0006560	proline metabolic process	2	8	0.263814	0.599171	H.erectus.010314;H.erectus.017634
GO:0006690	icosanoid metabolic process	2	8	0.263814	0.599171	H.erectus.015059;H.erectus.015060
GO:0006691	leukotriene metabolic process	2	8	0.263814	0.599171	H.erectus.015059;H.erectus.015060
GO:0009112	nucleobase metabolic process	2	8	0.263814	0.599171	H.erectus.004136;H.erectus.015134
GO:0019363	pyridine nucleotide biosynthetic process	2	8	0.263814	0.599171	H.erectus.005299;H.erectus.014850
GO:0022904	respiratory electron transport chain	2	8	0.263814	0.599171	H.erectus.010557;H.erectus.019415
GO:0030097	hemopoiesis	2	8	0.263814	0.599171	XLOC_013814;XLOC_023022
GO:0033559	unsaturated fatty acid metabolic process	2	8	0.263814	0.599171	H.erectus.015059;H.erectus.015060
GO:0043010	camera-type eye development	2	8	0.263814	0.599171	XLOC_014090;XLOC_023693
GO:0072525	pyridine-containing compound biosynthetic process	2	8	0.263814	0.599171	H.erectus.005299;H.erectus.014850
GO:1901568	fatty acid derivative metabolic process	2	8	0.263814	0.599171	H.erectus.015059;H.erectus.015060
GO:0070887	cellular response to chemical stimulus	5	28	0.267761	0.605205	H.erectus.006079;H.erectus.019208;H.erectus.019360;XLOC_025694;XLOC_029408
GO:0071310	cellular response to organic substance	5	28	0.267761	0.605205	H.erectus.006079;H.erectus.019208;H.erectus.019360;XLOC_025694;XLOC_029408
GO:0007167	enzyme linked receptor protein signaling pathway	13	86	0.274568	0.619099	H.erectus.001977;H.erectus.006079;H.erectus.006335;H.erectus.007335;H.erectus.007428;H.erectus.014712;H.erectus.015427;H.erectus.017553;H.erectus.019208;H.erectus.019360;H.erectus.020728;XLOC_010706;XLOC_011761
GO:1901565	organonitrogen compound catabolic process	8	50	0.283424	0.637534	H.erectus.000157;H.erectus.004139;H.erectus.006665;H.erectus.010314;H.erectus.014850;H.erectus.017634;XLOC_003850;XLOC_011417
GO:0045333	cellular respiration	3	15	0.286908	0.643828	H.erectus.004761;H.erectus.010557;H.erectus.019415
GO:0044262	cellular carbohydrate metabolic process	6	36	0.290941	0.651021	H.erectus.005364;H.erectus.005379;H.erectus.006910;H.erectus.019072;H.erectus.019383;XLOC_000431
GO:0035567	non-canonical Wnt signaling pathway	4	22	0.29289	0.651021	H.erectus.001531;H.erectus.015065;H.erectus.015313;XLOC_027764
GO:0040011	locomotion	4	22	0.29289	0.651021	XLOC_001748;XLOC_011396;XLOC_011761;XLOC_028149
GO:0061061	muscle structure development	4	22	0.29289	0.651021	H.erectus.011651;H.erectus.014213;XLOC_011396;XLOC_014090
GO:0048869	cellular developmental process	9	58	0.2968	0.652092	XLOC_001748;XLOC_003850;XLOC_004789;XLOC_011396;XLOC_011761;XLOC_013814;XLOC_014090;XLOC_023022;XLOC_023693
GO:0005977	glycogen metabolic process	2	9	0.312942	0.652092	H.erectus.005364;XLOC_000431
GO:0006073	cellular glucan metabolic process	2	9	0.312942	0.652092	H.erectus.005364;XLOC_000431
GO:0006112	energy reserve metabolic process	2	9	0.312942	0.652092	H.erectus.005364;XLOC_000431
GO:0009308	amine metabolic process	2	9	0.312942	0.652092	H.erectus.014850;H.erectus.018322
GO:0044042	glucan metabolic process	2	9	0.312942	0.652092	H.erectus.005364;XLOC_000431
GO:0048562	embryonic organ morphogenesis	2	9	0.312942	0.652092	XLOC_011396;XLOC_014090
GO:0023052	signaling	203	1575	0.317296	0.652092	H.erectus.000081;H.erectus.000324;H.erectus.000427;H.erectus.000795;H.erectus.000812;H.erectus.001118;H.erectus.001128;H.erectus.001257;H.erectus.001301;H.erectus.001313;H.erectus.001531;H.erectus.001712;H.erectus.001852;H.erectus.001891;H.erectus.001977;H.erectus.002134;H.erectus.002144;H.erectus.002440;H.erectus.002477;H.erectus.002586;H.erectus.002720;H.erectus.002761;H.erectus.002865;H.erectu…
GO:0044700	single organism signaling	203	1575	0.317296	0.652092	H.erectus.000081;H.erectus.000324;H.erectus.000427;H.erectus.000795;H.erectus.000812;H.erectus.001118;H.erectus.001128;H.erectus.001257;H.erectus.001301;H.erectus.001313;H.erectus.001531;H.erectus.001712;H.erectus.001852;H.erectus.001891;H.erectus.001977;H.erectus.002134;H.erectus.002144;H.erectus.002440;H.erectus.002477;H.erectus.002586;H.erectus.002720;H.erectus.002761;H.erectus.002865;H.erectu…
GO:0006754	ATP biosynthetic process	11	74	0.317482	0.652092	H.erectus.004415;H.erectus.005172;H.erectus.005383;H.erectus.008295;H.erectus.008296;H.erectus.009402;H.erectus.009565;H.erectus.010374;H.erectus.011167;H.erectus.013555;H.erectus.018570
GO:0009069	serine family amino acid metabolic process	3	16	0.323096	0.652092	H.erectus.003558;H.erectus.006665;XLOC_004702
GO:0032940	secretion by cell	3	16	0.323096	0.652092	H.erectus.003374;H.erectus.008307;H.erectus.008353
GO:0046903	secretion	3	16	0.323096	0.652092	H.erectus.003374;H.erectus.008307;H.erectus.008353
GO:0000726	non-recombinational repair	1	3	0.330217	0.652092	H.erectus.018315
GO:0002064	epithelial cell development	1	3	0.330217	0.652092	XLOC_004789
GO:0006094	gluconeogenesis	1	3	0.330217	0.652092	H.erectus.006968
GO:0006144	purine nucleobase metabolic process	1	3	0.330217	0.652092	H.erectus.004136
GO:0006303	double-strand break repair via nonhomologous end joining	1	3	0.330217	0.652092	H.erectus.018315
GO:0006308	DNA catabolic process	1	3	0.330217	0.652092	H.erectus.001230
GO:0006422	aspartyl-tRNA aminoacylation	1	3	0.330217	0.652092	H.erectus.003269
GO:0006426	glycyl-tRNA aminoacylation	1	3	0.330217	0.652092	H.erectus.009845
GO:0006449	regulation of translational termination	1	3	0.330217	0.652092	H.erectus.016057
GO:0006452	translational frameshifting	1	3	0.330217	0.652092	H.erectus.016057
GO:0006542	glutamine biosynthetic process	1	3	0.330217	0.652092	H.erectus.003324
GO:0006568	tryptophan metabolic process	1	3	0.330217	0.652092	H.erectus.014850
GO:0006569	tryptophan catabolic process	1	3	0.330217	0.652092	H.erectus.014850
GO:0006586	indolalkylamine metabolic process	1	3	0.330217	0.652092	H.erectus.014850
GO:0006749	glutathione metabolic process	1	3	0.330217	0.652092	H.erectus.011006
GO:0006750	glutathione biosynthetic process	1	3	0.330217	0.652092	H.erectus.011006
GO:0007214	gamma-aminobutyric acid signaling pathway	1	3	0.330217	0.652092	H.erectus.015354
GO:0007498	mesoderm development	1	3	0.330217	0.652092	XLOC_028149
GO:0008612	peptidyl-lysine modification to peptidyl-hypusine	1	3	0.330217	0.652092	H.erectus.016057
GO:0009310	amine catabolic process	1	3	0.330217	0.652092	H.erectus.014850
GO:0019184	nonribosomal peptide biosynthetic process	1	3	0.330217	0.652092	H.erectus.011006
GO:0019229	regulation of vasoconstriction	1	3	0.330217	0.652092	H.erectus.020283
GO:0021675	nerve development	1	3	0.330217	0.652092	XLOC_023693
GO:0021983	pituitary gland development	1	3	0.330217	0.652092	XLOC_014090
GO:0030212	hyaluronan metabolic process	1	3	0.330217	0.652092	H.erectus.006464
GO:0031032	actomyosin structure organization	1	3	0.330217	0.652092	H.erectus.001250
GO:0042402	cellular biogenic amine catabolic process	1	3	0.330217	0.652092	H.erectus.014850
GO:0042430	indole-containing compound metabolic process	1	3	0.330217	0.652092	H.erectus.014850
GO:0042436	indole-containing compound catabolic process	1	3	0.330217	0.652092	H.erectus.014850
GO:0043243	positive regulation of protein complex disassembly	1	3	0.330217	0.652092	H.erectus.016057
GO:0043583	ear development	1	3	0.330217	0.652092	XLOC_014090
GO:0045901	positive regulation of translational elongation	1	3	0.330217	0.652092	H.erectus.016057
GO:0045905	positive regulation of translational termination	1	3	0.330217	0.652092	H.erectus.016057
GO:0046218	indolalkylamine catabolic process	1	3	0.330217	0.652092	H.erectus.014850
GO:0048010	vascular endothelial growth factor receptor signaling pathway	1	3	0.330217	0.652092	H.erectus.020728
GO:0048511	rhythmic process	1	3	0.330217	0.652092	XLOC_012209
GO:0048638	regulation of developmental growth	1	3	0.330217	0.652092	XLOC_001748
GO:0048736	appendage development	1	3	0.330217	0.652092	XLOC_014090
GO:0051345	positive regulation of hydrolase activity	1	3	0.330217	0.652092	H.erectus.005828
GO:1903510	mucopolysaccharide metabolic process	1	3	0.330217	0.652092	H.erectus.006464
GO:0044707	single-multicellular organism process	31	228	0.335827	0.661777	H.erectus.001531;H.erectus.008244;H.erectus.011476;H.erectus.011528;H.erectus.011651;H.erectus.012506;H.erectus.013619;H.erectus.014213;H.erectus.015065;H.erectus.015313;H.erectus.016700;H.erectus.016759;H.erectus.019144;H.erectus.019754;H.erectus.020089;XLOC_001748;XLOC_001917;XLOC_003850;XLOC_004789;XLOC_007377;XLOC_010706;XLOC_011396;XLOC_011761;XLOC_011774;XLOC_013814;XLOC_014090;XLOC_016828;…
GO:0009142	nucleoside triphosphate biosynthetic process	12	83	0.341333	0.669812	H.erectus.004415;H.erectus.005172;H.erectus.005383;H.erectus.008295;H.erectus.008296;H.erectus.009402;H.erectus.009565;H.erectus.010374;H.erectus.011167;H.erectus.013555;H.erectus.018570;XLOC_011335
GO:0009201	ribonucleoside triphosphate biosynthetic process	12	83	0.341333	0.669812	H.erectus.004415;H.erectus.005172;H.erectus.005383;H.erectus.008295;H.erectus.008296;H.erectus.009402;H.erectus.009565;H.erectus.010374;H.erectus.011167;H.erectus.013555;H.erectus.018570;XLOC_011335
GO:0019438	aromatic compound biosynthetic process	43	322	0.344236	0.674098	H.erectus.002055;H.erectus.002106;H.erectus.002144;H.erectus.003366;H.erectus.004000;H.erectus.004030;H.erectus.004142;H.erectus.004415;H.erectus.005172;H.erectus.005299;H.erectus.005348;H.erectus.005383;H.erectus.006860;H.erectus.007095;H.erectus.008198;H.erectus.008295;H.erectus.008296;H.erectus.008333;H.erectus.009402;H.erectus.009432;H.erectus.009565;H.erectus.010231;H.erectus.010374;H.erectu…
GO:0007417	central nervous system development	3	17	0.359287	0.681903	XLOC_011396;XLOC_014090;XLOC_016828
GO:0070848	response to growth factor	3	17	0.359287	0.681903	H.erectus.006079;H.erectus.019208;H.erectus.019360
GO:0071363	cellular response to growth factor stimulus	3	17	0.359287	0.681903	H.erectus.006079;H.erectus.019208;H.erectus.019360
GO:0072358	cardiovascular system development	3	17	0.359287	0.681903	XLOC_011774;XLOC_013814;XLOC_014090
GO:0072359	circulatory system development	3	17	0.359287	0.681903	XLOC_011774;XLOC_013814;XLOC_014090
GO:0016043	cellular component organization	48	363	0.36002	0.681903	H.erectus.000553;H.erectus.000825;H.erectus.001250;H.erectus.001782;H.erectus.001977;H.erectus.002392;H.erectus.002730;H.erectus.003214;H.erectus.004443;H.erectus.004638;H.erectus.004800;H.erectus.005441;H.erectus.005573;H.erectus.005809;H.erectus.005818;H.erectus.005993;H.erectus.008243;H.erectus.008879;H.erectus.009354;H.erectus.009811;H.erectus.009848;H.erectus.009890;H.erectus.010208;H.erectu…
GO:0000096	sulfur amino acid metabolic process	2	10	0.361307	0.681903	H.erectus.003558;XLOC_004789
GO:0002520	immune system development	2	10	0.361307	0.681903	XLOC_013814;XLOC_023022
GO:0003002	regionalization	2	10	0.361307	0.681903	XLOC_010706;XLOC_014090
GO:0007420	brain development	2	10	0.361307	0.681903	XLOC_011396;XLOC_014090
GO:0009968	negative regulation of signal transduction	2	10	0.361307	0.681903	H.erectus.001427;XLOC_027764
GO:0010648	negative regulation of cell communication	2	10	0.361307	0.681903	H.erectus.001427;XLOC_027764
GO:0022900	electron transport chain	2	10	0.361307	0.681903	H.erectus.010557;H.erectus.019415
GO:0023057	negative regulation of signaling	2	10	0.361307	0.681903	H.erectus.001427;XLOC_027764
GO:0044272	sulfur compound biosynthetic process	2	10	0.361307	0.681903	H.erectus.011006;XLOC_004789
GO:0048534	hematopoietic or lymphoid organ development	2	10	0.361307	0.681903	XLOC_013814;XLOC_023022
GO:0052646	alditol phosphate metabolic process	2	10	0.361307	0.681903	H.erectus.003953;H.erectus.018986
GO:0060322	head development	2	10	0.361307	0.681903	XLOC_011396;XLOC_014090
GO:1901136	carbohydrate derivative catabolic process	5	32	0.371125	0.697627	H.erectus.003953;H.erectus.004139;H.erectus.018986;XLOC_003850;XLOC_011417
GO:1901607	alpha-amino acid biosynthetic process	5	32	0.371125	0.697627	H.erectus.003073;H.erectus.003324;H.erectus.009432;H.erectus.010314;H.erectus.017634
GO:1901361	organic cyclic compound catabolic process	7	47	0.372243	0.698328	H.erectus.000157;H.erectus.001230;H.erectus.010314;H.erectus.014850;H.erectus.017634;XLOC_003850;XLOC_011417
GO:0016055	Wnt signaling pathway	4	25	0.382631	0.712118	H.erectus.001531;H.erectus.015065;H.erectus.015313;XLOC_027764
GO:0016485	protein processing	4	25	0.382631	0.712118	H.erectus.008244;H.erectus.019754;XLOC_009899;XLOC_014090
GO:0032989	cellular component morphogenesis	4	25	0.382631	0.712118	XLOC_001748;XLOC_011396;XLOC_011761;XLOC_014090
GO:0051604	protein maturation	4	25	0.382631	0.712118	H.erectus.008244;H.erectus.019754;XLOC_009899;XLOC_014090
GO:0048518	positive regulation of biological process	7	48	0.39377	0.731121	H.erectus.005828;H.erectus.006079;H.erectus.008393;H.erectus.016057;H.erectus.018906;H.erectus.019208;XLOC_018674
GO:0007205	protein kinase C-activating G-protein coupled receptor signaling pathway	3	18	0.395179	0.731121	H.erectus.013892;H.erectus.015172;H.erectus.015940
GO:0009887	organ morphogenesis	3	18	0.395179	0.731121	XLOC_011396;XLOC_014090;XLOC_023693
GO:0009888	tissue development	5	33	0.397283	0.731323	XLOC_004789;XLOC_011396;XLOC_013814;XLOC_014090;XLOC_028149
GO:0006470	protein dephosphorylation	15	110	0.401381	0.731323	H.erectus.000309;H.erectus.003795;H.erectus.005142;H.erectus.005880;H.erectus.006862;H.erectus.007138;H.erectus.008246;H.erectus.008402;H.erectus.009815;H.erectus.011650;H.erectus.014875;H.erectus.016739;H.erectus.019950;H.erectus.020008;H.erectus.020512
GO:0042451	purine nucleoside biosynthetic process	12	87	0.404941	0.731323	H.erectus.004415;H.erectus.005172;H.erectus.005383;H.erectus.006860;H.erectus.008295;H.erectus.008296;H.erectus.009402;H.erectus.009565;H.erectus.010374;H.erectus.011167;H.erectus.013555;H.erectus.018570
GO:0046129	purine ribonucleoside biosynthetic process	12	87	0.404941	0.731323	H.erectus.004415;H.erectus.005172;H.erectus.005383;H.erectus.006860;H.erectus.008295;H.erectus.008296;H.erectus.009402;H.erectus.009565;H.erectus.010374;H.erectus.011167;H.erectus.013555;H.erectus.018570
GO:0016311	dephosphorylation	17	126	0.407692	0.731323	H.erectus.000309;H.erectus.001097;H.erectus.003795;H.erectus.005142;H.erectus.005880;H.erectus.006862;H.erectus.007138;H.erectus.008246;H.erectus.008402;H.erectus.009815;H.erectus.011650;H.erectus.012268;H.erectus.014875;H.erectus.016739;H.erectus.019950;H.erectus.020008;H.erectus.020512
GO:0006897	endocytosis	2	11	0.40833	0.731323	H.erectus.002926;H.erectus.011061
GO:0007154	cell communication	212	1670	0.41009	0.731323	H.erectus.000081;H.erectus.000324;H.erectus.000427;H.erectus.000795;H.erectus.000812;H.erectus.000982;H.erectus.001118;H.erectus.001128;H.erectus.001257;H.erectus.001301;H.erectus.001313;H.erectus.001531;H.erectus.001712;H.erectus.001852;H.erectus.001891;H.erectus.001977;H.erectus.002134;H.erectus.002144;H.erectus.002440;H.erectus.002477;H.erectus.002586;H.erectus.002720;H.erectus.002761;H.erectu…
GO:0055082	cellular chemical homeostasis	4	26	0.412441	0.731323	H.erectus.003889;H.erectus.010209;H.erectus.014088;H.erectus.015510
GO:0002521	leukocyte differentiation	1	4	0.414001	0.731323	XLOC_013814
GO:0006487	protein N-linked glycosylation	1	4	0.414001	0.731323	H.erectus.011356
GO:0009062	fatty acid catabolic process	1	4	0.414001	0.731323	H.erectus.002288
GO:0009799	specification of symmetry	1	4	0.414001	0.731323	XLOC_014090
GO:0009855	determination of bilateral symmetry	1	4	0.414001	0.731323	XLOC_014090
GO:0009952	anterior/posterior pattern specification	1	4	0.414001	0.731323	XLOC_014090
GO:0030178	negative regulation of Wnt signaling pathway	1	4	0.414001	0.731323	XLOC_027764
GO:0034250	positive regulation of cellular amide metabolic process	1	4	0.414001	0.731323	H.erectus.016057
GO:0035270	endocrine system development	1	4	0.414001	0.731323	XLOC_014090
GO:0043094	cellular metabolic compound salvage	1	4	0.414001	0.731323	H.erectus.006860
GO:0045727	positive regulation of translation	1	4	0.414001	0.731323	H.erectus.016057
GO:0048514	blood vessel morphogenesis	1	4	0.414001	0.731323	XLOC_013814
GO:0051130	positive regulation of cellular component organization	1	4	0.414001	0.731323	H.erectus.016057
GO:0060249	anatomical structure homeostasis	1	4	0.414001	0.731323	XLOC_014090
GO:0072329	monocarboxylic acid catabolic process	1	4	0.414001	0.731323	H.erectus.002288
GO:1903522	regulation of blood circulation	1	4	0.414001	0.731323	H.erectus.020283
GO:0009145	purine nucleoside triphosphate biosynthetic process	11	80	0.41718	0.734173	H.erectus.004415;H.erectus.005172;H.erectus.005383;H.erectus.008295;H.erectus.008296;H.erectus.009402;H.erectus.009565;H.erectus.010374;H.erectus.011167;H.erectus.013555;H.erectus.018570
GO:0009206	purine ribonucleoside triphosphate biosynthetic process	11	80	0.41718	0.734173	H.erectus.004415;H.erectus.005172;H.erectus.005383;H.erectus.008295;H.erectus.008296;H.erectus.009402;H.erectus.009565;H.erectus.010374;H.erectus.011167;H.erectus.013555;H.erectus.018570
GO:0006468	protein phosphorylation	72	562	0.430298	0.751994	H.erectus.000278;H.erectus.000427;H.erectus.000451;H.erectus.000576;H.erectus.000949;H.erectus.001647;H.erectus.001977;H.erectus.002014;H.erectus.002022;H.erectus.002450;H.erectus.002839;H.erectus.002911;H.erectus.002964;H.erectus.003311;H.erectus.003366;H.erectus.004142;H.erectus.004215;H.erectus.005348;H.erectus.006079;H.erectus.006335;H.erectus.006364;H.erectus.006696;H.erectus.007335;H.erectu…
GO:0006464	cellular protein modification process	120	943	0.430428	0.751994	H.erectus.000278;H.erectus.000309;H.erectus.000382;H.erectus.000427;H.erectus.000451;H.erectus.000576;H.erectus.000742;H.erectus.000949;H.erectus.001451;H.erectus.001647;H.erectus.001977;H.erectus.002014;H.erectus.002022;H.erectus.002149;H.erectus.002450;H.erectus.002839;H.erectus.002911;H.erectus.002964;H.erectus.003073;H.erectus.003311;H.erectus.003328;H.erectus.003366;H.erectus.003431;H.erectu…
GO:0036211	protein modification process	120	943	0.430428	0.751994	H.erectus.000278;H.erectus.000309;H.erectus.000382;H.erectus.000427;H.erectus.000451;H.erectus.000576;H.erectus.000742;H.erectus.000949;H.erectus.001451;H.erectus.001647;H.erectus.001977;H.erectus.002014;H.erectus.002022;H.erectus.002149;H.erectus.002450;H.erectus.002839;H.erectus.002911;H.erectus.002964;H.erectus.003073;H.erectus.003311;H.erectus.003328;H.erectus.003366;H.erectus.003431;H.erectu…
GO:0006575	cellular modified amino acid metabolic process	3	19	0.430513	0.751994	H.erectus.003073;H.erectus.009432;H.erectus.011006
GO:0009611	response to wounding	4	27	0.441929	0.767646	H.erectus.011476;H.erectus.011528;H.erectus.016759;XLOC_013814
GO:0042060	wound healing	4	27	0.441929	0.767646	H.erectus.011476;H.erectus.011528;H.erectus.016759;XLOC_013814
GO:0071495	cellular response to endogenous stimulus	4	27	0.441929	0.767646	H.erectus.006079;H.erectus.019208;H.erectus.019360;XLOC_025694
GO:0018130	heterocycle biosynthetic process	43	334	0.443074	0.768213	H.erectus.002055;H.erectus.002106;H.erectus.002144;H.erectus.003366;H.erectus.004000;H.erectus.004030;H.erectus.004142;H.erectus.004415;H.erectus.005172;H.erectus.005299;H.erectus.005348;H.erectus.005383;H.erectus.006860;H.erectus.007095;H.erectus.008198;H.erectus.008295;H.erectus.008296;H.erectus.008333;H.erectus.009402;H.erectus.009432;H.erectus.009565;H.erectus.010231;H.erectus.010374;H.erectu…
GO:0009163	nucleoside biosynthetic process	12	90	0.45304	0.774989	H.erectus.004415;H.erectus.005172;H.erectus.005383;H.erectus.006860;H.erectus.008295;H.erectus.008296;H.erectus.009402;H.erectus.009565;H.erectus.010374;H.erectus.011167;H.erectus.013555;H.erectus.018570
GO:0042455	ribonucleoside biosynthetic process	12	90	0.45304	0.774989	H.erectus.004415;H.erectus.005172;H.erectus.005383;H.erectus.006860;H.erectus.008295;H.erectus.008296;H.erectus.009402;H.erectus.009565;H.erectus.010374;H.erectus.011167;H.erectus.013555;H.erectus.018570
GO:1901659	glycosyl compound biosynthetic process	12	90	0.45304	0.774989	H.erectus.004415;H.erectus.005172;H.erectus.005383;H.erectus.006860;H.erectus.008295;H.erectus.008296;H.erectus.009402;H.erectus.009565;H.erectus.010374;H.erectus.011167;H.erectus.013555;H.erectus.018570
GO:0006417	regulation of translation	2	12	0.453592	0.774989	H.erectus.013646;H.erectus.016057
GO:0006544	glycine metabolic process	2	12	0.453592	0.774989	H.erectus.006665;XLOC_004702
GO:0034248	regulation of cellular amide metabolic process	2	12	0.453592	0.774989	H.erectus.013646;H.erectus.016057
GO:0046847	filopodium assembly	2	12	0.453592	0.774989	H.erectus.005441;H.erectus.011349
GO:0048568	embryonic organ development	2	12	0.453592	0.774989	XLOC_011396;XLOC_014090
GO:0051336	regulation of hydrolase activity	11	83	0.467476	0.797259	H.erectus.000119;H.erectus.002471;H.erectus.005828;H.erectus.006043;H.erectus.006463;H.erectus.013646;H.erectus.015620;H.erectus.015651;XLOC_000269;XLOC_011774;XLOC_018079
GO:0009719	response to endogenous stimulus	4	28	0.470956	0.79773	H.erectus.006079;H.erectus.019208;H.erectus.019360;XLOC_025694
GO:0048522	positive regulation of cellular process	6	44	0.477304	0.79773	H.erectus.006079;H.erectus.008393;H.erectus.016057;H.erectus.018906;H.erectus.019208;XLOC_018674
GO:0000097	sulfur amino acid biosynthetic process	1	5	0.487313	0.79773	XLOC_004789
GO:0001708	cell fate specification	1	5	0.487313	0.79773	XLOC_014090
GO:0003143	embryonic heart tube morphogenesis	1	5	0.487313	0.79773	XLOC_014090
GO:0005978	glycogen biosynthetic process	1	5	0.487313	0.79773	H.erectus.005364
GO:0006206	pyrimidine nucleobase metabolic process	1	5	0.487313	0.79773	H.erectus.015134
GO:0006801	superoxide metabolic process	1	5	0.487313	0.79773	H.erectus.010908
GO:0008277	regulation of G-protein coupled receptor protein signaling pathway	1	5	0.487313	0.79773	H.erectus.008285
GO:0009250	glucan biosynthetic process	1	5	0.487313	0.79773	H.erectus.005364
GO:0015936	coenzyme A metabolic process	1	5	0.487313	0.79773	H.erectus.019623
GO:0019319	hexose biosynthetic process	1	5	0.487313	0.79773	H.erectus.006968
GO:0021536	diencephalon development	1	5	0.487313	0.79773	XLOC_014090
GO:0030111	regulation of Wnt signaling pathway	1	5	0.487313	0.79773	XLOC_027764
GO:0033865	nucleoside bisphosphate metabolic process	1	5	0.487313	0.79773	H.erectus.019623
GO:0033875	ribonucleoside bisphosphate metabolic process	1	5	0.487313	0.79773	H.erectus.019623
GO:0034032	purine nucleoside bisphosphate metabolic process	1	5	0.487313	0.79773	H.erectus.019623
GO:0035050	embryonic heart tube development	1	5	0.487313	0.79773	XLOC_014090
GO:0043086	negative regulation of catalytic activity	1	5	0.487313	0.79773	XLOC_018079
GO:0046364	monosaccharide biosynthetic process	1	5	0.487313	0.79773	H.erectus.006968
GO:0072593	reactive oxygen species metabolic process	1	5	0.487313	0.79773	H.erectus.010908
GO:0097164	ammonium ion metabolic process	1	5	0.487313	0.79773	H.erectus.019995
GO:1901617	organic hydroxy compound biosynthetic process	1	5	0.487313	0.79773	H.erectus.019995
GO:0007223	Wnt signaling pathway, calcium modulating pathway	3	21	0.498663	0.811857	H.erectus.001531;H.erectus.015065;H.erectus.015313
GO:0007596	blood coagulation	3	21	0.498663	0.811857	H.erectus.011476;H.erectus.011528;H.erectus.016759
GO:0050817	coagulation	3	21	0.498663	0.811857	H.erectus.011476;H.erectus.011528;H.erectus.016759
GO:0046434	organophosphate catabolic process	4	29	0.499404	0.811857	H.erectus.003953;H.erectus.018986;XLOC_003850;XLOC_011417
GO:0007165	signal transduction	195	1558	0.508232	0.824778	H.erectus.000081;H.erectus.000324;H.erectus.000427;H.erectus.000795;H.erectus.000812;H.erectus.001118;H.erectus.001128;H.erectus.001257;H.erectus.001301;H.erectus.001313;H.erectus.001531;H.erectus.001712;H.erectus.001852;H.erectus.001891;H.erectus.001977;H.erectus.002134;H.erectus.002144;H.erectus.002440;H.erectus.002477;H.erectus.002586;H.erectus.002720;H.erectus.002761;H.erectus.002865;H.erectu…
GO:0043087	regulation of GTPase activity	10	78	0.517751	0.837238	H.erectus.000119;H.erectus.002471;H.erectus.005828;H.erectus.006043;H.erectus.006463;H.erectus.013646;H.erectus.015620;H.erectus.015651;XLOC_000269;XLOC_011774
GO:0048523	negative regulation of cellular process	9	70	0.518615	0.837238	H.erectus.001427;H.erectus.002299;H.erectus.004969;H.erectus.008283;H.erectus.009194;H.erectus.009912;H.erectus.014690;XLOC_001952;XLOC_027764
GO:0048513	animal organ development	7	54	0.520887	0.837238	H.erectus.011651;H.erectus.014213;XLOC_011396;XLOC_013814;XLOC_014090;XLOC_023022;XLOC_023693
GO:0046700	heterocycle catabolic process	6	46	0.52244	0.837238	H.erectus.001230;H.erectus.010314;H.erectus.014850;H.erectus.017634;XLOC_003850;XLOC_011417
GO:0007599	hemostasis	3	22	0.531153	0.837238	H.erectus.011476;H.erectus.011528;H.erectus.016759
GO:0050878	regulation of body fluid levels	3	22	0.531153	0.837238	H.erectus.011476;H.erectus.011528;H.erectus.016759
GO:0007389	pattern specification process	2	14	0.537751	0.837238	XLOC_010706;XLOC_014090
GO:0009072	aromatic amino acid family metabolic process	2	14	0.537751	0.837238	H.erectus.000157;H.erectus.014850
GO:0010608	posttranscriptional regulation of gene expression	2	14	0.537751	0.837238	H.erectus.013646;H.erectus.016057
GO:0030031	cell projection assembly	2	14	0.537751	0.837238	H.erectus.005441;H.erectus.011349
GO:0043412	macromolecule modification	121	972	0.539029	0.837238	H.erectus.000278;H.erectus.000309;H.erectus.000382;H.erectus.000427;H.erectus.000451;H.erectus.000576;H.erectus.000742;H.erectus.000949;H.erectus.001451;H.erectus.001647;H.erectus.001977;H.erectus.002014;H.erectus.002022;H.erectus.002149;H.erectus.002450;H.erectus.002839;H.erectus.002911;H.erectus.002964;H.erectus.003073;H.erectus.003311;H.erectus.003328;H.erectus.003366;H.erectus.003431;H.erectu…
GO:0006996	organelle organization	32	257	0.539689	0.837238	H.erectus.000553;H.erectus.000825;H.erectus.001250;H.erectus.001782;H.erectus.002392;H.erectus.002730;H.erectus.003214;H.erectus.004443;H.erectus.004800;H.erectus.005573;H.erectus.005818;H.erectus.005993;H.erectus.008879;H.erectus.009354;H.erectus.009811;H.erectus.009848;H.erectus.009890;H.erectus.010208;H.erectus.011570;H.erectus.011717;H.erectus.013017;H.erectus.014087;H.erectus.014292;H.erectu…
GO:0071840	cellular component organization or biogenesis	48	386	0.541115	0.837238	H.erectus.000553;H.erectus.000825;H.erectus.001250;H.erectus.001782;H.erectus.001977;H.erectus.002392;H.erectus.002730;H.erectus.003214;H.erectus.004443;H.erectus.004638;H.erectus.004800;H.erectus.005441;H.erectus.005573;H.erectus.005809;H.erectus.005818;H.erectus.005993;H.erectus.008243;H.erectus.008879;H.erectus.009354;H.erectus.009811;H.erectus.009848;H.erectus.009890;H.erectus.010208;H.erectu…
GO:0001568	blood vessel development	1	6	0.551461	0.837238	XLOC_013814
GO:0006032	chitin catabolic process	1	6	0.551461	0.837238	H.erectus.004139
GO:0006099	tricarboxylic acid cycle	1	6	0.551461	0.837238	H.erectus.004761
GO:0006101	citrate metabolic process	1	6	0.551461	0.837238	H.erectus.004761
GO:0006857	oligopeptide transport	1	6	0.551461	0.837238	H.erectus.002461
GO:0006909	phagocytosis	1	6	0.551461	0.837238	H.erectus.002926
GO:0008064	regulation of actin polymerization or depolymerization	1	6	0.551461	0.837238	XLOC_001952
GO:0009266	response to temperature stimulus	1	6	0.551461	0.837238	H.erectus.006419
GO:0009408	response to heat	1	6	0.551461	0.837238	H.erectus.006419
GO:0018106	peptidyl-histidine phosphorylation	1	6	0.551461	0.837238	H.erectus.018693
GO:0030832	regulation of actin filament length	1	6	0.551461	0.837238	XLOC_001952
GO:0030833	regulation of actin filament polymerization	1	6	0.551461	0.837238	XLOC_001952
GO:0030855	epithelial cell differentiation	1	6	0.551461	0.837238	XLOC_004789
GO:0031099	regeneration	1	6	0.551461	0.837238	XLOC_013814
GO:0032271	regulation of protein polymerization	1	6	0.551461	0.837238	XLOC_001952
GO:0032956	regulation of actin cytoskeleton organization	1	6	0.551461	0.837238	XLOC_001952
GO:0032970	regulation of actin filament-based process	1	6	0.551461	0.837238	XLOC_001952
GO:0042246	tissue regeneration	1	6	0.551461	0.837238	XLOC_013814
GO:0043254	regulation of protein complex assembly	1	6	0.551461	0.837238	XLOC_001952
GO:0044087	regulation of cellular component biogenesis	1	6	0.551461	0.837238	XLOC_001952
GO:0044242	cellular lipid catabolic process	1	6	0.551461	0.837238	H.erectus.002288
GO:0045165	cell fate commitment	1	6	0.551461	0.837238	XLOC_014090
GO:0046348	amino sugar catabolic process	1	6	0.551461	0.837238	H.erectus.004139
GO:0048732	gland development	1	6	0.551461	0.837238	XLOC_014090
GO:0051146	striated muscle cell differentiation	1	6	0.551461	0.837238	XLOC_014090
GO:1901072	glucosamine-containing compound catabolic process	1	6	0.551461	0.837238	H.erectus.004139
GO:0006520	cellular amino acid metabolic process	18	145	0.551613	0.837238	H.erectus.000157;H.erectus.002297;H.erectus.003073;H.erectus.003269;H.erectus.003324;H.erectus.003558;H.erectus.004816;H.erectus.006665;H.erectus.009432;H.erectus.009845;H.erectus.010314;H.erectus.014837;H.erectus.014850;H.erectus.016772;H.erectus.017634;XLOC_004702;XLOC_004789;XLOC_026086
GO:0005996	monosaccharide metabolic process	4	31	0.554161	0.839746	H.erectus.006464;H.erectus.006968;H.erectus.009534;H.erectus.009666
GO:0002376	immune system process	12	97	0.562463	0.850952	H.erectus.000998;H.erectus.001079;H.erectus.002477;H.erectus.002777;H.erectus.006783;H.erectus.012729;H.erectus.013607;H.erectus.018781;H.erectus.019489;H.erectus.019613;XLOC_013814;XLOC_023022
GO:1901362	organic cyclic compound biosynthetic process	43	349	0.567582	0.857314	H.erectus.002055;H.erectus.002106;H.erectus.002144;H.erectus.003366;H.erectus.004000;H.erectus.004030;H.erectus.004142;H.erectus.004415;H.erectus.005172;H.erectus.005299;H.erectus.005348;H.erectus.005383;H.erectus.006860;H.erectus.007095;H.erectus.008198;H.erectus.008295;H.erectus.008296;H.erectus.008333;H.erectus.009402;H.erectus.009432;H.erectus.009565;H.erectus.010231;H.erectus.010374;H.erectu…
GO:0006979	response to oxidative stress	2	15	0.576342	0.864974	H.erectus.006135;H.erectus.019564
GO:0007050	cell cycle arrest	2	15	0.576342	0.864974	H.erectus.009194;H.erectus.014690
GO:0045087	innate immune response	2	15	0.576342	0.864974	H.erectus.002477;H.erectus.012729
GO:0045786	negative regulation of cell cycle	2	15	0.576342	0.864974	H.erectus.009194;H.erectus.014690
GO:0050801	ion homeostasis	4	32	0.580309	0.866084	H.erectus.003889;H.erectus.010209;H.erectus.014088;H.erectus.015510
GO:0055080	cation homeostasis	4	32	0.580309	0.866084	H.erectus.003889;H.erectus.010209;H.erectus.014088;H.erectus.015510
GO:0098771	inorganic ion homeostasis	4	32	0.580309	0.866084	H.erectus.003889;H.erectus.010209;H.erectus.014088;H.erectus.015510
GO:0051128	regulation of cellular component organization	7	57	0.580775	0.866084	H.erectus.002299;H.erectus.004001;H.erectus.004969;H.erectus.008283;H.erectus.009912;H.erectus.016057;XLOC_001952
GO:0006955	immune response	10	82	0.584419	0.870135	H.erectus.000998;H.erectus.001079;H.erectus.002477;H.erectus.002777;H.erectus.006783;H.erectus.012729;H.erectus.013607;H.erectus.018781;H.erectus.019489;H.erectus.019613
GO:0065008	regulation of biological quality	19	156	0.586268	0.871504	H.erectus.000825;H.erectus.003889;H.erectus.008307;H.erectus.008353;H.erectus.009862;H.erectus.010209;H.erectus.011476;H.erectus.011528;H.erectus.011717;H.erectus.013646;H.erectus.014088;H.erectus.015510;H.erectus.016759;H.erectus.020283;XLOC_001952;XLOC_012209;XLOC_014090;XLOC_018674;XLOC_026086
GO:0048519	negative regulation of biological process	10	83	0.600439	0.876798	H.erectus.001427;H.erectus.002299;H.erectus.004969;H.erectus.008283;H.erectus.009194;H.erectus.009912;H.erectus.014690;XLOC_001952;XLOC_018079;XLOC_027764
GO:0000160	phosphorelay signal transduction system	1	7	0.607589	0.876798	H.erectus.001891
GO:0006003	fructose 2,6-bisphosphate metabolic process	1	7	0.607589	0.876798	H.erectus.006464
GO:0006006	glucose metabolic process	1	7	0.607589	0.876798	H.erectus.006968
GO:0006030	chitin metabolic process	1	7	0.607589	0.876798	H.erectus.004139
GO:0006081	cellular aldehyde metabolic process	1	7	0.607589	0.876798	H.erectus.007236
GO:0006546	glycine catabolic process	1	7	0.607589	0.876798	H.erectus.006665
GO:0007411	axon guidance	1	7	0.607589	0.876798	XLOC_001748
GO:0009060	aerobic respiration	1	7	0.607589	0.876798	H.erectus.004761
GO:0009071	serine family amino acid catabolic process	1	7	0.607589	0.876798	H.erectus.006665
GO:0010942	positive regulation of cell death	1	7	0.607589	0.876798	H.erectus.008393
GO:0015833	peptide transport	1	7	0.607589	0.876798	H.erectus.002461
GO:0018205	peptidyl-lysine modification	1	7	0.607589	0.876798	H.erectus.016057
GO:0030900	forebrain development	1	7	0.607589	0.876798	XLOC_014090
GO:0043065	positive regulation of apoptotic process	1	7	0.607589	0.876798	H.erectus.008393
GO:0043068	positive regulation of programmed cell death	1	7	0.607589	0.876798	H.erectus.008393
GO:0044092	negative regulation of molecular function	1	7	0.607589	0.876798	XLOC_018079
GO:0048589	developmental growth	1	7	0.607589	0.876798	XLOC_013814
GO:0097485	neuron projection guidance	1	7	0.607589	0.876798	XLOC_001748
GO:0005976	polysaccharide metabolic process	2	16	0.61252	0.877166	H.erectus.005364;XLOC_000431
GO:0006022	aminoglycan metabolic process	2	16	0.61252	0.877166	H.erectus.004139;H.erectus.006464
GO:0044264	cellular polysaccharide metabolic process	2	16	0.61252	0.877166	H.erectus.005364;XLOC_000431
GO:0048585	negative regulation of response to stimulus	2	16	0.61252	0.877166	H.erectus.001427;XLOC_027764
GO:0048729	tissue morphogenesis	2	16	0.61252	0.877166	XLOC_014090;XLOC_028149
GO:0040007	growth	5	42	0.617035	0.882285	H.erectus.001513;H.erectus.013676;H.erectus.015859;XLOC_013814;XLOC_023460
GO:0044255	cellular lipid metabolic process	13	110	0.630285	0.899247	H.erectus.000305;H.erectus.002288;H.erectus.002564;H.erectus.003692;H.erectus.007772;H.erectus.012084;H.erectus.015059;H.erectus.015060;H.erectus.015275;H.erectus.017725;H.erectus.018493;XLOC_010034;XLOC_013814
GO:0006629	lipid metabolic process	25	210	0.636751	0.899247	H.erectus.000081;H.erectus.000305;H.erectus.002288;H.erectus.002564;H.erectus.002720;H.erectus.003692;H.erectus.003979;H.erectus.005379;H.erectus.005897;H.erectus.007772;H.erectus.009612;H.erectus.010428;H.erectus.011237;H.erectus.011238;H.erectus.012084;H.erectus.014111;H.erectus.015059;H.erectus.015060;H.erectus.015275;H.erectus.017725;H.erectus.018405;H.erectus.018493;H.erectus.019928;XLOC_010…
GO:0006195	purine nucleotide catabolic process	2	17	0.646285	0.899247	XLOC_003850;XLOC_011417
GO:0009154	purine ribonucleotide catabolic process	2	17	0.646285	0.899247	XLOC_003850;XLOC_011417
GO:0009261	ribonucleotide catabolic process	2	17	0.646285	0.899247	XLOC_003850;XLOC_011417
GO:0072523	purine-containing compound catabolic process	2	17	0.646285	0.899247	XLOC_003850;XLOC_011417
GO:0032501	multicellular organismal process	34	286	0.653151	0.899247	H.erectus.001531;H.erectus.008244;H.erectus.011476;H.erectus.011528;H.erectus.011651;H.erectus.012506;H.erectus.013619;H.erectus.014213;H.erectus.015065;H.erectus.015313;H.erectus.016700;H.erectus.016759;H.erectus.019144;H.erectus.019754;H.erectus.020089;H.erectus.020283;XLOC_001748;XLOC_001917;XLOC_003850;XLOC_004789;XLOC_007377;XLOC_010706;XLOC_011396;XLOC_011761;XLOC_011774;XLOC_012067;XLOC_01…
GO:0006000	fructose metabolic process	1	8	0.6567	0.899247	H.erectus.006464
GO:0006026	aminoglycan catabolic process	1	8	0.6567	0.899247	H.erectus.004139
GO:0006304	DNA modification	1	8	0.6567	0.899247	H.erectus.016016
GO:0006305	DNA alkylation	1	8	0.6567	0.899247	H.erectus.016016
GO:0006306	DNA methylation	1	8	0.6567	0.899247	H.erectus.016016
GO:0006576	cellular biogenic amine metabolic process	1	8	0.6567	0.899247	H.erectus.014850
GO:0006720	isoprenoid metabolic process	1	8	0.6567	0.899247	H.erectus.018493
GO:0006954	inflammatory response	1	8	0.6567	0.899247	H.erectus.019489
GO:0007031	peroxisome organization	1	8	0.6567	0.899247	H.erectus.011570
GO:0008272	sulfate transport	1	8	0.6567	0.899247	XLOC_005052
GO:0008299	isoprenoid biosynthetic process	1	8	0.6567	0.899247	H.erectus.018493
GO:0008643	carbohydrate transport	1	8	0.6567	0.899247	XLOC_021041
GO:0009396	folic acid-containing compound biosynthetic process	1	8	0.6567	0.899247	H.erectus.009432
GO:0018202	peptidyl-histidine modification	1	8	0.6567	0.899247	H.erectus.018693
GO:0022603	regulation of anatomical structure morphogenesis	1	8	0.6567	0.899247	XLOC_013814
GO:0032535	regulation of cellular component size	1	8	0.6567	0.899247	XLOC_001952
GO:0042692	muscle cell differentiation	1	8	0.6567	0.899247	XLOC_014090
GO:0044106	cellular amine metabolic process	1	8	0.6567	0.899247	H.erectus.014850
GO:0044728	DNA methylation or demethylation	1	8	0.6567	0.899247	H.erectus.016016
GO:0060562	epithelial tube morphogenesis	1	8	0.6567	0.899247	XLOC_014090
GO:0072348	sulfur compound transport	1	8	0.6567	0.899247	XLOC_005052
GO:0072350	tricarboxylic acid metabolic process	1	8	0.6567	0.899247	H.erectus.004761
GO:0035556	intracellular signal transduction	61	509	0.663861	0.907728	H.erectus.000081;H.erectus.000324;H.erectus.000427;H.erectus.000795;H.erectus.000812;H.erectus.001118;H.erectus.001128;H.erectus.001257;H.erectus.001301;H.erectus.001891;H.erectus.002134;H.erectus.002144;H.erectus.002586;H.erectus.002720;H.erectus.003010;H.erectus.003311;H.erectus.003366;H.erectus.003617;H.erectus.003979;H.erectus.004000;H.erectus.004142;H.erectus.004556;H.erectus.005348;H.erectu…
GO:0032446	protein modification by small protein conjugation	3	27	0.673983	0.918889	H.erectus.011214;XLOC_026584;XLOC_027764
GO:0070647	protein modification by small protein conjugation or removal	3	27	0.673983	0.918889	H.erectus.011214;XLOC_026584;XLOC_027764
GO:0048646	anatomical structure formation involved in morphogenesis	2	18	0.677673	0.921705	XLOC_018674;XLOC_028149
GO:0050896	response to stimulus	222	1818	0.678597	0.921705	H.erectus.000081;H.erectus.000324;H.erectus.000427;H.erectus.000795;H.erectus.000812;H.erectus.000998;H.erectus.001079;H.erectus.001118;H.erectus.001128;H.erectus.001257;H.erectus.001301;H.erectus.001313;H.erectus.001531;H.erectus.001712;H.erectus.001852;H.erectus.001891;H.erectus.001977;H.erectus.002134;H.erectus.002144;H.erectus.002440;H.erectus.002477;H.erectus.002525;H.erectus.002586;H.erectu…
GO:0019439	aromatic compound catabolic process	5	45	0.678996	0.921705	H.erectus.000157;H.erectus.001230;H.erectus.014850;XLOC_003850;XLOC_011417
GO:0050790	regulation of catalytic activity	11	97	0.682201	0.924718	H.erectus.000119;H.erectus.002471;H.erectus.005828;H.erectus.006043;H.erectus.006463;H.erectus.013646;H.erectus.015620;H.erectus.015651;XLOC_000269;XLOC_011774;XLOC_018079
GO:0006665	sphingolipid metabolic process	1	9	0.699669	0.93223	H.erectus.017725
GO:0006760	folic acid-containing compound metabolic process	1	9	0.699669	0.93223	H.erectus.009432
GO:0006826	iron ion transport	1	9	0.699669	0.93223	H.erectus.020333
GO:0006904	vesicle docking involved in exocytosis	1	9	0.699669	0.93223	H.erectus.003374
GO:0009148	pyrimidine nucleoside triphosphate biosynthetic process	1	9	0.699669	0.93223	XLOC_011335
GO:0009208	pyrimidine ribonucleoside triphosphate metabolic process	1	9	0.699669	0.93223	XLOC_011335
GO:0009209	pyrimidine ribonucleoside triphosphate biosynthetic process	1	9	0.699669	0.93223	XLOC_011335
GO:0009755	hormone-mediated signaling pathway	1	9	0.699669	0.93223	XLOC_025694
GO:0018149	peptide cross-linking	1	9	0.699669	0.93223	H.erectus.020518
GO:0030203	glycosaminoglycan metabolic process	1	9	0.699669	0.93223	H.erectus.006464
GO:0035239	tube morphogenesis	1	9	0.699669	0.93223	XLOC_014090
GO:1901071	glucosamine-containing compound metabolic process	1	9	0.699669	0.93223	H.erectus.004139
GO:0006730	one-carbon metabolic process	2	19	0.70675	0.940329	H.erectus.004885;H.erectus.010329
GO:0016051	carbohydrate biosynthetic process	4	38	0.717043	0.952672	H.erectus.005364;H.erectus.006968;H.erectus.006972;H.erectus.010891
GO:0060429	epithelium development	2	20	0.733604	0.964512	XLOC_004789;XLOC_014090
GO:0051716	cellular response to stimulus	199	1648	0.734542	0.964512	H.erectus.000081;H.erectus.000324;H.erectus.000427;H.erectus.000795;H.erectus.000812;H.erectus.001118;H.erectus.001128;H.erectus.001257;H.erectus.001301;H.erectus.001313;H.erectus.001531;H.erectus.001712;H.erectus.001852;H.erectus.001891;H.erectus.001977;H.erectus.002134;H.erectus.002144;H.erectus.002440;H.erectus.002477;H.erectus.002525;H.erectus.002586;H.erectus.002720;H.erectus.002761;H.erectu…
GO:0048878	chemical homeostasis	4	39	0.7363	0.964512	H.erectus.003889;H.erectus.010209;H.erectus.014088;H.erectus.015510
GO:0003007	heart morphogenesis	1	10	0.737265	0.964512	XLOC_014090
GO:0006213	pyrimidine nucleoside metabolic process	1	10	0.737265	0.964512	H.erectus.015134
GO:0007610	behavior	1	10	0.737265	0.964512	XLOC_013190
GO:0009636	response to toxic substance	1	10	0.737265	0.964512	H.erectus.018474
GO:0032870	cellular response to hormone stimulus	1	10	0.737265	0.964512	XLOC_025694
GO:0035295	tube development	1	10	0.737265	0.964512	XLOC_014090
GO:0042559	pteridine-containing compound biosynthetic process	1	10	0.737265	0.964512	H.erectus.009432
GO:0048278	vesicle docking	1	10	0.737265	0.964512	H.erectus.003374
GO:0009987	cellular process	634	5142	0.742589	0.967796	H.erectus.000081;H.erectus.000157;H.erectus.000242;H.erectus.000267;H.erectus.000278;H.erectus.000305;H.erectus.000309;H.erectus.000324;H.erectus.000374;H.erectus.000380;H.erectus.000382;H.erectus.000427;H.erectus.000451;H.erectus.000553;H.erectus.000576;H.erectus.000601;H.erectus.000742;H.erectus.000795;H.erectus.000812;H.erectus.000825;H.erectus.000843;H.erectus.000949;H.erectus.000982;H.erectu…
GO:0006869	lipid transport	3	30	0.742871	0.967796	H.erectus.002805;XLOC_005159;XLOC_018981
GO:0010876	lipid localization	3	30	0.742871	0.967796	H.erectus.002805;XLOC_005159;XLOC_018981
GO:0065009	regulation of molecular function	11	103	0.756444	0.983377	H.erectus.000119;H.erectus.002471;H.erectus.005828;H.erectus.006043;H.erectus.006463;H.erectus.013646;H.erectus.015620;H.erectus.015651;XLOC_000269;XLOC_011774;XLOC_018079
GO:0007186	G-protein coupled receptor signaling pathway	64	550	0.756928	0.983377	H.erectus.001712;H.erectus.001852;H.erectus.002761;H.erectus.003010;H.erectus.004110;H.erectus.004130;H.erectus.004287;H.erectus.004642;H.erectus.004711;H.erectus.004712;H.erectus.004950;H.erectus.005220;H.erectus.005237;H.erectus.005633;H.erectus.005776;H.erectus.006043;H.erectus.006082;H.erectus.006690;H.erectus.006930;H.erectus.007052;H.erectus.007801;H.erectus.007958;H.erectus.008873;H.erectu…
GO:0007178	transmembrane receptor protein serine/threonine kinase signaling pathway	2	21	0.758335	0.983842	H.erectus.019360;XLOC_010706
GO:0006952	defense response	3	31	0.76309	0.988248	H.erectus.002477;H.erectus.012729;H.erectus.019489
GO:0006040	amino sugar metabolic process	1	11	0.770159	0.988248	H.erectus.004139
GO:0006935	chemotaxis	1	11	0.770159	0.988248	XLOC_001748
GO:0007507	heart development	1	11	0.770159	0.988248	XLOC_014090
GO:0009147	pyrimidine nucleoside triphosphate metabolic process	1	11	0.770159	0.988248	XLOC_011335
GO:0009725	response to hormone	1	11	0.770159	0.988248	XLOC_025694
GO:0022406	membrane docking	1	11	0.770159	0.988248	H.erectus.003374
GO:0042330	taxis	1	11	0.770159	0.988248	XLOC_001748
GO:0015672	monovalent inorganic cation transport	25	226	0.775411	0.993628	H.erectus.001891;H.erectus.002397;H.erectus.002734;H.erectus.002794;H.erectus.004405;H.erectus.004415;H.erectus.005259;H.erectus.005369;H.erectus.005627;H.erectus.007675;H.erectus.008119;H.erectus.009300;H.erectus.009301;H.erectus.010558;H.erectus.011635;H.erectus.012842;H.erectus.013845;H.erectus.014341;H.erectus.015156;H.erectus.015157;H.erectus.017793;H.erectus.017881;H.erectus.017882;H.erectu…
GO:0009891	positive regulation of biosynthetic process	2	22	0.781053	0.993922	H.erectus.016057;H.erectus.018906
GO:0010557	positive regulation of macromolecule biosynthetic process	2	22	0.781053	0.993922	H.erectus.016057;H.erectus.018906
GO:0010628	positive regulation of gene expression	2	22	0.781053	0.993922	H.erectus.016057;H.erectus.018906
GO:0031328	positive regulation of cellular biosynthetic process	2	22	0.781053	0.993922	H.erectus.016057;H.erectus.018906
GO:0051173	positive regulation of nitrogen compound metabolic process	2	22	0.781053	0.993922	H.erectus.016057;H.erectus.018906
GO:0009108	coenzyme biosynthetic process	3	32	0.781999	0.993922	H.erectus.005299;H.erectus.009432;H.erectus.014850
GO:0000041	transition metal ion transport	1	12	0.798938	0.997557	H.erectus.020333
GO:0000271	polysaccharide biosynthetic process	1	12	0.798938	0.997557	H.erectus.005364
GO:0006835	dicarboxylic acid transport	1	12	0.798938	0.997557	H.erectus.007331
GO:0006887	exocytosis	1	12	0.798938	0.997557	H.erectus.003374
GO:0007179	transforming growth factor beta receptor signaling pathway	1	12	0.798938	0.997557	H.erectus.019360
GO:0032270	positive regulation of cellular protein metabolic process	1	12	0.798938	0.997557	H.erectus.016057
GO:0033692	cellular polysaccharide biosynthetic process	1	12	0.798938	0.997557	H.erectus.005364
GO:0042558	pteridine-containing compound metabolic process	1	12	0.798938	0.997557	H.erectus.009432
GO:0043085	positive regulation of catalytic activity	1	12	0.798938	0.997557	H.erectus.005828
GO:0048285	organelle fission	1	12	0.798938	0.997557	H.erectus.011570
GO:0051247	positive regulation of protein metabolic process	1	12	0.798938	0.997557	H.erectus.016057
GO:0071559	response to transforming growth factor beta	1	12	0.798938	0.997557	H.erectus.019360
GO:0071560	cellular response to transforming growth factor beta stimulus	1	12	0.798938	0.997557	H.erectus.019360
GO:0006366	transcription from RNA polymerase II promoter	2	23	0.801874	0.997557	XLOC_011396;XLOC_023022
GO:0009166	nucleotide catabolic process	2	23	0.801874	0.997557	XLOC_003850;XLOC_011417
GO:0051726	regulation of cell cycle	2	23	0.801874	0.997557	H.erectus.009194;H.erectus.014690
GO:0018193	peptidyl-amino acid modification	3	34	0.816075	1	H.erectus.003073;H.erectus.016057;H.erectus.018693
GO:0040008	regulation of growth	3	34	0.816075	1	H.erectus.004001;H.erectus.014223;XLOC_001748
GO:0008610	lipid biosynthetic process	6	63	0.816551	1	H.erectus.002564;H.erectus.012084;H.erectus.015059;H.erectus.015060;H.erectus.015275;H.erectus.018493
GO:0044270	cellular nitrogen compound catabolic process	4	44	0.817886	1	H.erectus.001230;H.erectus.014850;XLOC_003850;XLOC_011417
GO:1901292	nucleoside phosphate catabolic process	2	24	0.820918	1	XLOC_003850;XLOC_011417
GO:0006662	glycerol ether metabolic process	1	13	0.824116	1	H.erectus.009862
GO:0018904	ether metabolic process	1	13	0.824116	1	H.erectus.009862
GO:0034637	cellular carbohydrate biosynthetic process	1	13	0.824116	1	H.erectus.005364
GO:0006813	potassium ion transport	14	137	0.82727	1	H.erectus.001891;H.erectus.002794;H.erectus.004405;H.erectus.005259;H.erectus.005369;H.erectus.007675;H.erectus.010558;H.erectus.012842;H.erectus.013845;H.erectus.014341;H.erectus.015156;H.erectus.015157;H.erectus.019224;H.erectus.019766
GO:0009893	positive regulation of metabolic process	3	35	0.831347	1	H.erectus.005828;H.erectus.016057;H.erectus.018906
GO:0032268	regulation of cellular protein metabolic process	3	35	0.831347	1	H.erectus.011578;H.erectus.013646;H.erectus.016057
GO:0034655	nucleobase-containing compound catabolic process	3	35	0.831347	1	H.erectus.001230;XLOC_003850;XLOC_011417
GO:0051246	regulation of protein metabolic process	3	35	0.831347	1	H.erectus.011578;H.erectus.013646;H.erectus.016057
GO:0002009	morphogenesis of an epithelium	1	14	0.846144	1	XLOC_014090
GO:0044093	positive regulation of molecular function	1	14	0.846144	1	H.erectus.005828
GO:0044248	cellular catabolic process	17	167	0.850667	1	H.erectus.000157;H.erectus.000601;H.erectus.001230;H.erectus.001592;H.erectus.002288;H.erectus.006665;H.erectus.007549;H.erectus.009273;H.erectus.009721;H.erectus.010314;H.erectus.010350;H.erectus.014850;H.erectus.017634;H.erectus.020089;XLOC_003850;XLOC_011417;XLOC_027764
GO:1901564	organonitrogen compound metabolic process	65	580	0.852343	1	H.erectus.000157;H.erectus.002144;H.erectus.002297;H.erectus.003073;H.erectus.003269;H.erectus.003324;H.erectus.003558;H.erectus.003801;H.erectus.004136;H.erectus.004139;H.erectus.004415;H.erectus.004816;H.erectus.005172;H.erectus.005299;H.erectus.005383;H.erectus.005581;H.erectus.006464;H.erectus.006611;H.erectus.006665;H.erectus.006860;H.erectus.006968;H.erectus.007612;H.erectus.008295;H.erectu…
GO:0006414	translational elongation	1	15	0.865416	1	H.erectus.016057
GO:0006778	porphyrin-containing compound metabolic process	1	15	0.865416	1	H.erectus.005581
GO:0022402	cell cycle process	2	27	0.868558	1	H.erectus.009194;H.erectus.014690
GO:0042325	regulation of phosphorylation	2	27	0.868558	1	H.erectus.009617;H.erectus.011578
GO:0034622	cellular macromolecular complex assembly	9	97	0.871654	1	H.erectus.000553;H.erectus.004638;H.erectus.005809;H.erectus.008243;H.erectus.017671;H.erectus.019699;H.erectus.019700;H.erectus.019745;XLOC_011417
GO:0019941	modification-dependent protein catabolic process	8	88	0.875218	1	H.erectus.000601;H.erectus.001592;H.erectus.007549;H.erectus.009273;H.erectus.009721;H.erectus.010350;H.erectus.020089;XLOC_027764
GO:0043632	modification-dependent macromolecule catabolic process	8	88	0.875218	1	H.erectus.000601;H.erectus.001592;H.erectus.007549;H.erectus.009273;H.erectus.009721;H.erectus.010350;H.erectus.020089;XLOC_027764
GO:0006457	protein folding	12	126	0.878892	1	H.erectus.000242;H.erectus.000374;H.erectus.005224;H.erectus.007889;H.erectus.009529;H.erectus.009747;H.erectus.009842;H.erectus.010280;H.erectus.011551;H.erectus.011571;H.erectus.016334;H.erectus.016502
GO:0019318	hexose metabolic process	2	28	0.881651	1	H.erectus.006464;H.erectus.006968
GO:0022607	cellular component assembly	12	128	0.891242	1	H.erectus.000553;H.erectus.004638;H.erectus.005441;H.erectus.005809;H.erectus.008243;H.erectus.011349;H.erectus.017671;H.erectus.019699;H.erectus.019700;H.erectus.019745;XLOC_011417;XLOC_018674
GO:0006418	tRNA aminoacylation for protein translation	3	40	0.892319	1	H.erectus.003269;H.erectus.004816;H.erectus.009845
GO:0051188	cofactor biosynthetic process	3	40	0.892319	1	H.erectus.005299;H.erectus.009432;H.erectus.014850
GO:0009605	response to external stimulus	2	29	0.893529	1	XLOC_001748;XLOC_023022
GO:0006461	protein complex assembly	9	101	0.899207	1	H.erectus.000553;H.erectus.004638;H.erectus.005809;H.erectus.008243;H.erectus.017671;H.erectus.019699;H.erectus.019700;H.erectus.019745;XLOC_011417
GO:0070271	protein complex biogenesis	9	101	0.899207	1	H.erectus.000553;H.erectus.004638;H.erectus.005809;H.erectus.008243;H.erectus.017671;H.erectus.019699;H.erectus.019700;H.erectus.019745;XLOC_011417
GO:0006511	ubiquitin-dependent protein catabolic process	7	82	0.901798	1	H.erectus.000601;H.erectus.001592;H.erectus.007549;H.erectus.009273;H.erectus.009721;H.erectus.010350;H.erectus.020089
GO:0010604	positive regulation of macromolecule metabolic process	2	30	0.90429	1	H.erectus.016057;H.erectus.018906
GO:0034220	ion transmembrane transport	4	52	0.904469	1	H.erectus.004415;XLOC_004489;XLOC_007174;XLOC_016937
GO:0009628	response to abiotic stimulus	1	18	0.909928	1	H.erectus.006419
GO:0032012	regulation of ARF protein signal transduction	1	18	0.909928	1	H.erectus.012985
GO:0045893	positive regulation of transcription, DNA-templated	1	18	0.909928	1	H.erectus.018906
GO:0045935	positive regulation of nucleobase-containing compound metabolic process	1	18	0.909928	1	H.erectus.018906
GO:0051254	positive regulation of RNA metabolic process	1	18	0.909928	1	H.erectus.018906
GO:0072527	pyrimidine-containing compound metabolic process	1	18	0.909928	1	H.erectus.015134
GO:1902680	positive regulation of RNA biosynthetic process	1	18	0.909928	1	H.erectus.018906
GO:1903508	positive regulation of nucleic acid-templated transcription	1	18	0.909928	1	H.erectus.018906
GO:0043038	amino acid activation	3	42	0.910581	1	H.erectus.003269;H.erectus.004816;H.erectus.009845
GO:0043039	tRNA aminoacylation	3	42	0.910581	1	H.erectus.003269;H.erectus.004816;H.erectus.009845
GO:0019220	regulation of phosphate metabolic process	2	31	0.914028	1	H.erectus.009617;H.erectus.011578
GO:0031325	positive regulation of cellular metabolic process	2	31	0.914028	1	H.erectus.016057;H.erectus.018906
GO:0051174	regulation of phosphorus metabolic process	2	31	0.914028	1	H.erectus.009617;H.erectus.011578
GO:0006351	transcription, DNA-templated	13	142	0.915619	1	H.erectus.004030;H.erectus.008198;H.erectus.010231;H.erectus.012624;H.erectus.016847;H.erectus.018723;H.erectus.020279;XLOC_000222;XLOC_003579;XLOC_011396;XLOC_015431;XLOC_023022;XLOC_025694
GO:0097659	nucleic acid-templated transcription	13	142	0.915619	1	H.erectus.004030;H.erectus.008198;H.erectus.010231;H.erectus.012624;H.erectus.016847;H.erectus.018723;H.erectus.020279;XLOC_000222;XLOC_003579;XLOC_011396;XLOC_015431;XLOC_023022;XLOC_025694
GO:0006644	phospholipid metabolic process	4	54	0.9194	1	H.erectus.000305;H.erectus.007772;H.erectus.015275;XLOC_013814
GO:0019538	protein metabolic process	189	1642	0.920518	1	H.erectus.000200;H.erectus.000278;H.erectus.000309;H.erectus.000368;H.erectus.000382;H.erectus.000427;H.erectus.000451;H.erectus.000576;H.erectus.000601;H.erectus.000742;H.erectus.000892;H.erectus.000949;H.erectus.001451;H.erectus.001545;H.erectus.001592;H.erectus.001603;H.erectus.001647;H.erectus.001715;H.erectus.001767;H.erectus.001842;H.erectus.001977;H.erectus.002014;H.erectus.002022;H.erectu…
GO:0033013	tetrapyrrole metabolic process	1	19	0.921216	1	H.erectus.005581
GO:0065003	macromolecular complex assembly	9	105	0.921631	1	H.erectus.000553;H.erectus.004638;H.erectus.005809;H.erectus.008243;H.erectus.017671;H.erectus.019699;H.erectus.019700;H.erectus.019745;XLOC_011417
GO:0044257	cellular protein catabolic process	8	96	0.925788	1	H.erectus.000601;H.erectus.001592;H.erectus.007549;H.erectus.009273;H.erectus.009721;H.erectus.010350;H.erectus.020089;XLOC_027764
GO:0051603	proteolysis involved in cellular protein catabolic process	8	96	0.925788	1	H.erectus.000601;H.erectus.001592;H.erectus.007549;H.erectus.009273;H.erectus.009721;H.erectus.010350;H.erectus.020089;XLOC_027764
GO:0071822	protein complex subunit organization	9	106	0.926519	1	H.erectus.000553;H.erectus.004638;H.erectus.005809;H.erectus.008243;H.erectus.017671;H.erectus.019699;H.erectus.019700;H.erectus.019745;XLOC_011417
GO:0032774	RNA biosynthetic process	13	145	0.928613	1	H.erectus.004030;H.erectus.008198;H.erectus.010231;H.erectus.012624;H.erectus.016847;H.erectus.018723;H.erectus.020279;XLOC_000222;XLOC_003579;XLOC_011396;XLOC_015431;XLOC_023022;XLOC_025694
GO:0008654	phospholipid biosynthetic process	1	20	0.93109	1	H.erectus.015275
GO:0043414	macromolecule methylation	1	20	0.93109	1	H.erectus.016016
GO:0044265	cellular macromolecule catabolic process	9	108	0.935512	1	H.erectus.000601;H.erectus.001230;H.erectus.001592;H.erectus.007549;H.erectus.009273;H.erectus.009721;H.erectus.010350;H.erectus.020089;XLOC_027764
GO:0001932	regulation of protein phosphorylation	1	21	0.939728	1	H.erectus.011578
GO:0006643	membrane lipid metabolic process	1	21	0.939728	1	H.erectus.017725
GO:0003008	system process	4	58	0.943144	1	H.erectus.020283;XLOC_012067;XLOC_012209;XLOC_014090
GO:0009057	macromolecule catabolic process	10	120	0.943873	1	H.erectus.000601;H.erectus.001230;H.erectus.001592;H.erectus.004139;H.erectus.007549;H.erectus.009273;H.erectus.009721;H.erectus.010350;H.erectus.020089;XLOC_027764
GO:0016567	protein ubiquitination	1	22	0.947284	1	H.erectus.011214
GO:0031399	regulation of protein modification process	1	22	0.947284	1	H.erectus.011578
GO:0030163	protein catabolic process	8	101	0.947444	1	H.erectus.000601;H.erectus.001592;H.erectus.007549;H.erectus.009273;H.erectus.009721;H.erectus.010350;H.erectus.020089;XLOC_027764
GO:0007049	cell cycle	3	49	0.954449	1	H.erectus.003174;H.erectus.009194;H.erectus.014690
GO:0006950	response to stress	16	190	0.971882	1	H.erectus.002477;H.erectus.002525;H.erectus.006135;H.erectus.006419;H.erectus.011476;H.erectus.011528;H.erectus.012729;H.erectus.015382;H.erectus.016502;H.erectus.016759;H.erectus.018315;H.erectus.018663;H.erectus.019489;H.erectus.019564;XLOC_013814;XLOC_028149
GO:0044085	cellular component biogenesis	12	151	0.972713	1	H.erectus.000553;H.erectus.004638;H.erectus.005441;H.erectus.005809;H.erectus.008243;H.erectus.011349;H.erectus.017671;H.erectus.019699;H.erectus.019700;H.erectus.019745;XLOC_011417;XLOC_018674
GO:0006357	regulation of transcription from RNA polymerase II promoter	1	28	0.976409	1	XLOC_014090
GO:0006352	DNA-templated transcription, initiation	2	43	0.977365	1	H.erectus.004030;H.erectus.016847
GO:0019725	cellular homeostasis	5	80	0.978151	1	H.erectus.003889;H.erectus.009862;H.erectus.010209;H.erectus.014088;H.erectus.015510
GO:0008202	steroid metabolic process	1	29	0.979369	1	H.erectus.010428
GO:0032259	methylation	1	29	0.979369	1	H.erectus.016016
GO:0001558	regulation of cell growth	1	30	0.981958	1	H.erectus.004001
GO:0009892	negative regulation of metabolic process	1	30	0.981958	1	XLOC_018079
GO:0016192	vesicle-mediated transport	6	97	0.986657	1	H.erectus.000089;H.erectus.002926;H.erectus.003374;H.erectus.004790;H.erectus.011061;H.erectus.015372
GO:0006333	chromatin assembly or disassembly	6	98	0.987769	1	H.erectus.000553;H.erectus.004443;H.erectus.004800;H.erectus.008879;H.erectus.017061;H.erectus.017671
GO:0042592	homeostatic process	6	99	0.988794	1	H.erectus.003889;H.erectus.009862;H.erectus.010209;H.erectus.014088;H.erectus.015510;XLOC_014090
GO:0012501	programmed cell death	1	34	0.989449	1	XLOC_023460
GO:0006399	tRNA metabolic process	3	64	0.99026	1	H.erectus.003269;H.erectus.004816;H.erectus.009845
GO:0044271	cellular nitrogen compound biosynthetic process	50	531	0.990961	1	H.erectus.002055;H.erectus.002106;H.erectus.002144;H.erectus.003269;H.erectus.003366;H.erectus.004000;H.erectus.004030;H.erectus.004142;H.erectus.004415;H.erectus.004816;H.erectus.005172;H.erectus.005299;H.erectus.005348;H.erectus.005383;H.erectus.006860;H.erectus.007095;H.erectus.007612;H.erectus.008198;H.erectus.008295;H.erectus.008296;H.erectus.008333;H.erectus.009402;H.erectus.009432;H.erectu…
GO:0008152	metabolic process	440	3799	0.991233	1	H.erectus.000081;H.erectus.000089;H.erectus.000157;H.erectus.000200;H.erectus.000278;H.erectus.000305;H.erectus.000309;H.erectus.000368;H.erectus.000380;H.erectus.000382;H.erectus.000427;H.erectus.000451;H.erectus.000576;H.erectus.000601;H.erectus.000742;H.erectus.000771;H.erectus.000777;H.erectus.000780;H.erectus.000811;H.erectus.000892;H.erectus.000914;H.erectus.000949;H.erectus.001097;H.erectu…
GO:0008219	cell death	1	36	0.991933	1	XLOC_023460
GO:0016265	death	1	36	0.991933	1	XLOC_023460
GO:0046488	phosphatidylinositol metabolic process	1	36	0.991933	1	H.erectus.000305
GO:0043933	macromolecular complex subunit organization	13	180	0.992414	1	H.erectus.000553;H.erectus.004443;H.erectus.004638;H.erectus.004800;H.erectus.005809;H.erectus.008243;H.erectus.008879;H.erectus.017061;H.erectus.017671;H.erectus.019699;H.erectus.019700;H.erectus.019745;XLOC_011417
GO:0044267	cellular protein metabolic process	131	1252	0.993045	1	H.erectus.000278;H.erectus.000309;H.erectus.000382;H.erectus.000427;H.erectus.000451;H.erectus.000576;H.erectus.000601;H.erectus.000742;H.erectus.000949;H.erectus.001451;H.erectus.001592;H.erectus.001647;H.erectus.001977;H.erectus.002014;H.erectus.002022;H.erectus.002149;H.erectus.002450;H.erectus.002839;H.erectus.002911;H.erectus.002964;H.erectus.003073;H.erectus.003269;H.erectus.003311;H.erectu…
GO:0065007	biological regulation	327	2898	0.994051	1	H.erectus.000081;H.erectus.000105;H.erectus.000119;H.erectus.000134;H.erectus.000312;H.erectus.000324;H.erectus.000344;H.erectus.000427;H.erectus.000795;H.erectus.000812;H.erectus.000825;H.erectus.001082;H.erectus.001118;H.erectus.001128;H.erectus.001207;H.erectus.001256;H.erectus.001257;H.erectus.001301;H.erectus.001313;H.erectus.001427;H.erectus.001531;H.erectus.001665;H.erectus.001672;H.erectu…
GO:0006313	transposition, DNA-mediated	1	39	0.994607	1	H.erectus.004030
GO:0006650	glycerophospholipid metabolic process	1	39	0.994607	1	H.erectus.000305
GO:0015985	energy coupled proton transport, down electrochemical gradient	1	39	0.994607	1	H.erectus.004415
GO:0015986	ATP synthesis coupled proton transport	1	39	0.994607	1	H.erectus.004415
GO:0032196	transposition	1	39	0.994607	1	H.erectus.004030
GO:0043687	post-translational protein modification	1	39	0.994607	1	H.erectus.000742
GO:0046486	glycerolipid metabolic process	1	39	0.994607	1	H.erectus.000305
GO:0015074	DNA integration	6	108	0.994998	1	H.erectus.001298;H.erectus.004030;H.erectus.004443;H.erectus.004800;H.erectus.006566;H.erectus.006576
GO:0010941	regulation of cell death	1	41	0.995877	1	H.erectus.008393
GO:0042981	regulation of apoptotic process	1	41	0.995877	1	H.erectus.008393
GO:0043067	regulation of programmed cell death	1	41	0.995877	1	H.erectus.008393
GO:0050794	regulation of cellular process	307	2750	0.996053	1	H.erectus.000081;H.erectus.000105;H.erectus.000134;H.erectus.000312;H.erectus.000324;H.erectus.000344;H.erectus.000427;H.erectus.000795;H.erectus.000812;H.erectus.001082;H.erectus.001118;H.erectus.001128;H.erectus.001207;H.erectus.001256;H.erectus.001257;H.erectus.001301;H.erectus.001313;H.erectus.001427;H.erectus.001531;H.erectus.001665;H.erectus.001672;H.erectus.001712;H.erectus.001763;H.erectu…
GO:0006323	DNA packaging	2	58	0.996076	1	H.erectus.000553;H.erectus.017671
GO:0006334	nucleosome assembly	2	58	0.996076	1	H.erectus.000553;H.erectus.017671
GO:0031497	chromatin assembly	2	58	0.996076	1	H.erectus.000553;H.erectus.017671
GO:0065004	protein-DNA complex assembly	2	58	0.996076	1	H.erectus.000553;H.erectus.017671
GO:1901566	organonitrogen compound biosynthetic process	33	390	0.996191	1	H.erectus.002144;H.erectus.003073;H.erectus.003269;H.erectus.003324;H.erectus.004415;H.erectus.004816;H.erectus.005172;H.erectus.005299;H.erectus.005383;H.erectus.006860;H.erectus.007612;H.erectus.008295;H.erectus.008296;H.erectus.008333;H.erectus.009402;H.erectus.009432;H.erectus.009565;H.erectus.009845;H.erectus.010314;H.erectus.010374;H.erectus.011006;H.erectus.011167;H.erectus.013555;H.erectu…
GO:0098655	cation transmembrane transport	1	42	0.996395	1	H.erectus.004415
GO:0098660	inorganic ion transmembrane transport	1	42	0.996395	1	H.erectus.004415
GO:0098662	inorganic cation transmembrane transport	1	42	0.996395	1	H.erectus.004415
GO:1902600	hydrogen ion transmembrane transport	1	42	0.996395	1	H.erectus.004415
GO:0034728	nucleosome organization	2	59	0.996517	1	H.erectus.000553;H.erectus.017671
GO:0071824	protein-DNA complex subunit organization	2	59	0.996517	1	H.erectus.000553;H.erectus.017671
GO:0050789	regulation of biological process	316	2829	0.996526	1	H.erectus.000081;H.erectus.000105;H.erectus.000119;H.erectus.000134;H.erectus.000312;H.erectus.000324;H.erectus.000344;H.erectus.000427;H.erectus.000795;H.erectus.000812;H.erectus.001082;H.erectus.001118;H.erectus.001128;H.erectus.001207;H.erectus.001256;H.erectus.001257;H.erectus.001301;H.erectus.001313;H.erectus.001427;H.erectus.001531;H.erectus.001665;H.erectus.001672;H.erectus.001712;H.erectu…
GO:0044238	primary metabolic process	348	3097	0.996992	1	H.erectus.000081;H.erectus.000089;H.erectus.000157;H.erectus.000200;H.erectus.000278;H.erectus.000305;H.erectus.000309;H.erectus.000368;H.erectus.000380;H.erectus.000382;H.erectus.000427;H.erectus.000451;H.erectus.000576;H.erectus.000601;H.erectus.000742;H.erectus.000892;H.erectus.000949;H.erectus.001230;H.erectus.001298;H.erectus.001451;H.erectus.001545;H.erectus.001592;H.erectus.001603;H.erectu…
GO:0006281	DNA repair	4	89	0.997188	1	H.erectus.002525;H.erectus.015382;H.erectus.018315;H.erectus.018663
GO:0006818	hydrogen transport	1	44	0.997244	1	H.erectus.004415
GO:0015992	proton transport	1	44	0.997244	1	H.erectus.004415
GO:0006974	cellular response to DNA damage stimulus	4	90	0.997465	1	H.erectus.002525;H.erectus.015382;H.erectus.018315;H.erectus.018663
GO:0071704	organic substance metabolic process	359	3194	0.997501	1	H.erectus.000081;H.erectus.000089;H.erectus.000157;H.erectus.000200;H.erectus.000278;H.erectus.000305;H.erectus.000309;H.erectus.000368;H.erectus.000380;H.erectus.000382;H.erectus.000427;H.erectus.000451;H.erectus.000576;H.erectus.000601;H.erectus.000742;H.erectus.000892;H.erectus.000949;H.erectus.001230;H.erectus.001298;H.erectus.001451;H.erectus.001545;H.erectus.001592;H.erectus.001603;H.erectu…
GO:0034660	ncRNA metabolic process	3	78	0.99788	1	H.erectus.003269;H.erectus.004816;H.erectus.009845
GO:0071103	DNA conformation change	2	65	0.998305	1	H.erectus.000553;H.erectus.017671
GO:0007264	small GTPase mediated signal transduction	16	238	0.998866	1	H.erectus.000812;H.erectus.001118;H.erectus.001128;H.erectus.001257;H.erectus.002134;H.erectus.004556;H.erectus.011115;H.erectus.012028;H.erectus.012860;H.erectus.016876;H.erectus.018666;H.erectus.018667;H.erectus.020187;H.erectus.020718;XLOC_000269;XLOC_011774
GO:0045454	cell redox homeostasis	1	51	0.998924	1	H.erectus.009862
GO:0006278	RNA-dependent DNA replication	17	251	0.999042	1	H.erectus.002043;H.erectus.004443;H.erectus.004800;H.erectus.005765;H.erectus.008110;H.erectus.011080;H.erectus.011143;H.erectus.011915;H.erectus.012295;H.erectus.013216;H.erectus.013865;H.erectus.014509;H.erectus.015026;H.erectus.016103;H.erectus.017833;H.erectus.018178;H.erectus.019711
GO:0033554	cellular response to stress	4	100	0.999117	1	H.erectus.002525;H.erectus.015382;H.erectus.018315;H.erectus.018663
GO:0006310	DNA recombination	1	53	0.999178	1	H.erectus.004030
GO:0006325	chromatin organization	6	129	0.999321	1	H.erectus.000553;H.erectus.004443;H.erectus.004800;H.erectus.008879;H.erectus.017061;H.erectus.017671
GO:0006139	nucleobase-containing compound metabolic process	105	1099	0.99955	1	H.erectus.000380;H.erectus.001230;H.erectus.001298;H.erectus.002043;H.erectus.002055;H.erectus.002106;H.erectus.002144;H.erectus.002525;H.erectus.002652;H.erectus.003269;H.erectus.003366;H.erectus.003801;H.erectus.003810;H.erectus.003991;H.erectus.004000;H.erectus.004030;H.erectus.004136;H.erectus.004142;H.erectus.004415;H.erectus.004443;H.erectus.004800;H.erectus.004816;H.erectus.005172;H.erectu…
GO:0044249	cellular biosynthetic process	93	997	0.999655	1	H.erectus.000382;H.erectus.001451;H.erectus.002043;H.erectus.002055;H.erectus.002106;H.erectus.002144;H.erectus.002149;H.erectus.002564;H.erectus.003073;H.erectus.003269;H.erectus.003324;H.erectus.003328;H.erectus.003366;H.erectus.004000;H.erectus.004030;H.erectus.004142;H.erectus.004415;H.erectus.004443;H.erectus.004800;H.erectus.004816;H.erectus.005172;H.erectus.005299;H.erectus.005348;H.erectu…
GO:1901576	organic substance biosynthetic process	96	1030	0.999733	1	H.erectus.000382;H.erectus.001451;H.erectus.002043;H.erectus.002055;H.erectus.002106;H.erectus.002144;H.erectus.002149;H.erectus.002564;H.erectus.003073;H.erectus.003269;H.erectus.003324;H.erectus.003328;H.erectus.003366;H.erectus.004000;H.erectus.004030;H.erectus.004142;H.erectus.004415;H.erectus.004443;H.erectus.004800;H.erectus.004816;H.erectus.005172;H.erectus.005299;H.erectus.005348;H.erectu…
GO:0046483	heterocycle metabolic process	109	1148	0.999742	1	H.erectus.000380;H.erectus.001230;H.erectus.001298;H.erectus.002043;H.erectus.002055;H.erectus.002106;H.erectus.002144;H.erectus.002525;H.erectus.002652;H.erectus.003269;H.erectus.003366;H.erectus.003801;H.erectus.003810;H.erectus.003991;H.erectus.004000;H.erectus.004030;H.erectus.004136;H.erectus.004142;H.erectus.004415;H.erectus.004443;H.erectus.004800;H.erectus.004816;H.erectus.005172;H.erectu…
GO:0044237	cellular metabolic process	281	2636	0.999804	1	H.erectus.000157;H.erectus.000278;H.erectus.000305;H.erectus.000309;H.erectus.000380;H.erectus.000382;H.erectus.000427;H.erectus.000451;H.erectus.000576;H.erectus.000601;H.erectus.000742;H.erectus.000949;H.erectus.001097;H.erectus.001230;H.erectus.001298;H.erectus.001451;H.erectus.001592;H.erectus.001647;H.erectus.001977;H.erectus.002014;H.erectus.002022;H.erectus.002043;H.erectus.002055;H.erectu…
GO:0006725	cellular aromatic compound metabolic process	108	1149	0.999833	1	H.erectus.000157;H.erectus.000380;H.erectus.001230;H.erectus.001298;H.erectus.002043;H.erectus.002055;H.erectus.002106;H.erectus.002144;H.erectus.002525;H.erectus.002652;H.erectus.003269;H.erectus.003366;H.erectus.003801;H.erectus.003810;H.erectus.003991;H.erectus.004000;H.erectus.004030;H.erectus.004136;H.erectus.004142;H.erectus.004415;H.erectus.004443;H.erectus.004800;H.erectus.004816;H.erectu…
GO:0009058	biosynthetic process	101	1088	0.999849	1	H.erectus.000382;H.erectus.001451;H.erectus.002043;H.erectus.002055;H.erectus.002106;H.erectus.002144;H.erectus.002149;H.erectus.002564;H.erectus.003073;H.erectus.003269;H.erectus.003324;H.erectus.003328;H.erectus.003366;H.erectus.004000;H.erectus.004030;H.erectus.004142;H.erectus.004330;H.erectus.004415;H.erectus.004443;H.erectus.004596;H.erectus.004800;H.erectus.004816;H.erectus.005172;H.erectu…
GO:0006396	RNA processing	4	117	0.999862	1	H.erectus.003810;H.erectus.006287;H.erectus.011211;H.erectus.018296
GO:0051276	chromosome organization	6	145	0.999864	1	H.erectus.000553;H.erectus.004443;H.erectus.004800;H.erectus.008879;H.erectus.017061;H.erectus.017671
GO:1901360	organic cyclic compound metabolic process	111	1192	0.999918	1	H.erectus.000157;H.erectus.000380;H.erectus.001230;H.erectus.001298;H.erectus.002043;H.erectus.002055;H.erectus.002106;H.erectus.002144;H.erectus.002525;H.erectus.002652;H.erectus.003269;H.erectus.003366;H.erectus.003801;H.erectus.003810;H.erectus.003991;H.erectus.004000;H.erectus.004030;H.erectus.004136;H.erectus.004142;H.erectus.004415;H.erectus.004443;H.erectus.004800;H.erectus.004816;H.erectu…
GO:0006913	nucleocytoplasmic transport	2	96	0.999963	1	H.erectus.001128;H.erectus.020718
GO:0051169	nuclear transport	2	96	0.999963	1	H.erectus.001128;H.erectus.020718
GO:0006260	DNA replication	18	304	0.999963	1	H.erectus.002043;H.erectus.004443;H.erectus.004800;H.erectus.005765;H.erectus.007519;H.erectus.008110;H.erectus.011080;H.erectus.011143;H.erectus.011915;H.erectus.012295;H.erectus.013216;H.erectus.013865;H.erectus.014509;H.erectus.015026;H.erectus.016103;H.erectus.017833;H.erectus.018178;H.erectus.019711
GO:0016070	RNA metabolic process	20	329	0.99997	1	H.erectus.003269;H.erectus.003810;H.erectus.004030;H.erectus.004816;H.erectus.006287;H.erectus.008198;H.erectus.009845;H.erectus.010231;H.erectus.011211;H.erectus.012624;H.erectus.016847;H.erectus.018296;H.erectus.018723;H.erectus.020279;XLOC_000222;XLOC_003579;XLOC_011396;XLOC_015431;XLOC_023022;XLOC_025694
GO:0010468	regulation of gene expression	83	965	0.999981	1	H.erectus.000105;H.erectus.000134;H.erectus.000312;H.erectus.000344;H.erectus.001207;H.erectus.001256;H.erectus.001313;H.erectus.001665;H.erectus.001809;H.erectus.001891;H.erectus.002624;H.erectus.002976;H.erectus.004030;H.erectus.004323;H.erectus.005183;H.erectus.005216;H.erectus.005887;H.erectus.006014;H.erectus.006162;H.erectus.006370;H.erectus.006757;H.erectus.006820;H.erectus.007257;H.erectu…
GO:2000112	regulation of cellular macromolecule biosynthetic process	83	965	0.999981	1	H.erectus.000105;H.erectus.000134;H.erectus.000312;H.erectus.000344;H.erectus.001207;H.erectus.001256;H.erectus.001313;H.erectus.001665;H.erectus.001809;H.erectus.001891;H.erectus.002624;H.erectus.002976;H.erectus.004030;H.erectus.004323;H.erectus.005183;H.erectus.005216;H.erectus.005887;H.erectus.006014;H.erectus.006162;H.erectus.006370;H.erectus.006757;H.erectus.006820;H.erectus.007257;H.erectu…
GO:0010556	regulation of macromolecule biosynthetic process	83	966	0.999982	1	H.erectus.000105;H.erectus.000134;H.erectus.000312;H.erectus.000344;H.erectus.001207;H.erectus.001256;H.erectus.001313;H.erectus.001665;H.erectus.001809;H.erectus.001891;H.erectus.002624;H.erectus.002976;H.erectus.004030;H.erectus.004323;H.erectus.005183;H.erectus.005216;H.erectus.005887;H.erectus.006014;H.erectus.006162;H.erectus.006370;H.erectus.006757;H.erectus.006820;H.erectus.007257;H.erectu…
GO:0031326	regulation of cellular biosynthetic process	83	966	0.999982	1	H.erectus.000105;H.erectus.000134;H.erectus.000312;H.erectus.000344;H.erectus.001207;H.erectus.001256;H.erectus.001313;H.erectus.001665;H.erectus.001809;H.erectus.001891;H.erectus.002624;H.erectus.002976;H.erectus.004030;H.erectus.004323;H.erectus.005183;H.erectus.005216;H.erectus.005887;H.erectus.006014;H.erectus.006162;H.erectus.006370;H.erectus.006757;H.erectus.006820;H.erectus.007257;H.erectu…
GO:0009889	regulation of biosynthetic process	83	968	0.999984	1	H.erectus.000105;H.erectus.000134;H.erectus.000312;H.erectus.000344;H.erectus.001207;H.erectus.001256;H.erectus.001313;H.erectus.001665;H.erectus.001809;H.erectus.001891;H.erectus.002624;H.erectus.002976;H.erectus.004030;H.erectus.004323;H.erectus.005183;H.erectus.005216;H.erectus.005887;H.erectus.006014;H.erectus.006162;H.erectus.006370;H.erectus.006757;H.erectus.006820;H.erectus.007257;H.erectu…
GO:0006355	regulation of transcription, DNA-templated	81	950	0.999985	1	H.erectus.000105;H.erectus.000134;H.erectus.000312;H.erectus.000344;H.erectus.001207;H.erectus.001256;H.erectus.001313;H.erectus.001665;H.erectus.001809;H.erectus.001891;H.erectus.002624;H.erectus.002976;H.erectus.004030;H.erectus.004323;H.erectus.005183;H.erectus.005216;H.erectus.005887;H.erectus.006014;H.erectus.006162;H.erectus.006370;H.erectus.006757;H.erectus.006820;H.erectus.007257;H.erectu…
GO:0051252	regulation of RNA metabolic process	81	950	0.999985	1	H.erectus.000105;H.erectus.000134;H.erectus.000312;H.erectus.000344;H.erectus.001207;H.erectus.001256;H.erectus.001313;H.erectus.001665;H.erectus.001809;H.erectus.001891;H.erectus.002624;H.erectus.002976;H.erectus.004030;H.erectus.004323;H.erectus.005183;H.erectus.005216;H.erectus.005887;H.erectus.006014;H.erectus.006162;H.erectus.006370;H.erectus.006757;H.erectus.006820;H.erectus.007257;H.erectu…
GO:1903506	regulation of nucleic acid-templated transcription	81	950	0.999985	1	H.erectus.000105;H.erectus.000134;H.erectus.000312;H.erectus.000344;H.erectus.001207;H.erectus.001256;H.erectus.001313;H.erectus.001665;H.erectus.001809;H.erectus.001891;H.erectus.002624;H.erectus.002976;H.erectus.004030;H.erectus.004323;H.erectus.005183;H.erectus.005216;H.erectus.005887;H.erectus.006014;H.erectus.006162;H.erectus.006370;H.erectus.006757;H.erectus.006820;H.erectus.007257;H.erectu…
GO:2001141	regulation of RNA biosynthetic process	81	950	0.999985	1	H.erectus.000105;H.erectus.000134;H.erectus.000312;H.erectus.000344;H.erectus.001207;H.erectus.001256;H.erectus.001313;H.erectus.001665;H.erectus.001809;H.erectus.001891;H.erectus.002624;H.erectus.002976;H.erectus.004030;H.erectus.004323;H.erectus.005183;H.erectus.005216;H.erectus.005887;H.erectus.006014;H.erectus.006162;H.erectus.006370;H.erectus.006757;H.erectus.006820;H.erectus.007257;H.erectu…
GO:0051171	regulation of nitrogen compound metabolic process	83	969	0.999985	1	H.erectus.000105;H.erectus.000134;H.erectus.000312;H.erectus.000344;H.erectus.001207;H.erectus.001256;H.erectus.001313;H.erectus.001665;H.erectus.001809;H.erectus.001891;H.erectus.002624;H.erectus.002976;H.erectus.004030;H.erectus.004323;H.erectus.005183;H.erectus.005216;H.erectus.005887;H.erectus.006014;H.erectus.006162;H.erectus.006370;H.erectus.006757;H.erectus.006820;H.erectus.007257;H.erectu…
GO:0071702	organic substance transport	32	469	0.999986	1	H.erectus.000089;H.erectus.001088;H.erectus.001118;H.erectus.001128;H.erectus.001744;H.erectus.002134;H.erectus.002461;H.erectus.002802;H.erectus.002805;H.erectus.004556;H.erectus.004790;H.erectus.005579;H.erectus.005898;H.erectus.006463;H.erectus.007289;H.erectus.007331;H.erectus.007418;H.erectus.007419;H.erectus.008285;H.erectus.008901;H.erectus.009368;H.erectus.011115;H.erectus.012028;H.erectu…
GO:0019222	regulation of metabolic process	95	1087	0.999989	1	H.erectus.000105;H.erectus.000119;H.erectus.000134;H.erectus.000312;H.erectus.000344;H.erectus.001207;H.erectus.001256;H.erectus.001313;H.erectus.001665;H.erectus.001809;H.erectus.001891;H.erectus.002471;H.erectus.002624;H.erectus.002976;H.erectus.004030;H.erectus.004323;H.erectus.005183;H.erectus.005216;H.erectus.005828;H.erectus.005887;H.erectus.006014;H.erectus.006043;H.erectus.006162;H.erectu…
GO:0019219	regulation of nucleobase-containing compound metabolic process	81	957	0.99999	1	H.erectus.000105;H.erectus.000134;H.erectus.000312;H.erectus.000344;H.erectus.001207;H.erectus.001256;H.erectus.001313;H.erectus.001665;H.erectus.001809;H.erectus.001891;H.erectus.002624;H.erectus.002976;H.erectus.004030;H.erectus.004323;H.erectus.005183;H.erectus.005216;H.erectus.005887;H.erectus.006014;H.erectus.006162;H.erectus.006370;H.erectus.006757;H.erectus.006820;H.erectus.007257;H.erectu…
GO:0031323	regulation of cellular metabolic process	85	999	0.999992	1	H.erectus.000105;H.erectus.000134;H.erectus.000312;H.erectus.000344;H.erectus.001207;H.erectus.001256;H.erectus.001313;H.erectus.001665;H.erectus.001809;H.erectus.001891;H.erectus.002624;H.erectus.002976;H.erectus.004030;H.erectus.004323;H.erectus.005183;H.erectus.005216;H.erectus.005887;H.erectus.006014;H.erectus.006162;H.erectus.006370;H.erectus.006757;H.erectus.006820;H.erectus.007257;H.erectu…
GO:0060255	regulation of macromolecule metabolic process	84	991	0.999992	1	H.erectus.000105;H.erectus.000134;H.erectus.000312;H.erectus.000344;H.erectus.001207;H.erectus.001256;H.erectus.001313;H.erectus.001665;H.erectus.001809;H.erectus.001891;H.erectus.002624;H.erectus.002976;H.erectus.004030;H.erectus.004323;H.erectus.005183;H.erectus.005216;H.erectus.005887;H.erectus.006014;H.erectus.006162;H.erectus.006370;H.erectus.006757;H.erectus.006820;H.erectus.007257;H.erectu…
GO:0080090	regulation of primary metabolic process	84	993	0.999993	1	H.erectus.000105;H.erectus.000134;H.erectus.000312;H.erectus.000344;H.erectus.001207;H.erectus.001256;H.erectus.001313;H.erectus.001665;H.erectus.001809;H.erectus.001891;H.erectus.002624;H.erectus.002976;H.erectus.004030;H.erectus.004323;H.erectus.005183;H.erectus.005216;H.erectus.005887;H.erectus.006014;H.erectus.006162;H.erectus.006370;H.erectus.006757;H.erectus.006820;H.erectus.007257;H.erectu…
GO:0006807	nitrogen compound metabolic process	128	1420	0.999998	1	H.erectus.000157;H.erectus.000380;H.erectus.001230;H.erectus.001298;H.erectus.002043;H.erectus.002055;H.erectus.002106;H.erectus.002144;H.erectus.002297;H.erectus.002525;H.erectus.002652;H.erectus.003073;H.erectus.003269;H.erectus.003324;H.erectus.003366;H.erectus.003558;H.erectus.003801;H.erectus.003810;H.erectus.003991;H.erectus.004000;H.erectus.004030;H.erectus.004136;H.erectus.004139;H.erectu…
GO:0034613	cellular protein localization	12	267	0.999998	1	H.erectus.000089;H.erectus.000825;H.erectus.001128;H.erectus.001744;H.erectus.004790;H.erectus.005898;H.erectus.008285;H.erectus.009368;H.erectus.011717;H.erectus.012028;H.erectus.015372;H.erectus.020718
GO:0070727	cellular macromolecule localization	12	267	0.999998	1	H.erectus.000089;H.erectus.000825;H.erectus.001128;H.erectus.001744;H.erectus.004790;H.erectus.005898;H.erectus.008285;H.erectus.009368;H.erectus.011717;H.erectus.012028;H.erectus.015372;H.erectus.020718
GO:0016482	cytoplasmic transport	2	122	0.999999	1	H.erectus.001128;H.erectus.020718
GO:0051641	cellular localization	15	311	0.999999	1	H.erectus.000089;H.erectus.000825;H.erectus.001128;H.erectus.001744;H.erectus.003374;H.erectus.004790;H.erectus.005898;H.erectus.008285;H.erectus.008307;H.erectus.008353;H.erectus.009368;H.erectus.011717;H.erectus.012028;H.erectus.015372;H.erectus.020718
GO:0043604	amide biosynthetic process	7	216	1	1	H.erectus.003269;H.erectus.004816;H.erectus.007612;H.erectus.009432;H.erectus.009845;H.erectus.011006;H.erectus.016057
GO:0006886	intracellular protein transport	10	258	1	1	H.erectus.000089;H.erectus.001128;H.erectus.001744;H.erectus.004790;H.erectus.005898;H.erectus.008285;H.erectus.009368;H.erectus.012028;H.erectus.015372;H.erectus.020718
GO:0006259	DNA metabolic process	31	509	1	1	H.erectus.001230;H.erectus.001298;H.erectus.002043;H.erectus.002525;H.erectus.002652;H.erectus.004030;H.erectus.004443;H.erectus.004800;H.erectus.005765;H.erectus.006566;H.erectus.006576;H.erectus.007519;H.erectus.008110;H.erectus.009815;H.erectus.011080;H.erectus.011143;H.erectus.011915;H.erectus.012295;H.erectus.013216;H.erectus.013865;H.erectus.014509;H.erectus.015026;H.erectus.015382;H.erectu…
GO:0034641	cellular nitrogen compound metabolic process	111	1304	1	1	H.erectus.000380;H.erectus.001230;H.erectus.001298;H.erectus.002043;H.erectus.002055;H.erectus.002106;H.erectus.002144;H.erectus.002525;H.erectus.002652;H.erectus.003269;H.erectus.003366;H.erectus.003801;H.erectus.003810;H.erectus.003991;H.erectus.004000;H.erectus.004030;H.erectus.004136;H.erectus.004142;H.erectus.004415;H.erectus.004443;H.erectus.004800;H.erectus.004816;H.erectus.005172;H.erectu…
GO:0043170	macromolecule metabolic process	239	2446	1	1	H.erectus.000200;H.erectus.000278;H.erectus.000309;H.erectus.000368;H.erectus.000382;H.erectus.000427;H.erectus.000451;H.erectus.000576;H.erectus.000601;H.erectus.000742;H.erectus.000892;H.erectus.000949;H.erectus.001230;H.erectus.001298;H.erectus.001451;H.erectus.001545;H.erectus.001592;H.erectus.001603;H.erectus.001647;H.erectus.001715;H.erectus.001767;H.erectus.001842;H.erectus.001977;H.erectu…
GO:0033036	macromolecule localization	24	434	1	1	H.erectus.000089;H.erectus.000825;H.erectus.001118;H.erectus.001128;H.erectus.001744;H.erectus.002134;H.erectus.002805;H.erectus.004556;H.erectus.004790;H.erectus.005898;H.erectus.006463;H.erectus.008285;H.erectus.009368;H.erectus.011115;H.erectus.011717;H.erectus.012028;H.erectus.014987;H.erectus.015372;H.erectus.020187;H.erectus.020718;XLOC_004908;XLOC_005159;XLOC_011774;XLOC_018981
GO:0051649	establishment of localization in cell	13	302	1	1	H.erectus.000089;H.erectus.001128;H.erectus.001744;H.erectus.003374;H.erectus.004790;H.erectus.005898;H.erectus.008285;H.erectus.008307;H.erectus.008353;H.erectus.009368;H.erectus.012028;H.erectus.015372;H.erectus.020718
GO:0043043	peptide biosynthetic process	6	206	1	1	H.erectus.003269;H.erectus.004816;H.erectus.007612;H.erectus.009845;H.erectus.011006;H.erectus.016057
GO:0008104	protein localization	21	402	1	1	H.erectus.000089;H.erectus.000825;H.erectus.001118;H.erectus.001128;H.erectus.001744;H.erectus.002134;H.erectus.004556;H.erectus.004790;H.erectus.005898;H.erectus.006463;H.erectus.008285;H.erectus.009368;H.erectus.011115;H.erectus.011717;H.erectus.012028;H.erectus.014987;H.erectus.015372;H.erectus.020187;H.erectus.020718;XLOC_004908;XLOC_011774
GO:0043603	cellular amide metabolic process	7	227	1	1	H.erectus.003269;H.erectus.004816;H.erectus.007612;H.erectus.009432;H.erectus.009845;H.erectus.011006;H.erectus.016057
GO:0006518	peptide metabolic process	6	212	1	1	H.erectus.003269;H.erectus.004816;H.erectus.007612;H.erectus.009845;H.erectus.011006;H.erectus.016057
GO:0006412	translation	5	203	1	1	H.erectus.003269;H.erectus.004816;H.erectus.007612;H.erectus.009845;H.erectus.016057
GO:0046907	intracellular transport	10	282	1	1	H.erectus.000089;H.erectus.001128;H.erectus.001744;H.erectus.004790;H.erectus.005898;H.erectus.008285;H.erectus.009368;H.erectus.012028;H.erectus.015372;H.erectus.020718
GO:0034645	cellular macromolecule biosynthetic process	49	737	1	1	H.erectus.000382;H.erectus.001451;H.erectus.002043;H.erectus.002149;H.erectus.003269;H.erectus.003328;H.erectus.004030;H.erectus.004443;H.erectus.004800;H.erectus.004816;H.erectus.005364;H.erectus.005765;H.erectus.007519;H.erectus.007612;H.erectus.008110;H.erectus.008198;H.erectus.009845;H.erectus.009941;H.erectus.010231;H.erectus.010511;H.erectus.010657;H.erectus.011080;H.erectus.011143;H.erectu…
GO:0015031	protein transport	17	378	1	1	H.erectus.000089;H.erectus.001118;H.erectus.001128;H.erectus.001744;H.erectus.002134;H.erectus.004556;H.erectus.004790;H.erectus.005898;H.erectus.006463;H.erectus.008285;H.erectus.009368;H.erectus.011115;H.erectus.012028;H.erectus.014987;H.erectus.015372;H.erectus.020187;H.erectus.020718
GO:0009059	macromolecule biosynthetic process	49	740	1	1	H.erectus.000382;H.erectus.001451;H.erectus.002043;H.erectus.002149;H.erectus.003269;H.erectus.003328;H.erectus.004030;H.erectus.004443;H.erectus.004800;H.erectus.004816;H.erectus.005364;H.erectus.005765;H.erectus.007519;H.erectus.007612;H.erectus.008110;H.erectus.008198;H.erectus.009845;H.erectus.009941;H.erectus.010231;H.erectus.010511;H.erectus.010657;H.erectus.011080;H.erectus.011143;H.erectu…
GO:0045184	establishment of protein localization	18	391	1	1	H.erectus.000089;H.erectus.001118;H.erectus.001128;H.erectus.001744;H.erectus.002134;H.erectus.004556;H.erectus.004790;H.erectus.005898;H.erectus.006463;H.erectus.008285;H.erectus.009368;H.erectus.011115;H.erectus.012028;H.erectus.014987;H.erectus.015372;H.erectus.020187;H.erectus.020718;XLOC_004908
GO:0010467	gene expression	26	498	1	1	H.erectus.003269;H.erectus.003810;H.erectus.004030;H.erectus.004816;H.erectus.006287;H.erectus.007612;H.erectus.008198;H.erectus.008244;H.erectus.009845;H.erectus.010231;H.erectus.011211;H.erectus.012624;H.erectus.016057;H.erectus.016847;H.erectus.018296;H.erectus.018723;H.erectus.019754;H.erectus.020279;XLOC_000222;XLOC_003579;XLOC_009899;XLOC_011396;XLOC_014090;XLOC_015431;XLOC_023022;XLOC_0256…
GO:0044260	cellular macromolecule metabolic process	179	2031	1	1	H.erectus.000278;H.erectus.000309;H.erectus.000382;H.erectus.000427;H.erectus.000451;H.erectus.000576;H.erectus.000601;H.erectus.000742;H.erectus.000949;H.erectus.001230;H.erectus.001298;H.erectus.001451;H.erectus.001592;H.erectus.001647;H.erectus.001977;H.erectus.002014;H.erectus.002022;H.erectus.002043;H.erectus.002149;H.erectus.002450;H.erectus.002525;H.erectus.002652;H.erectus.002839;H.erectu…
GO:0090304	nucleic acid metabolic process	50	829	1	1	H.erectus.001230;H.erectus.001298;H.erectus.002043;H.erectus.002525;H.erectus.002652;H.erectus.003269;H.erectus.003810;H.erectus.004030;H.erectus.004443;H.erectus.004800;H.erectus.004816;H.erectus.005765;H.erectus.006287;H.erectus.006566;H.erectus.006576;H.erectus.007519;H.erectus.008110;H.erectus.008198;H.erectus.009815;H.erectus.009845;H.erectus.010231;H.erectus.011080;H.erectus.011143;H.erectu…
