# Supplementary material for: Regulatory Role of Retinoic Acid in Male Pregnancy of the Seahorse
Source: Innovation (Camb). 2020 Oct 13;1(3):100052. doi: 10.1016/j.xinn.2020.100052 (PMC8454549; doi:10.1016/j.xinn.2020.100052)
Supplement: Table S9. Kyoto Encyclopedia of Genes and Genomes (KEGG) Enrichment Analysis of Differentially Expressed Genes (DEGs) Identified for the Brood Pouch Formation Process [file mmc7.xlsx]

## Sheet: Sheet1
Table S9. Kyoto encyclopedia of genes and genomes (KEGG) enrichment analysis of differentially expressed genes (DEGs) identified for the brood pouch formation process.
KEGG_A_class	KEGG_B_class	Pathway	NF vs UF (46)	All (5895)	P value	Q value	Pathway ID	Genes	K_IDs
Metabolism	Metabolism of cofactors and vitamins	Retinol metabolism	4	43	0.000320669	0.0144301	ko00830	H.erectus.001762;H.erectus.002381;H.erectus.010217;H.erectus.017872	K00515+K00061+K07437+K09516
Environmental Information Processing	Signal transduction	Hippo signaling pathway	2	8	0.001619	0.0364276	ko04390	XLOC_010116;H.erectus.016232	K02620+K02620
Metabolism	Metabolism of cofactors and vitamins	Folate biosynthesis	2	17	0.00752008	0.089242	ko00790	H.erectus.012310;H.erectus.012311	K01077+K01077
Environmental Information Processing	Membrane transport	ABC transporters	3	53	0.00793262	0.089242	ko02010	H.erectus.001135;H.erectus.006070;H.erectus.012271	K05681+K05681+K05680
Metabolism	Lipid metabolism	Steroid biosynthesis	2	22	0.012461	0.0977497	ko00100	H.erectus.003002;H.erectus.003942	K12298+K07436
Environmental Information Processing	Signaling molecules and interaction	ECM-receptor interaction	4	118	0.0130333	0.0977497	ko04512	XLOC_000428;XLOC_015125;XLOC_019479;H.erectus.007059	K06238+K06236+K06236+K06240
Metabolism	Amino acid metabolism	Arginine and proline metabolism	2	54	0.0659941	0.38657	ko00330	H.erectus.003748;H.erectus.014179	K00472+K00933
Genetic Information Processing	Replication and repair	Fanconi anemia pathway	2	61	0.0815802	0.38657	ko03460	XLOC_017318;H.erectus.004659	K15362+K15362
Genetic Information Processing	Translation	Aminoacyl-tRNA biosynthesis	2	62	0.083893	0.38657	ko00970	H.erectus.004816;H.erectus.009845	K01883+K01880
Cellular Processes	Cellular commiunity	Focal adhesion	5	309	0.0910164	0.38657	ko04510	XLOC_000428;XLOC_015125;XLOC_019479;H.erectus.007059;H.erectus.007388	K06238+K06236+K06236+K06240+K12754
Metabolism	Lipid metabolism	Glycerolipid metabolism	2	67	0.0957508	0.38657	ko00561	H.erectus.003002;H.erectus.019432	K12298+K11160
Metabolism	Amino acid metabolism	Lysine degradation	2	70	0.103085	0.38657	ko00310	H.erectus.017462;H.erectus.019995	K00164+K00474
Metabolism	Lipid metabolism	Primary bile acid biosynthesis	1	18	0.131696	0.417443	ko00120	H.erectus.000227	K00489
Metabolism	Amino acid metabolism	Histidine metabolism	1	19	0.138492	0.417443	ko00340	XLOC_006719	K00546
Organismal Systems	Endocrine system	PPAR signaling pathway	2	84	0.139148	0.417443	ko03320	H.erectus.000227;H.erectus.002142	K00489+K08751
Metabolism	Carbohydrate metabolism	Citrate cycle (TCA cycle)	1	35	0.240413	0.652378	ko00020	H.erectus.017462	K00164
Genetic Information Processing	Replication and repair	DNA replication	1	40	0.269772	0.652378	ko03030	XLOC_006475	K02212
Metabolism	Lipid metabolism	Steroid hormone biosynthesis	1	44	0.292457	0.652378	ko00140	H.erectus.000227	K00489
Metabolism	Carbohydrate metabolism	Amino sugar and nucleotide sugar metabolism	1	46	0.303539	0.652378	ko00520	H.erectus.010479	K01183
Metabolism	Amino acid metabolism	Tryptophan metabolism	1	47	0.309017	0.652378	ko00380	H.erectus.017462	K00164
Metabolism	Lipid metabolism	Arachidonic acid metabolism	1	49	0.319845	0.652378	ko00590	H.erectus.008667	K01832
Metabolism	Metabolism of other amino acids	Glutathione metabolism	1	50	0.325197	0.652378	ko00480	H.erectus.011448	K10808
Cellular Processes	Cellular commiunity	Adherens junction	2	152	0.333438	0.652378	ko04520	XLOC_010116;H.erectus.016232	K02620+K02620
Metabolism	Lipid metabolism	Sphingolipid metabolism	1	58	0.366555	0.667008	ko00600	H.erectus.014562	K01134
Organismal Systems	Endocrine system	Melanogenesis	2	165	0.37056	0.667008	ko04916	XLOC_010116;H.erectus.016232	K02620+K02620
Cellular Processes	Cell growth and death	p53 signaling pathway	1	75	0.446377	0.753324	ko04115	H.erectus.011448	K10808
Environmental Information Processing	Signal transduction	Wnt signaling pathway	2	195	0.452947	0.753324	ko04310	XLOC_010116;H.erectus.016232	K02620+K02620
Environmental Information Processing	Signaling molecules and interaction	Cell adhesion molecules (CAMs)	2	201	0.468735	0.753324	ko04514	XLOC_018347;XLOC_024209	K06496+K06785
Organismal Systems	Immune system	Toll-like receptor signaling pathway	1	86	0.49269	0.764519	ko04620	H.erectus.012729	K05404
Metabolism	Nucleotide metabolism	Pyrimidine metabolism	1	107	0.57082	0.785574	ko00240	H.erectus.011448	K10808
Metabolism	Energy metabolism	Oxidative phosphorylation	1	110	0.580973	0.785574	ko00190	H.erectus.010401	K02267
Cellular Processes	Cellular commiunity	Tight junction	2	249	0.585017	0.785574	ko04530	XLOC_024209;H.erectus.007388	K06785+K12754
Genetic Information Processing	Translation	Ribosome	1	112	0.587611	0.785574	ko03010	H.erectus.001373	K02898
Organismal Systems	Circulatory system	Cardiac muscle contraction	1	120	0.613149	0.785574	ko04260	H.erectus.010401	K02267
Metabolism	Global and Overview	Carbon metabolism	1	128	0.637138	0.785574	ko01200	H.erectus.017462	K00164
Environmental Information Processing	Signal transduction	Calcium signaling pathway	2	277	0.644006	0.785574	ko04020	H.erectus.010470;H.erectus.012118	K04248+K05849
Cellular Processes	Cell growth and death	Cell cycle	1	138	0.665085	0.785574	ko04110	XLOC_006475	K02212
Cellular Processes	Transport and catabolism	Lysosome	1	138	0.665085	0.785574	ko04142	H.erectus.014562	K01134
Genetic Information Processing	Translation	RNA transport	1	144	0.680831	0.785574	ko03013	XLOC_013654	K14297
Genetic Information Processing	Folding, sorting and degradation	Protein processing in endoplasmic reticulum	1	181	0.763099	0.858486	ko04141	H.erectus.009862	K13984
Organismal Systems	Circulatory system	Vascular smooth muscle contraction	1	199	0.795221	0.872384	ko04270	H.erectus.020283	K16367
Metabolism	Nucleotide metabolism	Purine metabolism	1	211	0.814225	0.872384	ko00230	H.erectus.011448	K10808
Cellular Processes	Cell motility	Regulation of actin cytoskeleton	1	306	0.914706	0.943209	ko04810	H.erectus.007388	K12754
Environmental Information Processing	Signaling molecules and interaction	Neuroactive ligand-receptor interaction	2	535	0.930465	0.943209	ko04080	H.erectus.010470;H.erectus.020283	K04248+K16367
Environmental Information Processing	Signal transduction	MAPK signaling pathway	1	355	0.943209	0.943209	ko04010	H.erectus.003795	K04459
