# Supplementary material for: Regulatory Role of Retinoic Acid in Male Pregnancy of the Seahorse
Source: Innovation (Camb). 2020 Oct 13;1(3):100052. doi: 10.1016/j.xinn.2020.100052 (PMC8454549; doi:10.1016/j.xinn.2020.100052)
Supplement: Table S10. Kyoto Encyclopedia of Genes and Genomes (KEGG) Enrichment Analysis of Differentially Expressed Genes (DEGs) Identified for the Pregnancy Process [file mmc8.xlsx]

## Sheet: Sheet1
Table S10. Kyoto encyclopedia of genes and genomes (KEGG) enrichment analysis of differentially expressed genes (DEGs) identified for the pregnancy process.
KEGG_A_class	KEGG_B_class	Pathway	PG vs NF (686)	All (5895)	P value	Q value	Pathway ID	Genes	K_IDs
Environmental Information Processing	Signal transduction	Calcium signaling pathway	70	277	7.92323e-11	1.25979e-08	ko04020	XLOC_000129;XLOC_005453;XLOC_006491;XLOC_007296;XLOC_011309;XLOC_011386;XLOC_011634;XLOC_012067;XLOC_012209;XLOC_012528;XLOC_013814;XLOC_018338;XLOC_024191;XLOC_029237;H.erectus.000427;H.erectus.000429;H.erectus.000936;H.erectus.001428;H.erectus.002145;H.erectus.002720;H.erectus.002906;H.erectus.003247;H.erectus.003321;H.erectus.003889;H.erectus.003894;H.erectus.003979;H.erectus.004000;H.erectus.…	K05850+K16057+K00907+K04961+K05211+K00907+K04852+K05865+K04163+K02677+K01116+K05209+K04960+K04854+K19663+K05212+K05208+K04348+K05863+K05857+K04851+K05219+K05208+K04961+K04348+K01116+K08041+K04260+K04633+K13755+K05850+K04603+K05853+K04855+K04856+K04160+K05858+K04856+K12042+K04857+K04857+K04604+K04851+K15041+K04194+K05858+K05840+K04962+K05853+K04248+K04515+K05850+K05211+K04850+K05849+K08049+K04718+…
Organismal Systems	Circulatory system	Cardiac muscle contraction	36	120	3.69621e-08	2.93848e-06	ko04260	XLOC_000741;XLOC_007214;XLOC_007215;XLOC_008577;XLOC_009476;XLOC_009477;XLOC_009480;XLOC_012067;XLOC_018951;H.erectus.000273;H.erectus.000824;H.erectus.001546;H.erectus.002906;H.erectus.002922;H.erectus.004370;H.erectus.006884;H.erectus.006885;H.erectus.007111;H.erectus.007638;H.erectus.007795;H.erectus.008295;H.erectus.008296;H.erectus.010209;H.erectus.010401;H.erectus.010874;H.erectus.011183;H.…	K10374+K17751+K17751+K04867+K17751+K17751+K17751+K05865+K01540+K10373+K10373+K04859+K04851+K04859+K12314+K04857+K04857+K04851+K04866+K17751+K01539+K01539+K04962+K02267+K04866+K04858+K04861+K00415+K04850+K12314+K12045+K12314+K17751+K12750+K01539+K05865
Environmental Information Processing	Signaling molecules and interaction	ECM-receptor interaction	35	118	7.87736e-08	4.175e-06	ko04512	XLOC_012854;XLOC_018364;XLOC_022519;H.erectus.000407;H.erectus.000409;H.erectus.001874;H.erectus.003017;H.erectus.003418;H.erectus.003427;H.erectus.004644;H.erectus.005059;H.erectus.005060;H.erectus.006663;H.erectus.007059;H.erectus.008756;H.erectus.009098;H.erectus.009651;H.erectus.009907;H.erectus.011533;H.erectus.012477;H.erectus.012698;H.erectus.013039;H.erectus.013040;H.erectus.014105;H.erec…	K06237+K08131+K06238+K06237+K06237+K06485+K16857+K06252+K06247+K06240+K19719+K19719+K06243+K06240+K06237+K06256+K04659+K06248+K05635+K06240+K06237+K06255+K06255+K05637+K06238+K08131+K06258+K06249+K05636+K06483+K06238+K19719+K06252+K06584+K06252
Environmental Information Processing	Membrane transport	ABC transporters	17	53	6.06489e-05	0.00241079	ko02010	XLOC_012598;H.erectus.001135;H.erectus.001783;H.erectus.002290;H.erectus.002291;H.erectus.005876;H.erectus.005877;H.erectus.006070;H.erectus.008624;H.erectus.011157;H.erectus.012841;H.erectus.013921;H.erectus.013922;H.erectus.015157;H.erectus.020169;H.erectus.020532;H.erectus.020762	K05032+K05681+K05673+K05646+K05646+K05683+K05684+K05681+K05032+K05644+K05032+K05641+K05641+K05033+K05658+K05641+K05672
Organismal Systems	Circulatory system	Adrenergic signaling in cardiomyocytes	49	251	0.000145256	0.00461915	ko04261	XLOC_000129;XLOC_000741;XLOC_007214;XLOC_007215;XLOC_008577;XLOC_009476;XLOC_009477;XLOC_009480;XLOC_012067;XLOC_012528;XLOC_018951;H.erectus.000273;H.erectus.000824;H.erectus.001546;H.erectus.002906;H.erectus.002922;H.erectus.002964;H.erectus.003180;H.erectus.004000;H.erectus.004370;H.erectus.005172;H.erectus.005897;H.erectus.006318;H.erectus.006884;H.erectus.006885;H.erectus.007111;H.erectus.00…	K05850+K10374+K17751+K17751+K04867+K17751+K17751+K17751+K05865+K02677+K01540+K10373+K10373+K04859+K04851+K04859+K04441+K04848+K08041+K12314+K05850+K05858+K04354+K04857+K04857+K04851+K04866+K17751+K01539+K01539+K05858+K04962+K04866+K04515+K04441+K05850+K04858+K04861+K04850+K08049+K12314+K12045+K12314+K17751+K04634+K12750+K01539+K04515+K05865
Cellular Processes	Cellular commiunity	Focal adhesion	57	309	0.000210463	0.00557728	ko04510	XLOC_000269;XLOC_006491;XLOC_011386;XLOC_012528;XLOC_012854;XLOC_013805;XLOC_018364;XLOC_022519;XLOC_023460;H.erectus.000407;H.erectus.000409;H.erectus.000427;H.erectus.000812;H.erectus.000825;H.erectus.001874;H.erectus.003017;H.erectus.003418;H.erectus.003427;H.erectus.004644;H.erectus.005059;H.erectus.005060;H.erectus.005153;H.erectus.005673;H.erectus.005674;H.erectus.006663;H.erectus.006858;H.…	K05730+K00907+K00907+K02677+K06237+K12329+K08131+K06238+K05736+K06237+K06237+K19663+K04349+K06271+K06485+K16857+K06252+K06247+K06240+K19719+K19719+K12958+K05699+K05699+K06243+K05700+K06240+K12758+K06237+K05699+K04659+K06248+K12758+K05460+K05635+K04437+K05460+K06271+K06240+K06237+K05637+K06238+K08131+K06249+K04437+K04437+K05636+K06483+K00907+K06238+K04440+K12959+K19719+K06252+K06584+K06252+K05097
Metabolism	Metabolism of other amino acids	beta-Alanine metabolism	10	29	0.00107808	0.0244879	ko00410	XLOC_002990;XLOC_003104;XLOC_026086;H.erectus.002756;H.erectus.003692;H.erectus.004591;H.erectus.004967;H.erectus.007236;H.erectus.011896;H.erectus.018741	K12259+K00276+K01580+K01580+K07514+K00149+K01580+K00128+K01464+K08660
Metabolism	Amino acid metabolism	Arginine and proline metabolism	14	54	0.00276842	0.0550224	ko00330	XLOC_002990;H.erectus.004591;H.erectus.006018;H.erectus.007236;H.erectus.008448;H.erectus.009968;H.erectus.010314;H.erectus.010539;H.erectus.012120;H.erectus.013653;H.erectus.016411;H.erectus.017634;H.erectus.018322;H.erectus.018741	K12259+K00149+K18123+K00128+K00933+K00472+K11394+K00542+K00933+K00273+K00933+K00318+K11182+K08660
Environmental Information Processing	Signaling molecules and interaction	Cell adhesion molecules (CAMs)	36	201	0.00503398	0.0790353	ko04514	XLOC_000470;XLOC_000471;XLOC_003824;XLOC_005299;XLOC_005504;XLOC_005905;XLOC_015918;XLOC_018674;XLOC_023693;XLOC_027170;XLOC_029456;H.erectus.001874;H.erectus.004315;H.erectus.004545;H.erectus.004990;H.erectus.008182;H.erectus.008882;H.erectus.009220;H.erectus.009439;H.erectus.009629;H.erectus.009815;H.erectus.009875;H.erectus.010469;H.erectus.011449;H.erectus.012596;H.erectus.013488;H.erectus.01…	K07522+K07522+K07380+K06087+K07377+K06775+K07522+K07377+K06797+K06797+K07378+K06485+K06766+K06780+K06087+K06550+K06087+K06089+K06087+K06088+K05693+K07380+K07377+K06087+K06757+K06087+K07377+K07378+K06759+K06483+K06708+K06087+K07378+K06087+K06584+K16336
Metabolism	Carbohydrate metabolism	Pentose phosphate pathway	9	30	0.00553912	0.0790353	ko00030	H.erectus.002908;H.erectus.006968;H.erectus.007342;H.erectus.010320;H.erectus.017888;H.erectus.018295;H.erectus.019300;H.erectus.019483;H.erectus.020478	K00615+K01810+K00851+K01623+K00850+K00850+K01623+K03841+K00850
Metabolism	Biosynthesis of other secondary metabolites	Caffeine metabolism	3	4	0.00573323	0.0790353	ko00232	H.erectus.004136;H.erectus.006965;H.erectus.010047	K00365+K00622+K00622
Metabolism	Global and Overview	Carbon metabolism	25	128	0.00596493	0.0790353	ko01200	H.erectus.002297;H.erectus.002908;H.erectus.003692;H.erectus.003801;H.erectus.004596;H.erectus.004761;H.erectus.006611;H.erectus.006665;H.erectus.006968;H.erectus.007342;H.erectus.008498;H.erectus.009871;H.erectus.010320;H.erectus.012173;H.erectus.012675;H.erectus.012884;H.erectus.014992;H.erectus.016068;H.erectus.016069;H.erectus.017462;H.erectus.017888;H.erectus.018295;H.erectus.019300;H.erectu…	K01948+K00615+K07514+K01834+K00814+K00237+K00164+K00605+K01810+K00851+K00029+K00814+K01623+K00121+K00029+K00844+K00873+K00029+K00029+K00164+K00850+K00850+K01623+K03841+K00850
Metabolism	Carbohydrate metabolism	Starch and sucrose metabolism	12	48	0.00742485	0.0908116	ko00500	XLOC_000431;XLOC_002617;H.erectus.000777;H.erectus.000780;H.erectus.000914;H.erectus.003183;H.erectus.003899;H.erectus.005364;H.erectus.006465;H.erectus.006968;H.erectus.012884;H.erectus.018781	K01196+K00963+K00699+K00699+K00699+K12047+K00688+K00693+K00699+K01810+K00844+K01513
Metabolism	Metabolism of cofactors and vitamins	Retinol metabolism	11	43	0.00850495	0.0930881	ko00830	XLOC_028294;H.erectus.000148;H.erectus.000777;H.erectus.000780;H.erectus.000914;H.erectus.001762;H.erectus.001893;H.erectus.006465;H.erectus.010217;H.erectus.012173;H.erectus.018736	K07249+K00515+K00699+K00699+K00699+K00515+K07424+K00699+K07437+K00121+K11155
Metabolism	Xenobiotics biodegradation and metabolism	Drug metabolism - cytochrome P450	9	32	0.0087819	0.0930881	ko00982	H.erectus.000777;H.erectus.000780;H.erectus.000914;H.erectus.006465;H.erectus.012173;H.erectus.014384;H.erectus.018835;H.erectus.018836;H.erectus.018839	K00699+K00699+K00699+K00699+K00121+K00799+K00485+K00485+K00485
Metabolism	Amino acid metabolism	Histidine metabolism	6	19	0.0173913	0.161959	ko00340	XLOC_006718;XLOC_016828;H.erectus.004591;H.erectus.007236;H.erectus.018322;H.erectus.018741	K00546+K01593+K00149+K00128+K11182+K08660
Metabolism	Carbohydrate metabolism	Pentose and glucuronate interconversions	8	30	0.018335	0.161959	ko00040	XLOC_002617;H.erectus.000771;H.erectus.000777;H.erectus.000780;H.erectus.000914;H.erectus.006465;H.erectus.007236;H.erectus.007282	K00963+K00078+K00699+K00699+K00699+K00699+K00128+K00002
Metabolism	Carbohydrate metabolism	Galactose metabolism	8	30	0.018335	0.161959	ko00052	XLOC_002617;H.erectus.003183;H.erectus.012884;H.erectus.013266;H.erectus.015899;H.erectus.017888;H.erectus.018295;H.erectus.020478	K00963+K12047+K00844+K01189+K01229+K00850+K00850+K00850
Cellular Processes	Cellular commiunity	Tight junction	40	249	0.0199551	0.166993	ko04530	XLOC_005299;XLOC_007214;XLOC_007215;XLOC_009476;XLOC_009477;XLOC_009480;XLOC_012528;H.erectus.000427;H.erectus.002141;H.erectus.002924;H.erectus.004990;H.erectus.005573;H.erectus.005673;H.erectus.005674;H.erectus.005846;H.erectus.006318;H.erectus.006325;H.erectus.006538;H.erectus.007795;H.erectus.007935;H.erectus.008882;H.erectus.008995;H.erectus.009220;H.erectus.009439;H.erectus.009629;H.erectus…	K06087+K17751+K17751+K17751+K17751+K17751+K02677+K19663+K10352+K10352+K06087+K06107+K05699+K05699+K06105+K04354+K06095+K10352+K17751+K12758+K06087+K05699+K06089+K06087+K06088+K06107+K06094+K12758+K10352+K06087+K06087+K06103+K06107+K17751+K05702+K05702+K05702+K05705+K06087+K06087
Metabolism	Carbohydrate metabolism	Fructose and mannose metabolism	9	37	0.0229813	0.182702	ko00051	H.erectus.003991;H.erectus.010320;H.erectus.010487;H.erectus.012884;H.erectus.017888;H.erectus.018295;H.erectus.019300;H.erectus.019483;H.erectus.020478	K01711+K01623+K05305+K00844+K00850+K00850+K01623+K03841+K00850
Metabolism	Lipid metabolism	Steroid hormone biosynthesis	10	44	0.0268028	0.202936	ko00140	XLOC_005169;H.erectus.000777;H.erectus.000780;H.erectus.000914;H.erectus.001893;H.erectus.006465;H.erectus.006750;H.erectus.014716;H.erectus.018226;H.erectus.020328	K13373+K00699+K00699+K00699+K07424+K00699+K10251+K00545+K01015+K00513
Metabolism	Carbohydrate metabolism	Ascorbate and aldarate metabolism	6	21	0.0284446	0.205577	ko00053	H.erectus.000777;H.erectus.000780;H.erectus.000914;H.erectus.004591;H.erectus.006465;H.erectus.007236	K00699+K00699+K00699+K00149+K00699+K00128
Metabolism	Lipid metabolism	Steroid biosynthesis	6	22	0.0353855	0.236371	ko00100	XLOC_005169;H.erectus.001520;H.erectus.003002;H.erectus.003942;H.erectus.007067;H.erectus.017313	K13373+K00637+K12298+K07436+K09828+K07419
Metabolism	Carbohydrate metabolism	Glycolysis / Gluconeogenesis	14	72	0.0356786	0.236371	ko00010	H.erectus.003801;H.erectus.004591;H.erectus.006968;H.erectus.007236;H.erectus.007282;H.erectus.010320;H.erectus.012173;H.erectus.012884;H.erectus.014992;H.erectus.017888;H.erectus.018295;H.erectus.019300;H.erectus.019483;H.erectus.020478	K01834+K00149+K01810+K00128+K00002+K01623+K00121+K00844+K00873+K00850+K00850+K01623+K03841+K00850
Metabolism	Xenobiotics biodegradation and metabolism	Metabolism of xenobiotics by cytochrome P450	8	34	0.0375707	0.23895	ko00980	H.erectus.000771;H.erectus.000777;H.erectus.000780;H.erectus.000914;H.erectus.006465;H.erectus.012173;H.erectus.014384;H.erectus.018474	K00078+K00699+K00699+K00699+K00699+K00121+K00799+K01253
Environmental Information Processing	Signaling molecules and interaction	Neuroactive ligand-receptor interaction	75	535	0.044163	0.270074	ko04080	XLOC_005347;XLOC_007535;XLOC_007802;XLOC_010036;XLOC_010225;XLOC_011309;XLOC_012209;XLOC_016946;XLOC_018338;XLOC_025844;XLOC_026598;XLOC_027672;XLOC_027673;XLOC_028149;XLOC_029408;H.erectus.000367;H.erectus.000429;H.erectus.000689;H.erectus.000936;H.erectus.001712;H.erectus.003225;H.erectus.003247;H.erectus.003321;H.erectus.003739;H.erectus.003740;H.erectus.004110;H.erectus.004130;H.erectus.00443…	K05186+K04605+K05210+K05186+K05249+K05211+K04163+K04615+K05209+K05226+K05186+K05199+K05199+K05225+K04205+K04818+K05212+K04805+K05208+K04265+K05438+K05219+K05208+K05175+K05181+K05052+K04260+K08521+K04151+K04230+K04603+K05202+K05202+K04132+K05206+K05206+K04160+K04204+K05210+K04582+K04604+K04221+K05186+K05080+K04812+K04194+K05250+K04816+K04578+K05840+K04248+K05198+K05204+K05186+K04605+K05186+K05194+…
