# Supplementary material for: Regulatory Role of Retinoic Acid in Male Pregnancy of the Seahorse
Source: Innovation (Camb). 2020 Oct 13;1(3):100052. doi: 10.1016/j.xinn.2020.100052 (PMC8454549; doi:10.1016/j.xinn.2020.100052)
Supplement: Table S13. Relative Quantity of Annotated Metabolites across Different Brood Pouch Developmental Stages [file mmc9.xlsx]

## Sheet: Sheet1
Table S13. Relative quantity of annotated metabolites across different brood pouch developmental stages.
MS2 name	UF-1	UF-2	UF-3	UF-4	UF-5	UF-6	UF-7	UF-8	UF-9	UF-10	UF-11	UF-12	NF-1	NF-2	NF-3	NF-4	NF-5	NF-6	NF-7	NF-8	NF-9	NF-10	NF-11	NF-12	PG-1	PG-2	PG-3	PG-4	PG-5	PG-6	PG-7	PG-8	PG-9	PG-10	PG-11	PG-12	QC01	QC02	QC03	QC04	QC05	QC06	QC07	QC08	QC09
Oleamide	3.09064e-05	5.11303e-05	0.145033	0.107731	0.10095	0.0923559	0.104051	0.100982	0.100523	0.151056	0.150234	0.141413	0.132855	0.1353	0.109481	0.095057	3.39703e-05	0.105514	2.95936e-05	2.21819e-05	3.77646e-05	0.130139	2.90729e-05	2.35082e-05	0.0918506	0.143128	0.117287	0.161162	0.110214	0.0911371	0.104381	0.107616	0.118881	0.10294	0.100777	3.07221e-05	0.140459	0.0909055	0.0890903	0.111002	0.138556	0.0976758	0.140052	0.102908	0.138503
beta-Gentiobiose	0.000101078	0.000107402	7.27735e-05	8.3737e-05	9.41418e-05	6.25155e-05	5.08465e-05	4.47957e-05	5.57084e-05	3.56504e-05	9.5291e-05	5.32335e-05	9.76768e-05	5.19009e-05	6.76827e-05	7.34353e-05	0.000112052	4.01166e-05	9.2402e-05	0.000182754	0.000110315	0.000105261	0.000117264	9.91408e-05	2.08941e-05	2.21765e-05	3.80662e-05	4.38111e-05	1.55125e-05	1.65034e-05	3.27798e-05	5.09634e-05	3.18064e-05	6.41544e-05	2.18324e-05	5.87664e-05	4.4093e-05	4.2761e-05	5.70896e-05	4.99583e-05	4.70741e-05	4.45539e-05	4.39461e-05	5.0149e-05	4.61565e-05
D-Pantothenic acid	0.00228786	0.00225035	0.00122627	0.00268641	0.00220854	0.00109473	0.00198504	0.00209285	0.00200184	0.00183158	0.00146785	0.00133881	0.000868777	0.000947761	0.00137862	0.00122334	0.00136575	0.00164266	0.00124458	0.00136859	0.00182805	0.000899742	0.00155705	0.0012234	0.000270131	0.000414594	0.000176599	0.000299558	0.000505646	0.000248984	0.00046844	0.000276247	0.000363455	0.000426461	0.000221547	0.000266333	0.00108614	0.0011493	0.00115601	0.00115597	0.00103038	0.00105581	0.00106578	0.00104238	0.000982321
Farnesylacetone	0.000520198	0.000754114	0.000621162	0.000716875	0.000482029	0.00049633	0.000939651	0.000455887	0.000616388	0.000499103	0.000633129	0.00053225	0.000450794	0.000680368	0.00046483	0.000596665	0.000829634	0.000634075	0.000588105	0.000561883	0.000753227	0.000390461	0.000448387	0.000535203	0.000483846	0.000528724	0.000383695	0.000704496	0.000359902	0.000438832	0.00034652	0.000831804	0.000384437	0.000682922	0.000607429	0.000554785	0.000657872	0.000551121	0.000516055	0.000425576	0.000541394	0.000550599	0.000518511	0.000534218	0.000533745
trans-Vaccenic acid	0.000128679	0.000122328	0.000123236	0.000116847	0.000165354	0.000270825	0.000738763	0.000283383	0.000291465	0.000315629	0.000613844	0.000865638	0.000188141	5.89387e-05	7.56422e-05	0.000148315	0.00036606	0.000227081	0.000260241	0.000253369	0.000319897	0.000214243	0.000238129	0.000198759	0.00169099	0.00226397	0.00206328	0.000352008	0.00176615	0.00171681	0.00175016	0.00233739	0.00177093	0.000270823	0.00208767	0.000320361	0.00124501	0.00121898	0.00113905	0.00104544	0.00122002	0.00105996	0.00102847	0.00117351	0.00107579
Erucamide	0.00517751	0.00696051	0.0054835	0.00534228	0.00483112	0.00429097	0.00512662	0.00444069	0.00455457	0.00679143	0.00454479	0.00364395	0.00307464	0.00347126	0.00511053	0.00378335	0.00608176	0.00340161	0.00381062	0.00377879	0.0048178	0.00316787	0.00300116	0.00322675	0.004892	0.0034605	0.00336292	0.00478846	0.00235148	0.00357683	0.00206204	0.00388915	0.00368435	0.00213596	0.00270408	0.00301411	0.00539838	0.00421069	0.00374401	0.00396957	0.00420257	0.00450793	0.00410296	0.00469246	0.0045185
5'-Methylthioadenosine	2.47281e-05	1.61336e-05	5.22282e-06	4.13372e-05	2.83586e-05	1.10978e-05	8.59837e-06	3.47861e-06	3.01087e-06	2.2548e-05	3.23444e-06	3.51089e-06	5.78491e-06	3.17143e-05	2.66995e-05	1.06204e-05	2.05392e-06	2.0273e-06	1.59503e-06	1.15152e-07	2.32392e-06	3.33418e-06	3.63125e-06	3.5291e-06	1.62586e-06	4.622e-07	2.63237e-06	8.40359e-07	2.49936e-08	1.08793e-07	3.78514e-07	3.41519e-07	1.17088e-07	6.57249e-07	8.95728e-06	2.04411e-06	6.83537e-06	6.7977e-06	9.52747e-06	7.1237e-06	7.58427e-06	3.89998e-06	5.11144e-06	4.79332e-06	5.13967e-06
Stearolic acid	0.00822754	0.00875704	0.00940101	0.00880215	0.0087242	0.00939189	0.0111225	0.00824614	0.00903901	0.00872802	0.0095431	0.010328	0.00938723	0.0089524	0.00766216	0.00936129	0.0128013	0.00979428	0.00978235	0.0114907	0.0105929	0.0104157	0.011252	0.00985622	0.0230713	0.0194432	0.0195719	0.0101623	0.0257338	0.0240501	0.0183254	0.0168484	0.0225454	0.0113114	0.0202251	0.011661	0.0147011	0.0145505	0.0139952	0.0141459	0.0138617	0.014436	0.0142944	0.0144712	0.014209
Arachidonic Acid (peroxide free)	1.27054e-05	1.44651e-05	8.3467e-06	7.91173e-06	1.01149e-05	7.22508e-06	3.18786e-06	1.42698e-05	5.92952e-06	5.68562e-06	3.64936e-06	4.93645e-06	1.07055e-05	9.76738e-06	1.04006e-05	1.80974e-05	2.38635e-05	1.92192e-05	3.01593e-05	2.44699e-05	2.05842e-05	2.53479e-05	2.61332e-05	2.20828e-05	2.55264e-06	9.47166e-07	2.56098e-06	1.55419e-05	2.49502e-06	1.63099e-06	5.37934e-06	2.28745e-06	8.17237e-06	1.7326e-05	1.80513e-06	1.36066e-05	4.2387e-06	4.62525e-06	4.91325e-06	6.67996e-06	4.46003e-06	6.13914e-06	5.91766e-06	5.16998e-06	6.28943e-06
2-Amino-2-methyl-1-propanol	2.93942e-05	2.70786e-05	2.04675e-05	2.04265e-05	2.17523e-05	2.11483e-05	1.62147e-05	2.30545e-05	2.14475e-05	1.8873e-05	1.80399e-05	1.65941e-05	2.11373e-05	2.22873e-05	2.42521e-05	2.00044e-05	1.83078e-05	2.23217e-05	2.75643e-05	2.4596e-05	2.50308e-05	2.4151e-05	2.22396e-05	2.48736e-05	2.28006e-05	1.96718e-05	2.1483e-05	1.85578e-05	1.97177e-05	1.64861e-05	2.08871e-05	1.39983e-05	1.74441e-05	1.85733e-05	2.23074e-05	2.28154e-05	1.62746e-05	1.84149e-05	1.79258e-05	1.91341e-05	1.78484e-05	1.90737e-05	2.03853e-05	2.15407e-05	1.86574e-05
Val Leu	1.30875e-05	1.79938e-05	1.59122e-05	2.00095e-05	1.26184e-05	1.54989e-05	2.10795e-05	1.29298e-05	1.61819e-05	1.2211e-05	1.55492e-05	1.18645e-05	1.36901e-05	2.16424e-05	1.35424e-05	1.63057e-05	1.42178e-05	1.72098e-05	2.04835e-05	2.04464e-05	1.78386e-05	9.57125e-06	1.00012e-05	1.56621e-05	1.49441e-05	1.35962e-05	1.25369e-05	1.33881e-05	1.15666e-05	9.3639e-06	1.17492e-05	1.78984e-05	1.17536e-05	1.84661e-05	1.83311e-05	1.92574e-05	1.14758e-05	1.23323e-05	1.46711e-05	1.21979e-05	1.1539e-05	1.20619e-05	1.22128e-05	1.29901e-05	1.29979e-05
PGB3	0.00173669	0.00185042	0.00212324	0.00218322	0.00191009	0.00141845	0.00213108	0.00126107	0.00136453	0.00128843	0.00168108	0.00151091	0.00308504	0.0017576	0.00185349	0.00274324	0.00182653	0.00111525	0.00131747	0.0017223	0.00157453	0.00125173	0.00127856	0.00158419	0.00533068	0.00655549	0.00634782	0.00286265	0.00510327	0.00559057	0.00696167	0.0108924	0.00684199	0.00323042	0.00607512	0.00333125	0.00942751	0.00790094	0.00801022	0.00701989	0.00880291	0.00825294	0.00788455	0.00810863	0.00850721
D-2-Hydroxypentanedioic acid	0.00127322	0.00129758	0.00123384	0.00141676	0.00125664	0.00102611	0.000813304	0.00102667	0.00103236	0.00113281	0.000692225	0.000723015	0.00171811	7.87596e-05	0.00129271	0.00150395	0.000744551	0.000736624	0.00108576	0.000917831	0.000788563	0.0010327	0.00090229	0.000938371	1.72688e-05	0.000241696	1.6008e-05	0.00106905	0.000281595	1.20026e-05	1.85385e-05	2.34395e-05	1.06879e-05	0.000784239	1.918e-05	0.000766513	0.000541665	0.000562776	0.000571218	0.000597322	0.000566516	0.000565019	0.00062897	0.000574602	0.000604952
L-Phenylalanine	6.89641e-05	0.000375637	0.000434544	0.000258711	0.000161053	0.000137413	0.000140665	0.000154044	5.45074e-05	9.18217e-05	8.45659e-05	7.3132e-05	6.97887e-05	7.09937e-05	0.000147091	8.65272e-05	5.02781e-05	5.28055e-05	5.40403e-05	8.64621e-05	4.80843e-05	9.47435e-05	8.71902e-05	5.38773e-05	5.11483e-05	5.37421e-05	4.82762e-05	5.86063e-05	1.0414e-05	2.69322e-05	5.41987e-05	3.4902e-05	4.01807e-05	5.90608e-05	4.21434e-05	3.80897e-05	6.49394e-05	7.63003e-05	8.16971e-05	8.05147e-05	7.30799e-05	8.20637e-05	7.18863e-05	8.14193e-05	7.26363e-05
Leu-Pro	2.24272e-05	2.76091e-05	1.88077e-05	2.24704e-05	1.83685e-05	3.76532e-05	3.65187e-05	3.11766e-06	2.08639e-05	2.03967e-05	2.44438e-05	1.93078e-05	1.68738e-05	1.01489e-05	1.1963e-05	2.20142e-05	2.71702e-05	1.50097e-05	2.17703e-05	1.90996e-05	1.86136e-05	1.76402e-05	2.16199e-05	2.64576e-05	8.61351e-05	4.91378e-05	3.34014e-05	0.000141879	2.42021e-05	1.68409e-05	1.9381e-05	2.43089e-05	1.76044e-05	4.28976e-05	1.90947e-05	5.26311e-05	0.00095423	0.000999075	0.00101907	0.000904935	0.00082734	0.000824101	0.000818062	0.000825445	0.000838751
D-Ornithine	1.01024e-05	1.01325e-05	1.12031e-05	9.60232e-06	7.69908e-06	1.02004e-05	8.66073e-06	8.7431e-06	1.93505e-05	8.65107e-06	1.01414e-05	8.69583e-06	1.18343e-05	1.59877e-05	1.02253e-05	2.5177e-08	1.17912e-05	1.1444e-05	7.74183e-06	1.78194e-05	1.29604e-05	1.26668e-05	8.69945e-06	1.1371e-05	9.2463e-06	1.35557e-05	6.70797e-06	4.25843e-06	6.87238e-06	8.03756e-06	9.88605e-06	9.1194e-06	1.39168e-05	1.29188e-05	1.04763e-05	9.58179e-06	9.53925e-06	7.02949e-06	1.1412e-05	7.31912e-06	8.51997e-06	9.38846e-06	8.86397e-06	1.07185e-05	8.53974e-06
Inosine	0.00176394	0.000964587	0.00065142	0.00111102	0.00123644	0.000784327	0.00146123	0.000786335	0.000894039	0.00114536	0.000938457	0.000642773	0.000678057	0.000666829	0.000669164	0.000941509	0.000188696	0.000343824	0.000236573	0.00146241	0.000220035	0.000234055	0.000408241	0.000498275	0.000693821	0.000306573	0.00119532	0.000136667	0.000645198	0.000544951	0.000869589	0.000677175	0.000700605	0.000322123	0.000725407	0.000274259	0.000585925	0.000649753	0.000726719	0.000640659	0.000600876	0.00065298	0.000597968	0.000628002	0.000598148
Eudesmic acid	0.00149731	0.0015496	0.00156994	0.00155802	1.07227e-05	1.03291e-05	1.25475e-05	1.47125e-05	0.00123139	1.34854e-05	9.05971e-06	1.53355e-05	0.00151961	0.00166058	0.00162222	0.00152952	5.47734e-06	0.00137182	1.13099e-05	1.37949e-05	0.00135444	0.00152553	0.00145369	0.00149302	3.78294e-05	3.2964e-05	2.59766e-05	0.00152309	3.84839e-05	3.91902e-05	1.45908e-05	1.48247e-05	2.80519e-05	1.33333e-05	2.74732e-05	1.77087e-05	1.36572e-05	1.22121e-05	1.22266e-05	1.15024e-05	1.18584e-05	1.37692e-05	1.16629e-05	1.28685e-05	1.19658e-05
4-Guanidinobutanoic acid	0.000188013	0.000212548	0.000221086	0.000236513	0.000180582	1.82453e-05	2.12386e-05	1.99614e-05	1.91163e-05	1.71698e-05	1.13364e-05	1.86744e-05	9.39573e-05	0.000458647	0.00118426	0.000111936	8.60439e-05	7.30672e-05	6.74734e-05	0.000116884	8.58418e-05	6.36369e-05	0.000132654	0.000156016	4.43147e-05	0.000321361	0.000114052	0.000401636	0.000319697	0.000143087	3.92471e-05	0.000112519	0.000276413	0.000322257	2.77784e-05	0.000686799	0.000152272	0.000160147	0.000152593	0.000161585	0.00015659	0.000155415	0.000149853	0.000147913	0.000148145
D(+)-Tryptophan	0.000591399	0.000830804	0.00127916	0.000742283	0.000697072	0.0019237	0.000855238	0.000644836	0.000594021	0.000451528	0.00103836	0.000490079	0.000945339	0.000720651	0.000968192	0.000923319	0.00133823	0.00173465	0.00325881	0.00280627	0.00217509	0.00168196	0.00079745	0.00349667	0.00108476	0.00156495	0.00167317	0.00301509	0.00127277	0.00114643	0.00237042	0.00240854	0.00187464	0.00325823	0.000746264	0.00316263	0.00262736	0.00272613	0.00264077	0.00273059	0.00254456	0.00258521	0.00260441	0.00256399	0.0025982
Adenosine 5'-monophosphate	0.0008084	0.00128815	0.000855121	0.00111297	0.000799021	0.000722933	0.000514682	0.00149213	0.000793179	0.000184487	0.000197037	0.000568232	0.000138466	0.00018993	0.00024837	0.000283271	0.000703852	0.000641798	0.000377086	0.000506434	0.00064672	0.000523255	0.00110706	0.000819435	0.000224792	0.000142139	0.000176659	0.000107434	0.000141704	5.90331e-05	0.000167272	0.000108017	7.89154e-05	0.000126278	0.000113235	4.75514e-05	0.000278919	0.000426806	0.000310182	0.000453899	0.000263036	0.000399888	0.00038761	0.000281879	0.00038661
L-Tryptophan	0.0011758	0.00150733	0.00221112	0.00129215	0.00126869	0.00419268	0.00251659	0.00139728	0.0013943	0.000893945	0.00248495	0.00128123	0.00164895	0.00120937	0.00163201	0.00165045	0.00318898	0.00336579	0.00717789	0.00640529	0.0046778	0.00296866	0.00170395	0.00729589	0.0059591	0.00761055	0.0080155	0.00485898	0.00717686	0.00664003	0.00860841	0.00970924	0.00869187	0.00611974	0.00414951	0.00710467	0.00859968	0.00939424	0.00995864	0.00894398	0.00833397	0.00803945	0.00815104	0.00850939	0.00809703
Gly Val Phe	2.93225e-08	2.82469e-08	2.40818e-08	2.59318e-08	2.68529e-08	2.59045e-08	2.18916e-08	1.03431e-07	2.61157e-08	2.36275e-08	2.25729e-08	2.33687e-08	2.4602e-08	2.5504e-08	2.63386e-08	2.5177e-08	2.59149e-08	2.48508e-08	7.63702e-07	2.97462e-08	2.72472e-08	2.58848e-08	2.89598e-08	1.42307e-07	1.70578e-07	2.24679e-08	2.43808e-08	2.16087e-07	2.49936e-08	2.4315e-08	2.4384e-08	4.61185e-06	1.07792e-05	2.4238e-08	2.49899e-08	2.87777e-08	2.76605e-06	2.69589e-06	3.3972e-06	2.00033e-06	1.95679e-06	2.36715e-06	2.54877e-06	2.615e-06	2.44558e-06
Cis-11,14-Eicosadienoic acid	0.000478517	0.000461452	0.000457142	0.000438872	0.000497054	0.000941581	0.00103654	0.000835723	0.00102518	0.000813876	0.00117316	0.00120569	0.000679708	0.000286265	0.000438355	0.000669508	0.000592213	0.000536662	0.00079263	0.000762749	0.000770874	0.000629534	0.000519649	0.000584012	0.00163814	0.0019748	0.00223759	0.000800715	0.00179373	0.00192959	0.00188088	0.00189922	0.00213538	0.000648228	0.00220443	0.000898827	0.00159215	0.00159215	0.00169221	0.00166581	0.00181783	0.00179616	0.00173956	0.00169596	0.00174419
N6,N6,N6-trimethyllysine	0.000363138	0.000586252	0.000997894	0.000689496	0.0012008	0.000422884	0.000483211	0.000361	0.000707534	0.000241359	0.000272843	0.00038376	0.000151351	0.000500767	0.000334158	0.00039685	0.000250901	0.000950137	0.00105916	0.000669892	0.00075268	0.000162924	0.000902587	0.000816496	0.000387178	0.000966309	0.000422228	0.00123026	0.000334601	0.000597268	0.000576697	0.000814346	0.00125052	0.000826933	0.000503826	0.00127449	0.000689509	0.000693613	0.000807457	0.000746994	0.000709253	0.000719933	0.000688624	0.000693252	0.000684375
Abietic acid	6.78689e-06	5.6599e-06	7.02932e-06	3.85221e-06	7.34015e-06	1.82675e-05	3.32845e-05	1.06661e-05	9.61208e-06	4.22784e-06	2.59926e-05	1.58924e-05	5.74731e-06	1.09626e-06	3.44821e-06	9.06269e-06	2.1952e-05	6.23552e-06	1.34729e-05	1.17396e-05	1.71378e-05	6.4087e-06	7.8403e-06	5.80946e-06	0.000104963	0.000119716	0.000158774	1.65289e-05	0.000132012	0.000163489	0.000113652	0.000121218	0.000137411	1.30917e-05	0.000152837	2.69851e-05	0.000109946	9.17878e-05	7.66937e-05	6.23485e-05	7.03189e-05	8.26625e-05	6.4275e-05	7.12801e-05	6.70492e-05
Taurochenodesoxycholic acid	0.0225032	0.018449	0.0158327	0.022301	0.0108381	0.00981508	0.00856287	0.0122814	0.0098788	0.0125704	0.01236	0.00798841	0.0159358	0.020554	0.0184488	0.0177139	0.00775329	0.0136695	0.0096284	0.00734481	0.0118589	0.012186	0.013442	0.0106322	0.00318558	0.00258239	0.00286959	0.00110034	0.00334382	0.00332582	0.00407795	0.00613469	0.00588894	0.0123805	0.00368798	0.0138096	0.00584091	0.00600765	0.00577155	0.00614343	0.00567936	0.00569456	0.00568669	0.00586226	0.00587318
Pro Thr Ala	3.07185e-06	2.36102e-06	3.99315e-06	2.68234e-06	3.8107e-06	9.02801e-06	6.03557e-06	4.68179e-06	7.02804e-06	1.93551e-06	7.84499e-06	6.50257e-06	3.01914e-06	4.94448e-06	1.71948e-06	2.86813e-06	9.07671e-06	2.29303e-06	1.30712e-06	5.19261e-06	6.4643e-07	8.68387e-07	2.70048e-06	2.25433e-06	2.8576e-05	1.87277e-06	3.81547e-06	3.25696e-05	3.57114e-06	7.24323e-06	3.0928e-06	6.94415e-06	2.2675e-06	4.75311e-06	2.78651e-06	4.34577e-06	0.000197371	0.000211355	0.000229407	0.000211346	0.000199362	0.000196075	0.000197451	0.000197673	0.000196798
Guanosine	0.00069853	0.000501967	0.00018436	0.000429054	0.00052955	0.000525714	0.000738026	0.000736555	0.000675225	0.000600107	0.000719982	0.000603199	0.000219444	0.000225312	0.000225094	0.000331856	0.000322334	0.000391993	0.000248472	0.000697788	0.000335321	0.000363642	0.000370336	0.000477697	0.000212041	0.000111915	0.000239964	0.000134736	0.000157902	0.000139806	0.000219081	0.00013495	0.000128099	0.000119445	0.00017968	0.00013694	0.000336306	0.000366141	0.000394252	0.000353443	0.000333302	0.000349752	0.000330772	0.000343803	0.00033603
PAF C-16	2.93225e-08	2.82469e-08	2.40818e-08	2.59318e-08	2.68529e-08	2.59045e-08	2.18916e-08	2.65643e-08	2.61157e-08	2.36275e-08	2.25729e-08	2.33687e-08	2.4602e-08	2.5504e-08	2.63386e-08	2.5177e-08	2.59149e-08	2.48508e-08	2.85446e-08	2.97462e-08	2.72472e-08	2.58848e-08	2.89598e-08	2.81351e-08	7.12755e-07	2.33518e-07	1.1655e-06	1.55685e-07	3.87376e-07	5.66116e-07	2.4384e-08	1.94789e-07	2.28901e-08	2.4238e-08	5.75328e-07	2.87777e-08	1.15154e-05	1.06424e-05	1.04231e-05	5.38764e-06	1.09136e-05	9.50398e-06	9.57059e-06	1.29795e-05	1.04584e-05
Cholesteryl laurate	0.0233533	0.0235757	0.0216122	0.0213281	0.0233389	0.0237964	0.0225703	0.0197009	0.0229012	0.0219692	0.0232764	0.0234718	0.021686	0.018702	0.0212202	0.0261623	0.0198208	0.0228727	0.0195051	0.0236369	0.021942	0.022007	0.0221177	0.0189179	0.0129165	0.0127734	0.0155153	0.0187665	0.0133909	0.0117731	0.0187211	0.0167174	0.0148283	0.0197838	0.0130639	0.0182693	0.015192	0.0150144	0.0168945	0.01729	0.0160934	0.0172188	0.0149574	0.0166886	0.0151099
Pro Tyr	1.37418e-05	1.25266e-05	1.25751e-05	1.11267e-05	1.45154e-05	3.36457e-06	1.19636e-05	2.02511e-06	7.33227e-06	4.22524e-06	2.68129e-06	1.10008e-05	6.16371e-06	7.83722e-06	7.86732e-06	1.52357e-05	5.75468e-06	6.65584e-06	7.49757e-06	9.87597e-06	8.52224e-06	9.12886e-06	1.05793e-05	7.74926e-06	9.93669e-07	2.24679e-08	2.88705e-06	3.61891e-06	9.49617e-06	2.4315e-08	8.50289e-07	3.47538e-06	5.89704e-06	4.06467e-06	3.66233e-06	4.77342e-06	8.80372e-06	9.98496e-06	9.02628e-06	9.16711e-06	6.45615e-06	7.03741e-06	6.09229e-06	6.43224e-06	5.10675e-06
Tauroursodeoxycholic acid	4.1827e-08	4.42065e-08	4.28736e-08	4.35453e-08	4.17123e-08	3.48389e-08	2.50705e-08	3.52523e-08	3.41293e-08	3.50005e-08	2.86759e-08	2.82877e-08	4.35792e-08	4.63617e-08	4.50807e-08	4.25267e-08	3.51289e-08	3.77594e-08	3.94699e-08	1.89669e-07	3.73107e-08	4.24174e-08	4.00468e-08	4.12841e-08	2.19014e-07	1.36969e-08	7.74841e-08	4.25429e-08	1.36362e-08	6.08038e-08	1.54208e-07	1.79636e-08	3.85413e-07	4.45813e-08	1.04104e-07	3.99955e-08	3.91304e-06	3.79865e-06	3.00729e-06	3.03593e-06	3.59192e-06	4.0549e-06	4.24797e-06	3.82984e-06	2.9534e-06
(S)-2-Hydroxyglutarate	5.34676e-05	4.3625e-05	4.52285e-05	4.33604e-05	5.25066e-05	0.000111837	7.82711e-05	2.28396e-05	3.04482e-05	2.71379e-05	2.67699e-05	2.12217e-05	3.01638e-05	3.47171e-05	4.97401e-05	4.2291e-05	5.63115e-05	4.55988e-05	4.3512e-05	4.01087e-05	5.07807e-05	4.94438e-05	4.10578e-05	5.24574e-05	2.1838e-05	2.01191e-05	1.72703e-05	4.30417e-05	2.50885e-05	1.4111e-05	2.05169e-05	1.35986e-05	1.25642e-05	3.85257e-05	4.65396e-05	4.22925e-05	1.94928e-05	2.00579e-05	2.13576e-05	2.26019e-05	2.28093e-05	2.31478e-05	2.44492e-05	2.246e-05	2.52093e-05
Bis(2-ethylhexyl)-phthalate	4.09438e-05	5.1676e-05	4.48876e-05	2.76753e-05	4.09185e-05	2.96819e-05	5.67149e-05	3.77165e-05	3.21558e-05	3.66441e-05	4.29981e-05	4.51443e-05	2.33589e-05	1.95005e-05	2.7325e-05	2.15307e-05	4.20679e-05	2.87167e-05	2.79774e-05	2.02322e-05	2.89836e-05	1.97479e-05	2.46806e-05	2.03992e-05	2.1652e-05	2.08892e-05	1.63315e-05	2.20298e-05	1.54137e-05	2.3352e-05	1.52435e-05	2.3375e-05	2.27798e-05	2.2809e-05	1.64789e-05	3.97753e-05	3.7588e-05	2.59403e-05	2.47882e-05	2.21643e-05	2.86297e-05	2.96772e-05	2.56747e-05	2.9468e-05	2.86597e-05
Propionyl-L-carnitine	0.00231839	0.00119262	0.00112522	0.00113702	0.00223661	0.00140997	0.00144749	0.00099185	0.000641276	0.000541067	0.000678799	0.00074359	0.000942898	0.00169311	0.00217354	0.00102453	0.00116744	0.00202835	0.00155605	0.00138231	0.00112153	0.00107899	0.00103054	0.000983469	0.000390861	0.000592966	0.000548159	0.000445489	0.00112674	0.000559604	0.000601799	0.000547992	0.000737225	0.000551558	0.000542253	0.000636782	0.000868671	0.000904058	0.000976465	0.000980285	0.000866665	0.000900238	0.000858366	0.000882808	0.000870704
D-Glu	0.0260887	0.0264878	0.0254157	0.0294154	0.0260145	0.0207148	0.0163225	0.0212033	0.0215618	0.0226702	0.0142395	0.0145578	0.0342342	0.027226	0.0262674	0.0310014	0.0154949	0.0157291	0.0219979	0.0189444	0.0163943	0.0215891	0.0193419	0.0189053	0.00583014	0.00497078	0.00553003	0.0214077	0.00572091	0.00434872	0.00683012	0.0075917	0.00463297	0.0159497	0.00706934	0.0158294	0.0109508	0.0116331	0.0114676	0.0125848	0.0117053	0.0117685	0.0123613	0.0119513	0.0122465
Choline	4.20222e-05	7.64529e-06	7.85732e-06	5.38482e-06	4.37134e-05	7.30331e-05	6.5454e-06	1.66929e-05	3.29929e-05	2.28911e-05	4.28557e-05	3.72876e-05	2.72708e-05	6.22083e-05	6.408e-05	5.54892e-05	4.92975e-05	7.19619e-05	0.000112636	9.31021e-05	6.51368e-05	3.70416e-05	6.86739e-06	6.05241e-06	0.000109345	0.000138387	0.000140506	9.43744e-05	8.63726e-05	9.81038e-05	0.000128465	0.000149472	0.00015377	8.43227e-05	0.000112984	0.000197905	0.000125307	0.000121906	0.000178744	0.000174209	0.000148222	0.000150643	0.000149102	0.000154006	9.35454e-05
Dulcitol	0.0342397	0.0445679	0.0365125	0.039694	0.0364115	0.0531958	0.037893	0.0441878	0.0440283	0.0368882	0.0411995	2.80056e-05	0.0364727	0.0413442	0.0340044	0.0379274	3.72444e-05	0.0397716	0.0457907	3.14525e-05	0.0480336	0.0463659	0.044213	0.0450105	0.0130254	0.0141245	0.0150375	0.040458	0.0121718	0.0109858	0.0175512	0.0202894	0.0128181	0.0423554	9.81204e-06	0.0375899	0.0186029	0.0194217	0.0188595	0.0203592	0.0190981	0.0193908	0.0197827	0.0193576	0.0191431
Lys Trp Glu	9.91404e-07	2.36705e-07	2.25672e-07	7.17262e-07	5.07578e-07	4.59744e-06	5.15283e-06	2.80015e-06	1.79029e-06	2.35558e-06	3.40616e-06	2.43251e-07	2.10183e-06	2.5504e-08	1.11245e-06	2.60808e-07	8.06004e-07	1.7824e-06	2.03303e-06	1.00461e-06	3.01468e-06	9.8934e-07	2.10146e-06	1.17169e-06	1.85359e-05	4.79009e-06	8.52361e-06	2.26853e-08	3.42713e-06	5.20738e-06	1.11311e-05	5.94697e-06	6.31758e-06	2.4238e-08	7.79242e-06	8.7946e-07	6.93774e-06	1.23859e-05	8.39203e-06	5.69315e-06	6.86482e-06	6.93717e-06	5.99476e-06	6.57524e-06	6.15099e-06
PE(18:1(9Z)/0:0)	0.000169365	0.000155205	0.000228465	0.000150156	0.000172996	0.000317274	0.000237519	0.00019411	0.000174285	0.00015617	0.000235789	0.00016046	0.000237184	0.000126979	0.000138944	0.000171404	0.000230222	0.000179021	0.000241667	0.000187719	0.000257041	0.00016892	0.000417106	0.000306627	0.000143994	0.000101108	0.000188904	0.000138249	0.000112636	0.000118599	0.000165089	0.000153903	8.49856e-05	0.000177181	0.000101522	0.000115573	0.00120385	0.00120361	0.00111973	0.00118523	0.00108997	0.00135386	0.00111879	0.00112675	0.00114102
Ile Ile	9.94593e-07	1.34622e-06	2.73059e-06	1.21641e-06	4.21761e-06	2.05014e-06	2.73331e-06	5.56232e-07	1.73635e-06	8.66764e-07	4.05888e-06	1.28627e-06	1.68004e-06	1.0325e-06	1.03393e-06	2.09443e-06	4.03441e-06	1.51646e-06	2.07035e-06	4.2672e-06	1.60903e-06	1.33281e-06	1.30296e-06	1.53495e-06	3.80328e-05	2.91039e-06	5.49526e-06	4.22598e-05	3.82905e-06	8.02641e-06	7.15261e-06	1.83182e-05	7.84636e-06	2.97493e-06	6.14186e-06	5.44838e-06	0.000411707	0.000349301	0.000425118	0.000373215	0.000344611	0.000349071	0.00028998	0.00028856	0.000288184
Lys Val Ile	2.93225e-08	1.61375e-07	2.40818e-08	2.59318e-08	2.68529e-08	2.59045e-08	2.18916e-08	2.65643e-08	2.61157e-08	2.36275e-08	2.25729e-08	2.33687e-08	2.4602e-08	2.5504e-08	2.63386e-08	2.5177e-08	2.59149e-08	2.48508e-08	2.85446e-08	2.97462e-08	2.72472e-08	2.58848e-08	2.89598e-08	2.81351e-08	1.43812e-06	2.24679e-08	2.43808e-08	1.99639e-06	2.49936e-08	2.4315e-08	2.4384e-08	2.15342e-08	2.28901e-08	2.4238e-08	2.49899e-08	2.87777e-08	1.48342e-05	1.79027e-05	1.80058e-05	1.45851e-05	1.27596e-05	1.28692e-05	1.40304e-05	1.2225e-05	1.31545e-05
Cis-10-Nonadecenoic acid	0.000352503	0.000310117	0.000303695	0.000320067	0.000414788	0.000477264	0.000757195	0.000434495	0.000669982	0.00047429	0.000768254	0.000940057	0.000328608	0.000216477	0.000234029	0.000350384	0.000555487	0.000559297	0.00039889	0.000439368	0.00042366	0.000383668	0.000352989	0.000362445	0.000739007	0.00117297	0.00103569	0.000427748	0.000805264	0.000788814	0.000872755	0.000899986	0.00104598	0.000354265	0.000953423	0.000432515	0.000576474	0.000714885	0.000669836	0.000631828	0.000691676	0.000687081	0.000663697	0.000678887	0.000800191
(-)-Riboflavin	2.93225e-08	2.82469e-08	2.40818e-08	1.41396e-07	1.09059e-06	2.59045e-08	2.18916e-08	2.65643e-08	2.61157e-08	1.16606e-07	3.21307e-06	2.33687e-08	2.4602e-08	2.5504e-08	2.63386e-08	2.5177e-08	2.59149e-08	2.48508e-08	1.71914e-07	2.97462e-08	1.46214e-07	1.31093e-07	2.89598e-08	1.4868e-07	2.57337e-08	2.24679e-08	2.43808e-08	1.13924e-06	2.49936e-08	2.4315e-08	1.13068e-07	2.15342e-08	2.28901e-08	2.4238e-08	2.49899e-08	2.87777e-08	2.19462e-06	2.70005e-06	2.15527e-06	2.44321e-06	2.20261e-06	2.6645e-06	2.76891e-06	2.40676e-06	2.73917e-06
5-Deoxy-5'-methylthioadenosine	0.000791616	0.000783704	0.000747041	0.000737199	0.000794816	0.00161651	0.0013292	0.00157058	0.00167391	0.000473004	0.00150178	0.0015523	0.000464164	0.000750034	0.000581204	0.000723882	0.00131168	0.000692716	0.00122832	0.000927494	0.00185227	0.000987514	0.00132517	0.000913378	0.000392857	0.000331232	0.000508925	0.000338592	0.000749682	0.000454041	0.00044141	0.000466539	0.000311829	0.000357376	0.000411495	0.000390838	0.000941426	0.000931913	0.000926785	0.000699932	0.000682228	0.000643971	0.000583422	0.00057855	0.000628841
Malic acid	0.00053943	0.000523328	0.000512412	0.000587632	0.000466671	0.000462008	0.000297688	0.000436195	0.00047126	0.000335191	0.0004561	0.000418662	0.000463047	0.00052714	0.000453142	0.000550482	0.000422497	0.000478832	0.000467771	0.000431405	0.000449734	0.000490293	0.000536672	0.000535938	0.000130839	0.00012965	3.20077e-05	0.00040267	0.000125231	0.000127116	0.000200535	0.000174051	0.00012502	0.000401326	0.000150383	0.00032535	0.000274906	0.000286221	0.000241822	0.000274317	0.000229099	0.000231366	0.000216834	0.000219354	0.000204686
Thr Leu	6.43142e-05	4.78716e-05	3.2883e-05	3.82188e-05	5.31334e-05	0.000111703	9.90251e-05	8.94999e-05	5.49804e-05	4.11819e-05	4.6982e-05	7.68206e-05	2.73889e-05	3.3756e-05	3.35051e-05	3.39486e-05	9.45909e-05	0.000123355	0.000106053	0.000101209	8.46068e-05	5.93129e-05	8.2367e-05	6.69568e-05	3.61737e-05	2.68456e-05	2.96598e-05	3.43122e-05	5.29626e-05	2.92556e-05	3.41773e-05	2.23724e-05	3.82386e-05	2.50578e-05	3.6682e-05	3.56272e-05	4.00016e-05	4.52155e-05	4.55012e-05	4.69648e-05	4.2312e-05	4.57369e-05	4.1337e-05	3.12049e-05	4.50653e-05
Aspartic acid	0.00115189	0.00114598	0.00102981	0.00109804	0.00095983	7.11786e-05	0.000972783	5.28624e-05	0.00106796	0.00084877	5.78928e-05	5.752e-05	0.00100044	0.00105513	0.000942831	8.41e-05	5.06383e-05	6.88671e-05	0.00123304	6.50587e-05	0.0012908	0.00116242	0.00136278	0.00130395	0.000908781	5.42494e-05	0.000931234	5.62327e-05	0.00086402	4.80086e-05	0.000908232	0.000807874	0.000873877	6.19846e-05	0.00084093	6.61408e-05	0.000766398	0.000739672	0.000826944	0.000779976	0.000719615	0.000843531	0.000718638	0.00078107	0.000756463
L-Isoleucine	0.00365104	0.00395167	1.22153e-05	3.81882e-05	0.00336711	0.0112755	0.00711218	0.00318421	0.00279211	0.00235011	0.00374634	0.00241983	0.00444944	0.00320606	0.0036977	0.00414687	0.0030313	0.00485768	0.0123966	0.00605145	0.00500021	0.00324146	0.00265902	0.00842457	0.00825056	0.012316	0.0147579	0.007	0.0111121	0.0123375	0.0145766	0.0224057	0.0175129	0.00815127	0.00811502	0.0179767	0.0121507	0.0124256	0.0132977	0.0127901	0.011742	0.0128902	0.0122946	0.0128857	0.012238
Opthalmic acid	0.000718698	7.3776e-05	0.000133807	0.000193038	0.000599252	0.000641455	0.000588799	0.000351457	0.000420647	0.000727732	0.000427185	0.000286936	6.57751e-05	0.000102148	0.000151312	6.69059e-05	5.61667e-05	4.39079e-05	7.38078e-05	7.74791e-05	7.70857e-05	6.16859e-05	7.89584e-05	4.61391e-05	8.62956e-06	1.69887e-05	2.24994e-05	2.69794e-05	3.88166e-05	1.23708e-05	5.43137e-05	6.15765e-05	1.60739e-05	2.11957e-05	2.8352e-05	4.98697e-05	0.000149169	0.000155651	0.000165332	0.000164128	0.000138186	0.000155391	0.000151101	0.000156873	0.00014741
7Z, 10Z, 13Z, 16Z, 19Z-docosapentaenoic acid	0.000331697	0.000374766	0.000262431	0.000305757	0.000371324	0.000462206	0.000402978	0.000379562	0.000443007	0.000281413	0.000468406	0.00035677	0.000433922	0.000209701	0.000262194	0.000444831	0.000281849	0.000250764	0.000367201	0.000420251	0.000331703	0.00029224	0.000278162	0.000279105	0.000678628	0.000650616	0.000955253	0.000329023	0.000684981	0.000686662	0.000868547	0.000705316	0.000848664	0.000337255	0.000725744	0.000429447	0.000897084	0.000942636	0.000963751	0.00102158	0.000969878	0.000980723	0.00100953	0.0010179	0.0010051
1-Palmitoyl-Sn-Glycero-3-Phosphocholine	0.000817648	0.000701118	0.000511895	0.000610562	0.000641027	0.00135818	0.00107872	0.000850711	0.00105932	0.00071256	0.00114055	0.000765272	0.000541732	0.000387293	0.000450491	0.000480493	0.000469122	0.000442618	0.000573829	0.000736481	0.000601085	0.000481637	0.000735526	0.000668995	0.00269627	0.00193894	0.00320646	0.000583219	0.00181672	0.0021632	0.00267615	0.00165978	0.00218787	0.000716995	0.0020797	0.000495947	0.00742369	0.00803061	0.00825071	0.00841543	0.00717602	0.00721047	0.00695063	0.00827239	0.00799716
CMP-N-acetylneuraminic acid	2.46889e-05	3.92203e-05	3.20584e-05	6.88568e-05	3.11862e-05	2.75447e-05	6.53676e-05	7.47232e-05	7.88778e-05	1.52275e-05	5.21867e-05	6.12819e-05	7.19917e-06	2.64982e-05	1.50412e-05	4.28787e-05	8.47772e-05	0.000137113	0.00013515	0.000105062	0.000138486	0.000122324	6.25449e-05	9.27271e-05	3.85492e-07	2.38265e-06	9.87237e-07	3.19547e-05	6.00364e-06	9.4723e-07	5.68328e-07	1.1898e-06	1.21717e-06	3.60322e-05	1.36468e-08	2.30189e-05	2.26961e-05	1.93931e-05	1.80902e-05	2.71982e-05	2.17882e-05	2.20006e-05	2.13876e-05	2.3221e-05	2.36162e-05
beta-Nicotinamide adenine dinucleotide	1.48244e-06	2.82469e-08	2.40818e-08	2.59318e-08	2.68529e-08	2.59045e-08	2.18916e-08	2.65643e-08	2.61157e-08	1.93572e-06	2.25729e-08	4.42812e-07	2.4602e-08	2.5504e-08	2.63386e-08	2.5177e-08	2.59149e-08	2.48508e-08	2.85446e-08	2.97462e-08	2.72472e-08	2.58848e-08	2.89598e-08	2.81351e-08	2.57337e-08	2.24679e-08	2.43808e-08	2.26853e-08	2.49936e-08	2.4315e-08	2.4384e-08	2.15342e-08	2.28901e-08	2.4238e-08	2.49899e-08	2.87777e-08	9.74807e-06	1.19433e-05	4.67859e-06	1.15073e-05	6.19107e-06	7.75384e-06	9.21837e-06	6.9529e-06	8.19782e-06
Pinolenic Acid	0.00141539	0.00138994	0.00143741	0.00142482	0.00156775	0.00174232	0.00224281	0.00145704	0.00150772	0.00115645	0.00190276	0.00191467	0.00177758	0.00122279	0.00126092	0.00144674	0.00228406	0.00217049	0.00195688	0.00177852	0.0021722	0.00199657	0.00210697	0.00181102	0.0125036	0.00948013	0.0100057	0.00241871	0.0140054	4.99205e-06	0.00788741	0.00650912	0.0111912	0.00200246	0.00949676	0.00443309	0.00517191	0.00567833	0.00562413	0.00614489	0.0054614	0.0057462	0.00591461	0.00577411	0.00569465
Palmitic acid	0.185812	0.198534	0.187099	0.192848	0.190689	0.188465	0.213942	0.199477	0.197087	0.208383	0.211143	0.256178	0.18391	0.186175	0.187559	0.204481	0.18148	0.193945	0.173307	0.19325	0.169091	0.17419	0.166909	0.16971	0.227368	0.238443	0.2347	0.212458	0.21182	0.24018	0.220043	0.215539	0.234414	0.18747	0.23257	0.197209	0.190994	0.192618	0.198723	0.188023	0.199934	0.196249	0.196048	0.193865	0.196751
Heptadecanoic acid	0.00313673	0.00310513	0.00325656	0.00316429	0.00344829	0.00647215	0.00703278	0.00626233	0.00620977	0.00581535	0.0075925	0.00888169	0.00362211	0.00215314	0.00275268	0.00365678	0.00557843	0.00525791	0.00560377	0.00460606	0.0097412	0.00850763	0.00786689	0.00798284	0.00808896	0.0170885	0.00884849	0.00499172	0.0080573	0.00772919	0.00964939	0.0100171	0.00863306	0.00424413	0.00903027	0.00442332	0.006776	0.0064595	0.00698454	0.00662068	0.00709885	0.00674666	0.00689128	0.00659032	0.00674927
1-Oleoyl-Sn-Glycero-3-Phosphocholine	0.000198805	0.000211937	0.000153465	0.000426129	0.000185379	0.000281064	0.000399567	0.000217313	0.000289712	0.000232125	0.000654505	0.00052572	0.000175012	0.000130231	0.000143632	0.000156253	0.000307333	0.000251911	0.000288473	0.000322688	0.00057698	0.000476947	0.000600357	0.000310348	0.0047233	0.00275996	0.00367845	0.000192475	0.00366594	0.00333442	0.00397473	0.00355974	0.00467737	0.000266949	0.00452044	0.00023655	0.00227613	0.0025348	0.00419673	0.00232545	0.00344439	0.00227172	0.00228752	0.00365061	0.0022975
Glucose	0.00300602	0.00306348	0.00316869	0.00297575	0.00302358	0.00325882	0.00233099	0.00272905	0.00213474	0.0023358	0.00200841	0.00170832	0.00256812	0.00281075	0.00243303	0.00233355	0.00187775	0.00186018	0.00198728	0.00237208	0.00183249	0.00193189	0.00215546	0.00213449	0.000791252	0.000743702	0.00141606	0.00349275	0.000671275	0.000577411	0.00109671	0.0015855	0.000779378	0.00372975	0.000804983	0.00230316	0.00125194	0.00128271	0.00123047	0.00131629	0.00123207	0.00128866	0.00128606	0.00130978	0.00125618
L-Tyrosine	0.00290537	0.00326287	0.0025253	0.00246798	0.00349842	0.00627787	0.00339357	0.00197575	0.00169596	0.00186072	0.00290673	0.00174311	0.00559788	0.00251554	0.00498449	0.00517246	0.00332969	0.00424611	0.00942093	0.00741474	0.00600548	0.00360991	0.00191306	0.00815299	0.0070533	0.0120152	0.0184904	0.00942444	0.00836612	0.00663812	0.0175301	0.0149669	0.0170215	0.00947567	0.00707492	0.0089881	0.0130913	0.014211	0.0148477	0.0140289	0.0127891	0.0136895	0.013431	0.0138768	0.0132113
Trimethylamine N-oxide	4.17684e-06	4.53616e-06	4.34348e-06	4.12509e-06	3.54256e-06	6.94009e-06	4.05949e-06	1.98393e-06	1.76332e-06	2.04597e-06	3.0258e-06	2.4441e-06	4.49415e-06	2.97208e-06	3.72523e-06	5.28044e-06	2.85747e-06	6.36055e-06	1.11519e-05	9.44186e-06	6.55962e-06	2.78768e-06	4.27537e-06	9.04127e-06	8.91076e-06	1.54737e-05	1.60151e-05	9.00165e-06	1.34677e-05	1.13772e-05	1.72728e-05	1.80583e-05	2.12707e-05	9.84246e-06	8.97779e-06	1.54584e-05	2.21134e-05	1.96428e-05	2.42855e-05	2.10169e-05	2.13089e-05	2.07421e-05	2.08255e-05	2.26e-05	2.07563e-05
Glu Pro Lys	3.21285e-05	7.81976e-06	3.81034e-06	1.17898e-05	9.00604e-05	5.95112e-06	3.99779e-06	2.65643e-08	1.29425e-06	2.79386e-06	4.81227e-06	1.55683e-05	0.000219373	0.000362712	6.23006e-05	0.000169562	1.82153e-06	3.59391e-07	4.73818e-06	2.43696e-05	6.48447e-06	2.42647e-05	1.29715e-05	5.73465e-07	1.01295e-06	7.72476e-06	0.000289643	1.71006e-06	4.32286e-06	8.80951e-05	3.68759e-07	1.26543e-05	1.27699e-05	4.05171e-06	7.67573e-05	5.59483e-06	0.000110273	0.000112967	0.000107477	0.000106978	0.000102434	0.000103561	0.000105073	0.000107161	0.000106176
Sepiapterin	3.69352e-05	0.000115531	4.9465e-05	0.000117761	9.59867e-05	4.48774e-05	0.000112271	0.000147516	0.000107518	7.66846e-05	7.91534e-05	6.87273e-05	2.3526e-05	2.99217e-05	3.28495e-05	3.58956e-05	5.18574e-05	3.54009e-05	3.85561e-05	6.93306e-05	2.36436e-05	3.15945e-05	4.31676e-05	3.04693e-05	8.06629e-06	5.98604e-06	1.15748e-05	1.1443e-05	1.84363e-05	1.10799e-05	8.37055e-06	1.00639e-05	8.56857e-06	1.2899e-05	8.11433e-06	3.39325e-05	3.14185e-05	3.32622e-05	3.69432e-05	3.6357e-05	3.0251e-05	3.11833e-05	3.08626e-05	3.00569e-05	2.78162e-05
8,11-eicosadiynoic acid	5.37199e-06	4.57538e-06	3.9781e-06	2.75215e-06	5.98758e-06	1.55162e-05	1.87327e-05	1.00843e-05	8.57888e-06	2.86759e-06	1.55044e-05	8.38943e-06	4.41918e-06	1.23006e-06	3.73979e-06	6.71451e-06	9.48964e-06	4.93672e-06	1.46716e-05	9.22942e-06	1.48975e-05	7.177e-06	5.46379e-06	6.32761e-06	3.81902e-05	3.06496e-05	5.03188e-05	1.10859e-05	3.82703e-05	3.56088e-05	4.76365e-05	3.86112e-05	4.85456e-05	9.29988e-06	4.53758e-05	1.36635e-05	3.90336e-05	4.05614e-05	4.15044e-05	5.11856e-05	4.18269e-05	3.95272e-05	4.65028e-05	4.50638e-05	4.27097e-05
Cholic acid	1.24761e-05	1.96169e-06	5.85443e-07	3.87233e-06	2.71331e-05	3.48389e-08	1.55355e-07	3.52523e-08	3.41293e-08	3.50005e-08	3.8669e-07	5.18955e-06	8.47296e-05	0.000150945	2.49605e-05	6.63383e-05	3.51289e-08	3.77594e-08	2.13548e-07	9.23498e-06	1.95909e-06	1.17872e-05	4.18115e-06	4.12841e-08	1.36465e-08	1.36969e-08	4.54836e-05	4.25429e-08	1.36362e-08	1.10806e-05	1.99397e-08	2.24681e-06	1.51685e-06	4.45813e-08	6.29589e-06	2.16609e-07	2.60311e-05	2.50047e-05	2.24502e-05	2.5809e-05	2.3659e-05	2.28243e-05	2.93404e-05	2.49139e-05	2.49999e-05
Taurocholic acid	0.0216087	0.0215157	0.0239421	0.0223761	0.0263763	0.0244976	0.0197011	0.0151055	0.0171039	0.0260876	0.0208655	0.0134796	0.0186183	0.0171062	0.0156559	0.0210423	0.0218312	0.020163	0.026664	0.0283409	0.0188533	0.0265385	0.0245865	0.0277709	0.00443541	0.00340394	0.00397512	0.000830774	0.00264285	0.00349413	0.00484966	0.00430613	0.00573917	0.00960002	0.00590164	0.0165765	0.00864813	0.0086982	0.00824475	0.00902179	0.00820595	0.00827725	0.0084475	0.00825822	0.00848735
Inosine-5'-monophosphate	1.86278e-05	3.48021e-05	2.7056e-05	3.26736e-05	2.11601e-05	1.46905e-05	6.95854e-06	0.00052254	1.45694e-05	6.95451e-06	0.000405507	9.03359e-06	0.000162019	8.06368e-06	0.0002116	7.08598e-06	1.38973e-05	1.4578e-05	1.27775e-05	1.28309e-05	2.14653e-05	1.55082e-05	0.000404076	1.99228e-05	2.91646e-06	2.59058e-06	2.32868e-06	7.66242e-05	1.39992e-05	7.08995e-07	2.95702e-06	9.96236e-06	9.91131e-06	6.02258e-06	1.49865e-06	5.35859e-05	5.31147e-06	5.83944e-06	5.17586e-06	6.33538e-06	6.35901e-06	5.7987e-06	6.37977e-06	6.34047e-06	6.02984e-06
Palmitoylethanolamide	1.36161e-05	1.57662e-05	1.79743e-05	1.36436e-05	1.9321e-05	2.0921e-05	3.56368e-05	3.16322e-05	2.66765e-05	4.04165e-05	2.23987e-05	2.05424e-05	1.0146e-05	8.53572e-06	1.45203e-05	1.20454e-05	2.47437e-05	1.34869e-05	1.13196e-05	1.46525e-05	1.44802e-05	1.19828e-05	1.75557e-05	1.36512e-05	9.44898e-05	0.000117603	7.78543e-05	1.61668e-05	6.78124e-05	6.8415e-05	8.70786e-05	0.000105547	9.38817e-05	1.1091e-05	0.000105705	8.48816e-06	5.53718e-05	3.54131e-05	4.10981e-05	2.60223e-05	4.3423e-05	3.68964e-05	3.39887e-05	3.29528e-05	3.58565e-05
Valine	7.88634e-05	7.9024e-05	5.42904e-05	7.52509e-05	7.45509e-05	6.82767e-05	5.29188e-05	6.96704e-05	7.1976e-05	6.68406e-05	5.88688e-05	6.27768e-05	6.80149e-05	6.88174e-05	7.70828e-05	7.2196e-05	7.34565e-05	7.36067e-05	8.78223e-05	8.18378e-05	8.67408e-05	7.01328e-05	7.96377e-05	8.09192e-05	3.17646e-05	6.39224e-05	7.07633e-05	6.5433e-05	7.0788e-05	7.10169e-05	7.66497e-05	6.49455e-05	6.41876e-05	7.25811e-05	7.27051e-05	8.03589e-05	5.4337e-05	5.63398e-05	6.30304e-05	6.7201e-05	7.31068e-05	5.84755e-05	6.9155e-05	6.43175e-05	6.48659e-05
2-Hydroxyquinoline	0.000973005	0.00105331	0.00119818	0.0010857	0.00120372	0.000478037	0.000463883	0.000475138	0.000465682	0.000609975	0.00050007	0.000476298	0.000321184	0.000409242	0.000533451	0.000313685	0.000139821	0.000157536	0.000278674	0.000339945	0.000205848	0.000217613	0.000386808	0.000419155	0.000142184	0.000132872	0.000102492	0.000240516	6.85104e-05	9.86799e-05	0.000203223	0.00012317	0.000107202	0.000188709	8.3816e-05	0.00016865	0.000267364	0.000277549	0.000265317	0.000289499	0.000270449	0.000278049	0.000280276	0.000282341	0.00011686
trans-selacholeic acid	0.000110541	6.76701e-05	0.000164951	0.000128712	0.000120899	0.000100534	0.00013451	0.000125169	0.000144829	0.000124701	0.000125796	0.000105241	8.94635e-05	0.000161486	0.000107225	0.000152181	0.000112913	0.000124841	0.000113655	0.000158854	0.000142479	0.000117252	0.000143168	0.000137138	0.000101501	0.000116097	0.000114764	0.000108287	9.25243e-05	7.36791e-05	7.79348e-05	7.90547e-05	9.28042e-05	0.000139791	0.000108479	0.000151289	0.0001216	9.18619e-05	0.000173317	0.000103393	0.000116787	9.38533e-05	0.000108152	8.0267e-05	0.00012564
Tazobactam-M1	4.69877e-05	3.39212e-05	4.52284e-05	3.32897e-05	2.77075e-05	4.72931e-05	3.68317e-05	7.88835e-05	0.000105959	9.93285e-05	8.51459e-05	6.08705e-05	1.48506e-05	1.23717e-05	1.78744e-05	2.13396e-05	7.6889e-05	4.92705e-05	6.15462e-05	6.6732e-05	5.19075e-05	7.52866e-05	6.42316e-05	7.13456e-05	8.03586e-06	1.50153e-05	1.16792e-05	7.16092e-05	8.06057e-06	5.81745e-06	9.32121e-06	6.25548e-06	3.98446e-06	1.03663e-05	0.000112545	6.04677e-06	3.23249e-05	3.43731e-05	3.81265e-05	3.24065e-05	3.05305e-05	2.96613e-05	2.84328e-05	3.00421e-05	3.00116e-05
Uracil	3.07496e-05	4.40874e-05	0.000201415	0.000505809	0.000193531	0.000306487	7.77593e-05	5.86645e-05	0.000216289	1.56049e-05	0.000202063	0.00011015	0.000141346	0.000187291	0.000254041	0.000218892	0.000216347	7.98928e-05	0.000128356	0.000120742	0.000155896	0.000149405	0.000108582	0.000153681	2.19416e-05	0.000179637	0.000131684	0.000226581	0.00022451	9.40257e-06	3.23549e-05	0.000164268	0.000175599	0.000273388	3.61417e-05	0.000124534	0.000193121	0.000209028	0.000118726	0.000144843	0.000101259	0.000208929	0.00016547	0.00021001	8.23456e-05
Cytidine	4.51708e-05	3.51017e-05	2.88473e-05	3.47255e-05	2.71873e-05	6.43973e-05	4.25901e-05	5.03457e-05	4.64276e-05	5.72706e-05	3.71115e-05	2.73768e-05	2.93345e-05	3.71229e-05	2.00319e-05	3.32728e-05	3.24539e-05	5.60451e-05	5.1753e-05	4.50337e-05	6.09285e-05	3.52843e-05	4.67977e-05	4.3434e-05	8.03525e-06	6.29573e-06	5.94953e-06	1.23346e-05	6.31837e-06	4.94423e-07	7.46345e-06	8.39111e-06	4.04594e-06	1.33249e-05	5.11133e-06	7.58293e-06	2.06174e-05	1.79734e-05	1.7501e-05	2.25897e-05	1.76672e-05	2.01067e-05	1.9412e-05	1.50447e-05	2.10651e-05
12,13-EODE	7.09894e-05	7.33255e-05	7.28989e-05	6.94809e-05	9.24447e-05	7.77241e-05	9.86557e-05	6.19758e-05	0.000110895	0.000116929	0.00011872	0.000123475	7.10104e-05	7.41984e-05	5.29773e-05	7.09099e-05	7.79054e-05	5.71741e-05	5.55877e-05	0.000118778	7.41345e-05	6.92664e-05	9.60359e-05	0.000100614	0.000131823	0.00010973	8.67957e-05	5.222e-05	0.000115618	0.000122718	6.52014e-05	7.58244e-05	7.09375e-05	6.81795e-05	9.74901e-05	6.63322e-05	6.33662e-05	6.3124e-05	5.69823e-05	8.3535e-05	5.31431e-05	5.19209e-05	5.27877e-05	7.08424e-05	5.01422e-05
4-Pyridoxolactone	9.18409e-06	6.42593e-05	5.42518e-05	5.80798e-05	3.48485e-05	7.86273e-06	8.12742e-05	3.78175e-05	9.98715e-06	3.90453e-05	5.77166e-05	4.15801e-05	3.4721e-05	2.90391e-05	3.4717e-05	1.02848e-05	7.02019e-05	4.83102e-05	1.53697e-05	6.3695e-06	3.2325e-05	2.78048e-05	3.84305e-06	4.16841e-05	5.60735e-06	4.22371e-05	2.15069e-05	5.72944e-05	1.93208e-05	6.91396e-06	2.67866e-05	6.36635e-05	3.10702e-05	1.30611e-05	4.40127e-05	8.54438e-06	5.17038e-05	4.32898e-05	4.08313e-05	3.37995e-05	4.49504e-05	4.13582e-05	2.8582e-05	4.11234e-05	4.47362e-05
11(R)-HEDE	1.41914e-05	1.46091e-05	1.61793e-05	1.7203e-05	1.58212e-05	1.70712e-05	1.52377e-05	1.25596e-05	1.69103e-05	1.45167e-05	1.29295e-05	1.53993e-05	1.68282e-05	1.96424e-05	1.23068e-05	1.73176e-05	1.99544e-05	1.23989e-05	1.24615e-05	1.71184e-05	1.21443e-05	1.29151e-05	1.68419e-05	1.28759e-05	6.74458e-06	8.36303e-06	1.08027e-05	1.30708e-05	7.88449e-06	1.04392e-05	1.0642e-05	1.09761e-05	8.01419e-06	2.00036e-05	8.6446e-06	1.498e-05	1.27443e-05	1.2758e-05	1.03015e-05	1.00923e-05	8.68172e-06	8.19794e-06	7.39999e-06	6.83755e-06	8.25765e-06
L-a-Lysophosphatidylserine	0.000281546	0.000200151	0.000176701	0.000287156	0.000283075	0.000363268	0.000238943	0.000288762	0.00029409	0.000261909	0.000294908	0.00024356	0.000321054	0.000207118	0.000187157	0.000225389	0.000238584	0.000229593	0.000284755	0.000265514	0.000291864	0.000403339	0.000350023	0.000296679	0.000373503	0.00028167	0.000525834	0.00019288	0.000614142	0.000339159	0.000694257	0.000506165	0.000525191	0.000209676	0.000423224	0.000185116	0.0005236	0.000531939	0.000528474	0.000584463	0.000781029	0.000571517	0.000588063	0.000595233	0.000575799
Trehalose	0.000237334	0.000283843	0.000215571	0.000224571	0.00033376	0.000153984	0.00013559	0.000110419	0.000146166	7.10683e-05	0.000283063	0.000137928	0.000276882	0.000187683	0.000203536	0.000222206	0.000291468	0.000137324	0.000262659	0.000563241	0.000273784	0.000283194	0.000361099	0.000330219	6.87979e-05	8.79159e-05	0.000128109	0.000123896	6.36035e-05	6.17628e-05	0.000113295	0.000133958	8.81853e-05	0.000173403	6.36738e-05	0.000203996	0.00012805	0.00012743	0.000159983	0.00014648	0.000120117	0.000137639	0.000136871	0.000139361	0.000124442
Glutaric acid	0.000204562	0.000189878	0.00018172	0.000161144	0.000249519	0.000148305	9.06336e-05	0.000185868	0.000140578	0.000149075	0.000116935	0.000118985	0.0001815	0.000168003	0.000214014	0.000284117	0.000226006	0.000191561	0.00016982	0.00020615	0.000151116	0.000176744	0.000165822	0.000178618	6.70436e-05	6.71543e-05	6.10801e-05	0.000175221	5.55053e-05	5.75102e-05	0.000104055	9.17325e-05	6.92025e-05	0.000191513	6.75729e-05	0.000165425	8.6525e-05	8.53981e-05	0.000140305	0.000163247	8.25364e-05	9.11549e-05	9.81178e-05	9.14122e-05	8.65665e-05
alpha-Nicotinamide adenine dinucleotide	7.44426e-05	8.20292e-05	0.000152071	0.000103554	6.85852e-05	0.000123462	7.0508e-05	8.17708e-05	6.40978e-05	3.63356e-05	5.70061e-05	5.02828e-05	7.36171e-05	8.2621e-05	8.00439e-05	8.08653e-05	8.87422e-05	0.000118777	0.000105192	8.92052e-05	0.000109258	8.25987e-05	0.000131065	0.000112518	3.02004e-05	3.29231e-05	3.1274e-05	2.56334e-05	2.77419e-05	1.03944e-05	3.34099e-05	2.74143e-05	2.19993e-05	3.63676e-05	2.58221e-05	2.45695e-05	5.98647e-05	6.49289e-05	6.29444e-05	5.79121e-05	5.05283e-05	4.92565e-05	4.52151e-05	5.46974e-05	4.24551e-05
Threonine	0.000881701	3.09153e-06	3.03676e-05	0.000865373	4.29126e-05	0.000878355	4.92002e-06	2.01436e-06	1.85792e-06	1.47445e-06	7.03363e-05	3.97652e-05	2.41759e-05	2.40137e-05	2.21181e-05	2.45486e-05	0.000752286	2.12963e-05	2.35411e-05	4.89205e-05	1.57049e-06	0.000551645	0.000735139	0.000675843	4.71084e-05	0.000507557	2.47644e-06	0.000523775	2.84211e-05	3.60656e-05	0.000787212	0.000836864	0.000559437	1.13804e-05	0.000606063	0.00065949	5.78747e-06	5.40056e-06	6.11576e-06	5.14829e-06	5.17086e-06	5.64003e-06	4.34719e-06	6.24128e-06	4.8752e-06
Gly-Tyr	1.58151e-05	1.58964e-05	1.30063e-05	1.49517e-05	1.48462e-05	9.83794e-06	8.74521e-06	7.19356e-06	1.66114e-05	1.63258e-05	1.3149e-05	1.31061e-05	9.10792e-06	1.4206e-05	1.27066e-05	1.22036e-05	2.07377e-05	1.63044e-05	2.291e-05	2.95418e-05	1.41804e-05	1.31759e-05	1.72051e-05	2.31894e-05	3.02112e-05	3.71345e-05	5.06527e-05	5.21137e-05	3.97694e-05	2.90554e-05	3.06026e-05	6.33697e-05	4.75473e-05	5.00007e-05	3.72639e-05	2.47076e-05	4.07669e-05	4.21798e-05	4.49466e-05	4.18972e-05	3.84819e-05	3.93023e-05	3.62441e-05	3.79597e-05	3.65064e-05
7-Ketocholesterol	0.000436411	0.00038909	0.000424967	0.000315125	0.000285895	0.000305063	0.000342161	0.00022412	0.000159032	0.000356605	0.000193841	0.000172364	0.000201881	0.000189648	0.000279597	0.000121888	8.84584e-05	5.56819e-05	5.91119e-05	0.000102203	8.2879e-05	5.92833e-05	0.000264423	0.000168031	0.000198361	0.000182007	0.000103024	5.6952e-05	4.52598e-05	0.000158092	8.71999e-05	9.0356e-05	5.77616e-05	5.04996e-05	0.000112228	5.09945e-05	0.000198856	0.000170957	0.000122399	0.000101991	0.000153725	0.000157076	0.000156788	0.000148056	0.000151779
D-2-Aminoadipic acid	1.89325e-05	1.57887e-05	1.71804e-05	1.62311e-05	1.63092e-05	1.72383e-05	1.85379e-05	1.73909e-05	1.43874e-05	1.58352e-05	1.44099e-05	1.71701e-05	1.81335e-05	1.97162e-05	1.5291e-05	1.78648e-05	2.39594e-05	1.8266e-05	1.681e-05	2.14561e-05	1.3647e-05	1.29471e-05	2.07081e-05	1.87083e-05	1.54519e-05	1.41017e-05	1.81286e-05	1.39672e-05	1.87275e-05	2.44453e-05	1.60288e-05	2.16797e-05	1.51428e-05	2.49345e-05	1.82424e-05	2.34652e-05	2.0101e-05	1.72544e-05	1.74033e-05	1.69162e-05	1.20038e-05	1.14876e-05	1.21401e-05	1.32081e-05	1.19729e-05
Uridine-5-diphospho-alpha-D-galactose	4.80616e-05	4.24694e-05	3.5264e-05	3.21554e-05	3.82746e-05	6.06062e-05	5.48013e-05	8.76965e-05	5.20769e-05	3.10657e-05	4.68148e-05	3.21753e-05	7.97202e-06	2.47788e-05	1.70961e-05	1.35689e-05	2.66019e-05	4.32022e-05	3.03255e-05	1.06965e-05	6.60556e-05	3.15669e-05	5.15134e-05	3.47178e-05	5.7081e-06	5.94066e-06	1.79953e-06	7.19702e-06	3.36323e-06	8.64205e-07	6.6855e-06	2.86567e-06	6.00143e-07	7.68657e-06	1.69176e-06	7.13381e-06	1.93616e-05	1.79736e-05	1.5171e-05	2.23155e-05	1.94339e-05	1.28056e-05	1.91145e-05	1.50803e-05	1.79509e-05
Gly Leu Phe	1.31857e-07	2.82469e-08	2.6032e-07	1.23036e-07	3.20941e-06	2.59045e-08	2.18916e-08	2.65643e-08	1.27259e-07	2.36275e-08	1.01559e-07	2.33687e-08	2.4602e-08	2.5504e-08	1.7162e-07	2.5177e-08	1.33885e-07	2.48508e-08	2.85446e-08	2.97462e-08	2.72472e-08	2.58848e-08	2.89598e-08	1.44038e-07	1.33577e-06	2.35791e-07	1.21286e-07	7.07278e-06	2.49936e-08	2.4315e-08	2.4384e-08	2.15342e-08	1.2801e-07	2.4238e-08	2.49899e-08	1.95193e-07	2.08342e-05	2.26572e-05	1.06787e-05	2.22489e-05	2.00103e-05	1.92086e-05	1.88256e-05	1.84927e-05	1.89115e-05
4-Pentenoic acid, 2-propyl-	0.000345403	0.000146068	0.000284493	0.000329869	0.000312472	0.000315222	0.000138967	0.000315427	0.000131434	4.48841e-05	4.5502e-05	0.000339308	0.000322885	0.000161484	0.000293156	4.54855e-05	0.000173985	0.000154773	0.00014547	0.000182922	0.000129871	0.000128781	0.000151771	0.000147154	0.000132653	0.000108371	0.000142128	0.000270457	0.000152592	0.000186044	0.000128689	0.000156266	0.000290661	0.000368075	0.000135271	0.000173287	0.000134775	0.000137769	0.000132814	0.000118635	0.000127616	0.000115255	0.000109683	0.000107659	9.58e-05
L-Methionine sulfone	0.000286385	0.000154129	0.000295501	0.000250101	0.00037018	0.00165923	0.00136713	0.000914749	0.000980549	0.000287162	0.00074914	0.000659524	6.826e-05	0.000158232	0.000190828	0.000172173	0.00367923	0.00477778	0.00316525	0.00200995	0.00442841	0.00465313	0.00396946	0.00388718	0.000103268	0.000145659	5.50752e-05	0.000290161	0.000357863	3.50201e-05	0.000332307	7.4977e-05	3.29529e-05	0.000389595	7.98882e-05	7.49457e-05	0.000621132	0.00065485	0.000627843	0.0006754	0.000606651	0.000634132	0.000643956	0.000655342	0.000656512
Thr Leu Ser	3.57473e-06	7.41925e-06	5.43847e-06	2.95186e-06	4.24593e-06	3.79116e-07	4.40594e-07	1.10985e-06	8.86723e-07	3.7184e-06	9.80822e-06	4.34161e-07	2.40372e-06	2.13927e-06	2.42358e-06	1.23531e-06	5.31225e-07	1.26271e-07	3.94439e-07	8.42861e-07	1.91886e-07	4.65166e-06	1.62702e-07	1.07608e-06	1.11805e-05	3.76636e-07	6.58694e-07	2.30323e-05	1.02917e-06	1.32204e-07	6.57739e-07	6.79755e-07	1.8651e-07	6.05168e-07	6.20473e-07	2.50431e-07	1.77454e-05	1.83703e-05	1.89869e-05	1.62595e-05	1.68365e-05	1.70284e-05	1.63105e-05	1.54683e-05	1.55875e-05
DL-3-(4-Hydroxyphenyl)lactic acid	0.000144407	0.000114942	0.000201213	9.73712e-05	0.00013231	0.000204992	9.31364e-05	5.75399e-05	9.18013e-05	6.08283e-05	9.14746e-05	5.3513e-05	0.000253809	0.000115611	0.000209169	0.000220092	0.000108907	0.000159069	0.000331497	0.000297877	0.000198295	0.000144766	0.000111575	0.000315316	9.71252e-05	0.000192391	0.000330455	0.000442374	0.000121328	9.65079e-05	0.000384703	0.000327689	0.000314754	0.00042921	0.000104506	0.000332983	0.000346601	0.000364185	0.000339732	0.000373711	0.000336505	0.000333634	0.000343545	0.000344989	0.00034952
1-Methylguanosine	1.51631e-05	1.66664e-05	1.06035e-05	1.31915e-05	4.26366e-05	1.20945e-05	2.08136e-05	2.03773e-05	3.03416e-05	1.25027e-05	2.18256e-05	1.55349e-05	3.59192e-06	8.29481e-06	8.45482e-06	1.89369e-05	1.28116e-05	6.49529e-06	1.03863e-05	1.8588e-05	1.5165e-05	2.00071e-05	1.35937e-05	1.3163e-05	1.14347e-05	8.24689e-06	5.91445e-06	3.63471e-06	3.14384e-06	3.88736e-06	3.39712e-06	4.36812e-06	4.50378e-06	4.77033e-06	2.92512e-06	4.74693e-06	1.67686e-05	1.84377e-05	1.91521e-05	1.74378e-05	1.55977e-05	1.68122e-05	1.6356e-05	1.68117e-05	1.65168e-05
Taurine	9.69919e-05	0.000111406	7.15719e-05	9.83223e-05	9.837e-05	9.56007e-05	8.71999e-05	9.84635e-05	0.000104437	8.93063e-05	7.63809e-05	9.22382e-05	0.000105485	0.000102936	0.000111139	0.000100902	9.86928e-05	9.54372e-05	9.74198e-05	0.000112541	9.86343e-05	9.12167e-05	0.000112054	0.00010587	0.000102209	9.89477e-05	9.9158e-05	8.95648e-05	0.000102327	0.000100223	0.00010472	7.99049e-05	9.54563e-05	0.000100528	0.000114386	0.000118372	7.15614e-05	9.0582e-05	9.63544e-05	0.0001043	8.00058e-05	8.21741e-05	8.98547e-05	8.40457e-05	7.48684e-05
Lyso-PAF C-16	2.04515e-05	1.22455e-05	9.47788e-06	1.00095e-05	7.50388e-06	2.933e-05	2.24845e-05	2.11013e-05	2.15835e-05	2.22717e-05	3.02115e-05	1.71697e-05	9.55496e-06	6.67664e-06	7.57165e-06	2.38555e-05	1.16406e-05	9.92076e-06	3.34287e-05	1.57942e-05	1.42188e-05	1.10726e-05	1.60878e-05	1.37201e-05	7.51487e-05	5.7103e-05	7.56441e-05	1.1893e-05	7.40976e-05	5.5638e-05	6.4355e-05	5.73883e-05	7.59893e-05	2.25179e-05	7.56496e-05	5.25292e-06	0.00015381	0.000170635	0.000177737	0.000172047	0.000147441	0.000170297	0.000161997	0.000189172	0.000151647
Ile Glu	3.04372e-05	2.16321e-05	1.70994e-05	1.96278e-05	3.4824e-05	3.10915e-06	7.71046e-06	3.68684e-06	5.98737e-06	1.40285e-05	6.44154e-06	6.90065e-06	2.62893e-05	3.53581e-05	3.31362e-05	3.27538e-05	3.38183e-05	2.52669e-05	1.56775e-05	2.6691e-05	2.10363e-05	1.54356e-05	3.33326e-05	2.75906e-05	1.66431e-05	2.48536e-05	2.51842e-05	1.89193e-05	2.46746e-05	2.91316e-05	2.31514e-05	2.50728e-05	3.06665e-05	1.77279e-05	2.9132e-05	3.52902e-05	2.06663e-05	2.23446e-05	2.41344e-05	2.06965e-05	2.11375e-05	2.02413e-05	1.87972e-05	2.06152e-05	1.97931e-05
Tyr Gly Val	2.93225e-08	2.82469e-08	2.40818e-08	2.59318e-08	1.04389e-07	2.59045e-08	2.18916e-08	9.32091e-08	2.61157e-08	2.36275e-08	2.25729e-08	2.33687e-08	2.4602e-08	2.5504e-08	2.63386e-08	2.5177e-08	2.59149e-08	2.48508e-08	2.85446e-08	2.97462e-08	2.72472e-08	2.58848e-08	2.89598e-08	2.81351e-08	2.57337e-08	2.24679e-08	2.43808e-08	2.26853e-08	2.49936e-08	2.4315e-08	2.4384e-08	2.15342e-08	2.28901e-08	2.4238e-08	2.49899e-08	2.87777e-08	1.02266e-05	1.01758e-05	1.07377e-05	6.91565e-06	8.54979e-06	9.30128e-06	9.35001e-06	9.09857e-06	9.40687e-06
PG(16:0/0:0)[U]	3.43371e-06	3.06973e-05	1.39467e-05	9.67523e-06	1.08212e-05	4.33498e-06	3.23803e-06	4.81784e-06	9.89534e-06	5.03822e-06	4.59615e-06	3.38644e-06	8.25372e-06	4.99297e-06	8.34973e-06	5.32585e-06	1.72847e-05	6.72495e-06	7.1332e-06	1.20687e-05	4.25102e-06	1.30694e-05	7.047e-06	1.50532e-05	5.7649e-06	3.82367e-06	6.85492e-06	3.85244e-06	4.33364e-06	3.77915e-06	6.37583e-06	6.68462e-06	5.95423e-06	6.455e-06	3.84997e-06	5.09198e-06	3.34955e-05	3.32509e-05	3.13069e-05	3.3871e-05	2.87545e-05	3.26997e-05	3.10601e-05	3.06481e-05	3.18682e-05
L-Cysteine-glutathione gisulfide	4.43455e-06	1.93141e-06	3.42702e-06	4.40137e-06	2.26137e-06	2.59045e-08	2.27285e-06	2.97194e-06	1.46648e-06	4.10881e-07	3.32989e-06	3.94896e-06	2.29542e-06	9.37267e-07	1.46615e-06	3.87491e-06	7.46648e-06	4.00181e-06	7.05844e-06	3.9882e-06	4.81311e-06	8.30192e-06	2.57672e-06	6.37909e-06	1.78679e-06	2.24679e-08	5.42315e-07	2.26853e-08	2.49936e-08	2.4315e-08	1.50124e-07	1.2319e-06	2.28901e-08	7.69652e-07	2.49899e-08	7.51083e-07	2.82547e-05	3.31921e-05	4.15495e-05	4.27705e-05	2.70975e-05	4.55978e-05	4.28314e-05	3.55141e-05	3.60958e-05
ALANYL-dl-LEUCINE	4.46214e-06	2.69796e-06	2.4217e-06	2.10075e-06	4.73468e-06	3.16084e-06	3.78655e-06	2.46452e-06	2.50832e-06	2.12386e-06	4.00998e-06	2.97902e-06	2.93169e-06	7.22944e-07	1.80326e-06	2.69745e-06	2.74328e-06	2.11874e-06	4.46195e-06	2.04287e-06	2.822e-06	2.46197e-06	1.49219e-06	2.40765e-06	9.45245e-06	9.73823e-06	9.47178e-06	1.29826e-05	4.81377e-06	9.85821e-06	7.04222e-06	1.24871e-05	1.08908e-05	3.93051e-06	7.69502e-06	6.20574e-06	0.000124118	0.000140081	0.00014908	0.000130929	0.000121649	0.000124662	0.000126115	0.000130155	0.000125205
Pro Val Leu	1.9377e-05	1.60832e-05	1.68616e-05	1.62424e-05	1.74282e-05	1.81506e-05	1.81491e-05	2.01729e-05	1.84731e-05	1.57335e-05	1.63939e-05	1.98793e-05	1.85341e-05	2.11944e-05	1.92003e-05	1.87264e-05	2.51945e-05	2.00966e-05	2.1095e-05	2.60098e-05	1.84364e-05	1.95601e-05	2.36897e-05	2.13565e-05	1.65609e-05	1.4927e-05	1.99871e-05	1.46162e-05	1.93658e-05	1.96256e-05	1.70144e-05	2.17964e-05	1.52649e-05	2.03886e-05	2.00648e-05	2.51112e-05	1.88097e-05	1.64358e-05	1.96464e-05	1.69395e-05	1.52139e-05	1.4629e-05	1.43044e-05	1.39387e-05	1.31692e-05
Pro Val	2.93225e-08	2.82469e-08	2.40818e-08	2.59318e-08	1.41349e-07	2.59045e-08	2.18916e-08	2.65643e-08	2.61157e-08	2.36275e-08	2.25729e-08	2.33687e-08	2.4602e-08	2.5504e-08	1.5773e-07	8.57223e-08	2.59149e-08	2.48508e-08	2.85446e-08	2.97462e-08	2.72472e-08	2.58848e-08	2.89598e-08	2.81351e-08	8.06553e-07	2.24679e-08	2.43808e-08	1.58067e-06	2.49936e-08	2.4315e-08	2.4384e-08	2.15342e-08	2.28901e-08	2.4238e-08	2.49899e-08	2.87777e-08	7.03914e-06	7.95683e-06	7.91446e-06	8.3491e-06	7.11492e-06	6.78576e-06	7.05953e-06	7.52688e-06	7.7402e-06
Indoline	0.0017628	0.0019483	0.00205936	0.0018178	0.00169275	0.00295204	0.00188255	0.00135365	0.00136848	0.0012526	0.00194097	0.00129501	0.00213777	0.00165718	0.00184317	0.00201909	0.00179921	0.00234591	0.0050157	0.00315667	6.69957e-05	0.0015331	0.00150272	0.00370509	0.00380572	0.00604678	0.00641479	0.00376942	0.00454472	0.00403858	0.00710993	0.00776426	0.00865214	0.00451351	0.00408088	0.00586724	0.00774554	0.00847635	0.00932075	0.00853774	0.00799303	0.00881341	0.00824488	0.0086495	0.00788575
Myristic acid	0.0102088	4.52138e-06	0.0124731	0.0122417	0.0115784	0.0115724	0.0145497	0.0128267	0.0129945	6.21427e-06	7.90159e-06	1.26437e-05	0.0136646	0.0146668	0.0106029	0.012902	0.0125612	0.0104375	0.0103276	0.0151819	0.00951884	4.40683e-06	0.0136243	0.0120538	0.0585881	0.0396985	0.0368953	0.012359	0.0639929	0.0641603	0.0201676	1.39871e-05	0.037987	0.0161586	0.0506519	0.0179988	0.0192675	0.0200303	0.0195917	0.0202272	0.0180062	0.0183411	0.0183151	0.0182373	0.0179074
Sulfacetamide	2.98521e-05	7.36519e-05	6.01298e-05	6.30975e-05	6.63715e-05	6.07914e-05	3.07112e-05	3.66997e-05	2.14624e-05	3.41755e-05	4.20662e-05	2.13977e-05	3.62016e-05	2.70162e-05	4.62267e-05	2.88173e-05	1.28446e-05	1.64653e-05	3.01186e-05	3.44145e-05	1.42493e-05	2.47755e-05	3.10678e-05	3.04657e-05	9.68625e-06	1.20167e-05	1.75816e-05	4.35317e-05	7.2756e-06	6.25242e-06	2.56695e-05	1.88155e-05	2.06835e-05	3.94931e-05	1.16026e-05	2.73442e-05	2.63737e-05	2.61505e-05	2.48071e-05	2.99931e-05	2.71601e-05	2.82618e-05	2.82791e-05	2.62789e-05	2.83333e-05
Octanal	0.000635978	0.00060327	0.000351675	2.4712e-06	5.84346e-06	0.000516158	0.000320414	0.00054048	0.000260649	0.000437562	0.000489174	0.000314316	0.000566963	0.000521188	0.000561032	0.000556991	0.000606649	0.000438282	0.000628662	0.000609727	0.000332311	0.000530707	0.000583661	0.000579771	0.000546069	0.000438368	0.000504643	0.000490919	0.000242484	0.00063411	0.000526979	0.000425347	0.00048621	0.00050163	0.000557461	0.000609638	0.000286003	0.000395445	0.000458115	0.000527836	0.000444883	0.000329521	0.000447667	0.000478645	0.000542617
Riboflavin B2	1.29652e-05	1.17468e-05	2.06513e-05	7.17131e-06	1.16162e-05	4.81147e-06	1.4943e-05	4.52115e-06	7.97888e-06	7.05118e-06	1.13223e-05	9.56383e-06	8.15102e-06	9.92889e-06	7.88812e-06	1.01405e-05	1.62269e-05	1.18511e-05	8.17295e-06	2.32926e-05	1.05244e-05	1.52727e-05	2.74594e-05	1.6421e-05	2.001e-05	8.18715e-06	1.64161e-05	4.6297e-06	1.04395e-05	1.15533e-05	2.70148e-06	1.19286e-05	5.00788e-06	1.5242e-05	1.04305e-05	1.0608e-05	6.23963e-05	6.15882e-05	6.50819e-05	5.5671e-05	4.94984e-05	5.10982e-05	5.01845e-05	5.24162e-05	4.68062e-05
Ile Phe	4.94957e-06	4.26669e-06	1.20363e-05	8.72446e-06	7.04439e-06	1.20381e-06	1.44576e-06	6.90614e-06	9.23984e-06	5.10533e-06	1.62983e-06	9.26075e-06	1.08094e-05	1.48411e-05	4.99854e-06	2.51747e-06	4.54975e-06	8.12157e-06	2.94058e-06	1.54866e-05	5.97111e-06	6.04374e-06	1.46304e-05	2.47764e-06	1.13304e-05	9.98603e-06	2.64392e-06	3.04281e-05	6.56443e-06	5.91562e-06	9.05869e-06	1.71958e-05	9.14869e-06	1.15462e-05	7.10158e-06	2.06764e-06	0.00014382	0.000207332	0.000152521	0.00014586	0.000181042	6.14105e-05	0.000188612	0.000194149	0.000130988
Dl-Norleucine	0.000122023	8.87171e-05	0.000156327	0.00011985	6.0866e-05	3.8623e-05	7.80619e-05	8.24373e-05	8.44762e-05	5.07109e-05	0.000102271	4.62008e-05	0.000133577	0.000131407	0.000137442	7.03948e-05	0.000168503	8.44497e-05	3.27517e-05	7.22461e-05	4.11396e-05	3.41429e-05	0.00010261	5.44647e-05	3.38729e-05	5.55593e-05	5.4173e-05	3.4184e-05	2.17755e-05	2.69457e-05	0.00580642	3.12511e-05	5.65094e-05	3.7653e-05	2.09882e-05	6.79807e-05	6.7327e-05	7.07591e-05	8.12213e-05	7.40383e-05	6.50437e-05	7.07076e-05	6.93586e-05	7.52868e-05	6.55099e-05
Arachidonic acid	0.00891897	0.00915098	0.00578751	0.00726815	0.00834506	0.00571888	0.00636764	0.00513635	0.00526581	0.00585466	0.00584193	0.00491191	0.00700355	0.00449692	0.005893	0.00691005	0.00452021	0.00439672	0.00526366	0.00749306	0.00473489	0.00460172	0.00481603	0.00446258	0.0196854	0.0175014	0.0238123	0.00574236	0.0187651	0.016374	0.0255123	0.0249667	0.0230523	0.00557145	0.0222827	0.00602201	0.0154842	0.0164558	0.0160569	0.0170059	0.0163327	0.0170298	0.0174786	0.0178979	0.017918
Sulfaguanidine	0.000220403	1.5815e-05	0.000275262	0.000260784	1.13097e-05	0.000219908	0.000207596	0.000198173	0.000212876	0.000196794	0.000186098	0.000215492	0.000281566	0.000298142	0.000236506	0.000272477	3.48903e-05	0.000215907	1.20827e-05	2.67377e-05	0.000201674	1.13738e-05	0.000273331	3.26667e-05	0.000149991	0.000342005	0.000262223	0.00108043	0.000417995	0.000341101	0.000177342	0.000440481	0.000218195	0.0011285	0.000208175	0.00116021	0.000249821	0.000258702	0.000242508	0.000259735	0.000236932	0.000237576	0.000244499	0.000248746	0.000245038
2-Aminobutyric acid	0.000138535	7.31313e-05	2.85016e-06	7.25043e-05	0.000140027	7.6875e-05	0.000110518	9.48794e-05	0.000134146	1.14844e-05	2.80181e-06	1.1453e-05	0.000105133	8.24365e-05	1.46994e-05	0.000102092	0.000101204	0.000163724	0.000170516	0.00024411	7.82432e-05	8.02391e-05	8.85472e-05	6.68665e-05	8.43433e-05	7.45453e-05	7.85766e-05	0.000198551	9.07089e-05	0.000123973	7.88668e-05	7.83388e-05	9.06875e-05	8.9671e-05	5.93362e-05	9.52454e-05	7.97398e-05	0.000146235	7.91937e-05	8.46449e-05	6.81259e-05	7.1037e-05	6.86284e-05	9.92512e-05	6.87785e-05
N-Tetradecanamide	0.00107199	0.00126281	0.000972858	0.00119119	0.000904174	0.000930224	0.00140934	0.000847791	0.0010393	0.000938116	0.00107171	0.00106835	0.000794312	0.00107386	0.000877363	0.00095722	0.00119335	0.000998531	0.000984645	0.00100163	0.00123589	0.000796681	0.000834773	0.000977847	0.000850222	0.000843465	0.000712391	0.000988156	0.000784314	0.000786671	0.000736102	0.00115758	0.000702019	0.00109411	0.000996814	0.000971975	0.000913854	0.000861824	0.000824552	0.000808564	0.000852136	0.000867398	0.000861764	0.000913291	0.000861935
N-Acetylneuraminic acid	7.13931e-05	7.73455e-05	4.43593e-05	6.87762e-05	7.27888e-05	0.000228729	0.000182643	0.00012021	0.000103195	0.000138052	0.000196641	9.95088e-05	2.77762e-05	4.90576e-05	3.30718e-05	6.8666e-05	6.33917e-05	5.39272e-05	5.32731e-05	8.379e-05	8.02103e-05	3.58711e-05	8.15597e-05	5.02021e-05	5.38508e-05	6.59053e-05	5.69268e-05	3.36012e-05	2.62363e-05	2.38453e-05	4.12094e-05	4.08832e-05	4.53499e-05	3.28135e-05	3.02584e-05	3.23378e-05	0.000447993	0.000459682	0.000552266	0.000474828	0.000459667	0.000460301	0.000419024	0.00045392	0.000453655
Succinic acid	0.00363213	0.00379632	0.0032729	0.00376691	0.00324298	0.00238135	0.00152221	0.002349	0.0027129	0.00337247	0.00202466	0.00213635	0.00330687	0.00383606	0.0037354	0.00354158	0.00222705	0.00267095	0.00275238	0.00285176	0.00250957	0.00287556	0.0029724	0.00319215	0.000941315	0.000874623	0.00100735	0.00307882	0.000831527	0.000700285	0.000972301	0.00112142	0.000760784	0.00290714	0.00107513	0.00259731	0.00153929	0.00162006	0.00155161	0.00173543	0.00155777	0.00172199	0.00164166	0.0016645	0.00159635
Ser Val	0.00159331	0.000259494	0.000110013	0.000334987	0.000142763	0.000928989	0.000282239	0.000232441	0.000258643	0.000400736	0.000226168	0.000382747	0.000489236	0.000890203	8.2382e-05	1.37821e-05	0.00240841	0.0017459	0.000986966	0.00100968	0.00186588	0.0013984	0.00179056	0.00140527	0.000785208	0.000500549	0.000927389	0.000150645	0.000131799	1.22647e-05	0.000865026	0.000529609	1.30466e-05	0.000245295	0.000859722	0.000696668	0.000243685	0.000260326	0.000270043	0.000260589	0.000235333	0.000238649	0.000242409	0.000232508	0.000241566
Pelargonic acid	0.000328576	0.000308461	0.000396346	0.000526773	0.000531655	0.00023242	0.000175213	0.000321312	0.000224784	0.000311839	0.000204144	0.000160063	0.000221003	0.000226942	0.00100534	0.000277398	0.00225958	0.000465061	0.00016726	0.00016964	0.000175139	0.000459598	0.000198486	0.000221687	6.40082e-05	5.81769e-05	6.67374e-05	0.000214528	8.46983e-05	0.0003326	8.23081e-05	0.000385552	6.31529e-05	0.000216034	4.81959e-05	0.000227269	0.000116629	0.000108975	0.000116382	0.000104737	0.000128049	0.000147538	0.000124459	0.000124567	0.000129854
L-(-)-Phenylalanine	8.04152e-06	8.85415e-06	8.04638e-06	8.2975e-06	6.21449e-06	1.27091e-05	4.27105e-06	6.38921e-06	4.48074e-06	6.11794e-06	6.4925e-06	6.30964e-06	2.12967e-05	8.46762e-06	1.15054e-05	1.16231e-05	5.42473e-06	4.72169e-06	6.41236e-06	8.66024e-06	9.88699e-06	5.75334e-06	1.63495e-05	1.14834e-05	7.54745e-06	9.39055e-06	8.05852e-06	6.30114e-06	1.99846e-06	6.97519e-06	6.04937e-06	4.64607e-06	2.33164e-06	7.35183e-06	5.03275e-06	8.63042e-06	3.1587e-06	3.35335e-06	2.29286e-06	3.09174e-06	2.12652e-06	3.35288e-06	2.57033e-06	2.51675e-06	2.82487e-06
PGF2alpha-d4	0.000120836	0.000106526	0.000132871	0.000112603	0.00018529	0.000295356	0.000346566	0.000176097	0.000198854	9.44844e-05	0.000344452	0.000207064	0.000251069	6.64608e-05	0.000119031	0.00017235	0.000192699	0.000113152	0.00013149	0.000113144	0.000171665	0.000139926	0.000112847	9.46289e-05	0.000387408	0.000583715	0.00052104	0.000190094	0.00064165	0.000465346	0.000611675	0.00124407	0.000546383	0.000114631	0.000521584	0.00031608	0.000637847	0.000586658	0.000588142	0.000548997	0.000650834	0.000631076	0.000618702	0.000598963	0.000649415
Canthaxanthin	2.19061e-06	4.76154e-06	2.16517e-06	5.08764e-06	4.70305e-06	6.20724e-08	4.83017e-07	2.32353e-05	1.12256e-05	2.36275e-08	2.49638e-07	4.71325e-05	2.4602e-08	4.48979e-06	1.31871e-06	4.80181e-06	0.000112835	0.000134968	8.39822e-05	4.1436e-05	0.000106739	0.000124859	3.24863e-05	6.121e-05	2.57337e-08	2.24679e-08	2.43808e-08	2.05841e-05	4.07107e-06	2.4315e-08	2.4384e-08	5.53375e-07	2.6607e-07	9.42282e-06	2.49899e-08	2.12301e-06	1.97775e-05	1.74544e-05	1.61211e-05	1.28642e-05	1.68828e-05	1.71628e-05	1.46633e-05	1.63009e-05	1.57503e-05
Luteolin	4.3716e-07	4.2258e-07	6.34452e-07	2.42099e-07	4.95924e-07	1.33976e-07	2.7338e-07	3.28252e-07	2.64147e-07	4.21315e-07	4.84633e-07	2.20233e-07	1.55846e-07	2.74367e-07	3.64215e-07	3.08396e-07	4.108e-07	5.21651e-07	1.41084e-07	1.66165e-07	3.03511e-07	3.91835e-07	1.02604e-07	4.06102e-07	3.62587e-07	1.95977e-07	4.23473e-07	7.87776e-08	8.62337e-08	1.5157e-07	1.89451e-07	1.1621e-07	1.77837e-07	1.96189e-07	1.46109e-07	4.97252e-07	2.46713e-06	1.77922e-06	1.88093e-06	1.11226e-06	2.67628e-06	1.73986e-06	1.60714e-06	1.66816e-06	1.5692e-06
N-Acetyl-DL-aspartic acid	7.80023e-05	0.000129293	3.6568e-05	5.91041e-05	0.000152931	9.86955e-05	2.48843e-05	9.82383e-05	4.2763e-05	4.59194e-05	8.52072e-05	3.38275e-05	0.000102284	0.000267297	0.000342762	2.88936e-05	0.00015097	0.000130266	3.43046e-05	0.000191145	0.000149187	6.57157e-05	9.08698e-05	0.000341029	0.000299541	0.00231702	0.000995997	0.000816993	4.93318e-05	0.000824652	0.000638143	0.00062077	0.00169538	0.000787793	0.00102592	0.0013528	0.000471427	0.00051065	0.000546626	0.000515508	0.0004719	0.000494715	0.000497459	0.000513985	0.000482147
3-propyl acrolein	0.000676035	0.000666088	0.000560513	0.000631238	0.000611518	0.000603632	0.000514016	0.000599774	0.000627296	0.00055873	0.000519605	0.000571129	0.000578893	0.000614105	0.000620849	0.000617946	0.000659199	0.000584803	0.000685112	0.000767676	0.000660882	0.000659965	0.000677739	0.000668879	0.000602448	0.000539391	0.00055965	0.000558434	0.000605206	0.000584829	0.000580622	0.000524073	0.000561988	0.000638446	0.0005885	0.000688589	0.000488803	0.000544953	0.000559058	0.000555098	0.000524879	0.000507753	0.000505905	0.000511568	0.000506103
Methylglyoxal	5.55468e-05	5.24246e-05	5.08905e-05	5.14073e-05	5.31154e-05	5.29685e-05	4.75528e-05	5.13038e-05	5.08053e-05	4.76479e-05	4.12583e-05	5.13241e-05	4.67114e-05	5.20219e-05	4.98599e-05	4.94225e-05	5.62629e-05	5.06142e-05	5.61069e-05	6.37468e-05	5.40183e-05	5.07479e-05	6.05701e-05	5.82941e-05	4.85219e-05	4.57895e-05	5.44887e-05	4.46752e-05	5.10771e-05	5.46888e-05	4.44215e-05	4.80717e-05	4.74822e-05	5.21058e-05	5.25769e-05	6.45436e-05	4.22205e-05	4.50595e-05	4.63718e-05	4.89236e-05	4.37736e-05	4.09742e-05	3.96463e-05	4.20438e-05	3.79828e-05
All-cis-4,7,10,13,16-docosapentaenoic acid	0.00385083	0.00412347	0.00326403	0.00356914	0.00416079	0.00610768	0.00580251	0.00499768	0.00500014	0.00366064	0.00626524	0.00480714	0.00587746	0.0020979	0.00287393	0.00495514	0.00378862	0.0028386	0.00367899	0.00411563	0.00418123	0.00321459	0.00311783	0.00306296	0.0104299	0.0113125	0.0139518	0.00432538	0.0115489	0.010758	0.0150926	0.0147182	0.012887	0.00412686	0.0102857	0.00520324	0.0138633	0.0133375	0.0135562	0.0138968	0.0145679	0.0149902	0.0147712	0.0147371	0.014711
Lys Glu Leu	2.93225e-08	1.51954e-07	5.59457e-07	2.59318e-08	2.68529e-08	2.59045e-08	2.18916e-08	2.65643e-08	1.24049e-07	2.36275e-08	2.25729e-08	2.33687e-08	2.4602e-08	2.01406e-06	2.63386e-08	2.5177e-08	2.59149e-08	2.48508e-08	2.85446e-08	2.97462e-08	2.72472e-08	2.58848e-08	2.89598e-08	2.81351e-08	1.10862e-06	2.24679e-08	2.43808e-08	1.57179e-06	2.49936e-08	9.80343e-08	2.4384e-08	2.15342e-08	2.28901e-08	3.09433e-06	2.49899e-08	2.87777e-08	2.05085e-05	1.95206e-05	2.25268e-05	2.01231e-05	1.64061e-05	1.90537e-05	1.55708e-05	2.25765e-05	1.51515e-05
Asp Phe	3.12182e-06	5.19232e-06	6.0004e-06	3.1463e-06	5.96068e-06	8.72498e-06	2.15403e-06	8.31891e-06	5.28673e-06	2.55804e-06	7.10265e-06	3.04949e-06	2.75745e-06	5.83341e-06	1.47998e-06	7.42205e-06	3.12935e-06	3.15011e-06	5.50395e-06	3.48197e-06	4.6189e-06	2.89723e-06	3.50614e-06	4.21861e-06	3.24809e-06	2.33063e-06	5.80133e-06	3.50396e-06	2.58126e-06	5.30386e-07	2.00877e-06	2.22939e-06	2.11993e-06	2.06873e-06	3.84311e-06	4.75714e-07	5.26664e-06	4.58485e-06	4.60919e-06	4.03517e-06	4.95887e-06	4.23508e-06	5.84207e-06	4.65408e-06	3.88513e-06
Capric acid	0.000469315	0.000502942	0.000471535	0.000475958	0.000462886	0.000384944	0.000295435	0.000395059	0.000368846	0.000400009	0.000331796	0.00033298	0.000481685	0.000518445	0.000519309	0.000471737	0.000386505	0.000412797	0.000438957	0.000451045	0.000408594	0.000475882	0.000453163	0.00044813	0.000191806	0.000203918	0.000200123	0.000480861	0.000173552	0.000190795	0.000224954	0.000204166	0.000193096	0.000473992	0.000165478	0.000453505	0.000231405	0.000241711	0.000237245	0.000260071	0.000234854	0.00023879	0.000247752	0.000246077	0.000243185
Val Glu Ala	3.00418e-05	3.47826e-05	3.76493e-05	1.92093e-05	5.79413e-05	8.04097e-06	7.53956e-06	7.08097e-06	1.31762e-05	1.10984e-05	1.05381e-05	6.25946e-06	1.46472e-05	3.42613e-05	3.59303e-05	2.92058e-05	2.36936e-05	9.48777e-06	2.83494e-05	3.14942e-05	1.7853e-05	2.24307e-05	1.51211e-05	2.6737e-05	1.01433e-05	8.57625e-06	2.63404e-05	1.18979e-05	2.16385e-05	8.02062e-06	1.28604e-05	1.08924e-05	9.62324e-06	1.37938e-05	1.70275e-05	1.29438e-05	2.0263e-05	2.29248e-05	2.46844e-05	2.27435e-05	1.91803e-05	1.92899e-05	1.8456e-05	1.81663e-05	1.93767e-05
1-Stearoyl-Sn-Glycerol-3-Phosphocholine	0.00017394	0.000198025	0.000175808	0.000155272	0.000145434	0.00018456	0.000220647	0.000173194	0.000179234	0.000242032	0.000304215	0.000207392	0.000130155	8.87168e-05	0.000115626	0.000184551	0.000169597	0.00012204	0.000198958	0.000178477	0.000180394	0.00010413	0.000172252	0.000146755	0.000376734	0.00037375	0.000525522	0.000140476	0.000298152	0.000320917	0.000409167	0.000329946	0.00026625	0.000283807	0.000269691	0.000108115	0.0016039	0.00127873	0.00141896	0.00130992	0.00131816	0.00121001	0.00113875	0.00117771	0.00121507
L-Pyroglutamic acid	0.000128873	0.000207783	0.000154315	0.000231954	0.000209311	0.000222518	0.00015572	0.000105003	9.30081e-05	0.000147823	7.94513e-06	0.000130086	3.04545e-05	5.3365e-05	5.14679e-05	5.57542e-05	0.000226195	0.000163018	0.000203188	0.000429708	0.000288474	0.000205263	7.64786e-05	6.00591e-05	0.000133174	0.000158374	0.000111287	0.000106072	0.000186681	4.37328e-05	0.000120557	0.000126187	0.00012285	0.000134678	0.00011799	0.000195673	0.000150009	0.000153021	0.000167247	0.00015691	0.000134365	0.000138286	0.00014291	0.000138774	0.000141034
D-Galacturonic acid	0.00490654	0.00462977	0.00392098	0.00498063	0.00530109	1.32032e-05	0.000611028	0.000793995	0.00219594	0.00458854	0.00327913	0.00156339	0.00384535	0.00419208	0.00455928	0.00368314	0.00192161	0.0021846	0.00259257	0.00359872	0.00195165	0.0033226	0.00253414	0.00263739	0.000964889	0.00168288	0.000934603	7.22801e-06	0.000861863	0.000505759	0.000989549	0.00122586	0.00127233	0.00433935	0.000975844	0.00262992	0.00138987	0.00149937	0.00147353	0.00170714	0.0015041	0.00153341	0.00163098	0.00152039	0.00163673
p-Aminobenzoic acid	0.000125705	9.59581e-05	8.05203e-05	8.82213e-05	0.000108743	9.74975e-05	9.60498e-05	0.00013346	0.000101602	0.000100375	8.02552e-05	0.000112152	0.000148784	9.16841e-05	0.000118926	0.000110336	0.000181343	0.000137781	0.000126569	9.80042e-05	5.13306e-05	0.000118192	0.000116016	0.000114018	0.000111704	0.000160208	9.96211e-05	0.000144562	0.000132594	0.000101733	9.83608e-05	0.000120335	0.000104842	9.35548e-05	6.74227e-05	0.000103569	0.000103066	6.28313e-05	9.80818e-05	8.1808e-05	0.00013012	7.59373e-05	0.000105001	0.000109345	0.000101409
5beta-Androstane-3,17-dione	5.86444e-06	7.25893e-06	4.91235e-06	5.42929e-06	6.72914e-06	1.54372e-05	2.61072e-05	9.96039e-06	8.34045e-06	2.69381e-06	2.07008e-05	1.01206e-05	1.83706e-05	3.65805e-06	4.29992e-06	1.37956e-05	1.62941e-05	1.19121e-05	1.74779e-05	1.19788e-05	1.92407e-05	1.05503e-05	1.31165e-05	9.01177e-06	0.000292998	0.000190619	0.000185979	4.32158e-05	0.000270817	0.00029166	0.000131093	8.4894e-05	0.000237901	2.50493e-05	0.000183374	0.00010393	9.86186e-05	0.000113835	0.000106973	0.000130573	0.000103335	0.000109941	0.000113544	0.000116358	0.000111024
N-Methylalanine	0.000138622	4.50427e-05	2.87795e-05	7.87243e-05	0.000119137	7.16854e-05	6.28974e-05	8.91865e-05	7.34453e-06	7.57868e-05	4.53715e-05	7.47664e-05	7.34845e-05	8.14448e-05	7.95997e-05	7.5744e-05	5.39917e-05	8.0128e-05	8.77515e-05	8.74584e-05	0.000122929	8.2714e-05	8.81043e-05	0.000141663	6.06716e-05	6.80233e-05	7.2799e-05	3.93341e-05	7.79596e-05	8.34278e-05	7.03903e-05	6.30307e-05	7.00813e-05	8.31319e-05	9.53492e-05	8.63395e-05	6.34982e-05	6.95709e-05	7.17266e-05	7.22641e-05	6.5192e-05	7.12771e-05	7.8981e-05	7.1807e-05	6.51877e-05
Uridine diphosphate-N-acetylglucosamine	4.19491e-05	3.37063e-05	2.21982e-05	3.57504e-05	3.06676e-05	3.4895e-05	4.15043e-05	6.11492e-05	4.60022e-05	2.13807e-05	3.24375e-05	1.56753e-05	6.85653e-06	1.04916e-05	1.53857e-05	1.55913e-05	2.96255e-05	2.12351e-05	3.6654e-05	2.66484e-05	4.0192e-05	2.95846e-05	6.04648e-05	3.2874e-05	8.80968e-06	6.74579e-06	4.66503e-06	2.69799e-06	6.08936e-06	3.92094e-06	3.19427e-06	5.79252e-06	3.90287e-06	5.10592e-06	7.33643e-06	8.61432e-06	1.85318e-05	2.04051e-05	2.36234e-05	1.58651e-05	2.48897e-05	1.46632e-05	2.36997e-05	1.17572e-05	1.75924e-05
Maltotetraose	2.18627e-05	2.03597e-05	1.92867e-05	1.98013e-05	2.17128e-05	2.2651e-05	1.69189e-05	2.24169e-05	2.20046e-05	1.56241e-05	1.81002e-05	1.66669e-05	1.84829e-05	2.03559e-05	1.82038e-05	1.92012e-05	2.03626e-05	1.98807e-05	2.33537e-05	2.43064e-05	1.91551e-05	1.87542e-05	2.63123e-05	2.45114e-05	1.669e-05	1.52547e-05	1.73977e-05	1.70266e-05	1.65428e-05	1.38549e-05	1.54379e-05	1.52646e-05	1.52993e-05	1.67594e-05	1.79118e-05	1.83935e-05	1.47168e-05	1.48358e-05	1.61553e-05	1.68247e-05	1.46218e-05	1.64205e-05	1.37634e-05	1.4785e-05	1.46203e-05
Gly-Phe	4.52381e-05	1.55087e-05	9.45168e-06	1.35939e-05	4.13053e-05	3.88876e-05	2.43489e-05	3.64533e-05	3.71021e-05	3.82005e-05	3.0567e-05	2.60827e-05	4.45862e-05	4.15126e-05	4.41453e-05	4.39024e-05	3.37131e-05	3.99764e-06	6.84191e-06	6.30271e-06	3.8486e-05	4.27089e-05	9.38509e-06	4.37122e-05	5.77343e-06	1.46015e-05	1.55726e-05	3.93827e-05	1.4366e-05	1.2727e-05	2.01908e-05	1.65096e-05	1.47147e-05	4.2114e-05	1.3969e-05	3.73078e-05	7.16741e-05	7.37206e-05	7.09665e-05	7.50116e-05	6.8454e-05	7.09805e-05	6.81422e-05	6.97026e-05	6.80007e-05
Cis-8,11,14-Eicosatrienoic acid	0.000551152	0.000496103	0.000536137	0.000503881	0.000598573	0.00102571	0.00128689	0.000837957	0.000920247	0.000739014	0.00122096	0.000999761	0.000628729	0.00029526	0.000393623	0.00062233	0.000675183	0.000541005	0.000626871	0.000704827	0.000701778	0.000556002	0.000493531	0.000513441	0.00169307	0.00207851	0.00269122	0.000698538	0.00198017	0.00203434	0.00216811	0.00236456	0.00222873	0.000519699	0.00229047	0.000719577	0.00197064	0.00172816	0.00172303	0.00158904	0.00180616	0.00181528	0.001727	0.00172184	0.00182894
Maltotriose	0.000125292	0.000112215	0.000123155	0.000124354	0.000106511	8.56708e-05	5.77038e-05	9.6541e-05	0.000100055	9.97162e-05	8.16767e-05	8.43098e-05	0.000131051	0.000151709	0.000135269	0.000115641	8.88046e-05	9.32918e-05	0.000103982	9.15421e-05	0.000101247	0.000112721	0.000122586	0.000117932	3.91462e-05	3.27428e-05	3.53153e-05	0.000115514	3.09266e-05	2.74378e-05	3.87252e-05	4.21944e-05	2.64368e-05	0.000103305	3.99722e-05	7.56764e-05	5.10937e-05	4.8535e-05	4.12241e-05	5.02147e-05	5.01295e-05	5.99248e-05	5.6398e-05	4.97347e-05	5.42416e-05
Pro Leu	0.000423413	0.000498665	0.000489577	0.000618363	0.000715919	0.000319619	0.000220129	0.000262139	0.000285192	0.000616287	0.000260058	0.000209512	0.000380131	0.000383366	0.000480195	0.000390402	0.000290222	0.000321287	0.000316407	0.000368356	0.000265129	0.000301258	0.0003778	0.000393268	0.000292836	0.000306903	0.000411683	0.000334424	0.000392848	0.000278871	0.000439744	0.00043169	0.000459286	0.000351434	0.000544358	0.000450295	0.000266907	0.000274657	0.000314858	0.00028892	0.000259074	0.000274046	0.000269481	0.000273198	0.000259932
Nalpha-Acetyl-L-ornithine	2.53794e-05	2.26273e-05	0.000133008	0.000152682	3.47724e-05	0.000127926	0.000554373	0.000119146	0.000683997	0.000133056	0.000421268	0.000444234	1.31127e-05	3.66385e-06	1.99256e-05	6.52976e-05	0.00139733	0.00172903	0.000676733	0.000859426	0.00210843	0.0010982	0.00133091	0.00146805	0.000249845	0.000275213	8.87366e-05	0.000127647	0.00029643	0.000224303	0.000311214	0.000288431	0.00048667	7.997e-05	0.000128867	0.00014828	0.000317782	0.000351958	0.000376597	0.00035486	0.000329669	0.000344492	0.000331339	0.000348642	0.000342894
Ser Trp	2.93225e-08	1.42363e-07	2.40818e-08	2.59318e-08	2.68529e-08	1.086e-07	2.18916e-08	2.65643e-08	2.61157e-08	2.36275e-08	1.0199e-07	2.33687e-08	2.4602e-08	2.5504e-08	2.63386e-08	2.5177e-08	2.59149e-08	2.48508e-08	2.85446e-08	1.43756e-07	2.72472e-08	2.58848e-08	2.89598e-08	2.81351e-08	2.26621e-05	4.37082e-07	2.43808e-08	3.76391e-05	8.29417e-07	2.4315e-08	2.23108e-07	2.15342e-08	2.28901e-08	2.4238e-08	2.49899e-08	5.70731e-07	0.000185793	0.000185595	0.000198725	0.000178681	0.000160855	0.000172528	0.00016435	0.000180409	0.000170167
2-Propylpentanoic acid	0.000193995	0.00022295	0.000202823	0.000193652	0.000187872	0.000164823	0.000136317	0.000163494	0.000161374	0.000170342	0.000145776	0.000154979	0.000197872	0.000222028	0.000215938	0.000196912	0.00016913	0.000166606	0.000187405	0.000196425	0.000180275	0.000203351	0.000197019	0.00019125	6.62745e-05	6.37722e-05	7.28138e-05	0.00019594	5.93515e-05	7.37616e-05	9.10405e-05	9.01853e-05	6.7591e-05	0.000721403	6.17009e-05	0.000190024	0.000104197	0.000107081	9.93269e-05	0.000100736	9.90215e-05	0.000100693	0.000105331	0.000109241	0.00010884
D-(+)-Pantothenic acid	0.00143117	0.00155275	0.00105111	0.00198425	0.00156883	0.000791961	0.00107794	0.00123258	0.00117403	0.00112499	0.000899727	0.000723817	0.000868672	0.000870174	0.0012111	0.0010523	0.000835925	0.00131398	0.00114849	0.00104286	0.00130028	0.000726697	0.00102697	0.0011307	9.2898e-05	0.000162497	8.98631e-05	0.000370539	0.000191996	9.81367e-05	0.000294362	0.000200751	0.000191028	0.000488369	8.24962e-05	0.000271445	0.00063522	0.000643606	0.000620087	0.00067057	0.000603809	0.000618319	0.000633543	0.000639651	0.000641045
Dodecanoylcarnitine	2.89739e-05	2.52951e-05	1.86745e-05	1.76612e-05	2.84615e-05	4.67367e-05	4.15282e-05	5.8697e-05	5.32021e-05	3.09393e-05	3.54729e-05	5.88662e-05	3.6184e-05	1.24006e-05	2.04974e-05	2.54508e-05	5.69668e-05	6.80362e-05	8.16318e-05	6.62129e-05	6.00616e-05	6.40395e-05	8.04977e-05	5.2187e-05	3.75082e-05	9.29931e-06	2.8519e-05	3.64486e-05	3.97621e-05	3.58844e-05	1.56495e-05	1.40783e-05	3.69247e-05	1.74405e-05	2.985e-05	6.01981e-05	3.0817e-05	3.1696e-05	3.5549e-05	3.54126e-05	2.77076e-05	3.09567e-05	3.23509e-05	3.27437e-05	3.20356e-05
1-Linoleoyl-Rac-Glycerol	2.99956e-05	2.05449e-05	1.49355e-05	2.95376e-05	2.29432e-05	2.27932e-05	1.55576e-05	2.46208e-05	2.1944e-05	2.20411e-05	2.27037e-05	2.66725e-05	2.17025e-05	2.21346e-05	1.75973e-05	2.51772e-05	2.06043e-05	1.48843e-05	1.84766e-05	2.42076e-05	1.52673e-05	1.94028e-05	2.9383e-05	2.48301e-05	1.88804e-05	2.2172e-05	2.56781e-05	3.08124e-05	2.06463e-05	2.88625e-05	2.36119e-05	2.53308e-05	2.3994e-05	2.75624e-05	2.37896e-05	2.74334e-05	5.73451e-05	5.77295e-05	5.4233e-05	4.79202e-05	5.43632e-05	5.10978e-05	4.61221e-05	5.04957e-05	5.17939e-05
2-Ketobutyric acid	0.00050921	0.000552921	0.000648722	0.000563089	0.00058394	0.000496695	0.000137779	3.52523e-08	0.00015833	0.00017297	0.000347966	0.000361872	0.000537667	0.000572999	4.50807e-08	0.000529186	0.000458689	0.000310292	3.94699e-08	0.000502755	0.000461354	0.000525893	0.000495047	0.000518731	0.000168441	0.000166922	1.58191e-08	0.000510579	0.000171642	1.37742e-08	0.000124976	0.00023262	0.000187118	0.000643422	0.000170523	0.000257514	0.000267637	0.000277315	0.000260728	0.000292489	0.000257542	0.000257031	0.000263093	0.000264551	2.08536e-08
Astaxanthin	1.05295e-05	9.28391e-06	3.25082e-06	1.31695e-05	4.28838e-06	2.59482e-06	1.53295e-06	3.10518e-05	2.75453e-05	9.40948e-06	3.69814e-06	5.53178e-05	2.4602e-08	4.7652e-06	3.15395e-06	7.21053e-06	6.4994e-06	2.22011e-06	5.19329e-06	3.84525e-06	3.72712e-06	5.71142e-06	2.04689e-07	4.62509e-06	2.57337e-08	2.24679e-08	2.43808e-08	9.30008e-08	1.51735e-07	2.4315e-08	6.43846e-08	2.60965e-07	2.28901e-08	1.43338e-07	7.57397e-08	2.87777e-08	9.54682e-06	6.74865e-06	6.90782e-06	4.79852e-06	7.12875e-06	6.76331e-06	7.38587e-06	8.17547e-06	7.02921e-06
12-hydroperoxy-9Z,13E,15-octadecatrienoic acid	2.87045e-05	3.43972e-05	1.61323e-05	2.74312e-05	2.42681e-05	4.42974e-05	4.53391e-05	5.99537e-05	6.65162e-05	5.30668e-05	5.41115e-05	5.36469e-05	6.78419e-06	1.28552e-05	9.07156e-06	1.78749e-05	2.0142e-05	1.5547e-05	1.97855e-05	2.53158e-05	2.6585e-05	2.17492e-05	1.26616e-05	1.92888e-05	9.50092e-07	6.38165e-07	2.06711e-07	1.61447e-06	3.35233e-06	1.97672e-07	2.5163e-06	1.73231e-06	9.68158e-07	2.75731e-06	4.63719e-07	1.23243e-06	2.0297e-05	2.09157e-05	2.26943e-05	2.00722e-05	1.87236e-05	2.01856e-05	1.82978e-05	2.0207e-05	2.09643e-05
Guggulsterone	0.000268879	0.000284109	0.00033633	0.000321448	0.000293298	0.00026554	0.000219813	0.000263236	0.000244911	0.000259352	0.000240155	0.000253779	0.00031234	0.000366289	0.000275382	0.00032445	0.000320512	0.000313694	0.000276798	0.000348484	0.000285816	0.000332315	0.00033633	0.000310758	0.000110563	0.000122296	0.00014944	0.000331399	0.000128621	0.000147386	0.000165994	0.000186944	0.000130382	0.000366528	0.000119435	0.000326026	0.000199628	0.000196535	0.000186408	0.000173745	0.000176813	0.000169878	0.000158321	0.000159612	0.000163037
Trp Ile Lys	2.93225e-08	2.82469e-08	2.40818e-08	2.59318e-08	2.68529e-08	2.59045e-08	2.18916e-08	2.65643e-08	2.61157e-08	2.36275e-08	2.25729e-08	2.33687e-08	2.4602e-08	2.5504e-08	2.63386e-08	2.5177e-08	4.1014e-06	2.48508e-08	2.85446e-08	2.97462e-08	2.72472e-08	2.58848e-08	2.89598e-08	2.81351e-08	7.40044e-06	2.24679e-08	2.43808e-08	1.57367e-05	2.49936e-08	1.18384e-07	2.4384e-08	1.07044e-05	2.28901e-08	2.4238e-08	2.49899e-08	2.0993e-07	5.65653e-05	5.82834e-05	6.12422e-05	5.49315e-05	4.86779e-05	5.15751e-05	5.29651e-05	5.15076e-05	4.90521e-05
D-Norvaline	0.000359442	0.000383288	0.000269933	0.000305762	0.000232288	0.000226543	0.000210993	0.000229664	0.000249826	0.000258495	0.000180173	0.000179222	0.000194174	0.000665055	0.000214011	0.000186213	0.000270187	0.00021877	0.000238246	0.000222828	0.000205252	0.000221393	0.000202371	0.000232525	6.12093e-05	6.34696e-05	6.56695e-05	0.000196615	6.27566e-05	6.08244e-05	9.0106e-05	8.79649e-05	7.35257e-05	0.00020254	6.03615e-05	0.000209865	0.000123338	0.00012309	0.00011475	0.000125604	0.000122233	0.000120181	0.000123379	0.000123833	0.000125319
p-CHLOROPHENYLALANINE	0.00279888	0.00272142	0.00257075	0.00253114	0.00251403	0.00255624	0.00258983	0.00264725	0.00269417	0.00231746	0.00233963	0.0026544	0.00263008	0.00273601	0.00259707	0.00269966	0.0029519	0.00248644	0.00291687	0.00328666	0.00275578	0.0024939	0.00305024	0.00289924	0.0024281	0.00217594	0.00258198	0.00222986	0.00252616	0.00259183	0.00232588	0.00248715	0.00221996	0.00279747	0.00249919	0.00306472	0.00231714	0.00254259	0.00264921	0.00236745	0.00220558	0.00211973	0.0021757	0.00224976	0.00217106
1-Methylhistidine	3.11356e-05	8.90139e-06	2.26679e-05	9.15519e-06	7.99739e-05	2.41443e-05	1.3608e-05	9.34709e-06	7.89391e-06	5.38993e-06	5.86476e-06	5.17033e-06	1.55231e-05	1.84868e-05	0.00050899	2.6192e-05	0.000114377	4.21077e-05	7.03468e-05	4.74784e-05	0.000157134	0.000212286	0.000134223	0.000142078	1.83688e-05	0.000376852	2.24214e-05	0.000115438	0.000620447	1.99755e-05	9.55239e-05	1.30392e-05	2.07751e-05	4.70124e-05	4.42852e-06	8.37068e-05	0.000111364	0.000113679	0.000115192	0.000128457	0.000119344	0.000133174	0.00013969	0.000134288	0.000128015
L-Histidine	0.00145778	0.00161473	0.00116809	0.0015959	0.00152715	0.00144652	0.00153142	0.00198634	0.00177535	0.00127581	0.00106529	0.00132212	0.000661035	0.000759616	0.00102317	0.000832053	0.000725808	0.000814906	0.000948924	0.000847081	0.00101705	0.000975724	0.000786203	0.000917566	0.000184409	0.000182637	0.000164471	0.000464445	0.000321565	0.000204665	0.000245951	0.000180991	0.00018082	0.00062272	0.000143525	0.000438855	0.000462508	0.000466431	0.000430982	0.000498643	0.000426155	0.000479012	0.000466028	0.000446467	0.000428931
Trigonelline	0.000105578	0.000100168	6.89264e-05	0.00010323	0.000103938	0.000114383	0.000143542	0.000149301	0.000131758	8.80579e-05	8.31888e-05	0.000120059	3.84164e-05	4.01673e-05	6.20951e-05	4.34247e-05	5.67015e-05	5.43379e-05	6.61205e-05	6.58582e-05	7.01049e-05	5.97903e-05	5.61393e-05	6.05622e-05	3.53143e-05	3.34339e-05	2.50427e-05	2.725e-05	6.45913e-05	4.31894e-05	3.42523e-05	2.34566e-05	3.15069e-05	3.65969e-05	2.64323e-05	3.51295e-05	4.56874e-05	4.98056e-05	5.29178e-05	4.79765e-05	4.32667e-05	4.72581e-05	4.60362e-05	4.28498e-05	4.10124e-05
Dl-Dihydrosphingosine	0.000314888	0.000303629	0.000272544	0.000296251	0.000296743	0.000234335	0.000188024	0.000201232	0.000246243	0.000280568	0.000206278	0.000245164	0.000248545	0.000242705	0.000266278	0.000254129	0.000252282	0.000297578	0.000300068	0.00030046	0.000331215	0.00039193	0.000344484	0.000268095	0.000283994	0.00025167	0.000291808	0.00028269	0.000281989	0.000278697	0.000274508	0.000240902	0.000270954	0.000256427	0.000346287	0.000330841	0.00058508	0.000649785	0.00072172	0.000642268	0.000626417	0.000634994	0.000628748	0.000663865	0.000628383
Tryptophan	0.000153426	7.32302e-05	4.99982e-05	9.3579e-05	7.95035e-05	0.000113438	8.56849e-05	7.1137e-05	7.48058e-05	2.58641e-05	2.99305e-05	6.47566e-05	8.38105e-05	7.98446e-05	0.000101447	3.48428e-05	5.62821e-05	0.000112351	8.0376e-05	0.000129252	7.29481e-05	6.55446e-05	7.29835e-05	9.55841e-05	4.77808e-05	7.07076e-05	0.000184749	0.000112379	5.52764e-05	4.91755e-05	0.000114508	6.17377e-05	0.000202223	6.23275e-05	9.4176e-05	9.78847e-05	6.88642e-05	0.000134047	7.80435e-05	0.000119494	0.000111793	0.00011394	7.05327e-05	6.22991e-05	9.88655e-05
Dihydroxyacetone (glycerone)	2.61311e-05	2.88369e-05	1.45163e-05	2.72294e-05	1.2564e-05	4.24833e-06	3.95223e-05	2.5659e-05	2.34668e-05	2.13044e-05	2.07612e-05	5.54492e-06	1.12474e-05	1.9761e-05	1.59855e-05	2.14668e-05	8.65071e-06	1.16438e-05	1.49801e-05	1.49185e-05	1.82023e-05	9.82457e-06	1.62942e-05	2.07719e-05	1.10129e-05	1.12671e-05	1.8704e-05	8.60858e-06	8.36353e-06	5.52195e-06	8.71851e-06	1.13168e-05	7.05644e-06	1.03652e-05	9.12143e-06	1.0583e-05	4.41558e-05	4.16931e-05	4.31232e-05	4.51683e-05	3.87693e-05	3.56269e-05	3.46121e-05	6.27098e-05	3.82191e-05
Uric acid	0.00249544	0.00199929	0.00120597	0.00159187	0.00154883	0.000319522	0.000348009	0.000350969	0.000257474	0.000362893	0.000395762	0.000176801	0.00120625	0.00090226	0.0013767	0.00126125	0.0017496	0.00137129	0.00206429	0.00241056	0.00253668	0.00237264	0.00202603	0.00158214	0.000399456	0.000432103	0.000616121	0.00251157	0.000675867	0.000457888	0.000791316	0.000529007	0.000526736	0.00173781	0.000428346	0.00086463	0.000769153	0.000780447	0.000791781	0.000866403	0.000772697	0.000807259	0.000864441	0.00085289	0.000818897
12-Methoxydodecanoic acid	0.000323669	0.000344423	0.000226338	0.00038112	0.00044209	0.000241744	0.00016331	0.000249034	0.000175033	0.00022529	4.92678e-05	8.90829e-05	0.000335686	0.000284436	0.000279407	0.000295292	0.000176057	0.000193304	0.000386862	0.000234	0.000199159	0.000218702	0.00023723	0.000320443	0.000377383	0.000162518	0.000505115	0.000298748	0.000368344	0.000225266	0.000349355	0.000249955	0.000161443	0.000307943	0.000159062	0.0002908	0.000176773	0.000192868	0.000179662	0.000259368	0.000239537	0.000156792	0.00023121	0.00016658	0.000164968
5alpha-Pregnane-3,20-dione	0.000131065	0.000132574	0.000123864	0.000123618	0.000138373	0.000250268	0.000151	0.000201264	0.000196241	8.26156e-05	0.000301632	0.000195503	0.000189544	7.59542e-05	9.69221e-05	0.000163552	0.000179132	0.000140006	0.00022959	0.000229633	0.000235559	0.000159271	0.000140872	0.000158374	0.000604455	0.000557736	0.00088444	0.000209635	0.00070701	0.00063688	0.000746334	0.000678799	0.000777192	0.000160248	0.000766901	0.000260711	0.000573586	0.000601496	0.000597673	0.000604698	0.000586237	0.000592801	0.000622513	0.000646552	0.000630594
Cinnamic acid	3.18106e-05	3.40456e-05	3.60821e-05	2.84313e-05	2.918e-05	5.05334e-05	3.31705e-05	2.19716e-05	2.3128e-05	1.9722e-05	3.4315e-05	2.10398e-05	3.73554e-05	2.77807e-05	3.03549e-05	3.43085e-05	3.05228e-05	3.96532e-05	8.72911e-05	5.48271e-05	5.47999e-05	2.6577e-05	2.68974e-05	6.64752e-05	6.71425e-05	0.00010413	0.000109726	6.74087e-05	8.00396e-05	7.34425e-05	0.00012561	0.000140604	0.000154338	8.55541e-05	7.13902e-05	0.000104664	0.000136477	0.000157587	0.000169659	0.000159329	0.000138969	0.000158194	0.000148124	0.000150798	0.000142379
(R)-3-methyl-2-oxo-Pentanoic acid	0.000197223	0.000210847	0.000162379	0.000210905	0.000306837	0.000188378	9.52524e-05	0.000131641	0.000272844	0.000365035	0.000121211	0.000161841	0.00025004	0.000653078	0.000265229	0.000249506	0.000268476	0.00020521	0.000265059	0.000562374	0.000217081	4.29443e-05	0.000160307	0.000165455	7.93529e-05	8.03674e-05	9.40574e-05	0.000192278	7.72449e-05	0.000188897	0.00012103	0.000252025	0.000177739	0.000257357	5.8373e-05	0.000299169	6.87937e-05	0.000120064	8.9817e-05	0.000138824	0.000114782	0.000128777	0.000118383	0.000121968	0.00011341
N-Acetyl-L-histidine	3.73148e-05	2.7556e-05	2.64514e-05	5.16597e-06	2.82703e-05	3.46694e-05	2.13378e-05	1.70213e-05	3.3555e-05	3.6493e-05	1.12565e-05	1.43958e-05	9.06807e-06	1.20124e-05	1.73651e-05	1.93968e-05	6.19031e-06	1.56355e-05	1.14291e-05	7.89076e-06	1.32186e-05	1.55177e-05	1.43526e-05	1.31172e-05	5.36142e-06	3.14512e-06	5.28037e-06	3.7772e-06	2.10328e-06	9.18143e-07	5.9614e-06	3.3415e-06	2.93057e-06	9.70994e-07	1.4622e-06	2.88235e-06	8.89432e-05	9.11591e-05	9.39548e-05	9.8836e-05	9.27894e-05	9.51922e-05	9.83025e-05	9.52067e-05	0.000104982
1,3-Dihydroxyacetone	0.000498046	0.000378999	0.000415564	0.000458837	0.000339507	0.000344049	0.000361299	0.000330365	0.000326601	0.000301772	0.000416938	0.000377133	0.000334407	0.000444157	0.000322314	0.000512644	0.000320185	0.000451285	1.54392e-06	0.000423028	0.000414904	1.57992e-06	1.16077e-06	0.000476645	0.000396961	0.000394726	0.000391394	0.000341647	0.000395783	0.000623517	7.74446e-07	0.00032328	0.000370346	0.000297987	0.000348825	0.000452574	0.00031266	0.000309195	0.000353856	0.000267672	0.000341636	0.000419407	0.000313906	0.000362181	0.000290991
Alpha-Linolenic acid	0.000644237	0.000942543	0.000806558	0.000885405	0.000606176	0.000698349	0.00115975	0.000514333	0.000791182	0.000547513	0.000710015	0.000651433	0.000574899	0.000895451	0.000596227	0.000797672	0.000880741	0.000732856	0.00073142	0.000721709	0.000873342	0.000536331	0.000588064	0.000736692	0.00060718	0.000563351	0.000437964	0.000776039	0.000426575	0.000531648	0.000443161	0.000920181	0.000473445	0.000810769	0.00073544	0.00068582	0.000764604	0.000619185	0.000651411	0.000559436	0.000596079	0.000649608	0.000592445	0.000662651	0.000596553
Serine	0.000124797	0.000118202	8.95034e-05	1.52791e-05	1.13748e-05	0.000200098	0.000144229	0.000150447	1.8159e-05	9.68286e-05	0.000141858	0.000106816	0.000119619	2.62937e-05	8.27192e-05	0.000116013	7.64081e-05	0.00010113	9.4643e-05	0.000125347	9.07913e-05	4.10098e-05	0.000108093	8.40969e-05	0.000291244	0.000296881	1.74007e-05	2.55096e-05	4.14339e-06	0.000235715	0.000436081	0.000391633	0.000258729	3.60482e-05	3.86748e-05	0.000314242	0.000340132	0.000364304	0.000407897	0.000388274	0.000355827	0.000360467	0.00035975	0.000351268	0.000348213
Docosahexaenoic acid	5.01671e-06	3.45098e-06	2.89924e-06	2.93137e-06	3.2079e-06	6.2108e-06	1.05808e-05	5.97647e-06	5.43489e-06	5.92654e-06	1.00343e-05	5.81445e-06	4.0847e-06	8.18769e-07	2.25641e-06	6.70526e-06	7.44872e-06	4.09395e-06	3.67145e-06	4.77635e-06	5.09251e-06	2.22496e-06	2.97147e-06	3.37148e-06	2.38755e-05	3.054e-05	3.12974e-05	3.98022e-06	2.22007e-05	3.89173e-05	1.92247e-05	2.80107e-05	2.78366e-05	4.39919e-06	3.04366e-05	4.52901e-06	3.68457e-05	2.47039e-05	2.55285e-05	1.81462e-05	2.65685e-05	2.50329e-05	2.48026e-05	2.43775e-05	2.63209e-05
Thiabendazole	0.000890574	0.000871725	0.000812278	0.000809432	0.000804575	0.000810282	0.00082528	0.000840563	0.000864464	0.000735501	0.000745709	0.000852559	0.000836182	0.000880973	0.000841334	0.000863282	0.000956221	0.000784864	0.000939213	0.00104509	0.000858309	0.000786678	0.000980132	0.000901999	0.000767308	0.000679805	0.000807968	0.000707444	0.000809158	0.000812461	0.000743915	0.000779487	0.000695272	0.000900681	0.000802088	0.000978689	0.000713522	0.000812422	0.000835413	0.000740683	0.00069216	0.000658832	0.000693034	0.000709421	0.000669491
2, 4-Diacetylphloroglucinol	0.00164573	0.00177659	0.00179607	0.00172934	0.00162237	0.00139513	0.0010217	0.0014592	0.00137954	0.00137986	0.0011451	0.0011898	0.00172216	0.00189502	0.00176518	0.00175047	0.00141764	0.00150167	0.00161385	0.00166162	0.00151126	0.00172536	0.00159698	0.00164474	0.000545559	0.000562843	0.000625278	0.00173611	0.000557177	0.000566145	0.00080293	0.000733379	0.000656094	0.00188713	0.000545154	0.00171351	0.000892656	0.000908282	0.00085916	0.000919679	0.000834972	0.000870358	0.000889843	0.000871422	0.000847295
Val Lys	3.37375e-06	1.17103e-06	1.33661e-06	5.60636e-06	4.64019e-06	1.61164e-06	1.79056e-06	1.82721e-06	7.18363e-07	1.1985e-06	6.79887e-07	1.51175e-06	5.9331e-07	4.69182e-06	4.81927e-06	5.53704e-06	6.33863e-07	4.31459e-06	1.41265e-06	1.50838e-06	3.81626e-07	9.40032e-07	7.19587e-07	4.17438e-07	1.28004e-05	1.00032e-05	7.75224e-07	2.6021e-05	6.33545e-07	1.99383e-06	2.30824e-07	4.78535e-06	6.7759e-07	5.67722e-06	6.21502e-06	6.35808e-06	0.000176826	0.000283686	0.000295124	0.000182353	0.000156866	0.000161517	0.00015815	0.000152142	0.000144158
3-Amino-2-oxazolidinone	1.66476e-05	1.77517e-05	2.20731e-05	1.74194e-05	1.54223e-05	2.81523e-05	1.8726e-05	1.15907e-05	1.31248e-05	1.20245e-05	1.82639e-05	1.31124e-05	1.97165e-05	1.6077e-05	1.81904e-05	2.08727e-05	1.85816e-05	2.30232e-05	4.70944e-05	3.30428e-05	3.15397e-05	1.44167e-05	1.44158e-05	3.37032e-05	3.81127e-05	5.98132e-05	6.49989e-05	3.81592e-05	4.32886e-05	3.83193e-05	7.05442e-05	7.88468e-05	9.10688e-05	4.46105e-05	4.13957e-05	5.84731e-05	7.57875e-05	8.41907e-05	9.31197e-05	8.35335e-05	7.43916e-05	8.65303e-05	8.1724e-05	9.03913e-05	8.20273e-05
8-Hydroxy-2-deoxyguanosine	0.000318018	0.000237294	0.000107544	0.000240716	0.000262039	0.000232779	0.000270016	0.000319361	0.000292945	0.000289644	0.000294874	0.000245533	0.000126677	0.000129098	0.000121398	0.000169135	0.000136371	0.00017974	0.00010283	0.000318467	0.000138629	0.000187398	0.000172102	0.000224213	3.72433e-05	2.61327e-05	5.29214e-05	8.32649e-05	2.82847e-05	2.81198e-05	6.19105e-05	3.84265e-05	2.83756e-05	7.22878e-05	3.41536e-05	6.85761e-05	0.000101553	0.000107626	9.88831e-05	0.000108403	9.89262e-05	9.92241e-05	0.000101594	0.000102353	0.00010093
5(S)-Hpete	5.03275e-05	5.68981e-05	5.58852e-05	4.72439e-05	6.79281e-05	0.00010665	0.00032185	0.000108366	0.000164155	0.000122214	0.000255358	0.000134369	2.37465e-05	2.6391e-05	3.8602e-05	4.07522e-05	3.45827e-05	3.03252e-05	8.11284e-05	0.000183021	6.09781e-05	5.68869e-05	8.2196e-05	6.19197e-05	0.000136462	0.000127297	0.000161354	6.69974e-05	8.71752e-05	0.00012213	0.000139626	8.96589e-05	0.000122696	8.1584e-05	0.000136934	0.00012283	9.23061e-05	9.65181e-05	9.71489e-05	0.000100781	9.37604e-05	9.62183e-05	0.000104984	9.61654e-05	9.84938e-05
gamma-Glu-Leu	0.000264784	0.000318813	0.000256286	0.000309069	0.000319998	0.000498247	0.000555934	0.000466552	0.000637042	0.000569879	0.000482426	0.000629361	0.000146137	0.000236883	0.000143882	0.000272616	0.000472491	0.00041289	0.000679982	0.000497653	0.000593807	0.000384269	0.000530868	0.000617648	0.000136172	0.000167327	0.000119353	0.000191701	0.000168712	8.19585e-05	0.000134393	0.000254973	0.00010116	0.000157732	9.64675e-05	0.000131239	0.000276684	0.000301036	0.000308921	0.000290583	0.000274224	0.000263911	0.000261171	0.000277202	0.000273758
D-Desthiobiotin	3.38257e-06	4.88517e-06	3.17917e-06	4.88569e-06	7.50432e-06	5.1309e-06	5.70519e-06	4.24585e-06	4.76357e-06	5.59865e-06	4.56314e-06	5.71079e-06	2.04321e-06	2.51754e-06	2.22563e-06	2.12016e-06	4.25027e-06	1.1125e-06	3.33576e-06	4.73263e-06	3.21568e-06	3.49252e-06	4.36433e-06	4.12236e-06	1.8656e-05	0.000172961	9.89773e-06	3.57129e-05	1.65107e-05	1.61453e-06	2.17593e-06	1.35872e-05	5.0872e-06	1.31759e-05	8.0972e-06	3.01352e-06	0.000135076	0.000139237	0.000150703	0.000137527	0.000122103	0.00012654	0.000119248	0.000127683	0.000121433
N-Octylamine	0.000931958	0.000882114	0.000727013	0.000751385	0.000791409	0.000690193	0.00106802	0.000745741	0.000731767	0.000611548	0.00113155	0.00124609	0.000714291	0.000720688	0.00076894	0.000785967	0.00109935	0.000957976	0.00083788	0.00125474	0.000826009	0.00094622	0.00108302	0.000811116	0.000827845	0.00066471	0.000788747	0.00067679	0.000744029	0.000783824	0.000767267	0.00068223	0.000754354	0.00071175	0.000784202	0.000874078	0.000699118	0.000745819	0.00079831	0.000740283	0.000669114	0.000657879	0.000685181	0.000718029	0.000624844
(R)-(+)-Lactamide	4.26513e-05	5.35743e-05	2.86278e-05	8.88281e-05	0.000132692	4.30066e-05	3.15548e-05	3.87779e-05	5.07707e-05	5.79509e-05	4.63657e-05	5.48731e-05	0.00352478	1.07857e-05	1.52029e-05	1.40103e-05	3.01389e-05	2.71977e-05	4.55419e-05	4.60803e-05	2.72156e-05	3.1486e-05	3.07916e-05	3.18424e-05	3.23589e-05	1.57436e-05	4.52068e-05	0.00264482	0.00287093	2.4899e-05	2.8152e-05	3.1421e-05	2.3484e-05	0.00316766	5.04026e-05	2.07958e-05	2.13356e-05	2.2995e-05	2.53197e-05	2.52713e-05	2.09134e-05	2.06438e-05	2.22818e-05	2.16162e-05	2.32032e-05
Tiamulin	1.06974e-06	1.95038e-06	6.49478e-06	3.92286e-06	5.75364e-06	4.87105e-06	2.99919e-06	3.88186e-06	4.15896e-06	4.64769e-06	5.40052e-06	2.17957e-06	2.41212e-06	1.00177e-06	1.53888e-06	8.51429e-06	4.53183e-06	4.04015e-06	8.28938e-06	3.56936e-06	2.98045e-06	2.88549e-06	5.32729e-06	3.61769e-06	1.38738e-06	2.63671e-06	2.19494e-06	7.12208e-06	4.13383e-07	1.17132e-06	2.9144e-06	1.47471e-06	9.10995e-07	1.47316e-05	7.23637e-07	9.32846e-07	5.21867e-05	4.97938e-05	4.90328e-05	5.65558e-05	5.03176e-05	4.83624e-05	5.10372e-05	4.72568e-05	4.98656e-05
3-Methyluridine	2.93225e-08	3.59791e-07	2.40818e-08	9.23813e-08	8.94272e-08	1.05221e-07	1.96074e-07	8.06345e-08	1.01663e-07	7.62994e-08	3.35316e-07	7.69878e-08	1.59499e-07	8.44801e-08	2.63386e-08	2.5177e-08	7.99432e-08	2.48508e-08	2.85446e-08	2.97462e-08	2.72472e-08	2.58848e-08	2.89598e-08	2.81351e-08	1.88425e-07	5.76599e-07	2.43808e-08	7.227e-07	2.49936e-08	7.61482e-08	2.4384e-08	2.30211e-07	2.28901e-08	3.04216e-07	1.69334e-07	2.87777e-08	4.41911e-05	8.11044e-05	5.40759e-05	7.90977e-05	4.56558e-05	4.75538e-05	7.86854e-05	5.3861e-05	3.48083e-05
Methocarbamol	0.00013129	0.00013479	7.52366e-05	0.000195469	0.000156495	6.35329e-05	0.000177158	0.000132869	0.000129741	0.000119385	0.000104062	9.18902e-05	4.31774e-05	5.47124e-05	7.62933e-05	7.13412e-05	9.02524e-05	8.89526e-05	6.30973e-05	8.5322e-05	9.6262e-05	3.71862e-05	9.55255e-05	6.3103e-05	1.19753e-05	1.65207e-05	8.39154e-06	1.30575e-05	2.5288e-05	1.28321e-05	2.07054e-05	1.51245e-05	1.59102e-05	2.41418e-05	8.63866e-06	1.29042e-05	8.24606e-05	8.37199e-05	7.34075e-05	7.0567e-05	5.75201e-05	5.59864e-05	5.55939e-05	4.98918e-05	5.49108e-05
5-Methyluridine	9.23602e-05	0.000127868	0.000113075	0.000111187	0.000105953	0.000107715	8.2297e-05	0.000113656	0.000102351	7.26145e-05	9.33689e-05	8.60007e-05	0.000115873	0.000142902	0.000191536	0.00011205	0.000115703	0.000126037	0.000130654	0.000141706	0.000127105	0.000137101	0.000108949	0.000129459	4.12014e-05	5.30327e-05	4.50615e-05	0.000142167	5.16386e-05	5.081e-05	6.33412e-05	6.47356e-05	5.13665e-05	0.0001497	5.35452e-05	0.000153337	5.87797e-05	5.97129e-05	5.28829e-05	5.81576e-05	5.46944e-05	5.40238e-05	5.78441e-05	5.93314e-05	5.50918e-05
Zearalenone	0.00111556	0.000735848	0.00114594	0.00101026	0.00145643	0.00193601	0.00193189	0.00150655	0.00144459	0.00200608	0.00229728	0.00160982	0.000802527	0.000865644	0.000755653	0.000509321	0.000631695	0.000389349	0.000690456	0.000866911	0.000444877	0.000499183	0.000317533	0.000506614	9.98161e-05	6.85074e-05	6.70215e-05	5.81415e-05	0.000320499	7.6605e-05	6.3164e-05	6.36065e-05	8.60146e-05	5.62922e-05	4.57924e-05	0.000187301	0.00065836	0.00069726	0.000695461	0.00063455	0.000630219	0.0006262	0.00056746	0.000593879	0.000579459
13-Cis-Acitretin	0.00161873	0.00176358	0.00166099	0.00150284	0.00171768	0.00147655	0.000815486	0.000936916	0.00132386	0.00119844	0.0008755	0.000887209	0.00133581	0.00475254	0.00222102	0.00179265	0.00115187	0.000971622	0.00111895	0.00128958	0.00133478	0.00116236	0.00161621	0.00111547	0.00033448	0.000651014	0.000348183	0.00120404	0.00047501	0.000397203	0.000677264	0.00053166	0.000266804	0.00113194	0.000433204	0.0011209	0.000713228	0.00071254	0.000674021	0.000697418	0.000628462	0.000668476	0.000669748	0.00066279	0.000676561
Methyl jasmonate	4.17085e-05	3.98563e-05	3.27671e-05	4.1387e-05	3.58295e-05	3.74085e-05	3.05176e-05	3.66617e-05	3.60635e-05	3.44981e-05	3.13211e-05	3.29178e-05	3.70583e-05	3.61556e-05	3.59195e-05	3.53922e-05	3.58713e-05	3.26653e-05	3.62751e-05	4.01227e-05	3.37543e-05	3.27047e-05	3.81686e-05	3.74622e-05	3.99309e-05	3.38644e-05	3.4537e-05	3.26145e-05	3.50082e-05	3.55526e-05	3.42155e-05	3.45931e-05	3.22343e-05	3.56888e-05	3.67028e-05	3.99153e-05	3.09938e-05	3.44372e-05	3.62484e-05	3.13545e-05	3.08675e-05	3.08436e-05	3.09395e-05	3.20724e-05	3.01372e-05
(+/-)-Abscisic acid	0.000203961	0.000193437	0.000130392	0.000255027	0.000202237	0.00042389	0.000434055	0.000353464	0.000396608	0.000523511	0.000255639	0.000445702	7.61838e-05	0.000129834	6.39208e-05	0.000162708	0.000190698	0.000260429	0.000391288	0.000327475	0.000268647	0.000141392	0.000341299	0.000243143	5.84326e-05	9.288e-05	6.56594e-05	7.56536e-05	7.67704e-05	3.88384e-05	7.75932e-05	0.000103628	5.14373e-05	0.000115263	7.1551e-05	4.60369e-05	0.000160208	0.000170886	0.000176074	0.000161193	0.000150999	0.000161668	0.000150332	0.000161212	0.000154216
2'-Deoxyguanosine	0.00175925	0.00243998	0.00229736	0.00280681	0.003071	0.00167443	0.0017193	0.00318258	0.00274956	0.00171768	0.00109008	0.00278885	0.00168677	0.00235259	0.00178251	0.00333642	0.0019358	0.00232596	0.00283033	0.00219608	0.00308364	0.00176848	0.00421066	0.00369261	0.00284388	0.0018344	0.00278927	0.00176324	0.00224235	0.00247687	0.00320307	0.00264228	0.00233192	0.00299641	0.0035154	0.00206201	0.00230261	0.00235298	0.00254595	0.00229975	0.00216443	0.00213153	0.00198845	0.00214842	0.00208178
6-Phosphogluconic acid	0.000159658	0.000172897	7.23236e-05	0.000193386	4.26446e-05	0.000202299	0.000174217	0.000423507	0.000273157	8.62146e-06	0.000392791	0.000256082	2.99219e-05	6.47343e-05	6.84824e-05	0.000106119	0.000351881	0.000600274	0.00029396	0.000191498	0.000551693	0.000281684	0.000520942	0.000380948	1.43664e-05	9.17963e-06	1.76353e-05	2.62129e-05	1.25299e-05	5.92802e-06	1.98507e-05	5.61144e-06	4.7827e-06	3.94021e-05	6.28761e-06	2.5014e-05	7.61225e-05	7.01082e-05	6.20103e-05	5.60379e-05	5.37906e-05	4.72376e-05	5.2459e-05	5.99448e-05	4.82026e-05
Beclomethasone	2.93225e-08	3.37334e-07	2.11464e-07	1.92896e-07	2.68529e-08	4.57984e-06	1.25988e-06	2.90239e-07	2.61157e-08	1.36217e-07	6.57494e-07	2.33687e-08	3.41765e-07	1.10433e-07	3.48361e-07	4.07631e-07	2.86224e-06	1.45979e-06	1.1874e-05	1.09418e-05	4.86679e-06	1.21897e-06	1.82805e-07	1.46623e-05	8.29122e-06	1.29436e-05	2.08253e-05	4.95505e-06	1.42213e-05	1.30966e-05	2.37588e-05	2.89367e-05	2.25057e-05	1.29422e-05	3.41646e-06	1.49126e-05	2.36064e-05	3.06497e-05	3.61068e-05	2.46746e-05	2.48483e-05	2.10988e-05	2.36589e-05	1.9571e-05	2.07063e-05
(+/-)-Equol	0.00409453	0.00530892	0.00443304	0.00464897	0.00444585	0.00599491	0.00400376	0.00503854	0.0049565	0.00424001	0.0045336	0.00383637	0.00428292	0.00461081	0.00394846	0.00428888	0.00438192	0.00443537	0.00526025	0.00512538	0.00572259	0.00536629	0.00490053	0.0050463	0.00154538	0.00168247	0.00166283	0.00500618	0.0014021	0.00117382	0.00205849	0.00221901	0.00151491	0.00468517	0.00161927	0.00406965	0.002012	0.00209701	0.00210683	0.00231796	0.00228774	0.0022885	0.00231588	0.00226409	0.00220449
Ethyl caprate	0.00158736	0.00162295	0.00156882	0.00166786	0.00155974	0.00133876	0.00120254	0.00143384	0.00140455	0.00137112	0.0012181	0.00151705	0.00168339	0.00178422	0.00177452	0.00160265	0.00136266	0.00140297	0.00149601	0.00168352	0.00141215	0.00161214	0.0015809	0.00160134	0.00261227	0.00219542	0.0019487	0.0016541	0.00324757	0.00335572	0.00139057	0.00138876	0.00207694	0.00172479	0.00230361	0.00187749	0.00134792	0.00139265	0.00137644	0.0014278	0.00127797	0.00132164	0.0013377	0.00133887	0.00129205
D-Pyrrolidine-2-carboxylic acid	3.51699e-05	3.25658e-05	3.45255e-05	7.18064e-05	7.00402e-05	2.20424e-05	4.09056e-05	4.21102e-05	5.09075e-05	6.57042e-06	2.52011e-05	4.81376e-05	4.2943e-05	5.83064e-05	4.75576e-05	6.31449e-05	6.78905e-05	5.33722e-05	0.000121087	6.62178e-05	5.97158e-05	7.47847e-05	6.36741e-05	6.05195e-05	5.6894e-05	4.56986e-05	5.71849e-05	6.58995e-05	5.68388e-05	4.44596e-05	6.97879e-05	3.64534e-05	0.000103228	4.56509e-05	4.92505e-05	5.58075e-05	3.81049e-05	6.26269e-05	4.80804e-05	4.47386e-05	4.06757e-05	4.41935e-05	4.90511e-05	6.04641e-05	4.40303e-05
Hexadecan-1-ol	0.00142583	0.00123471	0.00133916	0.000988003	0.00129803	0.000855504	0.000962904	0.000866616	0.000913456	0.00140048	0.00136107	0.0013163	0.000859259	0.00124414	0.000951476	0.000884706	0.00170628	0.000990272	0.000949405	0.000926146	0.00124549	0.00117486	0.00118275	0.00108082	0.000822376	0.0012905	0.00107852	0.00148547	0.00101261	0.000846377	0.000927224	0.00145327	0.00110784	0.000910248	0.000922096	0.000984971	0.000881079	0.00087333	0.000802462	0.000998565	0.00126739	0.000927339	0.000849727	0.000865975	0.00124622
Methionine sulfoxide	9.31943e-05	0.00012309	0.000173752	0.000134586	0.000162776	0.000851631	0.000313335	0.000373546	0.000394257	8.83701e-05	0.000407973	0.000226771	8.06743e-05	0.000168172	0.000216863	8.00058e-05	0.000509153	0.000310351	0.00028499	0.000288157	0.000511975	0.000472312	0.000425283	0.000586547	7.92326e-05	5.08079e-05	9.08167e-05	0.00018543	0.000111975	7.13044e-05	0.000154924	0.000121867	0.000100041	0.000280702	5.99659e-05	0.000139067	0.000253349	0.000239533	0.000238214	0.000255396	0.00023453	0.000247108	0.000244113	0.000260117	0.000257824
Eicosapentaenoic acid	0.0050779	0.00503449	0.00433358	0.0043702	0.00563855	0.0100122	0.0133487	0.00695875	0.00777574	0.00372348	0.0116213	0.00661443	0.00551839	0.00317223	0.00394097	0.00612115	0.00778377	0.00540147	0.00948746	0.00888982	0.00907774	0.00630743	0.00569373	0.00565763	0.0231787	0.0202965	0.0308831	0.00779005	0.0245265	0.0216936	0.0290931	0.0241074	0.029656	0.00741616	0.0275388	0.00986186	0.0235815	0.0253498	0.025166	0.0280291	0.0250932	0.025446	0.0264464	0.0261437	0.0250447
Prednisone 21-acetate	0.000495023	0.000375037	0.000587026	0.000538603	0.000175228	0.000525368	0.000480413	0.000589596	0.000482558	0.000560337	0.000359394	0.000516239	0.000630215	0.000573704	0.000564862	0.000719357	0.000575452	0.000620915	0.000635491	0.00065058	0.000651442	0.000664163	0.000481426	0.000645428	0.000203989	0.000208042	0.000248594	0.000608358	0.000184906	0.00022505	0.00030772	0.000274734	0.00023296	0.000686291	0.000169425	0.000536511	0.000317683	0.000318836	0.000307002	0.00032242	0.000298468	0.00031233	0.000310083	0.000315889	0.000312653
Argininosuccinic acid	0.00291707	0.00292983	0.00192631	0.00319384	0.00291197	0.00319374	0.00293683	0.00296591	0.0023886	0.00103635	0.00262234	0.00237154	0.00229724	0.0018547	0.0026511	0.00205316	0.00312343	0.00317356	0.00271628	0.00335167	0.00290711	0.00361555	0.00273446	0.00272091	0.000490216	0.000504398	0.00119231	0.0038123	0.00103293	0.000527674	0.00140381	0.00106813	0.00134051	0.00422654	0.000104741	0.00332084	0.00112152	0.00111646	0.0010583	0.00116713	0.00105227	0.00108921	0.00108399	0.00104859	0.00109898
Rotenone	5.37951e-05	5.97007e-05	2.5834e-05	6.086e-05	4.76429e-05	0.000140327	0.000136532	0.000112856	8.46055e-05	6.17299e-05	0.000129567	7.95738e-05	1.66754e-05	1.19763e-05	1.66407e-05	1.644e-05	5.32019e-05	4.78974e-05	5.37586e-05	6.46047e-05	6.20504e-05	4.95786e-05	6.96257e-05	4.65868e-05	2.66413e-05	6.50406e-06	1.87821e-05	1.00328e-05	3.59284e-06	5.98756e-06	1.90721e-05	1.83179e-05	9.57526e-06	1.58472e-05	1.01257e-05	7.84181e-06	3.58653e-05	4.0484e-05	3.94444e-05	3.97252e-05	3.30988e-05	3.51496e-05	3.3255e-05	3.84142e-05	3.45241e-05
Prednicarbate	2.93225e-08	2.82469e-08	2.40818e-08	2.59318e-08	2.68529e-08	2.59045e-08	2.18916e-08	2.65643e-08	2.61157e-08	2.36275e-08	1.58535e-07	2.33687e-08	2.4602e-08	2.43636e-07	2.63386e-08	2.5177e-08	2.59149e-08	2.48508e-08	3.47842e-06	2.97462e-08	2.72472e-08	2.58848e-08	2.89598e-08	2.81351e-08	6.99367e-07	2.24679e-08	2.43808e-08	1.57469e-07	2.49936e-08	2.4315e-08	2.4384e-08	2.15342e-08	2.28901e-08	1.92865e-07	2.49899e-08	2.87777e-08	3.06751e-05	3.18614e-05	3.0541e-05	2.92372e-05	2.71948e-05	2.7523e-05	2.94683e-05	2.74817e-05	2.74986e-05
2-Aminoadenosine	0.00152603	0.00125037	0.000522615	0.000760863	0.00136568	0.000798636	0.000928233	0.00115073	0.00116254	0.00103874	0.000815142	0.000755906	0.00114027	0.00108973	0.00146807	0.00134282	0.000985197	0.00155363	0.00145266	0.00126242	0.00162226	0.000955114	0.00117314	0.00144736	0.000139539	0.000254385	0.000133406	0.000581273	0.000314424	0.000136805	0.000434406	0.000275124	1.54422e-06	0.00071108	0.000124352	0.000398727	0.000793628	0.000835307	0.000795576	0.000860206	0.000787022	0.000797555	0.000805198	0.000796281	0.000787681
L-Homocystine	9.37757e-05	0.000103077	9.37092e-05	0.000101737	9.05205e-05	7.70356e-05	5.50103e-05	8.05934e-05	7.24268e-05	7.73261e-05	6.31487e-05	6.23214e-05	9.66597e-05	0.000105002	9.99638e-05	9.71624e-05	7.80867e-05	8.25604e-05	8.78894e-05	9.40885e-05	8.50566e-05	9.2327e-05	9.18165e-05	9.18496e-05	2.92428e-05	3.0448e-05	3.49746e-05	9.57539e-05	3.06838e-05	3.1956e-05	4.42625e-05	3.93988e-05	3.46915e-05	0.000104596	3.0595e-05	9.01668e-05	4.72695e-05	4.88473e-05	4.75336e-05	5.11776e-05	4.79992e-05	4.48996e-05	4.82173e-05	4.65737e-05	4.60464e-05
Trehalose 6-phosphate	9.30375e-05	0.000146943	0.000105872	0.000125891	0.000104572	0.000174545	0.000134866	0.000127876	0.000126749	0.000114568	0.000131385	0.000117464	8.73165e-05	0.000107269	8.23644e-05	9.72273e-05	0.000133094	0.000123329	0.000148822	0.000148838	0.000160085	0.000134305	0.000125694	0.000136417	3.89312e-05	4.01018e-05	3.73332e-05	9.27034e-05	2.80433e-05	2.81775e-05	4.34185e-05	4.53783e-05	2.95144e-05	0.000122843	3.56014e-05	0.000100541	5.24486e-05	4.72068e-05	4.73496e-05	5.32535e-05	4.51209e-05	5.37383e-05	5.63411e-05	4.86631e-05	4.82635e-05
Solanidine	5.12231e-06	5.17294e-06	3.48315e-06	3.61416e-06	4.77492e-06	2.84608e-06	8.58218e-06	6.37226e-06	7.39455e-06	7.37196e-06	2.38691e-06	5.14885e-06	3.2719e-06	4.76953e-06	5.15291e-06	5.81585e-06	9.08776e-06	7.60721e-06	6.19278e-06	6.13926e-05	2.59073e-06	2.21733e-05	9.74941e-06	3.31165e-05	3.45644e-05	6.04114e-06	3.03819e-05	4.09053e-06	5.43049e-06	4.83572e-06	4.54866e-06	2.55813e-06	3.63313e-06	2.17562e-06	3.48929e-06	8.45997e-06	7.86239e-06	7.75584e-06	8.32419e-06	8.82911e-06	7.311e-06	6.51144e-06	9.93349e-06	7.97556e-06	7.74008e-06
Methyl prednisolone acetate	3.97285e-06	1.6161e-06	1.69315e-06	1.88015e-06	2.17087e-06	7.79606e-06	1.69418e-05	5.89597e-06	6.99446e-06	2.02077e-06	1.06205e-05	6.86426e-06	2.56145e-06	5.95696e-07	1.52209e-06	4.85823e-06	1.04408e-05	3.07172e-06	9.2037e-06	4.85223e-06	1.01217e-05	4.45267e-06	1.35804e-06	2.19613e-06	2.54813e-05	2.51379e-05	3.90467e-05	6.78822e-06	2.74908e-05	2.69284e-05	2.89185e-05	3.43338e-05	3.66371e-05	6.71395e-06	3.23639e-05	7.25775e-06	3.30276e-05	3.19868e-05	3.10344e-05	2.91901e-05	2.69473e-05	2.87018e-05	2.8461e-05	2.77537e-05	3.0547e-05
Vedaprofen	2.44795e-05	1.9286e-05	2.07317e-05	2.14554e-05	2.30569e-05	2.73701e-05	3.38695e-05	2.12734e-05	2.0677e-05	1.89925e-05	2.70307e-05	2.99305e-05	1.82451e-05	2.40777e-05	1.99385e-05	1.99105e-05	3.04818e-05	2.09617e-05	2.12564e-05	3.22579e-05	1.61887e-05	2.02384e-05	2.90602e-05	1.98192e-05	1.63333e-05	1.5845e-05	1.96017e-05	1.47948e-05	1.9487e-05	1.9212e-05	1.7762e-05	1.99078e-05	1.54278e-05	3.19723e-05	1.96406e-05	2.61332e-05	2.75679e-05	2.36476e-05	2.77978e-05	2.25491e-05	1.88329e-05	1.9608e-05	1.82412e-05	1.98562e-05	2.70719e-05
Isoproterenol	5.18773e-07	1.53208e-07	1.73967e-06	5.66726e-07	8.70443e-07	8.31156e-07	3.87657e-07	9.14943e-08	2.19891e-07	3.07371e-07	9.43486e-07	4.09417e-07	3.69866e-07	1.43946e-07	1.38917e-06	2.5177e-08	4.42944e-07	2.48508e-08	3.00734e-07	7.52556e-07	1.36539e-07	1.22649e-07	4.01392e-07	2.81351e-08	3.45272e-06	4.07172e-06	1.06214e-07	3.79455e-06	2.26538e-07	2.13226e-07	2.4384e-08	2.67939e-07	2.28901e-08	1.01716e-07	7.37759e-07	1.09195e-07	2.25328e-05	2.65545e-05	2.39732e-05	2.58298e-05	2.38917e-05	2.41897e-05	2.52204e-05	2.62523e-05	2.49889e-05
Dl-4-Hydroxy-3-methoxymandelie acid	0.00158327	0.00193726	0.00150937	0.00188835	0.00182516	0.00146958	0.00131117	0.00165803	0.00188112	0.00177628	0.00189454	0.00153834	0.00158031	0.00171285	0.00157322	0.00120642	0.00092619	0.000902855	0.000882325	0.00184086	0.00112308	0.00104932	0.00127122	0.0012313	0.000104374	9.85787e-05	0.000243121	0.000855402	0.000162613	0.000114786	0.000171156	0.000266686	0.00017443	0.00109415	0.000163484	0.000669483	0.000591531	0.000609779	0.000580055	0.000620305	0.000573733	0.00057929	0.000583844	0.0005717	0.000551703
D-Mannitol	0.000117188	0.000112058	0.000102851	9.42324e-05	0.000105089	9.71702e-05	9.07646e-05	0.000104997	0.0001061	9.34708e-05	9.08645e-05	0.000100306	0.000100472	9.29311e-05	0.000102373	9.6475e-05	0.000110989	9.08726e-05	0.00010829	0.000119215	0.000102964	0.000105109	0.000117525	0.000110042	9.69876e-05	8.70739e-05	8.98813e-05	8.64797e-05	9.52418e-05	0.000102677	9.2021e-05	8.89831e-05	8.57524e-05	9.72432e-05	9.98215e-05	0.000115866	8.50204e-05	8.67571e-05	9.18988e-05	8.64204e-05	8.18743e-05	8.15998e-05	8.56103e-05	8.27151e-05	8.06149e-05
