# Supplementary material for: Regulatory Role of Retinoic Acid in Male Pregnancy of the Seahorse
Source: Innovation (Camb). 2020 Oct 13;1(3):100052. doi: 10.1016/j.xinn.2020.100052 (PMC8454549; doi:10.1016/j.xinn.2020.100052)
Supplement: Table S14. Significant Different Metabolites (SDMs) Identified for the Brood Pouch Formation Process [file mmc10.xlsx]

## Sheet: Sheet1
Table S14. Significant different metabolites (SDMs) identified for the brood pouch formation process.
MS2 name	NF	UF	VIP	Pvalue	Qvalue	Fold change
D-Pantothenic acid	0.00129569	0.00187268	1.62789	0.00206326	0.0185432	0.691893
Erucamide	0.00389384	0.005099	1.659	0.00569854	0.0313482	0.763649
Arachidonic Acid (peroxide free)	2.00692e-05	8.2023e-06	2.23174	2.64902e-05	0.00168681	2.44678
L-Phenylalanine	7.51568e-05	0.000169588	1.51618	0.0241247	0.0671019	0.443173
Inosine	0.000545639	0.00103166	2.01526	0.00283628	0.0216045	0.528894
D(+)-Tryptophan	0.00173722	0.000844874	1.78419	0.0113624	0.0440685	2.05619
L-Tryptophan	0.00357709	0.00180134	1.57169	0.0246072	0.0678016	1.98579
Guanosine	0.000350774	0.000578522	1.63811	0.00107236	0.0131186	0.606328
Bis(2-ethylhexyl)-phthalate	2.53767e-05	4.05964e-05	2.01569	6.27165e-05	0.00258286	0.625098
Choline	5.4262e-05	2.82435e-05	1.00836	0.0268409	0.0708768	1.92122
Opthalmic acid	7.51143e-05	0.000430232	2.41953	0.00020337	0.00543711	0.17459
1-Palmitoyl-Sn-Glycero-3-Phosphocholine	0.000547442	0.000853963	1.829	0.00161448	0.0164009	0.64106
Palmitic acid	0.182001	0.202471	1.67667	0.00481961	0.0286176	0.898896
Glucose	0.00219142	0.0026453	1.36213	0.0165563	0.0542704	0.828419
L-Tyrosine	0.00519694	0.00287614	1.56251	0.00534003	0.0302844	1.80692
Trimethylamine N-oxide	5.74563e-06	3.58224e-06	1.33969	0.030985	0.0759705	1.60392
Sepiapterin	3.71844e-05	8.77021e-05	2.07882	0.000273788	0.00639246	0.423985
Palmitoylethanolamide	1.39267e-05	2.32121e-05	1.75793	0.00417632	0.0263342	0.599974
Valine	7.66887e-05	6.77756e-05	1.45414	0.011489	0.0443284	1.13151
2-Hydroxyquinoline	0.000310247	0.000748583	2.14022	0.000560982	0.00935217	0.414446
Trehalose	0.000282775	0.000194442	1.30302	0.0330604	0.0783536	1.45429
7-Ketocholesterol	0.000139424	0.000300389	2.10283	0.000188384	0.00520214	0.464143
Uridine-5-diphospho-alpha-D-galactose	2.98413e-05	4.67885e-05	1.19332	0.0211615	0.062496	0.637792
L-Methionine sulfone	0.00259666	0.000664482	1.22963	0.00573182	0.0314438	3.90779
DL-3-(4-Hydroxyphenyl)lactic acid	0.000205499	0.000111961	1.70566	0.00254355	0.02055	1.83545
1-Methylguanosine	1.24574e-05	1.93126e-05	1.21292	0.0346428	0.0800663	0.645039
Taurine	0.000102694	9.33573e-05	1.17533	0.0216381	0.0632749	1.10001
Ile Glu	2.71989e-05	1.42904e-05	1.53641	0.00189105	0.0177396	1.90329
L-Cysteine-glutathione gisulfide	4.42996e-06	2.57355e-06	1.09449	0.0329886	0.0782737	1.72134
Pro Val Leu	2.10912e-05	1.77454e-05	1.94437	0.000869142	0.0115957	1.18854
Sulfacetamide	2.77219e-05	4.50339e-05	1.54602	0.0111538	0.043647	0.615579
Octanal	0.000542995	0.000373166	1.00718	0.0199173	0.060388	1.4551
Arachidonic acid	0.0053827	0.00654732	1.40031	0.0437642	0.0890063	0.822122
N-Acetylneuraminic acid	5.67331e-05	0.00011697	1.76898	0.00454405	0.0276699	0.485022
Ser Val	0.00117389	0.000429377	1.10985	0.00602493	0.0322701	2.73393
Canthaxanthin	5.90959e-05	8.44331e-06	1.57799	0.00639371	0.0332592	6.99913
N-Acetyl-DL-aspartic acid	0.000157894	7.37861e-05	1.08729	0.024771	0.0680362	2.13988
3-propyl acrolein	0.000649671	0.000594965	1.5167	0.0165115	0.0541838	1.09195
All-cis-4,7,10,13,16-docosapentaenoic acid	0.00365024	0.00463411	1.32801	0.0284123	0.0728911	0.78769
Capric acid	0.000455521	0.000407642	1.08636	0.0485458	0.0940457	1.11745
1-Stearoyl-Sn-Glycerol-3-Phosphocholine	0.000149304	0.000196646	1.52739	0.00819305	0.0377563	0.759255
Cis-8,11,14-Eicosatrienoic acid	0.000562715	0.000809698	1.32173	0.0141291	0.0496216	0.694969
2-Propylpentanoic acid	0.000193684	0.000174867	1.13366	0.0430903	0.0882656	1.10761
12-hydroperoxy-9Z,13E,15-octadecatrienoic acid	1.73051e-05	4.23221e-05	1.93395	0.000157051	0.00465721	0.40889
Guggulsterone	0.000316931	0.000270904	1.8093	0.00134082	0.0148962	1.1699
p-CHLOROPHENYLALANINE	0.00279199	0.00257793	1.51208	0.0139979	0.0493786	1.08303
1-Methylhistidine	0.000124102	1.86044e-05	1.98477	0.0221262	0.0640567	6.67058
L-Histidine	0.000859094	0.00148054	2.32145	1.21443e-06	0.000307923	0.580257
Trigonelline	5.61432e-05	0.000109344	2.23294	4.00987e-06	0.000602708	0.513454
Uric acid	0.00173831	0.00092107	1.67805	0.00794342	0.0371914	1.88727
N-Acetyl-L-histidine	1.29328e-05	2.44573e-05	1.46374	0.00334192	0.0233288	0.528794
Thiabendazole	0.000889523	0.000821912	1.44417	0.0179151	0.0568045	1.08226
2, 4-Diacetylphloroglucinol	0.00165049	0.0014617	1.23634	0.0377459	0.0831898	1.12916
3-Amino-2-oxazolidinone	2.42228e-05	1.70257e-05	1.36961	0.0389912	0.0843632	1.42272
8-Hydroxy-2-deoxyguanosine	0.000167171	0.00025923	1.77708	0.000746196	0.0107313	0.644876
5(S)-Hpete	6.00441e-05	0.00012427	1.46798	0.0351999	0.0806492	0.483173
D-Desthiobiotin	3.12772e-06	4.96292e-06	1.67261	0.000668685	0.0101811	0.630217
3-Methyluridine	4.74006e-08	1.306e-07	1.72682	0.0279089	0.0722585	0.362945
Methocarbamol	7.21021e-05	0.000125993	1.89502	0.000568114	0.00940494	0.57227
5-Methyluridine	0.00013159	0.000100704	1.87285	0.000660987	0.010123	1.3067
Zearalenone	0.000606647	0.00151635	2.3847	1.71257e-05	0.00139024	0.40007
Beclomethasone	4.10641e-06	6.47585e-07	1.56431	0.0479968	0.0934916	6.34111
Ethyl caprate	0.00158304	0.00145772	1.06379	0.0493058	0.094803	1.08597
D-Pyrrolidine-2-carboxylic acid	6.49345e-05	3.99986e-05	1.71794	0.00439311	0.0271301	1.62342
Prednisone 21-acetate	0.000617753	0.000473735	1.598	0.00172128	0.0169205	1.30401
Rotenone	4.24197e-05	8.2752e-05	1.33822	0.00413436	0.026197	0.512613
2-Aminoadenosine	0.00129106	0.00100629	1.24029	0.0138192	0.0490443	1.28298
L-Homocystine	9.18719e-05	8.08901e-05	1.16095	0.046518	0.0919682	1.13576
Dl-4-Hydroxy-3-methoxymandelie acid	0.001275	0.00168937	1.95857	0.00124374	0.0142924	0.754716
