# Supplementary material for: Regulatory Role of Retinoic Acid in Male Pregnancy of the Seahorse
Source: Innovation (Camb). 2020 Oct 13;1(3):100052. doi: 10.1016/j.xinn.2020.100052 (PMC8454549; doi:10.1016/j.xinn.2020.100052)
Supplement: Table S15. Significantly Different Metabolites (SDMs) Identified for the Pregnancy Process [file mmc11.xlsx]

## Sheet: Sheet1
Table S15. Significantly different metabolites (SDMs) identified for the pregnancy process.
MS2 name	PG	NF	VIP	Pvalue	Qvalue	Fold change
beta-Gentiobiose	3.47722e-05	9.58335e-05	1.49667	9.47952e-05	0.000194591	0.36284
D-Pantothenic acid	0.000328166	0.00129569	1.72494	4.99257e-08	1.61138e-06	0.253275
trans-Vaccenic acid	0.00153255	0.000212401	1.49739	8.80287e-05	0.000185849	7.21533
Stearolic acid	0.0185791	0.0101124	1.42829	0.000124452	0.000227812	1.83726
Arachidonic Acid (peroxide free)	6.19213e-06	2.00692e-05	1.41946	2.30274e-05	8.31352e-05	0.308539
2-Amino-2-methyl-1-propanol	1.95619e-05	2.30638e-05	1.15015	0.00345365	0.00224923	0.848163
PGB3	0.00576028	0.00175916	1.63947	3.7148e-05	0.000112018	3.27445
D-2-Hydroxypentanedioic acid	0.000271685	0.000978352	1.25199	0.000265374	0.000351488	0.277697
L-Phenylalanine	4.31412e-05	7.51568e-05	1.07998	0.00285815	0.00192684	0.574016
Leu-Pro	4.39595e-05	1.90318e-05	1.03595	0.0401156	0.017825	2.3098
Adenosine 5'-monophosphate	0.000124419	0.000515473	1.48644	0.000596804	0.000565905	0.241369
L-Tryptophan	0.00705371	0.00357709	1.15553	0.000281367	0.000361817	1.97191
Cis-11,14-Eicosadienoic acid	0.00167013	0.00060518	1.49887	3.11254e-05	0.00010095	2.75972
Abietic acid	0.000105056	9.16256e-06	1.50548	8.07592e-05	0.000176665	11.4658
Taurochenodesoxycholic acid	0.00519893	0.013264	1.49347	7.7685e-05	0.000172693	0.391959
Guanosine	0.000159546	0.000350774	1.50775	0.00040705	0.000445857	0.454841
PAF C-16	3.40946e-07	2.67421e-08	1.31648	0.0108636	0.00596505	12.7494
Cholesteryl laurate	0.0155433	0.0215492	1.45781	6.46593e-06	4.01344e-05	0.721292
Pro Tyr	3.31381e-06	8.5723e-06	1.04632	6.66642e-05	0.000157607	0.386572
(S)-2-Hydroxyglutarate	2.62922e-05	4.46819e-05	1.29357	0.000281963	0.00036219	0.58843
Propionyl-L-carnitine	0.000606786	0.00134856	1.54283	5.29784e-05	0.000137004	0.44995
D-Glu	0.0088093	0.0222605	1.42801	1.26747e-05	5.90656e-05	0.395737
Choline	0.000124501	5.4262e-05	1.17635	2.78311e-05	9.41579e-05	2.29443
PE(18:1(9Z)/0:0)	0.000133479	0.000221903	1.25678	0.00323038	0.00212557	0.601518
Ile Ile	1.23697e-05	1.95909e-06	1.50384	0.0227462	0.0110093	6.31399
Cis-10-Nonadecenoic acid	0.000794034	0.000383775	1.34691	0.0001817	0.000285466	2.06901
5-Deoxy-5'-methylthioadenosine	0.000429568	0.00097982	1.49819	0.000445856	0.000470313	0.438415
Malic acid	0.000193682	0.000483913	1.39892	1.48529e-06	1.47693e-05	0.400241
Thr Leu	3.34471e-05	7.05875e-05	1.23182	0.00247296	0.00171804	0.473838
L-Isoleucine	0.012876	0.00509687	1.3754	7.02424e-05	0.000162586	2.52626
Opthalmic acid	2.98055e-05	7.51143e-05	1.39358	0.000116494	0.000219625	0.396802
7Z, 10Z, 13Z, 16Z, 19Z-docosapentaenoic acid	0.000658345	0.000320994	1.4123	8.20408e-05	0.000178284	2.05096
1-Palmitoyl-Sn-Glycero-3-Phosphocholine	0.00185177	0.000547442	1.41278	0.00027763	0.000359457	3.38259
CMP-N-acetylneuraminic acid	8.72508e-06	8.08167e-05	1.37024	0.000304834	0.000376289	0.107961
beta-Nicotinamide adenine dinucleotide	2.42825e-08	2.67421e-08	1.26936	0.00300032	0.00200085	0.908026
Palmitic acid	0.221018	0.182001	1.59579	1.20539e-06	1.28632e-05	1.21438
1-Oleoyl-Sn-Glycero-3-Phosphocholine	0.00296586	0.00031168	1.30037	0.000256218	0.000345291	9.51571
L-Tyrosine	0.0114204	0.00519694	1.28481	0.000486983	0.000494334	2.19752
Trimethylamine N-oxide	1.37605e-05	5.74563e-06	1.36065	1.42627e-05	6.28889e-05	2.39496
Sepiapterin	1.23779e-05	3.71844e-05	1.62106	8.06871e-06	4.53667e-05	0.33288
8,11-eicosadiynoic acid	3.3938e-05	7.35807e-06	1.42129	4.98845e-05	0.000132126	4.61235
Taurocholic acid	0.00547961	0.0222643	1.71644	2.08232e-09	1.78221e-07	0.246117
Palmitoylethanolamide	7.11778e-05	1.39267e-05	1.36921	0.00032237	0.00038674	5.1109
2-Hydroxyquinoline	0.000138335	0.000310247	1.32155	0.000310081	0.000379479	0.445888
trans-selacholeic acid	0.000104684	0.000130055	1.06476	0.0139329	0.00733236	0.804922
Tazobactam-M1	2.23947e-05	4.86371e-05	1.0612	0.0420508	0.0185401	0.460446
Cytidine	7.11229e-06	4.09577e-05	1.5724	3.7188e-07	6.45289e-06	0.17365
11(R)-HEDE	1.08805e-05	1.52338e-05	1.1523	0.00452155	0.00282735	0.714232
Trehalose	0.000109216	0.000282775	1.55129	0.000126312	0.000229657	0.386231
Glutaric acid	9.77512e-05	0.000192789	1.41028	2.41513e-05	8.58432e-05	0.507037
alpha-Nicotinamide adenine dinucleotide	2.73125e-05	9.62086e-05	1.74663	8.30146e-09	4.7614e-07	0.283888
Gly-Tyr	4.10357e-05	1.71224e-05	1.52193	9.37847e-06	4.95558e-05	2.39661
Uridine-5-diphospho-alpha-D-galactose	4.29468e-06	2.98413e-05	1.54136	0.000320278	0.000385524	0.143917
L-Methionine sulfone	0.000164309	0.00259666	1.32601	0.00119754	0.000964773	0.0632773
1-Methylguanosine	5.08111e-06	1.24574e-05	1.3492	0.0004302	0.000460668	0.40788
Lyso-PAF C-16	5.42231e-05	1.44619e-05	1.24306	0.00023079	0.000326887	3.74939
Tyr Gly Val	2.42825e-08	2.67421e-08	1.26936	0.00300032	0.00200085	0.908026
PG(16:0/0:0)[U]	5.23503e-06	9.12954e-06	1.1224	0.00918154	0.00516474	0.573417
L-Cysteine-glutathione gisulfide	4.47851e-07	4.42996e-06	1.52931	0.000119892	0.00022318	0.101096
ALANYL-dl-LEUCINE	8.71403e-06	2.39217e-06	1.65108	5.13374e-06	3.49327e-05	3.64274
Indoline	0.00555066	0.00223188	1.11594	1.57361e-05	6.60855e-05	2.48699
Arachidonic acid	0.0174407	0.0053827	1.45898	0.000173523	0.00027774	3.24014
Sulfaguanidine	0.000493888	0.000158113	1.07209	0.0136867	0.00722567	3.12364
Succinic acid	0.00140567	0.00303931	1.42332	1.41118e-05	6.25433e-05	0.462495
PGF2alpha-d4	0.000511973	0.000139872	1.47307	0.000816125	0.000716401	3.6603
Canthaxanthin	3.09722e-06	5.90959e-05	1.23623	0.00328023	0.0021534	0.0524102
N-Acetyl-DL-aspartic acid	0.000952029	0.000157894	1.27634	0.000858859	0.000743431	6.02956
3-propyl acrolein	0.000586015	0.000649671	1.25191	0.00376473	0.00242152	0.902018
All-cis-4,7,10,13,16-docosapentaenoic acid	0.0103867	0.00365024	1.49999	6.8497e-05	0.000160184	2.84548
Capric acid	0.000263021	0.000455521	1.38934	0.000206363	0.000307348	0.577406
Val Glu Ala	1.36465e-05	2.41009e-05	1.16053	0.00156235	0.00118729	0.566223
1-Stearoyl-Sn-Glycerol-3-Phosphocholine	0.000308544	0.000149304	1.25995	0.000417651	0.000452722	2.06654
D-Galacturonic acid	0.00136584	0.00308526	1.15735	0.000441132	0.000467433	0.442698
5beta-Androstane-3,17-dione	0.000170128	1.24755e-05	1.63185	0.000109236	0.000211719	13.6369
Uridine diphosphate-N-acetylglucosamine	5.57292e-06	2.71336e-05	1.63887	0.000361557	0.000414826	0.205388
Maltotetraose	1.63194e-05	2.10734e-05	1.50843	6.83031e-05	0.000159914	0.774411
Cis-8,11,14-Eicosatrienoic acid	0.00178892	0.000562715	1.46623	0.000105779	0.000207796	3.17908
Maltotriose	5.0616e-05	0.000113815	1.4517	3.97248e-06	2.95564e-05	0.444723
D-(+)-Pantothenic acid	0.000211199	0.00104401	1.66647	1.25424e-11	2.96418e-09	0.202295
Astaxanthin	7.81441e-08	3.93172e-06	1.50234	0.000100424	0.000201502	0.0198753
12-hydroperoxy-9Z,13E,15-octadecatrienoic acid	1.3858e-06	1.73051e-05	1.6596	1.58009e-06	1.53573e-05	0.0800808
Guggulsterone	0.000190418	0.000316931	1.33922	0.00063272	0.000591295	0.600818
D-Norvaline	0.000102909	0.000255919	1.41826	0.00213868	0.00153204	0.402116
p-CHLOROPHENYLALANINE	0.00249402	0.00279199	1.18573	0.00724718	0.00419854	0.893277
L-Histidine	0.000277921	0.000859094	1.64681	5.28649e-10	6.10307e-08	0.323505
Trigonelline	3.4683e-05	5.61432e-05	1.42511	6.48423e-05	0.000154989	0.61776
Dihydroxyacetone (glycerone)	1.00533e-05	1.53122e-05	1.14887	0.00265452	0.00181802	0.656553
Uric acid	0.000830904	0.00173831	1.30648	0.00110859	0.0009088	0.477996
5alpha-Pregnane-3,20-dione	0.000582528	0.000166534	1.45933	7.94957e-05	0.000175048	3.49795
Cinnamic acid	9.86708e-05	4.30703e-05	1.40503	1.69406e-05	6.84814e-05	2.29093
N-Acetyl-L-histidine	3.17788e-06	1.29328e-05	1.51033	8.99661e-07	1.04372e-05	0.245722
Docosahexaenoic acid	2.2104e-05	3.95967e-06	1.40553	0.000231587	0.000327493	5.58228
Thiabendazole	0.000790356	0.000889523	1.18476	0.00717321	0.00416305	0.888517
2, 4-Diacetylphloroglucinol	0.000910943	0.00165049	1.3718	0.000489647	0.000495828	0.551921
3-Amino-2-oxazolidinone	5.56359e-05	2.42228e-05	1.40439	2.50695e-05	8.79958e-05	2.29684
8-Hydroxy-2-deoxyguanosine	4.66414e-05	0.000167171	1.64921	1.12307e-05	5.5191e-05	0.279003
5(S)-Hpete	0.000116229	6.00441e-05	1.12272	0.00112358	0.000918373	1.93572
gamma-Glu-Leu	0.000145099	0.000415761	1.41719	0.000285361	0.000364303	0.348996
N-Octylamine	0.000754986	0.000900517	1.0873	0.0148645	0.00774363	0.838392
Methocarbamol	1.54575e-05	7.21021e-05	1.7177	4.65135e-07	7.35116e-06	0.214383
5-Methyluridine	7.66614e-05	0.00013159	1.30458	0.00129288	0.00102356	0.58258
Zearalenone	9.93967e-05	0.000606647	1.66635	4.0118e-07	6.75352e-06	0.163846
13-Cis-Acitretin	0.000630975	0.00165524	1.34409	0.00609421	0.0036309	0.381199
(+/-)-Abscisic acid	7.28119e-05	0.000216418	1.41271	0.000618884	0.000581369	0.336441
6-Phosphogluconic acid	1.55667e-05	0.000286845	1.65921	0.000655004	0.000607248	0.0542688
Beclomethasone	1.50671e-05	4.10641e-06	1.15823	0.000524241	0.000517691	3.66918
(+/-)-Equol	0.00238661	0.00478081	1.43813	5.64695e-05	0.000142237	0.499206
Ethyl caprate	0.00214799	0.00158304	1.03958	0.011949	0.00646148	1.35688
Methionine sulfoxide	0.000120511	0.000327874	1.27437	0.00161024	0.00121613	0.367554
Eicosapentaenoic acid	0.0213368	0.00642098	1.46354	6.39427e-05	0.000153675	3.32298
Prednisone 21-acetate	0.000323882	0.000617753	1.40461	0.00011241	0.000215231	0.52429
Argininosuccinic acid	0.00158537	0.0027666	1.06322	0.0157467	0.00812833	0.573038
Rotenone	1.26934e-05	4.24197e-05	1.3722	0.000432413	0.000462048	0.299233
2-Aminoadenosine	0.000292089	0.00129106	1.25211	1.18383e-10	1.82226e-08	0.22624
L-Homocystine	4.97308e-05	9.18719e-05	1.38932	0.000331427	0.000393033	0.541306
Trehalose 6-phosphate	5.35489e-05	0.00012373	1.50779	5.80744e-06	3.76572e-05	0.432788
Methyl prednisolone acetate	2.47582e-05	4.60287e-06	1.41767	6.59541e-05	0.000156593	5.37886
Dl-4-Hydroxy-3-methoxymandelie acid	0.000343189	0.001275	1.51798	6.73487e-07	8.87534e-06	0.269169
D-Mannitol	9.48357e-05	0.000104772	1.12997	0.0111717	0.00610754	0.905167
