# Supplementary material for: Regulatory Role of Retinoic Acid in Male Pregnancy of the Seahorse
Source: Innovation (Camb). 2020 Oct 13;1(3):100052. doi: 10.1016/j.xinn.2020.100052 (PMC8454549; doi:10.1016/j.xinn.2020.100052)
Supplement: Table S16. Kyoto Encyclopedia of Genes and Genomes (KEGG) Enrichment Analysis of Significantly Different Metabolites (SDMs) Identified for the Brood Pouch Formation Process [file mmc12.xlsx]

## Sheet: Sheet1
Table S16. Kyoto encyclopedia of genes and genomes (KEGG) enrichment analysis of significantly different metabolites (SDMs) identified for the brood pouch formation process.
Pathway	Total	Hits	P value	FDR	Impact	Hits Cpd
Nitrogen metabolism	39	5	0.00025605	0.020484	0	L-Phenylalanine cpd:C00079; L-Tyrosine cpd:C00082; L-Tryptophan cpd:C00078; Taurine cpd:C00245; L-Histidine cpd:C00135
Aminoacyl-tRNA biosynthesis	75	5	0.0051347	0.20237	0	L-Histidine cpd:C00135; L-Phenylalanine cpd:C00079; L-Valine cpd:C00183; L-Tryptophan cpd:C00078; L-Tyrosine cpd:C00082
Phenylalanine, tyrosine and tryptophan biosynthesis	27	3	0.0075889	0.20237	0.008	L-Phenylalanine cpd:C00079; L-Tyrosine cpd:C00082; L-Tryptophan cpd:C00078
Pantothenate and CoA biosynthesis	27	2	0.063444	1	0.18014	Pantothenic acid cpd:C00864; L-Valine cpd:C00183
beta-Alanine metabolism	28	2	0.067678	1	0	Pantothenic acid cpd:C00864; L-Histidine cpd:C00135
Ubiquinone and other terpenoid-quinone biosynthesis	36	2	0.10457	1	0.0368	L-Tyrosine cpd:C00082; 3-(4-Hydroxyphenyl)lactate cpd:C03672
Glycerophospholipid metabolism	39	2	0.11957	1	0.02437	LysoPC(18:1(9Z)) cpd:C04230; Choline cpd:C00114
Histidine metabolism	44	2	0.14566	1	0.14548	L-Histidine cpd:C00135; 1-Methylhistidine cpd:C01152
Phenylalanine metabolism	45	2	0.15102	1	0.11906	L-Phenylalanine cpd:C00079; L-Tyrosine cpd:C00082
Purine metabolism	92	3	0.16591	1	0.02223	Inosine cpd:C00294; Uric acid cpd:C00366; Guanosine cpd:C00387
Glycine, serine and threonine metabolism	48	2	0.16732	1	0	Choline cpd:C00114; L-Tryptophan cpd:C00078
Fatty acid biosynthesis	49	2	0.17283	1	0	Capric acid cpd:C01571; Palmitic acid cpd:C00249
Starch and sucrose metabolism	50	2	0.17837	1	0.02647	Trehalose cpd:C01083; D-Glucose cpd:C00031
Arachidonic acid metabolism	62	2	0.24651	1	0.28609	Arachidonic acid cpd:C00219; 5(S)-Hydroperoxyeicosatetraenoic acid cpd:C05356
Taurine and hypotaurine metabolism	20	1	0.26733	1	0.33094	Taurine cpd:C00245
Thiamine metabolism	24	1	0.31174	1	0	L-Tyrosine cpd:C00082
Tyrosine metabolism	76	2	0.32722	1	0.04724	L-Tyrosine cpd:C00082; 3-(4-Hydroxyphenyl)lactate cpd:C03672
Fatty acid elongation in mitochondria	27	1	0.34332	1	0	Palmitic acid cpd:C00249
Valine, leucine and isoleucine biosynthesis	27	1	0.34332	1	0.01325	L-Valine cpd:C00183
Glycolysis or Gluconeogenesis	31	1	0.38324	1	0	D-Glucose cpd:C00031
Pentose phosphate pathway	32	1	0.39284	1	0	D-Glucose cpd:C00031
Methane metabolism	34	1	0.41162	1	0	Trimethylamine N-oxide cpd:C01104
Propanoate metabolism	35	1	0.42079	1	0	L-Valine cpd:C00183
Valine, leucine and isoleucine degradation	40	1	0.46461	1	0	L-Valine cpd:C00183
Galactose metabolism	41	1	0.47298	1	0.00276	D-Glucose cpd:C00031
Nicotinate and nicotinamide metabolism	44	1	0.49733	1	0	Trigonelline cpd:C01004
Primary bile acid biosynthesis	47	1	0.52059	1	0.00822	Taurine cpd:C00245
Fatty acid metabolism	50	1	0.54279	1	0.02959	Palmitic acid cpd:C00249
Cysteine and methionine metabolism	56	1	0.58424	1	0	DL-Homocystine cpd:C01817
Tryptophan metabolism	79	1	0.71184	1	0.10853	L-Tryptophan cpd:C00078
Drug metabolism - cytochrome P450	86	1	0.74245	1	0.0044	Valproic acid cpd:C07185
Amino sugar and nucleotide sugar metabolism	88	1	0.7506	1	0	D-Glucose cpd:C00031
