# Supplementary material for: Regulatory Role of Retinoic Acid in Male Pregnancy of the Seahorse
Source: Innovation (Camb). 2020 Oct 13;1(3):100052. doi: 10.1016/j.xinn.2020.100052 (PMC8454549; doi:10.1016/j.xinn.2020.100052)
Supplement: Table S17. Kyoto Encyclopedia of Genes and Genomes (KEGG) Enrichment Analysis of Significantly Different Metabolites (SDMs) Identified for the Pregnancy Process [file mmc13.xlsx]

## Sheet: Sheet1
Table S17. Kyoto encyclopedia of genes and genomes (KEGG) enrichment analysis of significantly different metabolites (SDMs) identified for the pregnancy process.
Pathway	Total	Hits	P value	FDR	Impact	Hits Cpd
Nitrogen metabolism	39	5	0.0016506	0.13205	0	L-Phenylalanine cpd:C00079; L-Tyrosine cpd:C00082; L-Tryptophan cpd:C00078; L-Histidine cpd:C00135; Adenosine monophosphate cpd:C00020
Phenylalanine, tyrosine and tryptophan biosynthesis	27	3	0.022407	0.70783	0.008	L-Phenylalanine cpd:C00079; L-Tyrosine cpd:C00082; L-Tryptophan cpd:C00078
Aminoacyl-tRNA biosynthesis	75	5	0.026543	0.70783	0	L-Histidine cpd:C00135; L-Phenylalanine cpd:C00079; L-Isoleucine cpd:C00407; L-Tryptophan cpd:C00078; L-Tyrosine cpd:C00082
Phenylalanine metabolism	45	3	0.081657	1	0.11906	L-Phenylalanine cpd:C00079; Succinic acid cpd:C00042; L-Tyrosine cpd:C00082
Alanine, aspartate and glutamate metabolism	24	2	0.10277	1	0	Argininosuccinic acid cpd:C03406; Succinic acid cpd:C00042
beta-Alanine metabolism	28	2	0.13297	1	0	Pantothenic acid cpd:C00864; L-Histidine cpd:C00135
Glycerophospholipid metabolism	39	2	0.22339	1	0.02437	LysoPC(18:1(9Z)) cpd:C04230; Choline cpd:C00114
Nicotinate and nicotinamide metabolism	44	2	0.26616	1	0.0015	NAD cpd:C00003; Trigonelline cpd:C01004
Primary bile acid biosynthesis	47	2	0.2919	1	0.01838	Taurochenodesoxycholic acid cpd:C05465; Taurocholic acid cpd:C05122
Glycine, serine and threonine metabolism	48	2	0.30046	1	0	Choline cpd:C00114; L-Tryptophan cpd:C00078
Fatty acid biosynthesis	49	2	0.30901	1	0	Capric acid cpd:C01571; Palmitic acid cpd:C00249
Starch and sucrose metabolism	50	2	0.31754	1	0.02954	Trehalose 6-phosphate cpd:C00689; Trehalose cpd:C01083
Fatty acid metabolism	50	2	0.31754	1	0.02959	Glutaric acid cpd:C00489; Palmitic acid cpd:C00249
Purine metabolism	92	3	0.35167	1	0.0995	Adenosine monophosphate cpd:C00020; Uric acid cpd:C00366; Guanosine cpd:C00387
Taurine and hypotaurine metabolism	20	1	0.37134	1	0	Taurocholic acid cpd:C05122
Citrate cycle (TCA cycle)	20	1	0.37134	1	0.01446	Succinic acid cpd:C00042
Arachidonic acid metabolism	62	2	0.41736	1	0.28609	Arachidonic acid cpd:C00219; 5(S)-Hydroperoxyeicosatetraenoic acid cpd:C05356
Thiamine metabolism	24	1	0.42734	1	0	L-Tyrosine cpd:C00082
Fatty acid elongation in mitochondria	27	1	0.4661	1	0	Palmitic acid cpd:C00249
Valine, leucine and isoleucine biosynthesis	27	1	0.4661	1	0.01325	L-Isoleucine cpd:C00407
Pantothenate and CoA biosynthesis	27	1	0.4661	1	0.18014	Pantothenic acid cpd:C00864
Tyrosine metabolism	76	2	0.52419	1	0.04724	L-Tyrosine cpd:C00082; Succinic acid cpd:C00042
Pentose phosphate pathway	32	1	0.52505	1	0.13556	6-Phosphogluconic acid cpd:C00345
Methane metabolism	34	1	0.5468	1	0	Trimethylamine N-oxide cpd:C01104
Propanoate metabolism	35	1	0.5573	1	0.00134	Succinic acid cpd:C00042
Ubiquinone and other terpenoid-quinone biosynthesis	36	1	0.56757	1	0	L-Tyrosine cpd:C00082
Amino sugar and nucleotide sugar metabolism	88	2	0.60507	1	0.02776	Uridine diphosphate-N-acetylglucosamine cpd:C00043; Cytidine monophosphate N-acetylneuraminic acid cpd:C00128
Valine, leucine and isoleucine degradation	40	1	0.60634	1	0	L-Isoleucine cpd:C00407
Butanoate metabolism	40	1	0.60634	1	0.01774	Succinic acid cpd:C00042
Histidine metabolism	44	1	0.64169	1	0.13988	L-Histidine cpd:C00135
Lysine degradation	47	1	0.66615	1	0.06505	Glutaric acid cpd:C00489
Steroid hormone biosynthesis	99	2	0.66994	1	0.01909	5a-Pregnane-3,20-dione cpd:C03681; Etiocholanedione cpd:C03772
Fructose and mannose metabolism	48	1	0.67393	1	0	Mannitol cpd:C00392
Glyoxylate and dicarboxylate metabolism	50	1	0.68896	1	0	Succinic acid cpd:C00042
Cysteine and methionine metabolism	56	1	0.73008	1	0	DL-Homocystine cpd:C01817
Pyrimidine metabolism	60	1	0.75448	1	0.02789	Cytidine cpd:C00475
Arginine and proline metabolism	77	1	0.83617	1	0.01589	Argininosuccinic acid cpd:C03406
Tryptophan metabolism	79	1	0.84381	1	0.10853	L-Tryptophan cpd:C00078
