# Supplementary material for: Regulatory Role of Retinoic Acid in Male Pregnancy of the Seahorse
Source: Innovation (Camb). 2020 Oct 13;1(3):100052. doi: 10.1016/j.xinn.2020.100052 (PMC8454549; doi:10.1016/j.xinn.2020.100052)
Supplement: Table S19. Co-enriched Pathways of Both Transcriptomics and Metabolomics for the Pregnancy Process [file mmc14.xlsx]

## Sheet: Sheet1
Table S19. Co-enriched pathways of both transcriptomics and metabolomics for the pregnancy process.
PathA	PathB	PathC	Hits (Transcripts)	No. Hits (Transcripts)	Hits (Metabolites)	No. Hits (Metabolites)
Metabolism	Amino acid metabolism	Alanine, aspartate and glutamate metabolism	XLOC_026086;H.erectus.002297;H.erectus.002756;H.erectus.004596;H.erectus.004967;H.erectus.009871;H.erectus.013436;H.erectus.014837	8	Succinic acid cpd:C00042	1
Metabolism	Amino acid metabolism	Cysteine and methionine metabolism	XLOC_004789;H.erectus.003558;H.erectus.011006;H.erectus.016016	4	DL-Homocystine cpd:C01817	1
Metabolism	Amino acid metabolism	Glycine, serine and threonine metabolism	XLOC_003104;XLOC_004702;XLOC_004789;H.erectus.003801;H.erectus.005017;H.erectus.005581;H.erectus.006665;H.erectus.010539;H.erectus.013653	9	Choline cpd:C00114; L-Tryptophan cpd:C00078	2
Metabolism	Amino acid metabolism	Histidine metabolism	XLOC_006718;XLOC_016828;H.erectus.004591;H.erectus.007236;H.erectus.018322;H.erectus.018741	6	L-Histidine cpd:C00135	1
Metabolism	Amino acid metabolism	Lysine degradation	XLOC_018840;H.erectus.003692;H.erectus.004131;H.erectus.004591;H.erectus.005017;H.erectus.006611;H.erectus.007236;H.erectus.007660;H.erectus.017462;H.erectus.019209;H.erectus.019995	11	Glutaric acid cpd:C00489	1
Metabolism	Amino acid metabolism	Phenylalanine metabolism	XLOC_003104;XLOC_016828	2	L-Phenylalanine cpd:C00079; L-Tyrosine cpd:C00082	2
Metabolism	Amino acid metabolism	Tryptophan metabolism	XLOC_016828;H.erectus.003692;H.erectus.004591;H.erectus.006611;H.erectus.007236;H.erectus.014850;H.erectus.017462;H.erectus.018322	8	L-Tryptophan cpd:C00078	1
Metabolism	Amino acid metabolism	Tyrosine metabolism	XLOC_003104;XLOC_016828;H.erectus.000157;H.erectus.012173;H.erectus.014716	5	Succinic acid cpd:C00042	1
Metabolism	Amino acid metabolism	Valine, leucine and isoleucine degradation	H.erectus.003692;H.erectus.003972;H.erectus.004591;H.erectus.007236	4	L-Isoleucine cpd:C00407	1
Metabolism	Carbohydrate metabolism	Amino sugar and nucleotide sugar metabolism	XLOC_002617;H.erectus.003991;H.erectus.006968;H.erectus.010487;H.erectus.010891;H.erectus.012884;H.erectus.013436	7	Uridine diphosphate-N-acetylglucosamine cpd:C00043; Cytidine monophosphate N-acetylneuraminic acid cpd:C00128	2
Metabolism	Carbohydrate metabolism	Butanoate metabolism	XLOC_026086;H.erectus.002756;H.erectus.003692;H.erectus.004967	4	Succinic acid cpd:C00042	1
Metabolism	Carbohydrate metabolism	Citrate cycle (TCA cycle)	H.erectus.004761;H.erectus.006611;H.erectus.017462	3	Succinic acid cpd:C00042	1
Metabolism	Carbohydrate metabolism	Fructose and mannose metabolism	H.erectus.003991;H.erectus.010320;H.erectus.010487;H.erectus.012884;H.erectus.017888;H.erectus.018295;H.erectus.019300;H.erectus.019483;H.erectus.020478	9	Mannitol cpd:C00392	1
Metabolism	Carbohydrate metabolism	Glyoxylate and dicarboxylate metabolism	H.erectus.006018;H.erectus.006665	2	Succinic acid cpd:C00042	1
Metabolism	Carbohydrate metabolism	Pentose phosphate pathway	H.erectus.002908;H.erectus.006968;H.erectus.007342;H.erectus.010320;H.erectus.017888;H.erectus.018295;H.erectus.019300;H.erectus.019483;H.erectus.020478	9	6-Phosphogluconic acid cpd:C00345	1
Metabolism	Carbohydrate metabolism	Propanoate metabolism	H.erectus.003692;H.erectus.015210	2	Succinic acid cpd:C00042	1
Metabolism	Carbohydrate metabolism	Starch and sucrose metabolism	XLOC_000431;XLOC_002617;H.erectus.000777;H.erectus.000780;H.erectus.000914;H.erectus.003183;H.erectus.003899;H.erectus.005364;H.erectus.006465;H.erectus.006968;H.erectus.012884;H.erectus.018781	12	Trehalose 6-phosphate cpd:C00689	1
Metabolism	Others	Nitrogen metabolism	H.erectus.002297;H.erectus.004885;H.erectus.010329	3	L-Phenylalanine cpd:C00079; L-Tyrosine cpd:C00082; L-Tryptophan cpd:C00078; Adenosine monophosphate cpd:C00020	4
Metabolism	Lipid metabolism	Fatty acid metabolism	XLOC_012045;H.erectus.001337;H.erectus.003692;H.erectus.004794;H.erectus.006750;H.erectus.009285;H.erectus.012084	7	Glutaric acid cpd:C00489; Palmitic acid cpd:C00249	2
Metabolism	Lipid metabolism	Arachidonic acid metabolism	H.erectus.007772;H.erectus.013246;H.erectus.014111;H.erectus.015059;H.erectus.015060;H.erectus.017951;H.erectus.018827;H.erectus.018973;H.erectus.019564	9	Arachidonic acid cpd:C00219	1
Metabolism	Lipid metabolism	Fatty acid biosynthesis	H.erectus.004794;H.erectus.009285	2	Capric acid cpd:C01571; Palmitic acid cpd:C00249	2
Metabolism	Lipid metabolism	Glycerophospholipid metabolism	H.erectus.000763;H.erectus.001107;H.erectus.003953;H.erectus.007105;H.erectus.007772;H.erectus.007869;H.erectus.008708;H.erectus.010303;H.erectus.014111;H.erectus.015172;H.erectus.018986	11	LysoPC(18:1(9Z)) cpd:C04230; Choline cpd:C00114	2
Metabolism	Lipid metabolism	Steroid hormone biosynthesis	XLOC_005169;H.erectus.000777;H.erectus.000780;H.erectus.000914;H.erectus.001893;H.erectus.006465;H.erectus.006750;H.erectus.014716;H.erectus.018226;H.erectus.020328	10	5a-Pregnane-3,20-dione cpd:C03681; Etiocholanedione cpd:C03772	2
Metabolism	Others	Nicotinate and nicotinamide metabolism	H.erectus.005299;H.erectus.011226;H.erectus.018781	3	NAD cpd:C00003; Trigonelline cpd:C01004	2
Metabolism	Others	Pantothenate and CoA biosynthesis	H.erectus.011896;H.erectus.018781	2	Pantothenic acid cpd:C00864	1
Metabolism	Others	Ubiquinone and other terpenoid-quinone biosynthesis	H.erectus.011372;H.erectus.019470	2	L-Tyrosine cpd:C00082	1
Metabolism	Others	beta-Alanine metabolism	XLOC_002990;XLOC_003104;XLOC_026086;H.erectus.002756;H.erectus.003692;H.erectus.004591;H.erectus.004967;H.erectus.007236;H.erectus.011896;H.erectus.018741	10	L-Histidine cpd:C00135	1
Metabolism	Others	Taurine and hypotaurine metabolism	XLOC_026086;H.erectus.002756;H.erectus.003558;H.erectus.004967	4	Taurocholic acid cpd:C05122	1
Metabolism	Others	Purine metabolism	XLOC_011335;XLOC_016123;XLOC_021355;H.erectus.000380;H.erectus.002055;H.erectus.002106;H.erectus.002144;H.erectus.003366;H.erectus.003460;H.erectus.004000;H.erectus.004136;H.erectus.005057;H.erectus.005348;H.erectus.005739;H.erectus.006860;H.erectus.007095;H.erectus.008333;H.erectus.010809;H.erectus.011004;H.erectus.011226;H.erectus.013468;H.erectus.013492;H.erectus.013676;H.erectus.013961;H.erec…	32	Adenosine monophosphate cpd:C00020; Uric acid cpd:C00366	2
Metabolism	Others	Pyrimidine metabolism	XLOC_011335;H.erectus.011226;H.erectus.011896;H.erectus.013492;H.erectus.013676;H.erectus.015134	6	Cytidine cpd:C00475	1
Genetic Information Processing	Others	Aminoacyl-tRNA biosynthesis	H.erectus.004816;H.erectus.009845	2	L-Phenylalanine cpd:C00079; L-Isoleucine cpd:C00407; L-Tryptophan cpd:C00078; L-Tyrosine cpd:C00082	4
