# Supplementary material for: Regulatory Role of Retinoic Acid in Male Pregnancy of the Seahorse
Source: Innovation (Camb). 2020 Oct 13;1(3):100052. doi: 10.1016/j.xinn.2020.100052 (PMC8454549; doi:10.1016/j.xinn.2020.100052)
Supplement: Table S21. Correlation Analysis between Differentially Expressed Genes (DEGs) and Significantly Different Metabolites (SDMs) Identified for the Brood Pouch Formation Process [file mmc15.xlsx]

## Sheet: Sheet1
Table S21. Correlation analysis between differentially expressed genes (DEGs) and significantly different metabolites (SDMs) identified for the brood pouch formation process.
SDMs	DEGs	Correlation coefficient	P value
1-Methylhistidine	col6a4	1	0.00277778
1-Methylhistidine	c1qtnf9b	1	0.00277778
1-Methylhistidine	krt8	1	0.00277778
1-Methylhistidine	spag6	1	0.00277778
1-Palmitoyl-Sn-Glycero-3-Phosphocholine	lphn1	-1	0.00277778
1-Palmitoyl-Sn-Glycero-3-Phosphocholine	cyp24a1	1	0.00277778
2-Hydroxyquinoline	jam3	-0.985611	0.000309086
2-Hydroxyquinoline	chia	-0.985611	0.000309086
2-Hydroxyquinoline	stc	-1	0.00277778
2-Propylpentanoic acid	brip1	-1	0.00277778
2-Propylpentanoic acid	cars	-1	0.00277778
All-cis-4,7,10,13,16-docosapentaenoic acid	tm4sf1	-1	0.00277778
Arachidonic Acid (peroxide free)	brip1	-1	0.00277778
Arachidonic Acid (peroxide free)	cars	-1	0.00277778
Canthaxanthin	lphn1	1	0.00277778
Canthaxanthin	cyp24a1	-1	0.00277778
D-Desthiobiotin	pol	0.985611	0.000309086
Guggulsterone	rdh7	1	0.00277778
Guggulsterone	tck1	1	0.00277778
Guggulsterone	neurl3	-1	0.00277778
Guggulsterone	muc5ac	1	0.00277778
Guggulsterone	hoxc4	1	0.00277778
Ile Glu	cyp26a1	1	0.00277778
Ile Glu	b4galnt4	1	0.00277778
Ile Glu	steap4	1	0.00277778
Ile Glu	fabp2	1	0.00277778
Ile Glu	ttc21b	0.985611	0.000309086
Inosine	dusp4	1	0.00277778
L-Cysteine-glutathione gisulfide	alx4	1	0.00277778
L-Cysteine-glutathione gisulfide	abcg2	1	0.00277778
L-Cysteine-glutathione gisulfide	apobec2	1	0.00277778
L-Histidine	lama3	-1	0.00277778
L-Histidine	ttc21b	-0.985611	0.000309086
L-Methionine sulfone	dnai2	1	0.00277778
L-Phenylalanine	jam3	-0.985611	0.000309086
L-Phenylalanine	chia	-0.985611	0.000309086
L-Phenylalanine	stc	-1	0.00277778
Opthalmic acid	lphn1	-1	0.00277778
Opthalmic acid	cyp24a1	1	0.00277778
Pro Val Leu	alx4	1	0.00277778
Pro Val Leu	abcg2	1	0.00277778
Pro Val Leu	apobec2	1	0.00277778
Rotenone	lphn1	-1	0.00277778
Rotenone	cyp24a1	1	0.00277778
Ser Val	rdh7	1	0.00277778
Ser Val	tck1	1	0.00277778
Ser Val	neurl3	-1	0.00277778
Ser Val	muc5ac	1	0.00277778
Ser Val	hoxc4	1	0.00277778
Uric acid	brip1	-1	0.00277778
Uric acid	cars	-1	0.00277778
Valine	pol	-0.985611	0.000309086
Zearalenone	rarres3	-1	0.00277778
Zearalenone	hpr	1	0.00277778
