# Supplementary material for: Regulatory Role of Retinoic Acid in Male Pregnancy of the Seahorse
Source: Innovation (Camb). 2020 Oct 13;1(3):100052. doi: 10.1016/j.xinn.2020.100052 (PMC8454549; doi:10.1016/j.xinn.2020.100052)
Supplement: Table S22. Correlation Analysis between Differentially Expressed Genes (DEGs) and Significantly Different Metabolites (SDMs) Identified for Pregnancy Process [file mmc16.xlsx]

## Sheet: Sheet1
Table S22. Correlation analysis between differentially expressed genes (DEGs) and significantly different metabolites (SDMs) identified for pregnancy process.
SDMs	DEGs	Correlation coefficient	P value
(+/-)-Abscisic acid	oit3	1	0.00277778
(+/-)-Abscisic acid	scml4	1	0.00277778
(+/-)-Abscisic acid	st8sia2	1	0.00277778
(+/-)-Abscisic acid	cybb	-1	0.00277778
(+/-)-Abscisic acid	fam53a	1	0.00277778
(+/-)-Abscisic acid	dmgdh	1	0.00277778
(+/-)-Abscisic acid	irg1	-1	0.00277778
(+/-)-Abscisic acid	dhdh	1	0.00277778
(+/-)-Abscisic acid	tmem241	-1	0.00277778
(+/-)-Abscisic acid	eya4	0.985611	0.000309086
(+/-)-Abscisic acid	cxcl1	-1	0.00277778
(+/-)-Abscisic acid	trhde	1	0.00277778
(+/-)-Abscisic acid	hspb8	1	0.00277778
(+/-)-Abscisic acid	trim9	1	0.00277778
(+/-)-Abscisic acid	junb	-1	0.00277778
(+/-)-Abscisic acid	cdh23	1	0.00277778
(+/-)-Abscisic acid	akr1a1a	1	0.00277778
(+/-)-Abscisic acid	satb2	0.985611	0.000309086
(+/-)-Abscisic acid	xkr7	1	0.00277778
(+/-)-Abscisic acid	ndel1b	-1	0.00277778
(+/-)-Abscisic acid	syt7	1	0.00277778
(S)-2-Hydroxyglutarate	cgbb	1	0.00277778
(S)-2-Hydroxyglutarate	bco1	1	0.00277778
(S)-2-Hydroxyglutarate	ttc7a	1	0.00277778
(S)-2-Hydroxyglutarate	c1qtnf4	-1	0.00277778
(S)-2-Hydroxyglutarate	prkg1	1	0.00277778
(S)-2-Hydroxyglutarate	dach2	1	0.00277778
(S)-2-Hydroxyglutarate	fut4	1	0.00277778
(S)-2-Hydroxyglutarate	bcar3	1	0.00277778
(S)-2-Hydroxyglutarate	cdk8	1	0.00277778
(S)-2-Hydroxyglutarate	plch2	1	0.00277778
(S)-2-Hydroxyglutarate	nol4l	1	0.00277778
(S)-2-Hydroxyglutarate	myo7a	1	0.00277778
(S)-2-Hydroxyglutarate	myo15a	1	0.00277778
(S)-2-Hydroxyglutarate	sun1	1	0.00277778
(S)-2-Hydroxyglutarate	ssx2ip	1	0.00277778
(S)-2-Hydroxyglutarate	rnf170	1	0.00277778
(S)-2-Hydroxyglutarate	hnmt	1	0.00277778
(S)-2-Hydroxyglutarate	map3k5	1	0.00277778
(S)-2-Hydroxyglutarate	pipox	1	0.00277778
(S)-2-Hydroxyglutarate	dbi	1	0.00277778
(S)-2-Hydroxyglutarate	col16a1	1	0.00277778
(S)-2-Hydroxyglutarate	syne2	1	0.00277778
(S)-2-Hydroxyglutarate	srgap1	1	0.00277778
(S)-2-Hydroxyglutarate	arhgap18	1	0.00277778
(S)-2-Hydroxyglutarate	slc11a2	1	0.00277778
(S)-2-Hydroxyglutarate	svop	1	0.00277778
(S)-2-Hydroxyglutarate	myo1e	1	0.00277778
(S)-2-Hydroxyglutarate	slc9b2	1	0.00277778
(S)-2-Hydroxyglutarate	hdac10	1	0.00277778
(S)-2-Hydroxyglutarate	paox	1	0.00277778
(S)-2-Hydroxyglutarate	ecel1	1	0.00277778
(S)-2-Hydroxyglutarate	casz1	1	0.00277778
(S)-2-Hydroxyglutarate	gulp1	1	0.00277778
(S)-2-Hydroxyglutarate	mical3	1	0.00277778
(S)-2-Hydroxyglutarate	col4a6	1	0.00277778
(S)-2-Hydroxyglutarate	fgf20	1	0.00277778
(S)-2-Hydroxyglutarate	myrfl	1	0.00277778
(S)-2-Hydroxyglutarate	mylk	1	0.00277778
(S)-2-Hydroxyglutarate	lamb1	1	0.00277778
(S)-2-Hydroxyglutarate	akap7	1	0.00277778
(S)-2-Hydroxyglutarate	rfabg	1	0.00277778
(S)-2-Hydroxyglutarate	lamc3	1	0.00277778
(S)-2-Hydroxyglutarate	lamc1	1	0.00277778
(S)-2-Hydroxyglutarate	arhgef11	1	0.00277778
(S)-2-Hydroxyglutarate	nxpe3	1	0.00277778
(S)-2-Hydroxyglutarate	pde3a	1	0.00277778
(S)-2-Hydroxyglutarate	slc4a10	-1	0.00277778
(S)-2-Hydroxyglutarate	sirpa	1	0.00277778
(S)-2-Hydroxyglutarate	col4a1	1	0.00277778
(S)-2-Hydroxyglutarate	myo1b	1	0.00277778
(S)-2-Hydroxyglutarate	b4galnt3	1	0.00277778
(S)-2-Hydroxyglutarate	tbck	1	0.00277778
(S)-2-Hydroxyglutarate	cask	1	0.00277778
(S)-2-Hydroxyglutarate	gsn	1	0.00277778
(S)-2-Hydroxyglutarate	ano9	1	0.00277778
(S)-2-Hydroxyglutarate	krt18	1	0.00277778
(S)-2-Hydroxyglutarate	cant1	1	0.00277778
(S)-2-Hydroxyglutarate	tprn	1	0.00277778
(S)-2-Hydroxyglutarate	abca1	1	0.00277778
(S)-2-Hydroxyglutarate	nkx2-3	1	0.00277778
(S)-2-Hydroxyglutarate	lin7a	1	0.00277778
(S)-2-Hydroxyglutarate	frmpd1	1	0.00277778
(S)-2-Hydroxyglutarate	kcnf1	1	0.00277778
(S)-2-Hydroxyglutarate	fkbp10	1	0.00277778
(S)-2-Hydroxyglutarate	cd37	1	0.00277778
(S)-2-Hydroxyglutarate	nostrin	1	0.00277778
(S)-2-Hydroxyglutarate	dpp4	1	0.00277778
(S)-2-Hydroxyglutarate	usp50	0.985611	0.000309086
(S)-2-Hydroxyglutarate	cenpv	1	0.00277778
(S)-2-Hydroxyglutarate	arntl	1	0.00277778
(S)-2-Hydroxyglutarate	crla	1	0.00277778
(S)-2-Hydroxyglutarate	phyh	1	0.00277778
(S)-2-Hydroxyglutarate	col6a6	1	0.00277778
(S)-2-Hydroxyglutarate	actn2	1	0.00277778
(S)-2-Hydroxyglutarate	llgl2	1	0.00277778
(S)-2-Hydroxyglutarate	calml4	1	0.00277778
(S)-2-Hydroxyglutarate	hk2	1	0.00277778
(S)-2-Hydroxyglutarate	dchs1	1	0.00277778
(S)-2-Hydroxyglutarate	mst1	-1	0.00277778
(S)-2-Hydroxyglutarate	ptprs	1	0.00277778
(S)-2-Hydroxyglutarate	alk	1	0.00277778
(S)-2-Hydroxyglutarate	ppip5k1	1	0.00277778
(S)-2-Hydroxyglutarate	gucy2c	1	0.00277778
(S)-2-Hydroxyglutarate	mak	1	0.00277778
(S)-2-Hydroxyglutarate	ttll11	1	0.00277778
(S)-2-Hydroxyglutarate	phldb2	1	0.00277778
(S)-2-Hydroxyglutarate	serpinh1	1	0.00277778
(S)-2-Hydroxyglutarate	mtus1a	1	0.00277778
(S)-2-Hydroxyglutarate	tnnt2	1	0.00277778
(S)-2-Hydroxyglutarate	tmtc1	1	0.00277778
(S)-2-Hydroxyglutarate	galnt4	1	0.00277778
(S)-2-Hydroxyglutarate	wnt2b	1	0.00277778
(S)-2-Hydroxyglutarate	lgals2	1	0.00277778
(S)-2-Hydroxyglutarate	pitpnm3	1	0.00277778
1-Methylguanosine	ampd2	1	0.00277778
1-Methylguanosine	celsr3	0.985611	0.000309086
1-Methylguanosine	slc1a2	1	0.00277778
1-Methylguanosine	grin1	1	0.00277778
1-Methylguanosine	grm3	1	0.00277778
1-Methylguanosine	serpine1	-1	0.00277778
1-Methylguanosine	ncan	1	0.00277778
1-Methylguanosine	stox2	1	0.00277778
1-Methylguanosine	caskin1	1	0.00277778
1-Methylguanosine	cpne5	1	0.00277778
1-Methylguanosine	pcdhac2	1	0.00277778
1-Methylguanosine	erich3	1	0.00277778
1-Methylguanosine	tubb4b	1	0.00277778
1-Methylguanosine	adgrb2	1	0.00277778
1-Methylguanosine	tenm4	1	0.00277778
1-Methylguanosine	akap6	1	0.00277778
1-Methylguanosine	unc80	1	0.00277778
1-Methylguanosine	lrp1b	1	0.00277778
1-Methylguanosine	map2	1	0.00277778
1-Methylguanosine	scn8a	1	0.00277778
1-Methylguanosine	nup210	0.985611	0.000309086
1-Methylguanosine	gria3	1	0.00277778
1-Methylguanosine	pcsk2	1	0.00277778
1-Methylguanosine	kcnj12	1	0.00277778
1-Methylguanosine	sphkap	1	0.00277778
1-Methylguanosine	atp1a1	1	0.00277778
1-Methylguanosine	map1a	0.985611	0.000309086
1-Methylguanosine	trpc5	1	0.00277778
1-Methylguanosine	srcin1	1	0.00277778
1-Methylguanosine	syp	1	0.00277778
1-Methylguanosine	syn2	1	0.00277778
1-Methylguanosine	dlgap2	1	0.00277778
1-Methylguanosine	ank1	1	0.00277778
1-Methylguanosine	cdh24	1	0.00277778
1-Methylguanosine	cdk5r1	1	0.00277778
1-Methylguanosine	kiaa1549	1	0.00277778
1-Methylguanosine	napb	1	0.00277778
1-Methylguanosine	tnk2	1	0.00277778
1-Methylguanosine	erc2	1	0.00277778
1-Methylguanosine	olfr139	0.985611	0.000309086
1-Methylguanosine	sez6	1	0.00277778
1-Methylguanosine	map6	1	0.00277778
1-Methylguanosine	gss	-1	0.00277778
1-Methylguanosine	slc4a3	1	0.00277778
1-Methylguanosine	cpne2	1	0.00277778
1-Methylguanosine	prickle2	0.985611	0.000309086
1-Methylguanosine	lmtk3	1	0.00277778
1-Methylguanosine	zfhx4	1	0.00277778
1-Methylguanosine	astn1	1	0.00277778
1-Methylguanosine	nrxn2	1	0.00277778
1-Methylguanosine	sgip1	1	0.00277778
1-Methylguanosine	gnao1	1	0.00277778
1-Methylguanosine	gad2	1	0.00277778
1-Methylguanosine	csrp3	1	0.00277778
1-Methylguanosine	acot2	1	0.00277778
1-Palmitoyl-Sn-Glycero-3-Phosphocholine	scn1a	-1	0.00277778
12-hydroperoxy-9Z,13E,15-octadecatrienoic acid	ugt2a2	1	0.00277778
12-hydroperoxy-9Z,13E,15-octadecatrienoic acid	bco1	1	0.00277778
12-hydroperoxy-9Z,13E,15-octadecatrienoic acid	hykk	-0.985611	0.000309086
12-hydroperoxy-9Z,13E,15-octadecatrienoic acid	kbp	1	0.00277778
12-hydroperoxy-9Z,13E,15-octadecatrienoic acid	col25a1	1	0.00277778
12-hydroperoxy-9Z,13E,15-octadecatrienoic acid	pdcd4	1	0.00277778
12-hydroperoxy-9Z,13E,15-octadecatrienoic acid	cep170b	1	0.00277778
12-hydroperoxy-9Z,13E,15-octadecatrienoic acid	aatk	1	0.00277778
12-hydroperoxy-9Z,13E,15-octadecatrienoic acid	camsap2	1	0.00277778
12-hydroperoxy-9Z,13E,15-octadecatrienoic acid	osbpl7	1	0.00277778
12-hydroperoxy-9Z,13E,15-octadecatrienoic acid	sbk2	1	0.00277778
12-hydroperoxy-9Z,13E,15-octadecatrienoic acid	scg5	1	0.00277778
12-hydroperoxy-9Z,13E,15-octadecatrienoic acid	abcg2	1	0.00277778
12-hydroperoxy-9Z,13E,15-octadecatrienoic acid	cecr1a	1	0.00277778
12-hydroperoxy-9Z,13E,15-octadecatrienoic acid	adprhl1	1	0.00277778
12-hydroperoxy-9Z,13E,15-octadecatrienoic acid	dhcr24	1	0.00277778
12-hydroperoxy-9Z,13E,15-octadecatrienoic acid	fosl1	-1	0.00277778
12-hydroperoxy-9Z,13E,15-octadecatrienoic acid	shank1	1	0.00277778
12-hydroperoxy-9Z,13E,15-octadecatrienoic acid	pcdhgc5	1	0.00277778
12-hydroperoxy-9Z,13E,15-octadecatrienoic acid	cdo1	-1	0.00277778
12-hydroperoxy-9Z,13E,15-octadecatrienoic acid	ppfia2	1	0.00277778
12-hydroperoxy-9Z,13E,15-octadecatrienoic acid	rin2	1	0.00277778
12-hydroperoxy-9Z,13E,15-octadecatrienoic acid	gdi1	1	0.00277778
12-hydroperoxy-9Z,13E,15-octadecatrienoic acid	gabrb2	1	0.00277778
12-hydroperoxy-9Z,13E,15-octadecatrienoic acid	sema6b	1	0.00277778
12-hydroperoxy-9Z,13E,15-octadecatrienoic acid	grik4	1	0.00277778
12-hydroperoxy-9Z,13E,15-octadecatrienoic acid	olfr139	0.985611	0.000309086
12-hydroperoxy-9Z,13E,15-octadecatrienoic acid	cebpb	-1	0.00277778
12-hydroperoxy-9Z,13E,15-octadecatrienoic acid	grik2	1	0.00277778
12-hydroperoxy-9Z,13E,15-octadecatrienoic acid	cngb1	1	0.00277778
2-Aminoadenosine	cfhr2	-1	0.00277778
2-Aminoadenosine	mrc1	-1	0.00277778
2-Aminoadenosine	chl1	-1	0.00277778
2-Aminoadenosine	pacs2	1	0.00277778
2-Aminoadenosine	kera	1	0.00277778
2-Aminoadenosine	c2cd4cc2cd4 family	1	0.00277778
2-Aminoadenosine	socs1	-1	0.00277778
2-Aminoadenosine	thbs4	1	0.00277778
2-Aminoadenosine	begain	1	0.00277778
2-Aminoadenosine	sema4g	1	0.00277778
2-Aminoadenosine	lrrn4	-1	0.00277778
2-Aminoadenosine	ttll6	1	0.00277778
2, 4-Diacetylphloroglucinol	ngfr	-1	0.00277778
2, 4-Diacetylphloroglucinol	robo1	-1	0.00277778
2, 4-Diacetylphloroglucinol	slc7a9	-1	0.00277778
2, 4-Diacetylphloroglucinol	nans	-1	0.00277778
2, 4-Diacetylphloroglucinol	nav3	-1	0.00277778
2, 4-Diacetylphloroglucinol	tnfsf10	-1	0.00277778
2, 4-Diacetylphloroglucinol	mapk8ip2	1	0.00277778
2, 4-Diacetylphloroglucinol	mprip	-1	0.00277778
2, 4-Diacetylphloroglucinol	sorcs2	-1	0.00277778
2, 4-Diacetylphloroglucinol	npr1	1	0.00277778
2, 4-Diacetylphloroglucinol	shh	-1	0.00277778
2, 4-Diacetylphloroglucinol	lrrk2	-1	0.00277778
2, 4-Diacetylphloroglucinol	agbl5	-1	0.00277778
2, 4-Diacetylphloroglucinol	gfpt2	-1	0.00277778
2, 4-Diacetylphloroglucinol	hsp70	1	0.00277778
2, 4-Diacetylphloroglucinol	hectd4	-1	0.00277778
2, 4-Diacetylphloroglucinol	b4galt3	-1	0.00277778
2, 4-Diacetylphloroglucinol	ntng1	-1	0.00277778
2, 4-Diacetylphloroglucinol	cyr61	-1	0.00277778
2, 4-Diacetylphloroglucinol	scg3	-1	0.00277778
2, 4-Diacetylphloroglucinol	ocln	-1	0.00277778
2, 4-Diacetylphloroglucinol	adap1	-1	0.00277778
2, 4-Diacetylphloroglucinol	ccdc9	-1	0.00277778
2, 4-Diacetylphloroglucinol	hs3st3a1	-1	0.00277778
2, 4-Diacetylphloroglucinol	lgals1	-1	0.00277778
2, 4-Diacetylphloroglucinol	slc15a2	-1	0.00277778
2, 4-Diacetylphloroglucinol	tysnd1	-1	0.00277778
2, 4-Diacetylphloroglucinol	mgat1	-1	0.00277778
2, 4-Diacetylphloroglucinol	lztr1	-1	0.00277778
2, 4-Diacetylphloroglucinol	trpm1	-1	0.00277778
2, 4-Diacetylphloroglucinol	cldn15	-1	0.00277778
2, 4-Diacetylphloroglucinol	lrch1	-1	0.00277778
2, 4-Diacetylphloroglucinol	tln2	-1	0.00277778
2, 4-Diacetylphloroglucinol	slc39a6	-1	0.00277778
2, 4-Diacetylphloroglucinol	cox6b1	-1	0.00277778
2, 4-Diacetylphloroglucinol	smtnl2	-1	0.00277778
2, 4-Diacetylphloroglucinol	arhgef40	-1	0.00277778
2, 4-Diacetylphloroglucinol	slc39a10	-1	0.00277778
2, 4-Diacetylphloroglucinol	ccng2	-1	0.00277778
2, 4-Diacetylphloroglucinol	pllp	-1	0.00277778
2, 4-Diacetylphloroglucinol	tstd3	-1	0.00277778
2, 4-Diacetylphloroglucinol	gcy-31	-1	0.00277778
2, 4-Diacetylphloroglucinol	exd1	-1	0.00277778
2, 4-Diacetylphloroglucinol	dopey1	-1	0.00277778
2, 4-Diacetylphloroglucinol	gmds	-1	0.00277778
2, 4-Diacetylphloroglucinol	dst	-1	0.00277778
2, 4-Diacetylphloroglucinol	ctbs	-1	0.00277778
2, 4-Diacetylphloroglucinol	tnnc1	-1	0.00277778
5-Deoxy-5'-methylthioadenosine	pomcb	1	0.00277778
5-Deoxy-5'-methylthioadenosine	hapln1	1	0.00277778
5-Deoxy-5'-methylthioadenosine	slc5a3	1	0.00277778
5-Deoxy-5'-methylthioadenosine	cga	0.985611	0.000309086
5-Deoxy-5'-methylthioadenosine	acadl	1	0.00277778
5-Deoxy-5'-methylthioadenosine	rtn1	1	0.00277778
5-Deoxy-5'-methylthioadenosine	elp6	1	0.00277778
5-Deoxy-5'-methylthioadenosine	grin2b	1	0.00277778
5-Deoxy-5'-methylthioadenosine	rfx1	1	0.00277778
5-Deoxy-5'-methylthioadenosine	kcnma1	1	0.00277778
5-Deoxy-5'-methylthioadenosine	trpm3	1	0.00277778
5-Deoxy-5'-methylthioadenosine	tubb2a	1	0.00277778
5-Deoxy-5'-methylthioadenosine	ank3	1	0.00277778
5-Deoxy-5'-methylthioadenosine	slc22a23	1	0.00277778
5-Deoxy-5'-methylthioadenosine	nup210	0.985611	0.000309086
5-Deoxy-5'-methylthioadenosine	pcdhga11	1	0.00277778
5-Deoxy-5'-methylthioadenosine	myo16	1	0.00277778
5-Deoxy-5'-methylthioadenosine	ptprn	1	0.00277778
5-Deoxy-5'-methylthioadenosine	chd4	1	0.00277778
5-Deoxy-5'-methylthioadenosine	ldlr	1	0.00277778
5-Deoxy-5'-methylthioadenosine	map1a	0.985611	0.000309086
5-Deoxy-5'-methylthioadenosine	rab3c	1	0.00277778
5-Deoxy-5'-methylthioadenosine	pcdh15	0.985611	0.000309086
5-Deoxy-5'-methylthioadenosine	gyc88e	1	0.00277778
5-Deoxy-5'-methylthioadenosine	egfl6	1	0.00277778
5-Deoxy-5'-methylthioadenosine	sh2d3c	1	0.00277778
5-Deoxy-5'-methylthioadenosine	gfi1b	-1	0.00277778
5-Deoxy-5'-methylthioadenosine	ttbk1	1	0.00277778
5-Deoxy-5'-methylthioadenosine	zfhx3	1	0.00277778
5-Deoxy-5'-methylthioadenosine	prickle2	0.985611	0.000309086
5-Deoxy-5'-methylthioadenosine	wfikkn2	1	0.00277778
5-Deoxy-5'-methylthioadenosine	spon1	1	0.00277778
5-Deoxy-5'-methylthioadenosine	adora1	1	0.00277778
5-Deoxy-5'-methylthioadenosine	cxxc4	1	0.00277778
5-Deoxy-5'-methylthioadenosine	kcnab1	1	0.00277778
5-Methyluridine	phactr3	-1	0.00277778
5-Methyluridine	bche	-1	0.00277778
5-Methyluridine	hgh1	-1	0.00277778
5-Methyluridine	sdc2-a	1	0.00277778
5-Methyluridine	me3	-1	0.00277778
5-Methyluridine	ogdh	-1	0.00277778
5-Methyluridine	ybx2-b	-1	0.00277778
5-Methyluridine	ihhb	-1	0.00277778
5-Methyluridine	prkg2	-1	0.00277778
5-Methyluridine	fzd8	-1	0.00277778
5-Methyluridine	ap1s3	-1	0.00277778
5-Methyluridine	stra6	-1	0.00277778
5-Methyluridine	vil1	-1	0.00277778
5-Methyluridine	sptbn1	-1	0.00277778
5-Methyluridine	sash1	-1	0.00277778
5-Methyluridine	b4galnt4	-1	0.00277778
5-Methyluridine	ush1c	-1	0.00277778
5-Methyluridine	slc39a8	-1	0.00277778
5-Methyluridine	inpp4b	-1	0.00277778
5-Methyluridine	slc26a3	-1	0.00277778
5-Methyluridine	aldh1a2	-1	0.00277778
5-Methyluridine	vat1	-1	0.00277778
5-Methyluridine	myo1d	-1	0.00277778
5-Methyluridine	arsd	-1	0.00277778
5-Methyluridine	tm4sf5	-1	0.00277778
5-Methyluridine	pfkfb1	-1	0.00277778
5-Methyluridine	ppara	-1	0.00277778
5-Methyluridine	zan	-1	0.00277778
5-Methyluridine	abcg5	-1	0.00277778
5-Methyluridine	hmcn2	-1	0.00277778
5-Methyluridine	steap4	-1	0.00277778
5-Methyluridine	plekhg6	-1	0.00277778
5-Methyluridine	il1r1	1	0.00277778
5-Methyluridine	slc13a1	-1	0.00277778
5-Methyluridine	vcl	-1	0.00277778
5-Methyluridine	ptprg	-1	0.00277778
5-Methyluridine	tfrc	1	0.00277778
5-Methyluridine	tom1l2	-1	0.00277778
5-Methyluridine	slc52a3a	-1	0.00277778
5-Methyluridine	lama3	-1	0.00277778
5-Methyluridine	fzd5	-1	0.00277778
5-Methyluridine	clic5	-1	0.00277778
5-Methyluridine	zdhhc8	-1	0.00277778
5-Methyluridine	lct	-1	0.00277778
5-Methyluridine	myo1h	-1	0.00277778
5-Methyluridine	col6a2	-1	0.00277778
5-Methyluridine	pepd	-1	0.00277778
5-Methyluridine	chox-cad1	-1	0.00277778
5-Methyluridine	slc38a3	1	0.00277778
5-Methyluridine	taok3	-1	0.00277778
5-Methyluridine	anks4b	-1	0.00277778
5-Methyluridine	ppp1r16a	-1	0.00277778
5-Methyluridine	slc7a5	-1	0.00277778
5-Methyluridine	amt	-1	0.00277778
5-Methyluridine	znf281	-1	0.00277778
5-Methyluridine	abcg8	-1	0.00277778
5-Methyluridine	atp13a2	-1	0.00277778
5-Methyluridine	tmem86b	-1	0.00277778
5-Methyluridine	malrd1	-1	0.00277778
5-Methyluridine	mxi1	-1	0.00277778
5-Methyluridine	nlrc3	-1	0.00277778
5-Methyluridine	cfb	1	0.00277778
5-Methyluridine	me1	-1	0.00277778
5-Methyluridine	ywhag1	-1	0.00277778
5-Methyluridine	hnf4a	-1	0.00277778
5-Methyluridine	lama5	-1	0.00277778
5-Methyluridine	galr2	-1	0.00277778
5-Methyluridine	cdr2	-1	0.00277778
5-Methyluridine	usp50	-0.985611	0.000309086
5-Methyluridine	sfxn1	-1	0.00277778
5-Methyluridine	fbxl22	-1	0.00277778
5-Methyluridine	slc5a9	-1	0.00277778
5-Methyluridine	fut7	-1	0.00277778
5-Methyluridine	tspan1	-1	0.00277778
5-Methyluridine	naglt1	-1	0.00277778
5-Methyluridine	alpi	-1	0.00277778
5-Methyluridine	plb1	-1	0.00277778
5-Methyluridine	cck	-1	0.00277778
5-Methyluridine	slc23a2	-1	0.00277778
5-Methyluridine	baiap2l2	-1	0.00277778
5-Methyluridine	slc22a6	-1	0.00277778
5-Methyluridine	slc47a1	-1	0.00277778
5-Methyluridine	pls1	-1	0.00277778
5-Methyluridine	rorb	-1	0.00277778
5-Methyluridine	kiaa1211l	-1	0.00277778
5-Methyluridine	dnpep	-1	0.00277778
5-Methyluridine	sfswap	-1	0.00277778
5-Methyluridine	cyp46a1	-1	0.00277778
5-Methyluridine	ggh	1	0.00277778
5-Methyluridine	anxa2	-1	0.00277778
5-Methyluridine	mogat2-a	-1	0.00277778
5-Methyluridine	rdh13	-1	0.00277778
5(S)-Hpete	kcnq4	-1	0.00277778
5beta-Androstane-3,17-dione	hpr	1	0.00277778
5beta-Androstane-3,17-dione	cel	1	0.00277778
5beta-Androstane-3,17-dione	nr1d2	-1	0.00277778
5beta-Androstane-3,17-dione	sema4b	-0.985611	0.000309086
5beta-Androstane-3,17-dione	etnppl	-1	0.00277778
5beta-Androstane-3,17-dione	edn2	-0.985611	0.000309086
5beta-Androstane-3,17-dione	muc5ac	-1	0.00277778
5beta-Androstane-3,17-dione	ky	-1	0.00277778
5beta-Androstane-3,17-dione	kcnmb3	-1	0.00277778
5beta-Androstane-3,17-dione	fd59a	-1	0.00277778
5beta-Androstane-3,17-dione	ankfn1	-0.985611	0.000309086
5beta-Androstane-3,17-dione	slc8a2	-1	0.00277778
5beta-Androstane-3,17-dione	vgll2	-1	0.00277778
5beta-Androstane-3,17-dione	gabra4	-1	0.00277778
5beta-Androstane-3,17-dione	slc12a2	-1	0.00277778
5beta-Androstane-3,17-dione	thsd7a	-1	0.00277778
5beta-Androstane-3,17-dione	gpc6	-1	0.00277778
5beta-Androstane-3,17-dione	cntnap2	-1	0.00277778
5beta-Androstane-3,17-dione	lrrc2	-1	0.00277778
5beta-Androstane-3,17-dione	srsf3	1	0.00277778
5beta-Androstane-3,17-dione	slc24a2	-1	0.00277778
5beta-Androstane-3,17-dione	rnf157	-1	0.00277778
6-Phosphogluconic acid	hpr	-1	0.00277778
6-Phosphogluconic acid	cel	-1	0.00277778
6-Phosphogluconic acid	nr1d2	1	0.00277778
6-Phosphogluconic acid	sema4b	0.985611	0.000309086
6-Phosphogluconic acid	etnppl	1	0.00277778
6-Phosphogluconic acid	edn2	0.985611	0.000309086
6-Phosphogluconic acid	muc5ac	1	0.00277778
6-Phosphogluconic acid	ky	1	0.00277778
6-Phosphogluconic acid	kcnmb3	1	0.00277778
6-Phosphogluconic acid	fd59a	1	0.00277778
6-Phosphogluconic acid	ankfn1	0.985611	0.000309086
6-Phosphogluconic acid	slc8a2	1	0.00277778
6-Phosphogluconic acid	vgll2	1	0.00277778
6-Phosphogluconic acid	gabra4	1	0.00277778
6-Phosphogluconic acid	slc12a2	1	0.00277778
6-Phosphogluconic acid	thsd7a	1	0.00277778
6-Phosphogluconic acid	gpc6	1	0.00277778
6-Phosphogluconic acid	cntnap2	1	0.00277778
6-Phosphogluconic acid	lrrc2	1	0.00277778
6-Phosphogluconic acid	srsf3	-1	0.00277778
6-Phosphogluconic acid	slc24a2	1	0.00277778
6-Phosphogluconic acid	rnf157	1	0.00277778
8-Hydroxy-2-deoxyguanosine	slc2a9	1	0.00277778
8-Hydroxy-2-deoxyguanosine	il22ra2	1	0.00277778
8-Hydroxy-2-deoxyguanosine	arhgef10	1	0.00277778
8-Hydroxy-2-deoxyguanosine	rarres3	1	0.00277778
8-Hydroxy-2-deoxyguanosine	klhl41b	1	0.00277778
8-Hydroxy-2-deoxyguanosine	slc22a3	1	0.00277778
8-Hydroxy-2-deoxyguanosine	siah1	1	0.00277778
8-Hydroxy-2-deoxyguanosine	ppm1b	1	0.00277778
8-Hydroxy-2-deoxyguanosine	klhl33	1	0.00277778
8-Hydroxy-2-deoxyguanosine	tkt	1	0.00277778
8-Hydroxy-2-deoxyguanosine	wdr31	1	0.00277778
8-Hydroxy-2-deoxyguanosine	lect1	1	0.00277778
8-Hydroxy-2-deoxyguanosine	hs3st3b1	1	0.00277778
8-Hydroxy-2-deoxyguanosine	abcc4	1	0.00277778
8-Hydroxy-2-deoxyguanosine	prex2	1	0.00277778
8-Hydroxy-2-deoxyguanosine	ano10	1	0.00277778
8-Hydroxy-2-deoxyguanosine	chd3	1	0.00277778
8-Hydroxy-2-deoxyguanosine	kcng2	1	0.00277778
8-Hydroxy-2-deoxyguanosine	lta4h	1	0.00277778
8-Hydroxy-2-deoxyguanosine	adnp2	1	0.00277778
8-Hydroxy-2-deoxyguanosine	acsf2	1	0.00277778
8-Hydroxy-2-deoxyguanosine	scn2a	1	0.00277778
8-Hydroxy-2-deoxyguanosine	cacna2d2	1	0.00277778
8-Hydroxy-2-deoxyguanosine	ca4	1	0.00277778
8-Hydroxy-2-deoxyguanosine	gltscr1l	1	0.00277778
8-Hydroxy-2-deoxyguanosine	amacr	1	0.00277778
8-Hydroxy-2-deoxyguanosine	mansc1	1	0.00277778
8-Hydroxy-2-deoxyguanosine	ptch1	1	0.00277778
8-Hydroxy-2-deoxyguanosine	thap4	1	0.00277778
8-Hydroxy-2-deoxyguanosine	mgat5b	1	0.00277778
Adenosine 5'-monophosphate	pdp1	1	0.00277778
Adenosine 5'-monophosphate	hykk	-0.985611	0.000309086
Adenosine 5'-monophosphate	ndrg1	1	0.00277778
Adenosine 5'-monophosphate	cacna1i	1	0.00277778
Adenosine 5'-monophosphate	zmynd8	1	0.00277778
Adenosine 5'-monophosphate	clock	1	0.00277778
Adenosine 5'-monophosphate	nme2	1	0.00277778
Adenosine 5'-monophosphate	six1b	1	0.00277778
Adenosine 5'-monophosphate	dnm1	1	0.00277778
Adenosine 5'-monophosphate	oprm1	1	0.00277778
Adenosine 5'-monophosphate	igfbp1	-1	0.00277778
Adenosine 5'-monophosphate	dlgap4	1	0.00277778
Adenosine 5'-monophosphate	hgf	-1	0.00277778
Adenosine 5'-monophosphate	plxna1	1	0.00277778
Adenosine 5'-monophosphate	nmes1	-1	0.00277778
Adenosine 5'-monophosphate	tnip1	-1	0.00277778
Adenosine 5'-monophosphate	epn3	1	0.00277778
Adenosine 5'-monophosphate	map7d2	1	0.00277778
Adenosine 5'-monophosphate	mapt	1	0.00277778
Adenosine 5'-monophosphate	nalcn	1	0.00277778
Adenosine 5'-monophosphate	epb41l3	1	0.00277778
Adenosine 5'-monophosphate	dnaaf5	1	0.00277778
Adenosine 5'-monophosphate	sv2a	1	0.00277778
Adenosine 5'-monophosphate	syt1	1	0.00277778
Adenosine 5'-monophosphate	pex11b	1	0.00277778
Adenosine 5'-monophosphate	kirrel3	1	0.00277778
Adenosine 5'-monophosphate	il17re	1	0.00277778
Adenosine 5'-monophosphate	tmem260	1	0.00277778
Adenosine 5'-monophosphate	gpm6a	1	0.00277778
Adenosine 5'-monophosphate	vdac2	1	0.00277778
Adenosine 5'-monophosphate	wnt9a	-1	0.00277778
All-cis-4,7,10,13,16-docosapentaenoic acid	cfhr2	1	0.00277778
All-cis-4,7,10,13,16-docosapentaenoic acid	mrc1	1	0.00277778
All-cis-4,7,10,13,16-docosapentaenoic acid	chl1	1	0.00277778
All-cis-4,7,10,13,16-docosapentaenoic acid	pacs2	-1	0.00277778
All-cis-4,7,10,13,16-docosapentaenoic acid	kera	-1	0.00277778
All-cis-4,7,10,13,16-docosapentaenoic acid	c2cd4cc2cd4 family	-1	0.00277778
All-cis-4,7,10,13,16-docosapentaenoic acid	socs1	1	0.00277778
All-cis-4,7,10,13,16-docosapentaenoic acid	thbs4	-1	0.00277778
All-cis-4,7,10,13,16-docosapentaenoic acid	begain	-1	0.00277778
All-cis-4,7,10,13,16-docosapentaenoic acid	sema4g	-1	0.00277778
All-cis-4,7,10,13,16-docosapentaenoic acid	lrrn4	1	0.00277778
All-cis-4,7,10,13,16-docosapentaenoic acid	ttll6	-1	0.00277778
alpha-Nicotinamide adenine dinucleotide	cfhr2	-1	0.00277778
alpha-Nicotinamide adenine dinucleotide	mrc1	-1	0.00277778
alpha-Nicotinamide adenine dinucleotide	chl1	-1	0.00277778
alpha-Nicotinamide adenine dinucleotide	pacs2	1	0.00277778
alpha-Nicotinamide adenine dinucleotide	kera	1	0.00277778
alpha-Nicotinamide adenine dinucleotide	c2cd4cc2cd4 family	1	0.00277778
alpha-Nicotinamide adenine dinucleotide	socs1	-1	0.00277778
alpha-Nicotinamide adenine dinucleotide	thbs4	1	0.00277778
alpha-Nicotinamide adenine dinucleotide	begain	1	0.00277778
alpha-Nicotinamide adenine dinucleotide	sema4g	1	0.00277778
alpha-Nicotinamide adenine dinucleotide	lrrn4	-1	0.00277778
alpha-Nicotinamide adenine dinucleotide	ttll6	1	0.00277778
Arachidonic acid	hpr	1	0.00277778
Arachidonic acid	cel	1	0.00277778
Arachidonic acid	nr1d2	-1	0.00277778
Arachidonic acid	sema4b	-0.985611	0.000309086
Arachidonic acid	etnppl	-1	0.00277778
Arachidonic acid	edn2	-0.985611	0.000309086
Arachidonic acid	muc5ac	-1	0.00277778
Arachidonic acid	ky	-1	0.00277778
Arachidonic acid	kcnmb3	-1	0.00277778
Arachidonic acid	fd59a	-1	0.00277778
Arachidonic acid	ankfn1	-0.985611	0.000309086
Arachidonic acid	slc8a2	-1	0.00277778
Arachidonic acid	vgll2	-1	0.00277778
Arachidonic acid	gabra4	-1	0.00277778
Arachidonic acid	slc12a2	-1	0.00277778
Arachidonic acid	thsd7a	-1	0.00277778
Arachidonic acid	gpc6	-1	0.00277778
Arachidonic acid	cntnap2	-1	0.00277778
Arachidonic acid	lrrc2	-1	0.00277778
Arachidonic acid	srsf3	1	0.00277778
Arachidonic acid	slc24a2	-1	0.00277778
Arachidonic acid	rnf157	-1	0.00277778
Arachidonic Acid (peroxide free)	reg1a	-1	0.00277778
Arachidonic Acid (peroxide free)	cg25c	1	0.00277778
Arachidonic Acid (peroxide free)	tmed1	-1	0.00277778
Arachidonic Acid (peroxide free)	ryr3	1	0.00277778
Arachidonic Acid (peroxide free)	nrap	1	0.00277778
Arachidonic Acid (peroxide free)	mstnb	1	0.00277778
Arachidonic Acid (peroxide free)	arid5b	-1	0.00277778
Arachidonic Acid (peroxide free)	adcy9	1	0.00277778
Arachidonic Acid (peroxide free)	bglap	1	0.00277778
Arachidonic Acid (peroxide free)	dnmt3a	1	0.00277778
Arachidonic Acid (peroxide free)	fmnl2	1	0.00277778
Arachidonic Acid (peroxide free)	dxo	-1	0.00277778
Arachidonic Acid (peroxide free)	mmp16	1	0.00277778
Arachidonic Acid (peroxide free)	orai2	-1	0.00277778
Arachidonic Acid (peroxide free)	gpr158	1	0.00277778
Arachidonic Acid (peroxide free)	gna14	-1	0.00277778
Arachidonic Acid (peroxide free)	nfkbia	-1	0.00277778
Arachidonic Acid (peroxide free)	cars	-1	0.00277778
Argininosuccinic acid	srl	-1	0.00277778
Argininosuccinic acid	igsf9	-1	0.00277778
Argininosuccinic acid	fry	-1	0.00277778
Argininosuccinic acid	pfkm	-1	0.00277778
Argininosuccinic acid	shank3	-1	0.00277778
Argininosuccinic acid	rap1gap	-1	0.00277778
Argininosuccinic acid	arhgef28	-1	0.00277778
Argininosuccinic acid	gpt2l	-1	0.00277778
Argininosuccinic acid	guca2a	-1	0.00277778
Argininosuccinic acid	cacna2d1	-1	0.00277778
Argininosuccinic acid	camkv	-0.985611	0.000309086
Argininosuccinic acid	slc27a2	-1	0.00277778
Argininosuccinic acid	col28a1	-1	0.00277778
Astaxanthin	ugt2a2	1	0.00277778
Astaxanthin	bco1	1	0.00277778
Astaxanthin	hykk	-0.985611	0.000309086
Astaxanthin	kbp	1	0.00277778
Astaxanthin	col25a1	1	0.00277778
Astaxanthin	pdcd4	1	0.00277778
Astaxanthin	cep170b	1	0.00277778
Astaxanthin	aatk	1	0.00277778
Astaxanthin	camsap2	1	0.00277778
Astaxanthin	osbpl7	1	0.00277778
Astaxanthin	sbk2	1	0.00277778
Astaxanthin	scg5	1	0.00277778
Astaxanthin	abcg2	1	0.00277778
Astaxanthin	cecr1a	1	0.00277778
Astaxanthin	adprhl1	1	0.00277778
Astaxanthin	dhcr24	1	0.00277778
Astaxanthin	fosl1	-1	0.00277778
Astaxanthin	shank1	1	0.00277778
Astaxanthin	pcdhgc5	1	0.00277778
Astaxanthin	cdo1	-1	0.00277778
Astaxanthin	ppfia2	1	0.00277778
Astaxanthin	rin2	1	0.00277778
Astaxanthin	gdi1	1	0.00277778
Astaxanthin	gabrb2	1	0.00277778
Astaxanthin	sema6b	1	0.00277778
Astaxanthin	grik4	1	0.00277778
Astaxanthin	olfr139	0.985611	0.000309086
Astaxanthin	cebpb	-1	0.00277778
Astaxanthin	grik2	1	0.00277778
Astaxanthin	cngb1	1	0.00277778
Beclomethasone	kcnq4	-1	0.00277778
Canthaxanthin	slc2a9	1	0.00277778
Canthaxanthin	il22ra2	1	0.00277778
Canthaxanthin	arhgef10	1	0.00277778
Canthaxanthin	rarres3	1	0.00277778
Canthaxanthin	klhl41b	1	0.00277778
Canthaxanthin	slc22a3	1	0.00277778
Canthaxanthin	siah1	1	0.00277778
Canthaxanthin	ppm1b	1	0.00277778
Canthaxanthin	klhl33	1	0.00277778
Canthaxanthin	tkt	1	0.00277778
Canthaxanthin	wdr31	1	0.00277778
Canthaxanthin	lect1	1	0.00277778
Canthaxanthin	hs3st3b1	1	0.00277778
Canthaxanthin	abcc4	1	0.00277778
Canthaxanthin	prex2	1	0.00277778
Canthaxanthin	ano10	1	0.00277778
Canthaxanthin	chd3	1	0.00277778
Canthaxanthin	kcng2	1	0.00277778
Canthaxanthin	lta4h	1	0.00277778
Canthaxanthin	adnp2	1	0.00277778
Canthaxanthin	acsf2	1	0.00277778
Canthaxanthin	scn2a	1	0.00277778
Canthaxanthin	cacna2d2	1	0.00277778
Canthaxanthin	ca4	1	0.00277778
Canthaxanthin	gltscr1l	1	0.00277778
Canthaxanthin	amacr	1	0.00277778
Canthaxanthin	mansc1	1	0.00277778
Canthaxanthin	ptch1	1	0.00277778
Canthaxanthin	thap4	1	0.00277778
Canthaxanthin	mgat5b	1	0.00277778
Capric acid	hoxc4	-1	0.00277778
Capric acid	pde9a	-1	0.00277778
Capric acid	fkbp8	-1	0.00277778
Capric acid	mgea5	-1	0.00277778
Capric acid	cacna1b	-1	0.00277778
Capric acid	abca12	-1	0.00277778
Capric acid	ank2	-1	0.00277778
Capric acid	mark4	-1	0.00277778
Capric acid	hdac4	-1	0.00277778
Capric acid	unc13c	-1	0.00277778
Capric acid	trio	-1	0.00277778
Capric acid	cldn20	-1	0.00277778
Capric acid	fam171a2	-1	0.00277778
Capric acid	nkpd1	-1	0.00277778
Capric acid	marcks	-1	0.00277778
Capric acid	fam184a	-1	0.00277778
Capric acid	itpr3	-1	0.00277778
Capric acid	unc13a	-1	0.00277778
Capric acid	brsk1	-1	0.00277778
Capric acid	ppp3ca	-1	0.00277778
Capric acid	enpp6	-1	0.00277778
Capric acid	radil	-1	0.00277778
Capric acid	ano1	-1	0.00277778
Capric acid	desi2	-1	0.00277778
Capric acid	fbxw7	-1	0.00277778
Capric acid	apold1	-1	0.00277778
Capric acid	fam69a	-1	0.00277778
Choline	grin2c	-1	0.00277778
CMP-N-acetylneuraminic acid	cfhr2	-1	0.00277778
CMP-N-acetylneuraminic acid	mrc1	-1	0.00277778
CMP-N-acetylneuraminic acid	chl1	-1	0.00277778
CMP-N-acetylneuraminic acid	pacs2	1	0.00277778
CMP-N-acetylneuraminic acid	kera	1	0.00277778
CMP-N-acetylneuraminic acid	c2cd4cc2cd4 family	1	0.00277778
CMP-N-acetylneuraminic acid	socs1	-1	0.00277778
CMP-N-acetylneuraminic acid	thbs4	1	0.00277778
CMP-N-acetylneuraminic acid	begain	1	0.00277778
CMP-N-acetylneuraminic acid	sema4g	1	0.00277778
CMP-N-acetylneuraminic acid	lrrn4	-1	0.00277778
CMP-N-acetylneuraminic acid	ttll6	1	0.00277778
Cytidine	cfhr2	-1	0.00277778
Cytidine	mrc1	-1	0.00277778
Cytidine	chl1	-1	0.00277778
Cytidine	pacs2	1	0.00277778
Cytidine	kera	1	0.00277778
Cytidine	c2cd4cc2cd4 family	1	0.00277778
Cytidine	socs1	-1	0.00277778
Cytidine	thbs4	1	0.00277778
Cytidine	begain	1	0.00277778
Cytidine	sema4g	1	0.00277778
Cytidine	lrrn4	-1	0.00277778
Cytidine	ttll6	1	0.00277778
D-(+)-Pantothenic acid	cfhr2	-1	0.00277778
D-(+)-Pantothenic acid	mrc1	-1	0.00277778
D-(+)-Pantothenic acid	chl1	-1	0.00277778
D-(+)-Pantothenic acid	pacs2	1	0.00277778
D-(+)-Pantothenic acid	kera	1	0.00277778
D-(+)-Pantothenic acid	c2cd4cc2cd4 family	1	0.00277778
D-(+)-Pantothenic acid	socs1	-1	0.00277778
D-(+)-Pantothenic acid	thbs4	1	0.00277778
D-(+)-Pantothenic acid	begain	1	0.00277778
D-(+)-Pantothenic acid	sema4g	1	0.00277778
D-(+)-Pantothenic acid	lrrn4	-1	0.00277778
D-(+)-Pantothenic acid	ttll6	1	0.00277778
D-Norvaline	pomcb	1	0.00277778
D-Norvaline	hapln1	1	0.00277778
D-Norvaline	slc5a3	1	0.00277778
D-Norvaline	cga	0.985611	0.000309086
D-Norvaline	acadl	1	0.00277778
D-Norvaline	rtn1	1	0.00277778
D-Norvaline	elp6	1	0.00277778
D-Norvaline	grin2b	1	0.00277778
D-Norvaline	rfx1	1	0.00277778
D-Norvaline	kcnma1	1	0.00277778
D-Norvaline	trpm3	1	0.00277778
D-Norvaline	tubb2a	1	0.00277778
D-Norvaline	ank3	1	0.00277778
D-Norvaline	slc22a23	1	0.00277778
D-Norvaline	nup210	0.985611	0.000309086
D-Norvaline	pcdhga11	1	0.00277778
D-Norvaline	myo16	1	0.00277778
D-Norvaline	ptprn	1	0.00277778
D-Norvaline	chd4	1	0.00277778
D-Norvaline	ldlr	1	0.00277778
D-Norvaline	map1a	0.985611	0.000309086
D-Norvaline	rab3c	1	0.00277778
D-Norvaline	pcdh15	0.985611	0.000309086
D-Norvaline	gyc88e	1	0.00277778
D-Norvaline	egfl6	1	0.00277778
D-Norvaline	sh2d3c	1	0.00277778
D-Norvaline	gfi1b	-1	0.00277778
D-Norvaline	ttbk1	1	0.00277778
D-Norvaline	zfhx3	1	0.00277778
D-Norvaline	prickle2	0.985611	0.000309086
D-Norvaline	wfikkn2	1	0.00277778
D-Norvaline	spon1	1	0.00277778
D-Norvaline	adora1	1	0.00277778
D-Norvaline	cxxc4	1	0.00277778
D-Norvaline	kcnab1	1	0.00277778
D-Pantothenic acid	hpr	-1	0.00277778
D-Pantothenic acid	cel	-1	0.00277778
D-Pantothenic acid	nr1d2	1	0.00277778
D-Pantothenic acid	sema4b	0.985611	0.000309086
D-Pantothenic acid	etnppl	1	0.00277778
D-Pantothenic acid	edn2	0.985611	0.000309086
D-Pantothenic acid	muc5ac	1	0.00277778
D-Pantothenic acid	ky	1	0.00277778
D-Pantothenic acid	kcnmb3	1	0.00277778
D-Pantothenic acid	fd59a	1	0.00277778
D-Pantothenic acid	ankfn1	0.985611	0.000309086
D-Pantothenic acid	slc8a2	1	0.00277778
D-Pantothenic acid	vgll2	1	0.00277778
D-Pantothenic acid	gabra4	1	0.00277778
D-Pantothenic acid	slc12a2	1	0.00277778
D-Pantothenic acid	thsd7a	1	0.00277778
D-Pantothenic acid	gpc6	1	0.00277778
D-Pantothenic acid	cntnap2	1	0.00277778
D-Pantothenic acid	lrrc2	1	0.00277778
D-Pantothenic acid	srsf3	-1	0.00277778
D-Pantothenic acid	slc24a2	1	0.00277778
D-Pantothenic acid	rnf157	1	0.00277778
Ethyl caprate	phactr3	-1	0.00277778
Ethyl caprate	bche	-1	0.00277778
Ethyl caprate	hgh1	-1	0.00277778
Ethyl caprate	sdc2-a	1	0.00277778
Ethyl caprate	me3	-1	0.00277778
Ethyl caprate	ogdh	-1	0.00277778
Ethyl caprate	ybx2-b	-1	0.00277778
Ethyl caprate	ihhb	-1	0.00277778
Ethyl caprate	prkg2	-1	0.00277778
Ethyl caprate	fzd8	-1	0.00277778
Ethyl caprate	ap1s3	-1	0.00277778
Ethyl caprate	stra6	-1	0.00277778
Ethyl caprate	vil1	-1	0.00277778
Ethyl caprate	sptbn1	-1	0.00277778
Ethyl caprate	sash1	-1	0.00277778
Ethyl caprate	b4galnt4	-1	0.00277778
Ethyl caprate	ush1c	-1	0.00277778
Ethyl caprate	slc39a8	-1	0.00277778
Ethyl caprate	inpp4b	-1	0.00277778
Ethyl caprate	slc26a3	-1	0.00277778
Ethyl caprate	aldh1a2	-1	0.00277778
Ethyl caprate	vat1	-1	0.00277778
Ethyl caprate	myo1d	-1	0.00277778
Ethyl caprate	arsd	-1	0.00277778
Ethyl caprate	tm4sf5	-1	0.00277778
Ethyl caprate	pfkfb1	-1	0.00277778
Ethyl caprate	ppara	-1	0.00277778
Ethyl caprate	zan	-1	0.00277778
Ethyl caprate	abcg5	-1	0.00277778
Ethyl caprate	hmcn2	-1	0.00277778
Ethyl caprate	steap4	-1	0.00277778
Ethyl caprate	plekhg6	-1	0.00277778
Ethyl caprate	il1r1	1	0.00277778
Ethyl caprate	slc13a1	-1	0.00277778
Ethyl caprate	vcl	-1	0.00277778
Ethyl caprate	ptprg	-1	0.00277778
Ethyl caprate	tfrc	1	0.00277778
Ethyl caprate	tom1l2	-1	0.00277778
Ethyl caprate	slc52a3a	-1	0.00277778
Ethyl caprate	lama3	-1	0.00277778
Ethyl caprate	fzd5	-1	0.00277778
Ethyl caprate	clic5	-1	0.00277778
Ethyl caprate	zdhhc8	-1	0.00277778
Ethyl caprate	lct	-1	0.00277778
Ethyl caprate	myo1h	-1	0.00277778
Ethyl caprate	col6a2	-1	0.00277778
Ethyl caprate	pepd	-1	0.00277778
Ethyl caprate	chox-cad1	-1	0.00277778
Ethyl caprate	slc38a3	1	0.00277778
Ethyl caprate	taok3	-1	0.00277778
Ethyl caprate	anks4b	-1	0.00277778
Ethyl caprate	ppp1r16a	-1	0.00277778
Ethyl caprate	slc7a5	-1	0.00277778
Ethyl caprate	amt	-1	0.00277778
Ethyl caprate	znf281	-1	0.00277778
Ethyl caprate	abcg8	-1	0.00277778
Ethyl caprate	atp13a2	-1	0.00277778
Ethyl caprate	tmem86b	-1	0.00277778
Ethyl caprate	malrd1	-1	0.00277778
Ethyl caprate	mxi1	-1	0.00277778
Ethyl caprate	nlrc3	-1	0.00277778
Ethyl caprate	cfb	1	0.00277778
Ethyl caprate	me1	-1	0.00277778
Ethyl caprate	ywhag1	-1	0.00277778
Ethyl caprate	hnf4a	-1	0.00277778
Ethyl caprate	lama5	-1	0.00277778
Ethyl caprate	galr2	-1	0.00277778
Ethyl caprate	cdr2	-1	0.00277778
Ethyl caprate	usp50	-0.985611	0.000309086
Ethyl caprate	sfxn1	-1	0.00277778
Ethyl caprate	fbxl22	-1	0.00277778
Ethyl caprate	slc5a9	-1	0.00277778
Ethyl caprate	fut7	-1	0.00277778
Ethyl caprate	tspan1	-1	0.00277778
Ethyl caprate	naglt1	-1	0.00277778
Ethyl caprate	alpi	-1	0.00277778
Ethyl caprate	plb1	-1	0.00277778
Ethyl caprate	cck	-1	0.00277778
Ethyl caprate	slc23a2	-1	0.00277778
Ethyl caprate	baiap2l2	-1	0.00277778
Ethyl caprate	slc22a6	-1	0.00277778
Ethyl caprate	slc47a1	-1	0.00277778
Ethyl caprate	pls1	-1	0.00277778
Ethyl caprate	rorb	-1	0.00277778
Ethyl caprate	kiaa1211l	-1	0.00277778
Ethyl caprate	dnpep	-1	0.00277778
Ethyl caprate	sfswap	-1	0.00277778
Ethyl caprate	cyp46a1	-1	0.00277778
Ethyl caprate	ggh	1	0.00277778
Ethyl caprate	anxa2	-1	0.00277778
Ethyl caprate	mogat2-a	-1	0.00277778
Ethyl caprate	rdh13	-1	0.00277778
gamma-Glu-Leu	ldb3	1	0.00277778
gamma-Glu-Leu	rasd2	-1	0.00277778
gamma-Glu-Leu	fhl1	1	0.00277778
gamma-Glu-Leu	col10a1	1	0.00277778
gamma-Glu-Leu	ryr2	1	0.00277778
gamma-Glu-Leu	actc1	1	0.00277778
gamma-Glu-Leu	tnip2	-1	0.00277778
gamma-Glu-Leu	mybph	0.985611	0.000309086
gamma-Glu-Leu	mybpc1	1	0.00277778
gamma-Glu-Leu	abcb1	1	0.00277778
gamma-Glu-Leu	myo18a	1	0.00277778
gamma-Glu-Leu	prkd1	1	0.00277778
gamma-Glu-Leu	postn	1	0.00277778
gamma-Glu-Leu	bgn	1	0.00277778
gamma-Glu-Leu	perm1	1	0.00277778
gamma-Glu-Leu	gjb3	-1	0.00277778
gamma-Glu-Leu	otof	1	0.00277778
gamma-Glu-Leu	ptrf	1	0.00277778
gamma-Glu-Leu	smyd2	1	0.00277778
gamma-Glu-Leu	megf11	1	0.00277778
gamma-Glu-Leu	tmod1	1	0.00277778
Glutaric acid	grin2c	1	0.00277778
Gly-Tyr	cldn34	-1	0.00277778
Gly-Tyr	tmem8b	-1	0.00277778
Gly-Tyr	kalrn	-1	0.00277778
Gly-Tyr	papss2	-1	0.00277778
Gly-Tyr	or52b2	-1	0.00277778
Gly-Tyr	txlnb	-1	0.00277778
Gly-Tyr	map7d1	-1	0.00277778
Gly-Tyr	nbea	-1	0.00277778
Gly-Tyr	cyp4b1	-1	0.00277778
Gly-Tyr	clcn3	-1	0.00277778
Gly-Tyr	dctn1	-1	0.00277778
Gly-Tyr	peli1	-1	0.00277778
Gly-Tyr	fndc9	-1	0.00277778
Gly-Tyr	nrxn1a	-1	0.00277778
Gly-Tyr	epb41l1	-1	0.00277778
Gly-Tyr	hspb7	-1	0.00277778
Gly-Tyr	ankmy1	-0.971008	0.00124859
Gly-Tyr	adgra3	-1	0.00277778
Gly-Tyr	30998	-1	0.00277778
Gly-Tyr	bpnt1	-1	0.00277778
Guanosine	scn4aa	1	0.00277778
Guanosine	ypel3	1	0.00277778
Guanosine	acsl3	1	0.00277778
Guanosine	sema6d	1	0.00277778
Guanosine	ackr4	1	0.00277778
Guanosine	focad	1	0.00277778
Guanosine	tmprss9	1	0.00277778
Guanosine	pcsk5	1	0.00277778
Guanosine	slc26a6	1	0.00277778
Guanosine	apcs	-1	0.00277778
Guanosine	slc6a13	1	0.00277778
Guanosine	tbc1d9	1	0.00277778
Guanosine	bag	1	0.00277778
Guanosine	lacc1	1	0.00277778
Guanosine	fshr	1	0.00277778
Guanosine	lphn1	1	0.00277778
Guanosine	ptprd	1	0.00277778
Guanosine	dock4	1	0.00277778
Guanosine	srsf11	1	0.00277778
Guanosine	parg	1	0.00277778
Guanosine	naaladl1	1	0.00277778
Guanosine	st6galnac2	1	0.00277778
Guanosine	ankmy1	0.971008	0.00124859
Guanosine	mllt10	1	0.00277778
Guanosine	rtase	1	0.00277778
Guanosine	arntl2	1	0.00277778
Guggulsterone	lipc	-1	0.00277778
Guggulsterone	myl1	-1	0.00277778
Guggulsterone	myom2	-1	0.00277778
Guggulsterone	slc7a6	-1	0.00277778
Guggulsterone	slc25a4	-1	0.00277778
Guggulsterone	mfsd2b	1	0.00277778
Guggulsterone	sdk2	-1	0.00277778
Guggulsterone	slc6a11	-1	0.00277778
Guggulsterone	tmem180	-1	0.00277778
Guggulsterone	dnajb6	-1	0.00277778
Guggulsterone	musk	-1	0.00277778
Guggulsterone	mybpc2	-1	0.00277778
Guggulsterone	tf2-6	1	0.00277778
Guggulsterone	cacna1s	-1	0.00277778
Guggulsterone	rpl3	-1	0.00277778
Guggulsterone	prob1	-1	0.00277778
Guggulsterone	ddx17	-1	0.00277778
Guggulsterone	elmo2	-1	0.00277778
Guggulsterone	usp13	-0.985611	0.000309086
Guggulsterone	dusp13	-0.985611	0.000309086
Guggulsterone	dnajb9	-1	0.00277778
Guggulsterone	chat	-1	0.00277778
L-Cysteine-glutathione gisulfide	ampd2	1	0.00277778
L-Cysteine-glutathione gisulfide	celsr3	0.985611	0.000309086
L-Cysteine-glutathione gisulfide	slc1a2	1	0.00277778
L-Cysteine-glutathione gisulfide	grin1	1	0.00277778
L-Cysteine-glutathione gisulfide	grm3	1	0.00277778
L-Cysteine-glutathione gisulfide	serpine1	-1	0.00277778
L-Cysteine-glutathione gisulfide	ncan	1	0.00277778
L-Cysteine-glutathione gisulfide	stox2	1	0.00277778
L-Cysteine-glutathione gisulfide	caskin1	1	0.00277778
L-Cysteine-glutathione gisulfide	cpne5	1	0.00277778
L-Cysteine-glutathione gisulfide	pcdhac2	1	0.00277778
L-Cysteine-glutathione gisulfide	erich3	1	0.00277778
L-Cysteine-glutathione gisulfide	tubb4b	1	0.00277778
L-Cysteine-glutathione gisulfide	adgrb2	1	0.00277778
L-Cysteine-glutathione gisulfide	tenm4	1	0.00277778
L-Cysteine-glutathione gisulfide	akap6	1	0.00277778
L-Cysteine-glutathione gisulfide	unc80	1	0.00277778
L-Cysteine-glutathione gisulfide	lrp1b	1	0.00277778
L-Cysteine-glutathione gisulfide	map2	1	0.00277778
L-Cysteine-glutathione gisulfide	scn8a	1	0.00277778
L-Cysteine-glutathione gisulfide	nup210	0.985611	0.000309086
L-Cysteine-glutathione gisulfide	gria3	1	0.00277778
L-Cysteine-glutathione gisulfide	pcsk2	1	0.00277778
L-Cysteine-glutathione gisulfide	kcnj12	1	0.00277778
L-Cysteine-glutathione gisulfide	sphkap	1	0.00277778
L-Cysteine-glutathione gisulfide	atp1a1	1	0.00277778
L-Cysteine-glutathione gisulfide	map1a	0.985611	0.000309086
L-Cysteine-glutathione gisulfide	trpc5	1	0.00277778
L-Cysteine-glutathione gisulfide	srcin1	1	0.00277778
L-Cysteine-glutathione gisulfide	syp	1	0.00277778
L-Cysteine-glutathione gisulfide	syn2	1	0.00277778
L-Cysteine-glutathione gisulfide	dlgap2	1	0.00277778
L-Cysteine-glutathione gisulfide	ank1	1	0.00277778
L-Cysteine-glutathione gisulfide	cdh24	1	0.00277778
L-Cysteine-glutathione gisulfide	cdk5r1	1	0.00277778
L-Cysteine-glutathione gisulfide	kiaa1549	1	0.00277778
L-Cysteine-glutathione gisulfide	napb	1	0.00277778
L-Cysteine-glutathione gisulfide	tnk2	1	0.00277778
L-Cysteine-glutathione gisulfide	erc2	1	0.00277778
L-Cysteine-glutathione gisulfide	olfr139	0.985611	0.000309086
L-Cysteine-glutathione gisulfide	sez6	1	0.00277778
L-Cysteine-glutathione gisulfide	map6	1	0.00277778
L-Cysteine-glutathione gisulfide	gss	-1	0.00277778
L-Cysteine-glutathione gisulfide	slc4a3	1	0.00277778
L-Cysteine-glutathione gisulfide	cpne2	1	0.00277778
L-Cysteine-glutathione gisulfide	prickle2	0.985611	0.000309086
L-Cysteine-glutathione gisulfide	lmtk3	1	0.00277778
L-Cysteine-glutathione gisulfide	zfhx4	1	0.00277778
L-Cysteine-glutathione gisulfide	astn1	1	0.00277778
L-Cysteine-glutathione gisulfide	nrxn2	1	0.00277778
L-Cysteine-glutathione gisulfide	sgip1	1	0.00277778
L-Cysteine-glutathione gisulfide	gnao1	1	0.00277778
L-Cysteine-glutathione gisulfide	gad2	1	0.00277778
L-Cysteine-glutathione gisulfide	csrp3	1	0.00277778
L-Cysteine-glutathione gisulfide	acot2	1	0.00277778
L-Histidine	oit3	1	0.00277778
L-Histidine	scml4	1	0.00277778
L-Histidine	st8sia2	1	0.00277778
L-Histidine	cybb	-1	0.00277778
L-Histidine	fam53a	1	0.00277778
L-Histidine	dmgdh	1	0.00277778
L-Histidine	irg1	-1	0.00277778
L-Histidine	dhdh	1	0.00277778
L-Histidine	tmem241	-1	0.00277778
L-Histidine	eya4	0.985611	0.000309086
L-Histidine	cxcl1	-1	0.00277778
L-Histidine	trhde	1	0.00277778
L-Histidine	hspb8	1	0.00277778
L-Histidine	trim9	1	0.00277778
L-Histidine	junb	-1	0.00277778
L-Histidine	cdh23	1	0.00277778
L-Histidine	akr1a1a	1	0.00277778
L-Histidine	satb2	0.985611	0.000309086
L-Histidine	xkr7	1	0.00277778
L-Histidine	ndel1b	-1	0.00277778
L-Histidine	syt7	1	0.00277778
L-Homocystine	ngfr	-1	0.00277778
L-Homocystine	robo1	-1	0.00277778
L-Homocystine	slc7a9	-1	0.00277778
L-Homocystine	nans	-1	0.00277778
L-Homocystine	nav3	-1	0.00277778
L-Homocystine	tnfsf10	-1	0.00277778
L-Homocystine	mapk8ip2	1	0.00277778
L-Homocystine	mprip	-1	0.00277778
L-Homocystine	sorcs2	-1	0.00277778
L-Homocystine	npr1	1	0.00277778
L-Homocystine	shh	-1	0.00277778
L-Homocystine	lrrk2	-1	0.00277778
L-Homocystine	agbl5	-1	0.00277778
L-Homocystine	gfpt2	-1	0.00277778
L-Homocystine	hsp70	1	0.00277778
L-Homocystine	hectd4	-1	0.00277778
L-Homocystine	b4galt3	-1	0.00277778
L-Homocystine	ntng1	-1	0.00277778
L-Homocystine	cyr61	-1	0.00277778
L-Homocystine	scg3	-1	0.00277778
L-Homocystine	ocln	-1	0.00277778
L-Homocystine	adap1	-1	0.00277778
L-Homocystine	ccdc9	-1	0.00277778
L-Homocystine	hs3st3a1	-1	0.00277778
L-Homocystine	lgals1	-1	0.00277778
L-Homocystine	slc15a2	-1	0.00277778
L-Homocystine	tysnd1	-1	0.00277778
L-Homocystine	mgat1	-1	0.00277778
L-Homocystine	lztr1	-1	0.00277778
L-Homocystine	trpm1	-1	0.00277778
L-Homocystine	cldn15	-1	0.00277778
L-Homocystine	lrch1	-1	0.00277778
L-Homocystine	tln2	-1	0.00277778
L-Homocystine	slc39a6	-1	0.00277778
L-Homocystine	cox6b1	-1	0.00277778
L-Homocystine	smtnl2	-1	0.00277778
L-Homocystine	arhgef40	-1	0.00277778
L-Homocystine	slc39a10	-1	0.00277778
L-Homocystine	ccng2	-1	0.00277778
L-Homocystine	pllp	-1	0.00277778
L-Homocystine	tstd3	-1	0.00277778
L-Homocystine	gcy-31	-1	0.00277778
L-Homocystine	exd1	-1	0.00277778
L-Homocystine	dopey1	-1	0.00277778
L-Homocystine	gmds	-1	0.00277778
L-Homocystine	dst	-1	0.00277778
L-Homocystine	ctbs	-1	0.00277778
L-Homocystine	tnnc1	-1	0.00277778
L-Methionine sulfone	hpr	-1	0.00277778
L-Methionine sulfone	cel	-1	0.00277778
L-Methionine sulfone	nr1d2	1	0.00277778
L-Methionine sulfone	sema4b	0.985611	0.000309086
L-Methionine sulfone	etnppl	1	0.00277778
L-Methionine sulfone	edn2	0.985611	0.000309086
L-Methionine sulfone	muc5ac	1	0.00277778
L-Methionine sulfone	ky	1	0.00277778
L-Methionine sulfone	kcnmb3	1	0.00277778
L-Methionine sulfone	fd59a	1	0.00277778
L-Methionine sulfone	ankfn1	0.985611	0.000309086
L-Methionine sulfone	slc8a2	1	0.00277778
L-Methionine sulfone	vgll2	1	0.00277778
L-Methionine sulfone	gabra4	1	0.00277778
L-Methionine sulfone	slc12a2	1	0.00277778
L-Methionine sulfone	thsd7a	1	0.00277778
L-Methionine sulfone	gpc6	1	0.00277778
L-Methionine sulfone	cntnap2	1	0.00277778
L-Methionine sulfone	lrrc2	1	0.00277778
L-Methionine sulfone	srsf3	-1	0.00277778
L-Methionine sulfone	slc24a2	1	0.00277778
L-Methionine sulfone	rnf157	1	0.00277778
Leu-Pro	slc16a9	1	0.00277778
Leu-Pro	mrc2	1	0.00277778
Leu-Pro	dpysl2	-1	0.00277778
Leu-Pro	dlg5	-1	0.00277778
Leu-Pro	syne1	-1	0.00277778
Leu-Pro	sel1l3	-1	0.00277778
Leu-Pro	tf2-9	-1	0.00277778
Leu-Pro	arhgap39	-1	0.00277778
Leu-Pro	pkp4	-1	0.00277778
Leu-Pro	slc17a6b	-1	0.00277778
Leu-Pro	rsad2	1	0.00277778
Leu-Pro	camk1d	-1	0.00277778
Leu-Pro	inhbb	1	0.00277778
Leu-Pro	igsf9b	-1	0.00277778
Leu-Pro	cacna1h	-0.985611	0.000309086
Leu-Pro	cps1	-1	0.00277778
Leu-Pro	nmur1	-0.985611	0.000309086
Leu-Pro	sema3c	-1	0.00277778
Leu-Pro	chd	1	0.00277778
Leu-Pro	bmp3	-1	0.00277778
Leu-Pro	ddx43	-1	0.00277778
Leu-Pro	vwc2	-1	0.00277778
Leu-Pro	thbs1	1	0.00277778
Leu-Pro	spock2	-1	0.00277778
Leu-Pro	eml6	-1	0.00277778
Leu-Pro	mctp2	1	0.00277778
Leu-Pro	nacc1	-0.985611	0.000309086
Malic acid	gh	1	0.00277778
Malic acid	tnni2	1	0.00277778
Malic acid	ppargc1a	1	0.00277778
Malic acid	tnc	1	0.00277778
Malic acid	styk1	-1	0.00277778
Malic acid	bend3	1	0.00277778
Malic acid	col9a1	1	0.00277778
Malic acid	otop2	-1	0.00277778
Malic acid	myh6	0.985611	0.000309086
Malic acid	vcan	-1	0.00277778
Malic acid	best4	1	0.00277778
Malic acid	fam83h	-0.971008	0.00124859
Malic acid	gabbr2	0.985611	0.000309086
Malic acid	slc6a8	1	0.00277778
Malic acid	cdh11	1	0.00277778
Malic acid	iglc3	1	0.00277778
Malic acid	txlna	1	0.00277778
Malic acid	kank1	0.985611	0.000309086
Malic acid	mast1	1	0.00277778
Malic acid	pus10	1	0.00277778
Malic acid	ncoa2	1	0.00277778
Malic acid	nfatc3	1	0.00277778
Malic acid	c1qtnf2	0.985611	0.000309086
Malic acid	mcf2	1	0.00277778
Maltotetraose	srl	1	0.00277778
Maltotetraose	igsf9	1	0.00277778
Maltotetraose	fry	1	0.00277778
Maltotetraose	pfkm	1	0.00277778
Maltotetraose	shank3	1	0.00277778
Maltotetraose	rap1gap	1	0.00277778
Maltotetraose	arhgef28	1	0.00277778
Maltotetraose	gpt2l	1	0.00277778
Maltotetraose	guca2a	1	0.00277778
Maltotetraose	cacna2d1	1	0.00277778
Maltotetraose	camkv	0.985611	0.000309086
Maltotetraose	slc27a2	1	0.00277778
Maltotetraose	col28a1	1	0.00277778
Methionine sulfoxide	pdp1	1	0.00277778
Methionine sulfoxide	hykk	-0.985611	0.000309086
Methionine sulfoxide	ndrg1	1	0.00277778
Methionine sulfoxide	cacna1i	1	0.00277778
Methionine sulfoxide	zmynd8	1	0.00277778
Methionine sulfoxide	clock	1	0.00277778
Methionine sulfoxide	nme2	1	0.00277778
Methionine sulfoxide	six1b	1	0.00277778
Methionine sulfoxide	dnm1	1	0.00277778
Methionine sulfoxide	oprm1	1	0.00277778
Methionine sulfoxide	igfbp1	-1	0.00277778
Methionine sulfoxide	dlgap4	1	0.00277778
Methionine sulfoxide	hgf	-1	0.00277778
Methionine sulfoxide	plxna1	1	0.00277778
Methionine sulfoxide	nmes1	-1	0.00277778
Methionine sulfoxide	tnip1	-1	0.00277778
Methionine sulfoxide	epn3	1	0.00277778
Methionine sulfoxide	map7d2	1	0.00277778
Methionine sulfoxide	mapt	1	0.00277778
Methionine sulfoxide	nalcn	1	0.00277778
Methionine sulfoxide	epb41l3	1	0.00277778
Methionine sulfoxide	dnaaf5	1	0.00277778
Methionine sulfoxide	sv2a	1	0.00277778
Methionine sulfoxide	syt1	1	0.00277778
Methionine sulfoxide	pex11b	1	0.00277778
Methionine sulfoxide	kirrel3	1	0.00277778
Methionine sulfoxide	il17re	1	0.00277778
Methionine sulfoxide	tmem260	1	0.00277778
Methionine sulfoxide	gpm6a	1	0.00277778
Methionine sulfoxide	vdac2	1	0.00277778
Methionine sulfoxide	wnt9a	-1	0.00277778
Methocarbamol	pdp1	1	0.00277778
Methocarbamol	hykk	-0.985611	0.000309086
Methocarbamol	ndrg1	1	0.00277778
Methocarbamol	cacna1i	1	0.00277778
Methocarbamol	zmynd8	1	0.00277778
Methocarbamol	clock	1	0.00277778
Methocarbamol	nme2	1	0.00277778
Methocarbamol	six1b	1	0.00277778
Methocarbamol	dnm1	1	0.00277778
Methocarbamol	oprm1	1	0.00277778
Methocarbamol	igfbp1	-1	0.00277778
Methocarbamol	dlgap4	1	0.00277778
Methocarbamol	hgf	-1	0.00277778
Methocarbamol	plxna1	1	0.00277778
Methocarbamol	nmes1	-1	0.00277778
Methocarbamol	tnip1	-1	0.00277778
Methocarbamol	epn3	1	0.00277778
Methocarbamol	map7d2	1	0.00277778
Methocarbamol	mapt	1	0.00277778
Methocarbamol	nalcn	1	0.00277778
Methocarbamol	epb41l3	1	0.00277778
Methocarbamol	dnaaf5	1	0.00277778
Methocarbamol	sv2a	1	0.00277778
Methocarbamol	syt1	1	0.00277778
Methocarbamol	pex11b	1	0.00277778
Methocarbamol	kirrel3	1	0.00277778
Methocarbamol	il17re	1	0.00277778
Methocarbamol	tmem260	1	0.00277778
Methocarbamol	gpm6a	1	0.00277778
Methocarbamol	vdac2	1	0.00277778
Methocarbamol	wnt9a	-1	0.00277778
N-Acetyl-DL-aspartic acid	oit3	-1	0.00277778
N-Acetyl-DL-aspartic acid	scml4	-1	0.00277778
N-Acetyl-DL-aspartic acid	st8sia2	-1	0.00277778
N-Acetyl-DL-aspartic acid	cybb	1	0.00277778
N-Acetyl-DL-aspartic acid	fam53a	-1	0.00277778
N-Acetyl-DL-aspartic acid	dmgdh	-1	0.00277778
N-Acetyl-DL-aspartic acid	irg1	1	0.00277778
N-Acetyl-DL-aspartic acid	dhdh	-1	0.00277778
N-Acetyl-DL-aspartic acid	tmem241	1	0.00277778
N-Acetyl-DL-aspartic acid	eya4	-0.985611	0.000309086
N-Acetyl-DL-aspartic acid	cxcl1	1	0.00277778
N-Acetyl-DL-aspartic acid	trhde	-1	0.00277778
N-Acetyl-DL-aspartic acid	hspb8	-1	0.00277778
N-Acetyl-DL-aspartic acid	trim9	-1	0.00277778
N-Acetyl-DL-aspartic acid	junb	1	0.00277778
N-Acetyl-DL-aspartic acid	cdh23	-1	0.00277778
N-Acetyl-DL-aspartic acid	akr1a1a	-1	0.00277778
N-Acetyl-DL-aspartic acid	satb2	-0.985611	0.000309086
N-Acetyl-DL-aspartic acid	xkr7	-1	0.00277778
N-Acetyl-DL-aspartic acid	ndel1b	1	0.00277778
N-Acetyl-DL-aspartic acid	syt7	-1	0.00277778
N-Acetyl-L-histidine	kcna1	1	0.00277778
N-Acetyl-L-histidine	myoz1	1	0.00277778
N-Acetyl-L-histidine	tpm1	1	0.00277778
N-Acetyl-L-histidine	myh6	0.985611	0.000309086
N-Acetyl-L-histidine	nfil3	1	0.00277778
N-Acetyl-L-histidine	fer1l6	1	0.00277778
N-Acetyl-L-histidine	lactb	1	0.00277778
N-Acetyl-L-histidine	cped1	1	0.00277778
N-Acetyl-L-histidine	chgb	1	0.00277778
N-Acetyl-L-histidine	gpi	1	0.00277778
N-Acetyl-L-histidine	slc2a11	1	0.00277778
N-Acetyl-L-histidine	gabbr2	0.985611	0.000309086
N-Acetyl-L-histidine	scd5	-1	0.00277778
N-Acetyl-L-histidine	nfasc	1	0.00277778
N-Acetyl-L-histidine	ppp1r3a	1	0.00277778
N-Acetyl-L-histidine	jph2	1	0.00277778
N-Acetyl-L-histidine	itga4	1	0.00277778
N-Acetyl-L-histidine	hcar2	1	0.00277778
N-Acetyl-L-histidine	rap1gap2	1	0.00277778
N-Acetyl-L-histidine	capn3	1	0.00277778
N-Acetyl-L-histidine	cyhr1	1	0.00277778
N-Acetyl-L-histidine	dgki	1	0.00277778
N-Acetyl-L-histidine	fancm	1	0.00277778
N-Acetyl-L-histidine	stxbp4	1	0.00277778
N-Acetyl-L-histidine	nktr	1	0.00277778
N-Acetyl-L-histidine	abra	1	0.00277778
N-Acetyl-L-histidine	kmt2a	1	0.00277778
N-Acetyl-L-histidine	plekhg3	1	0.00277778
N-Acetyl-L-histidine	safb2	1	0.00277778
N-Acetyl-L-histidine	trim39	1	0.00277778
N-Acetyl-L-histidine	uox	1	0.00277778
N-Acetyl-L-histidine	kank1	0.985611	0.000309086
N-Acetyl-L-histidine	suv420h2	1	0.00277778
N-Acetyl-L-histidine	mst1r	1	0.00277778
N-Acetyl-L-histidine	stard10	1	0.00277778
N-Acetyl-L-histidine	col9a2	1	0.00277778
N-Acetyl-L-histidine	zcchc14	1	0.00277778
N-Acetyl-L-histidine	clcn1	1	0.00277778
N-Acetyl-L-histidine	ptprm	1	0.00277778
N-Acetyl-L-histidine	lyve1	1	0.00277778
N-Acetyl-L-histidine	smyd2b	1	0.00277778
N-Acetyl-L-histidine	c1qtnf1	1	0.00277778
N-Acetyl-L-histidine	myh10	1	0.00277778
N-Acetyl-L-histidine	crp	-1	0.00277778
N-Acetyl-L-histidine	kcnh5	1	0.00277778
N-Acetyl-L-histidine	gad1	1	0.00277778
N-Acetyl-L-histidine	ribc1	1	0.00277778
N-Acetyl-L-histidine	arhgef7	1	0.00277778
N-Acetyl-L-histidine	c1qtnf2	0.985611	0.000309086
N-Acetyl-L-histidine	taf4	1	0.00277778
N-Acetyl-L-histidine	greb1l	1	0.00277778
Opthalmic acid	prdm12	-1	0.00277778
Palmitic acid	otud4	1	0.00277778
PE(18:1(9Z)/0:0)	reg1a	-1	0.00277778
PE(18:1(9Z)/0:0)	cg25c	1	0.00277778
PE(18:1(9Z)/0:0)	tmed1	-1	0.00277778
PE(18:1(9Z)/0:0)	ryr3	1	0.00277778
PE(18:1(9Z)/0:0)	nrap	1	0.00277778
PE(18:1(9Z)/0:0)	mstnb	1	0.00277778
PE(18:1(9Z)/0:0)	arid5b	-1	0.00277778
PE(18:1(9Z)/0:0)	adcy9	1	0.00277778
PE(18:1(9Z)/0:0)	bglap	1	0.00277778
PE(18:1(9Z)/0:0)	dnmt3a	1	0.00277778
PE(18:1(9Z)/0:0)	fmnl2	1	0.00277778
PE(18:1(9Z)/0:0)	dxo	-1	0.00277778
PE(18:1(9Z)/0:0)	mmp16	1	0.00277778
PE(18:1(9Z)/0:0)	orai2	-1	0.00277778
PE(18:1(9Z)/0:0)	gpr158	1	0.00277778
PE(18:1(9Z)/0:0)	gna14	-1	0.00277778
PE(18:1(9Z)/0:0)	nfkbia	-1	0.00277778
PE(18:1(9Z)/0:0)	cars	-1	0.00277778
PG(16:0/0:0)[U]	ampd2	1	0.00277778
PG(16:0/0:0)[U]	celsr3	0.985611	0.000309086
PG(16:0/0:0)[U]	slc1a2	1	0.00277778
PG(16:0/0:0)[U]	grin1	1	0.00277778
PG(16:0/0:0)[U]	grm3	1	0.00277778
PG(16:0/0:0)[U]	serpine1	-1	0.00277778
PG(16:0/0:0)[U]	ncan	1	0.00277778
PG(16:0/0:0)[U]	stox2	1	0.00277778
PG(16:0/0:0)[U]	caskin1	1	0.00277778
PG(16:0/0:0)[U]	cpne5	1	0.00277778
PG(16:0/0:0)[U]	pcdhac2	1	0.00277778
PG(16:0/0:0)[U]	erich3	1	0.00277778
PG(16:0/0:0)[U]	tubb4b	1	0.00277778
PG(16:0/0:0)[U]	adgrb2	1	0.00277778
PG(16:0/0:0)[U]	tenm4	1	0.00277778
PG(16:0/0:0)[U]	akap6	1	0.00277778
PG(16:0/0:0)[U]	unc80	1	0.00277778
PG(16:0/0:0)[U]	lrp1b	1	0.00277778
PG(16:0/0:0)[U]	map2	1	0.00277778
PG(16:0/0:0)[U]	scn8a	1	0.00277778
PG(16:0/0:0)[U]	nup210	0.985611	0.000309086
PG(16:0/0:0)[U]	gria3	1	0.00277778
PG(16:0/0:0)[U]	pcsk2	1	0.00277778
PG(16:0/0:0)[U]	kcnj12	1	0.00277778
PG(16:0/0:0)[U]	sphkap	1	0.00277778
PG(16:0/0:0)[U]	atp1a1	1	0.00277778
PG(16:0/0:0)[U]	map1a	0.985611	0.000309086
PG(16:0/0:0)[U]	trpc5	1	0.00277778
PG(16:0/0:0)[U]	srcin1	1	0.00277778
PG(16:0/0:0)[U]	syp	1	0.00277778
PG(16:0/0:0)[U]	syn2	1	0.00277778
PG(16:0/0:0)[U]	dlgap2	1	0.00277778
PG(16:0/0:0)[U]	ank1	1	0.00277778
PG(16:0/0:0)[U]	cdh24	1	0.00277778
PG(16:0/0:0)[U]	cdk5r1	1	0.00277778
PG(16:0/0:0)[U]	kiaa1549	1	0.00277778
PG(16:0/0:0)[U]	napb	1	0.00277778
PG(16:0/0:0)[U]	tnk2	1	0.00277778
PG(16:0/0:0)[U]	erc2	1	0.00277778
PG(16:0/0:0)[U]	olfr139	0.985611	0.000309086
PG(16:0/0:0)[U]	sez6	1	0.00277778
PG(16:0/0:0)[U]	map6	1	0.00277778
PG(16:0/0:0)[U]	gss	-1	0.00277778
PG(16:0/0:0)[U]	slc4a3	1	0.00277778
PG(16:0/0:0)[U]	cpne2	1	0.00277778
PG(16:0/0:0)[U]	prickle2	0.985611	0.000309086
PG(16:0/0:0)[U]	lmtk3	1	0.00277778
PG(16:0/0:0)[U]	zfhx4	1	0.00277778
PG(16:0/0:0)[U]	astn1	1	0.00277778
PG(16:0/0:0)[U]	nrxn2	1	0.00277778
PG(16:0/0:0)[U]	sgip1	1	0.00277778
PG(16:0/0:0)[U]	gnao1	1	0.00277778
PG(16:0/0:0)[U]	gad2	1	0.00277778
PG(16:0/0:0)[U]	csrp3	1	0.00277778
PG(16:0/0:0)[U]	acot2	1	0.00277778
PGB3	gh	-1	0.00277778
PGB3	tnni2	-1	0.00277778
PGB3	ppargc1a	-1	0.00277778
PGB3	tnc	-1	0.00277778
PGB3	styk1	1	0.00277778
PGB3	bend3	-1	0.00277778
PGB3	col9a1	-1	0.00277778
PGB3	otop2	1	0.00277778
PGB3	myh6	-0.985611	0.000309086
PGB3	vcan	1	0.00277778
PGB3	best4	-1	0.00277778
PGB3	fam83h	0.971008	0.00124859
PGB3	gabbr2	-0.985611	0.000309086
PGB3	slc6a8	-1	0.00277778
PGB3	cdh11	-1	0.00277778
PGB3	iglc3	-1	0.00277778
PGB3	txlna	-1	0.00277778
PGB3	kank1	-0.985611	0.000309086
PGB3	mast1	-1	0.00277778
PGB3	pus10	-1	0.00277778
PGB3	ncoa2	-1	0.00277778
PGB3	nfatc3	-1	0.00277778
PGB3	c1qtnf2	-0.985611	0.000309086
PGB3	mcf2	-1	0.00277778
Pro Tyr	cap2	1	0.00277778
Pro Tyr	ttn	1	0.00277778
Pro Tyr	myh4	1	0.00277778
Pro Tyr	gpd1	1	0.00277778
Pro Tyr	col11a1	1	0.00277778
Pro Tyr	adprh	1	0.00277778
Pro Tyr	abcc8	1	0.00277778
Pro Tyr	tsc2	1	0.00277778
Pro Tyr	zgc:77082	1	0.00277778
Pro Tyr	cux2	1	0.00277778
Pro Tyr	gtf2ird2	1	0.00277778
Pro Tyr	cnnm4	1	0.00277778
Pro Tyr	lrrc16b	1	0.00277778
Pro Tyr	mtmr1	1	0.00277778
Pro Tyr	slco1c1	1	0.00277778
Pro Tyr	mef2c	1	0.00277778
Pro Tyr	clcn5	1	0.00277778
Pro Tyr	mpdz	1	0.00277778
Pro Tyr	usp13	0.985611	0.000309086
Pro Tyr	dusp13	0.985611	0.000309086
Propionyl-L-carnitine	iunh	1	0.00277778
Propionyl-L-carnitine	chad	1	0.00277778
Propionyl-L-carnitine	kif26a	-1	0.00277778
Propionyl-L-carnitine	cnksr2	1	0.00277778
Propionyl-L-carnitine	cacna1e	1	0.00277778
Propionyl-L-carnitine	dock3	1	0.00277778
Propionyl-L-carnitine	myh1	1	0.00277778
Propionyl-L-carnitine	sall2	1	0.00277778
Propionyl-L-carnitine	selo	1	0.00277778
Propionyl-L-carnitine	jakmip3	1	0.00277778
Propionyl-L-carnitine	cacna1d	1	0.00277778
Propionyl-L-carnitine	ankrd9	1	0.00277778
Propionyl-L-carnitine	dpys	1	0.00277778
Propionyl-L-carnitine	cfap45	1	0.00277778
Propionyl-L-carnitine	kbtbd3	1	0.00277778
Propionyl-L-carnitine	cables1	1	0.00277778
Propionyl-L-carnitine	ankmy1	0.971008	0.00124859
Propionyl-L-carnitine	nacc1	0.985611	0.000309086
Rotenone	reg1a	-1	0.00277778
Rotenone	cg25c	1	0.00277778
Rotenone	tmed1	-1	0.00277778
Rotenone	ryr3	1	0.00277778
Rotenone	nrap	1	0.00277778
Rotenone	mstnb	1	0.00277778
Rotenone	arid5b	-1	0.00277778
Rotenone	adcy9	1	0.00277778
Rotenone	bglap	1	0.00277778
Rotenone	dnmt3a	1	0.00277778
Rotenone	fmnl2	1	0.00277778
Rotenone	dxo	-1	0.00277778
Rotenone	mmp16	1	0.00277778
Rotenone	orai2	-1	0.00277778
Rotenone	gpr158	1	0.00277778
Rotenone	gna14	-1	0.00277778
Rotenone	nfkbia	-1	0.00277778
Rotenone	cars	-1	0.00277778
Sepiapterin	pomcb	1	0.00277778
Sepiapterin	hapln1	1	0.00277778
Sepiapterin	slc5a3	1	0.00277778
Sepiapterin	cga	0.985611	0.000309086
Sepiapterin	acadl	1	0.00277778
Sepiapterin	rtn1	1	0.00277778
Sepiapterin	elp6	1	0.00277778
Sepiapterin	grin2b	1	0.00277778
Sepiapterin	rfx1	1	0.00277778
Sepiapterin	kcnma1	1	0.00277778
Sepiapterin	trpm3	1	0.00277778
Sepiapterin	tubb2a	1	0.00277778
Sepiapterin	ank3	1	0.00277778
Sepiapterin	slc22a23	1	0.00277778
Sepiapterin	nup210	0.985611	0.000309086
Sepiapterin	pcdhga11	1	0.00277778
Sepiapterin	myo16	1	0.00277778
Sepiapterin	ptprn	1	0.00277778
Sepiapterin	chd4	1	0.00277778
Sepiapterin	ldlr	1	0.00277778
Sepiapterin	map1a	0.985611	0.000309086
Sepiapterin	rab3c	1	0.00277778
Sepiapterin	pcdh15	0.985611	0.000309086
Sepiapterin	gyc88e	1	0.00277778
Sepiapterin	egfl6	1	0.00277778
Sepiapterin	sh2d3c	1	0.00277778
Sepiapterin	gfi1b	-1	0.00277778
Sepiapterin	ttbk1	1	0.00277778
Sepiapterin	zfhx3	1	0.00277778
Sepiapterin	prickle2	0.985611	0.000309086
Sepiapterin	wfikkn2	1	0.00277778
Sepiapterin	spon1	1	0.00277778
Sepiapterin	adora1	1	0.00277778
Sepiapterin	cxxc4	1	0.00277778
Sepiapterin	kcnab1	1	0.00277778
Sulfaguanidine	ldb3	-1	0.00277778
Sulfaguanidine	rasd2	1	0.00277778
Sulfaguanidine	fhl1	-1	0.00277778
Sulfaguanidine	col10a1	-1	0.00277778
Sulfaguanidine	ryr2	-1	0.00277778
Sulfaguanidine	actc1	-1	0.00277778
Sulfaguanidine	tnip2	1	0.00277778
Sulfaguanidine	mybph	-0.985611	0.000309086
Sulfaguanidine	mybpc1	-1	0.00277778
Sulfaguanidine	abcb1	-1	0.00277778
Sulfaguanidine	myo18a	-1	0.00277778
Sulfaguanidine	prkd1	-1	0.00277778
Sulfaguanidine	postn	-1	0.00277778
Sulfaguanidine	bgn	-1	0.00277778
Sulfaguanidine	perm1	-1	0.00277778
Sulfaguanidine	gjb3	1	0.00277778
Sulfaguanidine	otof	-1	0.00277778
Sulfaguanidine	ptrf	-1	0.00277778
Sulfaguanidine	smyd2	-1	0.00277778
Sulfaguanidine	megf11	-1	0.00277778
Sulfaguanidine	tmod1	-1	0.00277778
Taurocholic acid	hsd17b12a	-1	0.00277778
Taurocholic acid	gmeb1	1	0.00277778
Taurocholic acid	tnmd	1	0.00277778
Taurocholic acid	tnrc6c	1	0.00277778
Taurocholic acid	sgcb	1	0.00277778
Taurocholic acid	ciart	-1	0.00277778
Taurocholic acid	pcdh15	0.985611	0.000309086
Taurocholic acid	grin2a	1	0.00277778
Taurocholic acid	efna2	1	0.00277778
Taurocholic acid	camkv	0.985611	0.000309086
Taurocholic acid	pcbp4	1	0.00277778
Taurocholic acid	nav1	1	0.00277778
Taurocholic acid	qpct	-1	0.00277778
Taurocholic acid	fam184b	1	0.00277778
Taurocholic acid	chrng	1	0.00277778
Taurocholic acid	43347	1	0.00277778
Taurocholic acid	mdga2	1	0.00277778
Taurocholic acid	kcnj11	1	0.00277778
Thr Leu	pbld1	1	0.00277778
Thr Leu	murc	1	0.00277778
Thr Leu	lrp2	1	0.00277778
Thr Leu	sfxn5	1	0.00277778
Thr Leu	fhdc1	1	0.00277778
Thr Leu	trip4	-1	0.00277778
Thr Leu	asb2	1	0.00277778
Thr Leu	capn5	1	0.00277778
Thr Leu	prkag1	1	0.00277778
Thr Leu	crot	1	0.00277778
Thr Leu	slc38a4	1	0.00277778
Thr Leu	pitpnm2	1	0.00277778
Thr Leu	ankmy1	0.971008	0.00124859
Thr Leu	golim4	1	0.00277778
Thr Leu	cnn1	1	0.00277778
trans-selacholeic acid	myo5b	1	0.00277778
Trehalose 6-phosphate	tg	1	0.00277778
Trehalose 6-phosphate	ttc38	1	0.00277778
Trehalose 6-phosphate	plac8	-1	0.00277778
Trehalose 6-phosphate	fabp7	1	0.00277778
Trehalose 6-phosphate	chd5	1	0.00277778
Trehalose 6-phosphate	gabrg2	1	0.00277778
Trehalose 6-phosphate	kif1a	1	0.00277778
Trehalose 6-phosphate	csmd3	1	0.00277778
Trehalose 6-phosphate	tenm1	1	0.00277778
Trehalose 6-phosphate	col14a1	1	0.00277778
Trehalose 6-phosphate	ppp1r9a	1	0.00277778
Trehalose 6-phosphate	loxl4	1	0.00277778
Trehalose 6-phosphate	arrb1	1	0.00277778
Trehalose 6-phosphate	grin2d	1	0.00277778
Trehalose 6-phosphate	rtn2	1	0.00277778
Trehalose 6-phosphate	gria2	1	0.00277778
Trehalose 6-phosphate	kcnt1	1	0.00277778
Trehalose 6-phosphate	bai1	1	0.00277778
Trehalose 6-phosphate	glra2	1	0.00277778
Trehalose 6-phosphate	cit	1	0.00277778
Trehalose 6-phosphate	tenm2	1	0.00277778
Trehalose 6-phosphate	galnt12	-1	0.00277778
Trehalose 6-phosphate	pla2g10	-1	0.00277778
Trehalose 6-phosphate	zeb2	1	0.00277778
Trehalose 6-phosphate	syngap1	1	0.00277778
Trehalose 6-phosphate	myo5a	1	0.00277778
Trehalose 6-phosphate	hlcs	1	0.00277778
Trehalose 6-phosphate	ptchd2	1	0.00277778
Trehalose 6-phosphate	pcdh11x	1	0.00277778
Trehalose 6-phosphate	shank2	1	0.00277778
Trehalose 6-phosphate	bai3	1	0.00277778
Trehalose 6-phosphate	plxna3	1	0.00277778
Trehalose 6-phosphate	tgm1	-1	0.00277778
Trehalose 6-phosphate	glra4	1	0.00277778
Trehalose 6-phosphate	nptxr	1	0.00277778
Trehalose 6-phosphate	pgbd5	1	0.00277778
Trehalose 6-phosphate	gpr37l1	1	0.00277778
Trigonelline	tg	1	0.00277778
Trigonelline	ttc38	1	0.00277778
Trigonelline	plac8	-1	0.00277778
Trigonelline	fabp7	1	0.00277778
Trigonelline	chd5	1	0.00277778
Trigonelline	gabrg2	1	0.00277778
Trigonelline	kif1a	1	0.00277778
Trigonelline	csmd3	1	0.00277778
Trigonelline	tenm1	1	0.00277778
Trigonelline	col14a1	1	0.00277778
Trigonelline	ppp1r9a	1	0.00277778
Trigonelline	loxl4	1	0.00277778
Trigonelline	arrb1	1	0.00277778
Trigonelline	grin2d	1	0.00277778
Trigonelline	rtn2	1	0.00277778
Trigonelline	gria2	1	0.00277778
Trigonelline	kcnt1	1	0.00277778
Trigonelline	bai1	1	0.00277778
Trigonelline	glra2	1	0.00277778
Trigonelline	cit	1	0.00277778
Trigonelline	tenm2	1	0.00277778
Trigonelline	galnt12	-1	0.00277778
Trigonelline	pla2g10	-1	0.00277778
Trigonelline	zeb2	1	0.00277778
Trigonelline	syngap1	1	0.00277778
Trigonelline	myo5a	1	0.00277778
Trigonelline	hlcs	1	0.00277778
Trigonelline	ptchd2	1	0.00277778
Trigonelline	pcdh11x	1	0.00277778
Trigonelline	shank2	1	0.00277778
Trigonelline	bai3	1	0.00277778
Trigonelline	plxna3	1	0.00277778
Trigonelline	tgm1	-1	0.00277778
Trigonelline	glra4	1	0.00277778
Trigonelline	nptxr	1	0.00277778
Trigonelline	pgbd5	1	0.00277778
Trigonelline	gpr37l1	1	0.00277778
Uridine-5-diphospho-alpha-D-galactose	cfhr2	-1	0.00277778
Uridine-5-diphospho-alpha-D-galactose	mrc1	-1	0.00277778
Uridine-5-diphospho-alpha-D-galactose	chl1	-1	0.00277778
Uridine-5-diphospho-alpha-D-galactose	pacs2	1	0.00277778
Uridine-5-diphospho-alpha-D-galactose	kera	1	0.00277778
Uridine-5-diphospho-alpha-D-galactose	c2cd4cc2cd4 family	1	0.00277778
Uridine-5-diphospho-alpha-D-galactose	socs1	-1	0.00277778
Uridine-5-diphospho-alpha-D-galactose	thbs4	1	0.00277778
Uridine-5-diphospho-alpha-D-galactose	begain	1	0.00277778
Uridine-5-diphospho-alpha-D-galactose	sema4g	1	0.00277778
Uridine-5-diphospho-alpha-D-galactose	lrrn4	-1	0.00277778
Uridine-5-diphospho-alpha-D-galactose	ttll6	1	0.00277778
Uridine diphosphate-N-acetylglucosamine	hsd17b12a	-1	0.00277778
Uridine diphosphate-N-acetylglucosamine	gmeb1	1	0.00277778
Uridine diphosphate-N-acetylglucosamine	tnmd	1	0.00277778
Uridine diphosphate-N-acetylglucosamine	tnrc6c	1	0.00277778
Uridine diphosphate-N-acetylglucosamine	sgcb	1	0.00277778
Uridine diphosphate-N-acetylglucosamine	ciart	-1	0.00277778
Uridine diphosphate-N-acetylglucosamine	pcdh15	0.985611	0.000309086
Uridine diphosphate-N-acetylglucosamine	grin2a	1	0.00277778
Uridine diphosphate-N-acetylglucosamine	efna2	1	0.00277778
Uridine diphosphate-N-acetylglucosamine	camkv	0.985611	0.000309086
Uridine diphosphate-N-acetylglucosamine	pcbp4	1	0.00277778
Uridine diphosphate-N-acetylglucosamine	nav1	1	0.00277778
Uridine diphosphate-N-acetylglucosamine	qpct	-1	0.00277778
Uridine diphosphate-N-acetylglucosamine	fam184b	1	0.00277778
Uridine diphosphate-N-acetylglucosamine	chrng	1	0.00277778
Uridine diphosphate-N-acetylglucosamine	43347	1	0.00277778
Uridine diphosphate-N-acetylglucosamine	mdga2	1	0.00277778
Uridine diphosphate-N-acetylglucosamine	kcnj11	1	0.00277778
Zearalenone	srl	1	0.00277778
Zearalenone	igsf9	1	0.00277778
Zearalenone	fry	1	0.00277778
Zearalenone	pfkm	1	0.00277778
Zearalenone	shank3	1	0.00277778
Zearalenone	rap1gap	1	0.00277778
Zearalenone	arhgef28	1	0.00277778
Zearalenone	gpt2l	1	0.00277778
Zearalenone	guca2a	1	0.00277778
Zearalenone	cacna2d1	1	0.00277778
Zearalenone	camkv	0.985611	0.000309086
Zearalenone	slc27a2	1	0.00277778
Zearalenone	col28a1	1	0.00277778
